# Supplementary material for: Multiomics analysis identifies novel facilitators of human dopaminergic neuron differentiation
Source: EMBO Rep. 2023 Dec 19;25(1):17. doi: 10.1038/s44319-023-00024-2 (PMC10897179; doi:10.1038/s44319-023-00024-2)
Supplement: Supplementary file 2 — Dataset EV1 [file 44319_2023_24_MOESM2_ESM.xlsx]

## Sheet: Dataset Legend
Dataset EV1. EPIC-DREM ranking of TFs per split node. Ranking of TFs is provided with each node on a separate worksheet.

## Sheet: D15 - Node 1
Rank	TF	Split Score
1	NRF1	9.13e-10
2	REST	2.2e-09
3	E2F6	1.62e-08
4	TFAP2A(var.3)	2.49e-06
5	EGR3	7.5e-06
6	RARA::RXRG	1.26e-05
7	ZNF740	2e-05
8	TFAP2B(var.3)	2.24e-05
9	ZIC1	3.35e-05
10	E2F4	3.63e-05
11	RARA(var.2)	8.93e-05
12	ZBTB7B	0.000117
13	ZNF263	0.000142
14	EGR2	0.000145
15	GLIS2	0.000159
16	RREB1	0.000276
17	RARA::RXRA	0.000372
18	EGR1	0.000393
19	ZIC4	0.000726
20	INSM1	0.000923
21	ZBTB7C	0.00106
22	TFAP2A(var.2)	0.00123
23	THAP1	0.00126
24	TCF3	0.00132
25	ZIC3	0.00152
26	RFX4	0.00216
27	CTCF	0.00225
28	SP2	0.00227
29	ASCL1	0.00254
30	NR2C2	0.00256
31	TFDP1	0.00301
32	SMAD2::SMAD3::SMAD4	0.00335
33	ZEB1	0.00346
34	NHLH1	0.00358
35	KLF5	0.00475
36	ZBTB18	0.00533
37	TCF4	0.0058
38	SNAI2	0.00645
39	NFIC::TLX1	0.00673
40	HES5	0.00679
41	KLF4	0.00683
42	RFX2	0.00773
43	TFAP2B(var.2)	0.00865
44	HINFP	0.00955
45	GMEB2	0.00999
46	KLF9	0.011
47	PBX3	0.011
48	MTF1	0.013
49	PLAG1	0.013
50	TBX19	0.014
51	SP1	0.02
52	TFAP2A	0.021
53	PPARA::RXRA	0.022
54	TFAP2B	0.023
55	RFX3	0.029
56	MZF1(var.2)	0.03
57	KLF13	0.031
58	SP4	0.032
59	GLIS1	0.038
60	PPARG	0.039
61	RFX5	0.042
62	EBF1	0.05
63	SP8	0.051
64	ID4	0.051
65	GLI2	0.052
66	RORB	0.052
67	HES7	0.054
68	MEIS2	0.058
69	CTCFL	0.063
70	SMAD3	0.066
71	RELB	0.069
72	NFIC	0.079
73	MZF1	0.085
74	TAL1::TCF3	0.086
75	GLIS3	0.089
76	USF2	0.096
77	JUN	0.102
78	NEUROD1	0.103
79	CREB1	0.104
80	NR1A4::RXRA	0.106
81	ZBTB33	0.109
82	HIC2	0.114
83	GSX2	0.121
84	MEIS1	0.135
85	SP3	0.141
86	SCRT1	0.16
87	HNF4G	0.168
88	NFIA	0.168
89	BATF3	0.173
90	JDP2(var.2)	0.176
91	PPARG::RXRA	0.185
92	MAFG	0.198
93	NR1H2::RXRA	0.207
94	ZNF24	0.209
95	RXRB	0.209
96	CENPB	0.212
97	HEY1	0.22
98	ESRRA	0.222
99	NKX6-2	0.231
100	SOX15	0.244
101	GSX1	0.244
102	PAX5	0.254
103	TEAD2	0.265
104	PKNOX1	0.27
105	LEF1	0.275
106	ZNF282	0.281
107	SRF	0.282
108	MAFF	0.283
109	E2F8	0.288
110	HIF1A	0.288
111	PBX1	0.289
112	PKNOX2	0.292
113	MEIS3	0.293
114	MYBL1	0.3
115	NFIX	0.309
116	HOXB3	0.311
117	RORA	0.313
118	TFAP4	0.314
119	HOXB2	0.316
120	RXRA::VDR	0.326
121	RXRG	0.335
122	TWIST1	0.353
123	SCRT2	0.354
124	NKX6-1	0.354
125	AR	0.367
126	SOX4	0.37
127	NFKB2	0.381
128	GABPA	0.384
129	ESRRB	0.388
130	NFKB1	0.39
131	BHLHE40	0.394
132	TGIF2	0.402
133	FOXK1	0.403
134	LMX1B	0.419
135	MAFK	0.431
136	TGIF1	0.439
137	RBPJ	0.443
138	FOS::JUN(var.2)	0.461
139	FOSL2::JUNB(var.2)	0.469
140	PBX2	0.476
141	KLF16	0.485
142	BHLHE41	0.495
143	FOXC1	0.495
144	MXI1	0.507
145	FOXK2	0.507
146	SIX2	0.513
147	FOXD1	0.517
148	FOSL2::JUN(var.2)	0.52
149	NR4A1	0.525
150	NR3C1	0.531
151	FOSL2::JUND(var.2)	0.531
152	JDP2	0.536
153	JUND(var.2)	0.537
154	ARNT::HIF1A	0.547
155	STAT1::STAT2	0.553
156	MYC	0.558
157	NR4A2::RXRA	0.56
158	PAX3	0.565
159	PRDM1	0.565
160	BACH2	0.565
161	MIXL1	0.568
162	MAF::NFE2	0.571
163	HSF4	0.571
164	MLXIPL	0.571
165	MGA	0.591
166	FOSB::JUNB(var.2)	0.592
167	HOXA5	0.6
168	CREB3L1	0.601
169	JUN::JUNB(var.2)	0.606
170	TFCP2	0.613
171	HEY2	0.614
172	CEBPB	0.619
173	SOX13	0.621
174	FOSB::JUN	0.621
175	TFEB	0.622
176	NR4A2	0.629
177	TBX1	0.63
178	BATF::JUN	0.632
179	VAX2	0.639
180	LMX1A	0.643
181	JUNB(var.2)	0.644
182	FIGLA	0.664
183	DBP	0.664
184	NEUROD2	0.667
185	NR2F1	0.669
186	ETV5	0.67
187	ONECUT1	0.673
188	ATF4	0.676
189	ZBTB7A	0.677
190	HSF2	0.688
191	FOXP3	0.691
192	NR1H4	0.697
193	HMBOX1	0.698
194	EN1	0.703
195	FOSL1::JUND	0.704
196	NFYB	0.706
197	CEBPG	0.714
198	MLX	0.722
199	BHLHE22	0.723
200	RELA	0.729
201	FOXP1	0.74
202	JUNB	0.748
203	FOSL1::JUN(var.2)	0.749
204	TFE3	0.749
205	MAX::MYC	0.754
206	E2F1	0.754
207	TCF7L2	0.756
208	ATF7	0.757
209	PROX1	0.757
210	MNT	0.761
211	CEBPD	0.763
212	HSF1	0.788
213	HOXA2	0.789
214	RHOXF1	0.792
215	NFE2L2	0.798
216	SREBF2	0.798
217	CREB3	0.8
218	CLOCK	0.805
219	XBP1	0.82
220	UNCX	0.82
221	ONECUT2	0.822
222	PAX7	0.827
223	FOXP2	0.829
224	EVX2	0.833
225	ONECUT3	0.835
226	CEBPA	0.835
227	NR3C2	0.836
228	HLF	0.838
229	CUX1	0.842
230	REL	0.843
231	MAX	0.852
232	IRF2	0.855
233	FOS::JUN	0.855
234	YY2	0.869
235	FOSL2::JUND	0.87
236	MYCN	0.871
237	LBX1	0.871
238	JUND	0.871
239	MEOX1	0.873
240	NEUROG2	0.876
241	LHX2	0.885
242	MYB	0.889
243	PRRX1	0.89
244	FOSL1	0.891
245	HOXC10	0.894
246	ZNF143	0.895
247	STAT3	0.9
248	IRF3	0.901
249	FOSL2	0.902
250	BCL6B	0.903
251	FOSB::JUNB	0.905
252	FOSL2::JUNB	0.905
253	EVX1	0.906
254	MSX1	0.912
255	TEAD4	0.92
256	JUN::JUNB	0.922
257	FOXO3	0.926
258	RARA	0.928
259	RORA(var.2)	0.932
260	FOSL1::JUN	0.934
261	NR2F2	0.935
262	TP53	0.935
263	GATA1::TAL1	0.937
264	FOXO4	0.938
265	VSX1	0.938
266	SOX21	0.939
267	SREBF1	0.94
268	NFIL3	0.941
269	SOX8	0.941
270	FOXO6	0.942
271	HOXA10	0.944
272	HESX1	0.944
273	FOS::JUNB	0.944
274	SOX9	0.945
275	VSX2	0.945
276	E2F7	0.946
277	FOSL2::JUN	0.948
278	FOS	0.949
279	MSX2	0.951
280	PHOX2A	0.952
281	ETV3	0.955
282	GRHL1	0.957
283	MYBL2	0.958
284	PAX4	0.962
285	TEAD1	0.962
286	FOS::JUND	0.962
287	FOSL1::JUNB	0.963
288	GATA5	0.964
289	CUX2	0.966
290	ELF4	0.967
291	IRF5	0.968
292	MEF2C	0.968
293	FOXB1	0.97
294	TEF	0.97
295	ETV4	0.971
296	ELF1	0.973
297	USF1	0.976
298	ETV1	0.977
299	TCF7L1	0.978
300	YY1	0.978
301	GATA3	0.979
302	GBX1	0.98
303	STAT1	0.982
304	GBX2	0.983
305	FEV	0.983
306	ELK1	0.983
307	ERF	0.985
308	FOSL1::JUND(var.2)	0.988
309	NFATC3	0.988
310	ETV6	0.989
311	IRF8	0.989
312	ELK3	0.993
313	ETS1	0.993
314	MEF2D	0.993
315	SREBF2(var.2)	0.995
316	JUN(var.2)	0.995
317	E2F3	0.995
318	TEAD3	0.997
319	E2F2	0.997
320	MEF2A	0.998
321	GATA2	0.998
322	IRF1	0.998
323	ETV2	0.999
324	ELK4	0.999
325	ZNF384	1
326	NFYA	1
327	IRF7	1

## Sheet: D15 - Node 2
Rank	TF	Split Score
1	MEIS1	0.258
2	NR4A2::RXRA	0.264
3	TFAP4	0.472
4	ESRRA	0.553
5	NR1A4::RXRA	0.562
6	NR4A2	0.601
7	ZIC4	0.699
8	NR2F1	0.723
9	ZEB1	0.725
10	NFKB1	0.746
11	RARA::RXRG	0.756
12	CREB1	0.773
13	MEIS2	0.783
14	CTCF	0.811
15	CTCFL	0.811
16	TFAP2A(var.3)	0.822
17	TFAP2B(var.3)	0.845
18	HES7	0.85
19	TFAP2B(var.2)	0.861
20	TFAP2A	0.867
21	FIGLA	0.874
22	RXRA::VDR	0.876
23	ID4	0.89
24	GLIS2	0.899
25	MEIS3	0.911
26	NFKB2	0.915
27	ZIC3	0.923
28	NR2F2	0.924
29	FOSL1	0.925
30	NEUROD1	0.933
31	STAT3	0.936
32	HEY2	0.938
33	TFAP2A(var.2)	0.939
34	HIC2	0.949
35	TWIST1	0.949
36	ESRRB	0.953
37	TCF3	0.953
38	PKNOX1	0.953
39	ZIC1	0.954
40	ZNF143	0.957
41	ZBTB7C	0.959
42	MAFG	0.962
43	GLIS1	0.963
44	RHOXF1	0.963
45	KLF4	0.963
46	BHLHE41	0.964
47	HEY1	0.965
48	NR3C2	0.968
49	RORA	0.968
50	NR1H4	0.969
51	JUN::JUNB(var.2)	0.969
52	TP53	0.969
53	MYBL2	0.971
54	ASCL1	0.972
55	HINFP	0.974
56	USF1	0.975
57	JUND(var.2)	0.976
58	KLF9	0.978
59	RARA	0.978
60	TGIF2	0.978
61	FOXO6	0.979
62	SNAI2	0.979
63	TGIF1	0.979
64	MYCN	0.98
65	THAP1	0.98
66	ZBTB7A	0.981
67	NR1H2::RXRA	0.981
68	HNF4G	0.982
69	MAX	0.983
70	TFAP2B	0.983
71	TCF4	0.985
72	RARA(var.2)	0.986
73	BATF3	0.986
74	PLAG1	0.986
75	FOS::JUN(var.2)	0.986
76	EGR3	0.987
77	CLOCK	0.987
78	MGA	0.987
79	NFE2L2	0.988
80	PKNOX2	0.988
81	TAL1::TCF3	0.99
82	EBF1	0.99
83	NHLH1	0.99
84	NRF1	0.991
85	FOSL2::JUNB	0.991
86	SREBF1	0.992
87	GLI2	0.992
88	NR2C2	0.992
89	GLIS3	0.992
90	ZBTB7B	0.992
91	NR3C1	0.993
92	NR4A1	0.993
93	JUNB(var.2)	0.993
94	TBX1	0.993
95	FOSB::JUNB	0.993
96	SREBF2	0.993
97	RORA(var.2)	0.993
98	SP4	0.994
99	JUNB	0.994
100	FOSL1::JUND(var.2)	0.994
101	FOSL2	0.994
102	SREBF2(var.2)	0.995
103	ZNF263	0.995
104	KLF16	0.995
105	BCL6B	0.996
106	ATF7	0.996
107	MXI1	0.996
108	PPARG	0.996
109	RREB1	0.996
110	EGR2	0.997
111	CREB3L1	0.997
112	MYC	0.997
113	FOSL1::JUNB	0.997
114	TCF7L1	0.997
115	SP8	0.997
116	FOS::JUNB	0.997
117	PPARG::RXRA	0.997
118	RXRG	0.997
119	SCRT1	0.997
120	FOXO4	0.998
121	JUN(var.2)	0.998
122	JUN	0.998
123	HES5	0.998
124	FOSL2::JUND(var.2)	0.998
125	EGR1	0.998
126	RARA::RXRA	0.998
127	SP3	0.998
128	FOSB::JUNB(var.2)	0.998
129	NFIC	0.998
130	RORB	0.998
131	GRHL1	0.998
132	ATF4	0.998
133	ZBTB33	0.999
134	CENPB	0.999
135	JDP2(var.2)	0.999
136	MYB	0.999
137	MAX::MYC	0.999
138	RELA	0.999
139	INSM1	0.999
140	FOS	0.999
141	SCRT2	0.999
142	YY2	0.999
143	USF2	0.999
144	FOSL2::JUN(var.2)	0.999
145	MZF1(var.2)	0.999
146	SMAD2::SMAD3::SMAD4	0.999
147	HLF	0.999
148	PBX3	0.999
149	FOS::JUN	0.999
150	FOSL2::JUN	0.999
151	FOS::JUND	0.999
152	FOSL2::JUND	0.999
153	TCF7L2	0.999
154	YY1	0.999
155	RXRB	0.999
156	JUND	0.999
157	BACH2	0.999
158	FOXD1	1
159	ARNT::HIF1A	1
160	E2F4	1
161	FOXO3	1
162	E2F7	1
163	ELF1	1
164	ETV5	1
165	GMEB2	1
166	E2F8	1
167	HIF1A	1
168	ZNF384	1
169	SOX9	1
170	GBX2	1
171	SOX13	1
172	SOX15	1
173	ELF4	1
174	HOXA10	1
175	HOXC10	1
176	FOSL1::JUN(var.2)	1
177	REST	1
178	PAX5	1
179	IRF5	1
180	GABPA	1
181	PBX1	1
182	REL	1
183	E2F6	1
184	CREB3	1
185	KLF13	1
186	NEUROD2	1
187	NEUROG2	1
188	NKX6-2	1
189	PAX7	1
190	LMX1A	1
191	LMX1B	1
192	PRRX1	1
193	CUX1	1
194	CUX2	1
195	E2F3	1
196	ELK3	1
197	ERF	1
198	ETS1	1
199	ETV1	1
200	ETV2	1
201	ETV3	1
202	ETV4	1
203	FEV	1
204	PAX3	1
205	TBX19	1
206	BHLHE40	1
207	BHLHE22	1
208	XBP1	1
209	MTF1	1
210	E2F1	1
211	ELK1	1
212	NFYA	1
213	RELB	1
214	TFDP1	1
215	ZNF24	1
216	TFE3	1
217	SP1	1
218	KLF5	1
219	NFIC::TLX1	1
220	HOXA5	1
221	SP2	1
222	MAF::NFE2	1
223	MEF2C	1
224	ELK4	1
225	FOXP2	1
226	LBX1	1
227	EN1	1
228	ETV6	1
229	HSF1	1
230	MEOX1	1
231	MIXL1	1
232	MSX1	1
233	NFIX	1
234	NKX6-1	1
235	ONECUT1	1
236	PAX4	1
237	LHX2	1
238	MSX2	1
239	PHOX2A	1
240	UNCX	1
241	VAX2	1
242	VSX1	1
243	VSX2	1
244	ONECUT2	1
245	ONECUT3	1
246	HSF4	1
247	MEF2A	1
248	MEF2D	1
249	FOXB1	1
250	FOXC1	1
251	FOXP3	1
252	EVX1	1
253	EVX2	1
254	GBX1	1
255	GSX1	1
256	GSX2	1
257	HESX1	1
258	HOXA2	1
259	HOXB2	1
260	HOXB3	1
261	FOXK1	1
262	FOXK2	1
263	FOXP1	1
264	ZNF282	1
265	FOSB::JUN	1
266	FOSL2::JUNB(var.2)	1
267	PPARA::RXRA	1
268	CEBPA	1
269	MLX	1
270	NFIA	1
271	TFEB	1
272	PROX1	1
273	RFX2	1
274	RFX3	1
275	RFX4	1
276	RFX5	1
277	PBX2	1
278	IRF2	1
279	MZF1	1
280	AR	1
281	TEAD1	1
282	ZNF740	1
283	MYBL1	1
284	SMAD3	1
285	TEAD3	1
286	TEAD4	1
287	PRDM1	1
288	RBPJ	1
289	FOSL1::JUN	1
290	JUN::JUNB	1
291	FOSL1::JUND	1
292	IRF8	1
293	SRF	1
294	LEF1	1
295	IRF7	1
296	E2F2	1
297	GATA2	1
298	SIX2	1
299	NFYB	1
300	TEAD2	1
301	HSF2	1
302	MNT	1
303	MLXIPL	1
304	TFCP2	1
305	ZBTB18	1
306	SOX21	1
307	BATF::JUN	1
308	GATA1::TAL1	1
309	GATA5	1
310	HMBOX1	1
311	GATA3	1
312	SOX4	1
313	NFIL3	1
314	IRF1	1
315	STAT1	1
316	NFATC3	1
317	DBP	1
318	STAT1::STAT2	1
319	JDP2	1
320	CEBPG	1
321	IRF3	1
322	SOX8	1
323	TEF	1
324	CEBPB	1
325	CEBPD	1
326	MAFF	1
327	MAFK	1

## Sheet: D15 - Node 3
Rank	TF	Split Score
1	ETV2	2.82e-09
2	FEV	1.64e-08
3	ETV4	2.41e-08
4	NFYA	8.64e-08
5	ELK3	1.9e-07
6	ZNF384	5.5e-07
7	GATA2	7.23e-07
8	ELK4	7.76e-07
9	ARNT::HIF1A	9.93e-07
10	HSF4	1.12e-06
11	HSF1	1.17e-06
12	ETS1	1.37e-06
13	ETV6	1.41e-06
14	ETV1	2.24e-06
15	HOXC10	3.17e-06
16	CUX2	4.29e-06
17	HSF2	4.91e-06
18	HIF1A	6.59e-06
19	ETV5	1.93e-05
20	GBX1	2.08e-05
21	GBX2	2.2e-05
22	PAX5	2.38e-05
23	ELF1	2.63e-05
24	IRF8	3.09e-05
25	MLX	3.22e-05
26	HESX1	3.72e-05
27	VSX1	3.87e-05
28	PRRX1	4.39e-05
29	ELK1	5.15e-05
30	CEBPG	6.25e-05
31	ERF	7.33e-05
32	ONECUT1	7.81e-05
33	TFE3	8.03e-05
34	GATA5	8.59e-05
35	E2F1	8.63e-05
36	VSX2	9.86e-05
37	E2F2	0.000139
38	CEBPD	0.000151
39	ELF4	0.00018
40	GATA3	0.000198
41	MNT	0.000229
42	ETV3	0.000314
43	CEBPB	0.000355
44	GMEB2	0.000387
45	LHX2	0.000459
46	IRF7	0.000497
47	NFIL3	0.000499
48	CREB3	0.000572
49	E2F3	0.00059
50	PHOX2A	0.000664
51	SREBF2(var.2)	0.000681
52	MEF2A	0.000686
53	MIXL1	0.000851
54	EN1	0.000907
55	MEF2D	0.00123
56	PAX7	0.00138
57	TEF	0.00184
58	CEBPA	0.0019
59	HLF	0.00196
60	MYBL1	0.00198
61	PAX3	0.002
62	E2F7	0.00201
63	SOX8	0.00205
64	MLXIPL	0.00209
65	ONECUT3	0.00235
66	MAF::NFE2	0.00239
67	UNCX	0.00242
68	NFATC3	0.00257
69	YY2	0.0028
70	CUX1	0.00325
71	VAX2	0.00325
72	MSX1	0.00327
73	YY1	0.00336
74	PRDM1	0.00368
75	TEAD4	0.00384
76	SOX9	0.00394
77	MYC	0.00409
78	HMBOX1	0.00409
79	IRF5	0.0041
80	DBP	0.00445
81	FOXB1	0.00464
82	EVX1	0.00525
83	MAFF	0.00533
84	NFIA	0.00537
85	ONECUT2	0.00545
86	TEAD1	0.00545
87	MSX2	0.00566
88	BHLHE40	0.00567
89	IRF1	0.00605
90	MXI1	0.00643
91	MYCN	0.00703
92	NEUROD2	0.00767
93	RBPJ	0.00778
94	FOSL1::JUND(var.2)	0.00854
95	TFEB	0.0094
96	FOXO3	0.01
97	PBX1	0.011
98	GRHL1	0.011
99	JDP2	0.011
100	PROX1	0.012
101	NFYB	0.012
102	RORA(var.2)	0.012
103	FOXP3	0.013
104	FOSL1::JUN(var.2)	0.014
105	MAX::MYC	0.015
106	GABPA	0.016
107	TEAD3	0.016
108	TFCP2	0.016
109	FOSL2::JUNB(var.2)	0.017
110	LMX1B	0.018
111	EVX2	0.018
112	JUN::JUNB	0.018
113	XBP1	0.02
114	FOXC1	0.021
115	SOX13	0.022
116	MAX	0.022
117	CREB3L1	0.022
118	RFX5	0.022
119	FOSL1::JUN	0.022
120	BCL6B	0.023
121	PAX4	0.023
122	SOX21	0.024
123	ATF4	0.025
124	NKX6-2	0.029
125	FOXP2	0.03
126	REL	0.031
127	HOXB3	0.032
128	KLF13	0.033
129	IRF2	0.033
130	LMX1A	0.035
131	AR	0.035
132	STAT1	0.035
133	HOXA10	0.036
134	BATF::JUN	0.038
135	MAFK	0.038
136	TBX19	0.039
137	HOXA2	0.039
138	MEOX1	0.04
139	FOS::JUND	0.045
140	BHLHE22	0.05
141	HOXA5	0.051
142	MYB	0.052
143	MEF2C	0.057
144	HEY1	0.058
145	FOSB::JUN	0.059
146	MGA	0.06
147	STAT1::STAT2	0.06
148	TEAD2	0.063
149	FOSL1::JUNB	0.065
150	ZNF24	0.067
151	USF2	0.068
152	CLOCK	0.07
153	NFE2L2	0.07
154	FOSL2::JUN(var.2)	0.072
155	JUND	0.072
156	JUN(var.2)	0.074
157	FOS	0.077
158	SREBF1	0.078
159	NR3C2	0.081
160	FOSB::JUNB(var.2)	0.089
161	ATF7	0.09
162	MYBL2	0.096
163	NFIX	0.099
164	HOXB2	0.101
165	NR2F2	0.102
166	LBX1	0.105
167	SOX4	0.108
168	TBX1	0.109
169	LEF1	0.114
170	RFX3	0.118
171	TP53	0.118
172	E2F8	0.119
173	USF1	0.12
174	NR3C1	0.121
175	FOS::JUNB	0.122
176	HEY2	0.125
177	FOXP1	0.127
178	SREBF2	0.128
179	GSX2	0.129
180	FOSL1::JUND	0.129
181	IRF3	0.134
182	NEUROG2	0.14
183	ZBTB33	0.144
184	BACH2	0.145
185	RARA	0.148
186	FOXD1	0.15
187	GSX1	0.153
188	JUND(var.2)	0.154
189	TCF7L1	0.16
190	FOSL2::JUND(var.2)	0.161
191	FOXO4	0.163
192	PPARG	0.165
193	FOSL2::JUN	0.166
194	NR4A1	0.167
195	JUNB(var.2)	0.173
196	FOXK2	0.177
197	SRF	0.178
198	GATA1::TAL1	0.186
199	FOSL2	0.195
200	ZNF282	0.201
201	BHLHE41	0.203
202	GLIS3	0.206
203	JDP2(var.2)	0.209
204	HINFP	0.209
205	PBX2	0.219
206	SP2	0.222
207	RFX4	0.223
208	FOSL2::JUND	0.238
209	FIGLA	0.239
210	JUN::JUNB(var.2)	0.244
211	RELA	0.248
212	JUNB	0.262
213	RFX2	0.27
214	EGR2	0.272
215	SOX15	0.29
216	SCRT2	0.295
217	JUN	0.301
218	NR1H4	0.308
219	RXRB	0.309
220	SIX2	0.312
221	RHOXF1	0.315
222	ZNF143	0.336
223	ZBTB7A	0.338
224	SMAD2::SMAD3::SMAD4	0.339
225	FOS::JUN(var.2)	0.344
226	TCF7L2	0.348
227	CENPB	0.35
228	NKX6-1	0.351
229	TCF4	0.353
230	MTF1	0.357
231	RELB	0.371
232	HES5	0.373
233	ESRRB	0.376
234	MZF1	0.38
235	RXRG	0.381
236	FOXO6	0.393
237	TFDP1	0.404
238	SP1	0.414
239	KLF16	0.416
240	STAT3	0.425
241	ZBTB18	0.434
242	SMAD3	0.457
243	MAFG	0.462
244	PPARA::RXRA	0.467
245	SP3	0.477
246	NFIC::TLX1	0.479
247	PPARG::RXRA	0.479
248	SCRT1	0.5
249	NR1H2::RXRA	0.51
250	FOSL1	0.516
251	RORA	0.517
252	FOSL2::JUNB	0.525
253	FOS::JUN	0.53
254	FOSB::JUNB	0.59
255	FOXK1	0.595
256	ZNF740	0.597
257	RARA::RXRA	0.608
258	NR2F1	0.61
259	KLF5	0.613
260	SP8	0.618
261	PLAG1	0.626
262	PBX3	0.63
263	SNAI2	0.637
264	GLI2	0.648
265	MEIS3	0.661
266	HNF4G	0.665
267	MZF1(var.2)	0.671
268	NFKB2	0.677
269	TWIST1	0.699
270	HIC2	0.7
271	TCF3	0.707
272	NEUROD1	0.716
273	EGR1	0.722
274	TFAP2B	0.731
275	ZEB1	0.744
276	NHLH1	0.746
277	ID4	0.756
278	E2F6	0.76
279	INSM1	0.764
280	BATF3	0.773
281	REST	0.799
282	KLF9	0.804
283	PKNOX2	0.804
284	NR2C2	0.805
285	SP4	0.807
286	KLF4	0.808
287	NFKB1	0.838
288	RXRA::VDR	0.839
289	TGIF2	0.839
290	TAL1::TCF3	0.84
291	E2F4	0.847
292	RORB	0.86
293	HES7	0.864
294	TGIF1	0.87
295	NFIC	0.876
296	EGR3	0.896
297	NR4A2	0.907
298	CREB1	0.922
299	ZBTB7B	0.923
300	EBF1	0.927
301	CTCFL	0.929
302	ASCL1	0.937
303	PKNOX1	0.939
304	RARA(var.2)	0.947
305	GLIS1	0.952
306	TFAP2A(var.2)	0.956
307	ESRRA	0.959
308	THAP1	0.966
309	TFAP4	0.968
310	ZBTB7C	0.972
311	GLIS2	0.974
312	ZNF263	0.976
313	MEIS2	0.977
314	NR4A2::RXRA	0.981
315	CTCF	0.987
316	TFAP2B(var.2)	0.988
317	NRF1	0.989
318	RREB1	0.99
319	NR1A4::RXRA	0.991
320	ZIC3	0.992
321	TFAP2A	0.994
322	MEIS1	0.996
323	TFAP2B(var.3)	0.997
324	RARA::RXRG	0.997
325	ZIC1	1
326	ZIC4	1
327	TFAP2A(var.3)	1

## Sheet: D15 - Node 4
Rank	TF	Split Score
1	SOX21	6.28e-18
2	HESX1	9.11e-18
3	EN1	1.95e-17
4	LHX2	5.68e-17
5	PRRX1	5.93e-17
6	UNCX	7.08e-17
7	MSX2	4.51e-16
8	PHOX2A	5.85e-16
9	MSX1	1.08e-14
10	NKX6-1	1.18e-14
11	MIXL1	2.95e-14
12	VSX1	3.03e-14
13	SOX4	3.97e-14
14	GBX1	4.64e-14
15	IRF7	5.67e-14
16	LMX1A	6.64e-14
17	E2F3	7.04e-14
18	PAX4	1.35e-13
19	NFYB	1.35e-13
20	TEAD3	4.11e-13
21	STAT1::STAT2	6.47e-13
22	LMX1B	7.56e-13
23	PBX1	1.46e-12
24	TEAD4	1.75e-12
25	CUX1	2.73e-12
26	VAX2	2.92e-12
27	ZNF384	3.45e-12
28	GSX2	4.86e-12
29	ONECUT3	8.16e-12
30	MEF2D	1.02e-11
31	GSX1	1.21e-11
32	MEF2A	1.75e-11
33	HOXB3	1.93e-11
34	VSX2	2.44e-11
35	GBX2	2.7e-11
36	SOX9	2.78e-11
37	CUX2	3.35e-11
38	PAX7	3.87e-11
39	NKX6-2	4.71e-11
40	TEAD1	5.09e-11
41	FOS::JUN	6.87e-11
42	NFYA	1.15e-10
43	HOXC10	1.25e-10
44	GATA2	4.21e-10
45	HOXA10	4.23e-10
46	GATA1::TAL1	6.54e-10
47	IRF2	1.02e-09
48	PRDM1	1.03e-09
49	SOX15	1.16e-09
50	HMBOX1	1.17e-09
51	FOXD1	1.49e-09
52	FOXB1	1.58e-09
53	IRF3	1.58e-09
54	HOXA2	1.75e-09
55	FOXC1	1.9e-09
56	HOXB2	2.3e-09
57	FOSB::JUNB	2.46e-09
58	NFATC3	2.82e-09
59	IRF1	3.38e-09
60	E2F2	3.44e-09
61	FOXO3	3.56e-09
62	LBX1	5.21e-09
63	MEOX1	5.76e-09
64	ONECUT2	6.97e-09
65	FOXK1	7.04e-09
66	PAX3	7.59e-09
67	FOXP2	8.14e-09
68	EVX2	1.03e-08
69	FOXP3	1.07e-08
70	TCF7L2	1.32e-08
71	ZNF24	1.68e-08
72	E2F7	1.74e-08
73	IRF8	1.75e-08
74	FOSL2::JUNB	1.93e-08
75	BATF::JUN	1.95e-08
76	E2F8	2.36e-08
77	JUN(var.2)	2.56e-08
78	FOXP1	2.93e-08
79	FOSL2::JUN	3.48e-08
80	TCF7L1	3.96e-08
81	EVX1	4.22e-08
82	NFIL3	4.54e-08
83	FOSL2::JUND	5.22e-08
84	HSF4	5.83e-08
85	STAT1	7.51e-08
86	NEUROG2	7.78e-08
87	GATA5	8e-08
88	MEF2C	8.3e-08
89	TEAD2	9.9e-08
90	GATA3	1.55e-07
91	FOXO4	2.08e-07
92	SOX8	3.08e-07
93	SIX2	3.33e-07
94	NFIC	4.15e-07
95	FOXK2	4.48e-07
96	HOXA5	5.26e-07
97	RELA	5.56e-07
98	TGIF1	5.62e-07
99	NFIC::TLX1	6.24e-07
100	ZNF282	7.35e-07
101	FOS	7.37e-07
102	FOSL1::JUND	7.77e-07
103	FOXO6	7.9e-07
104	PBX2	1.11e-06
105	REL	1.16e-06
106	E2F6	1.26e-06
107	BHLHE22	1.27e-06
108	NFIX	1.3e-06
109	FOS::JUNB	1.51e-06
110	JDP2	1.99e-06
111	ONECUT1	2.1e-06
112	IRF5	2.88e-06
113	HSF2	3.24e-06
114	TGIF2	3.38e-06
115	ETV6	3.42e-06
116	FOS::JUND	4.39e-06
117	RORB	4.47e-06
118	MYB	5.17e-06
119	ELF4	5.42e-06
120	PKNOX2	5.6e-06
121	JUN::JUNB	6e-06
122	XBP1	6.39e-06
123	SMAD3	7e-06
124	PKNOX1	7.03e-06
125	SRF	8.82e-06
126	HSF1	9.5e-06
127	FOSL1::JUNB	1.25e-05
128	FEV	1.26e-05
129	E2F1	1.29e-05
130	FOSL1::JUN	1.53e-05
131	EBF1	1.6e-05
132	FOSL2	1.62e-05
133	MAFK	1.77e-05
134	PPARA::RXRA	2.13e-05
135	CEBPA	2.2e-05
136	KLF16	2.62e-05
137	JUNB	2.97e-05
138	JUND	3.02e-05
139	NEUROD2	3.54e-05
140	SP1	4.12e-05
141	SCRT2	4.24e-05
142	SOX13	4.26e-05
143	ETV4	4.28e-05
144	RBPJ	4.59e-05
145	CEBPD	5.02e-05
146	MZF1	5.13e-05
147	PROX1	5.35e-05
148	MYBL1	5.37e-05
149	GMEB2	5.44e-05
150	RREB1	5.95e-05
151	MZF1(var.2)	6.04e-05
152	TAL1::TCF3	6.85e-05
153	FOSL1	7.28e-05
154	ZBTB18	8.41e-05
155	BATF3	9.42e-05
156	USF1	0.000104
157	CENPB	0.000106
158	STAT3	0.000108
159	CEBPB	0.000108
160	RXRG	0.000119
161	RXRB	0.000121
162	ELK3	0.00014
163	ZNF143	0.000143
164	NFIA	0.000152
165	SREBF1	0.000155
166	ELF1	0.000156
167	SP3	0.000168
168	RELB	0.000169
169	FOSB::JUN	0.000169
170	ETV1	0.000171
171	KLF5	0.000196
172	PPARG::RXRA	0.000199
173	YY1	0.000199
174	MAFF	0.000208
175	SP2	0.00021
176	BACH2	0.000245
177	LEF1	0.000277
178	ETV3	0.000289
179	ZBTB7A	0.00029
180	GLIS1	0.000293
181	SCRT1	0.000295
182	TEF	0.000297
183	GRHL1	0.0003
184	ZIC1	0.000315
185	FOSL2::JUND(var.2)	0.000321
186	SP4	0.000343
187	RARA	0.000347
188	ETS1	0.000399
189	AR	0.00042
190	PBX3	0.000428
191	KLF13	0.000489
192	TFCP2	0.000511
193	SREBF2	0.000528
194	ELK1	0.000533
195	TFAP2A	0.000557
196	TFEB	0.000565
197	ATF7	0.000588
198	ETV5	0.000619
199	ERF	0.000619
200	FOSL1::JUND(var.2)	0.000646
201	ETV2	0.000702
202	MYBL2	0.000715
203	MLXIPL	0.000716
204	SP8	0.000736
205	TFDP1	0.000739
206	FOSL1::JUN(var.2)	0.000747
207	MAF::NFE2	0.000771
208	ZNF263	0.000861
209	RHOXF1	0.000915
210	GABPA	0.00101
211	JUNB(var.2)	0.00104
212	TWIST1	0.0011
213	RFX3	0.00113
214	TP53	0.0012
215	HNF4G	0.00121
216	FOS::JUN(var.2)	0.0014
217	BCL6B	0.00151
218	NR1H4	0.00155
219	FOSB::JUNB(var.2)	0.00157
220	FOSL2::JUNB(var.2)	0.0016
221	FOSL2::JUN(var.2)	0.00167
222	JDP2(var.2)	0.00168
223	INSM1	0.00191
224	RXRA::VDR	0.00215
225	E2F4	0.0022
226	MTF1	0.00231
227	CREB3	0.00303
228	ZNF740	0.00308
229	GLI2	0.00324
230	NR4A2	0.0033
231	NR4A1	0.00339
232	MAX::MYC	0.0034
233	RFX2	0.0034
234	THAP1	0.00377
235	NFKB2	0.0047
236	ZIC3	0.00491
237	JUN	0.005
238	ELK4	0.005
239	TBX1	0.00508
240	ZIC4	0.00517
241	RORA	0.00545
242	NR1H2::RXRA	0.00545
243	CLOCK	0.00634
244	NFE2L2	0.00657
245	RFX4	0.00687
246	ATF4	0.00705
247	TFAP2B(var.2)	0.00715
248	NR3C1	0.00751
249	MEIS2	0.00767
250	RFX5	0.00852
251	JUN::JUNB(var.2)	0.00867
252	SREBF2(var.2)	0.00936
253	RORA(var.2)	0.00955
254	YY2	0.00966
255	DBP	0.01
256	MLX	0.011
257	NR1A4::RXRA	0.012
258	NFKB1	0.014
259	ZBTB7C	0.014
260	ASCL1	0.014
261	MEIS3	0.014
262	TFAP2B	0.015
263	ZBTB33	0.016
264	NR4A2::RXRA	0.017
265	NR2F2	0.017
266	NR3C2	0.019
267	HIC2	0.019
268	NR2C2	0.019
269	TFAP4	0.022
270	TFE3	0.023
271	KLF9	0.024
272	ESRRB	0.026
273	CREB3L1	0.027
274	CTCFL	0.029
275	NEUROD1	0.031
276	CREB1	0.032
277	ESRRA	0.032
278	HLF	0.033
279	JUND(var.2)	0.034
280	NR2F1	0.034
281	ZBTB7B	0.035
282	MAFG	0.036
283	EGR1	0.038
284	CEBPG	0.038
285	NHLH1	0.041
286	BHLHE41	0.043
287	BHLHE40	0.043
288	MAX	0.044
289	RARA(var.2)	0.051
290	HIF1A	0.052
291	USF2	0.054
292	TFAP2A(var.2)	0.055
293	MGA	0.06
294	HES5	0.061
295	PLAG1	0.063
296	MEIS1	0.064
297	CTCF	0.071
298	HES7	0.073
299	SMAD2::SMAD3::SMAD4	0.073
300	TFAP2A(var.3)	0.078
301	KLF4	0.087
302	RARA::RXRA	0.092
303	MNT	0.101
304	FIGLA	0.108
305	GLIS3	0.123
306	HEY2	0.129
307	ID4	0.146
308	TFAP2B(var.3)	0.149
309	MYCN	0.163
310	PPARG	0.176
311	SNAI2	0.18
312	MYC	0.204
313	GLIS2	0.217
314	REST	0.224
315	MXI1	0.23
316	PAX5	0.237
317	ARNT::HIF1A	0.239
318	TBX19	0.26
319	EGR3	0.303
320	NRF1	0.337
321	RARA::RXRG	0.441
322	TCF4	0.519
323	TCF3	0.535
324	HEY1	0.63
325	EGR2	0.698
326	HINFP	0.791
327	ZEB1	0.925

## Sheet: D30 - Node 5
Rank	TF	Split Score
1	TGIF2	8.74e-06
2	PKNOX2	2.02e-05
3	PKNOX1	3.1e-05
4	TGIF1	6.2e-05
5	LHX2	0.000262
6	JUN(var.2)	0.000436
7	VAX2	0.00117
8	RXRB	0.00198
9	NFIA	0.00456
10	NKX6-2	0.00602
11	HOXA10	0.011
12	IRF3	0.011
13	FOS	0.017
14	NR1H2::RXRA	0.017
15	FOSL2::JUNB	0.017
16	ZNF143	0.018
17	RXRG	0.019
18	BATF::JUN	0.022
19	CEBPG	0.024
20	NKX6-1	0.026
21	TWIST1	0.038
22	SNAI2	0.04
23	SMAD2::SMAD3::SMAD4	0.042
24	USF1	0.044
25	GATA1::TAL1	0.046
26	JUND	0.047
27	NR1H4	0.05
28	SOX15	0.051
29	FOSB::JUNB	0.051
30	TCF7L2	0.051
31	RORA(var.2)	0.052
32	TEAD3	0.058
33	CEBPA	0.06
34	NFIC	0.061
35	ZNF24	0.066
36	JUNB	0.068
37	FOSL2::JUND	0.068
38	NHLH1	0.072
39	ONECUT1	0.073
40	IRF2	0.073
41	GSX2	0.074
42	IRF8	0.075
43	SIX2	0.075
44	RELB	0.088
45	FOS::JUN	0.093
46	GATA2	0.097
47	REL	0.101
48	FOSL1	0.101
49	PPARA::RXRA	0.102
50	PPARG::RXRA	0.103
51	MEIS3	0.105
52	PAX3	0.119
53	LBX1	0.121
54	HOXA5	0.129
55	MEOX1	0.129
56	PHOX2A	0.131
57	TCF3	0.133
58	RFX4	0.134
59	JDP2	0.135
60	PRDM1	0.136
61	LMX1A	0.137
62	REST	0.139
63	CUX1	0.139
64	NR4A1	0.143
65	GBX1	0.144
66	FOSL1::JUND	0.144
67	NR2C2	0.148
68	LEF1	0.153
69	TCF7L1	0.154
70	ZBTB18	0.158
71	NEUROD1	0.16
72	GBX2	0.162
73	ONECUT3	0.163
74	ID4	0.163
75	NFKB2	0.164
76	RREB1	0.165
77	SOX9	0.166
78	RELA	0.169
79	FOSL2::JUN	0.17
80	NR4A2::RXRA	0.172
81	ZEB1	0.173
82	GSX1	0.176
83	RHOXF1	0.179
84	TCF4	0.179
85	TEF	0.181
86	FOXP3	0.185
87	MEIS2	0.187
88	SREBF2(var.2)	0.188
89	BHLHE41	0.188
90	PAX7	0.188
91	ASCL1	0.19
92	HEY2	0.191
93	TFEB	0.191
94	BACH2	0.194
95	HOXC10	0.197
96	RARA(var.2)	0.203
97	HOXB3	0.204
98	NFIX	0.207
99	LMX1B	0.213
100	PRRX1	0.22
101	TEAD1	0.221
102	GATA3	0.224
103	BHLHE40	0.231
104	FIGLA	0.231
105	RARA::RXRG	0.232
106	SCRT1	0.234
107	NFKB1	0.235
108	TFAP4	0.236
109	ZNF282	0.241
110	TEAD4	0.244
111	MSX1	0.246
112	NEUROG2	0.25
113	MAX	0.25
114	USF2	0.253
115	TFAP2A	0.264
116	GATA5	0.268
117	NFIL3	0.268
118	TEAD2	0.272
119	FOSB::JUN	0.273
120	INSM1	0.274
121	UNCX	0.275
122	PBX1	0.276
123	KLF4	0.281
124	VSX1	0.284
125	FOS::JUNB	0.289
126	MLXIPL	0.292
127	TFE3	0.295
128	ATF7	0.297
129	RBPJ	0.299
130	IRF1	0.3
131	MSX2	0.304
132	FOXC1	0.305
133	FOS::JUN(var.2)	0.309
134	IRF7	0.313
135	NEUROD2	0.314
136	ZBTB33	0.318
137	CEBPB	0.33
138	HLF	0.332
139	SOX13	0.333
140	MTF1	0.336
141	RORA	0.339
142	ONECUT2	0.348
143	EVX2	0.348
144	SRF	0.353
145	HES5	0.355
146	STAT1::STAT2	0.355
147	CLOCK	0.361
148	JUNB(var.2)	0.361
149	HOXB2	0.362
150	PROX1	0.362
151	E2F8	0.375
152	MAF::NFE2	0.381
153	MIXL1	0.382
154	TBX19	0.389
155	DBP	0.39
156	TFAP2B(var.2)	0.393
157	HOXA2	0.396
158	MLX	0.397
159	JUND(var.2)	0.412
160	NRF1	0.414
161	NR2F1	0.42
162	MYBL2	0.424
163	E2F1	0.428
164	FOSL2::JUNB(var.2)	0.432
165	KLF13	0.435
166	JUN::JUNB	0.436
167	MAFG	0.436
168	FOSL1::JUNB	0.437
169	SCRT2	0.44
170	JUN	0.451
171	ZNF384	0.453
172	MGA	0.456
173	RFX2	0.457
174	RFX5	0.458
175	JUN::JUNB(var.2)	0.46
176	JDP2(var.2)	0.461
177	EN1	0.469
178	E2F4	0.472
179	CEBPD	0.481
180	HEY1	0.483
181	RFX3	0.49
182	BATF3	0.494
183	CUX2	0.498
184	EGR3	0.504
185	VSX2	0.504
186	HMBOX1	0.504
187	MAX::MYC	0.508
188	SOX8	0.508
189	FOSL2::JUN(var.2)	0.511
190	MAFF	0.514
191	PBX2	0.522
192	MZF1	0.525
193	MAFK	0.531
194	RARA::RXRA	0.535
195	FOSL1::JUND(var.2)	0.539
196	MYBL1	0.539
197	SOX21	0.541
198	FOSL2::JUND(var.2)	0.547
199	SMAD3	0.555
200	HNF4G	0.562
201	FOXO6	0.564
202	NFE2L2	0.565
203	TBX1	0.565
204	FOSB::JUNB(var.2)	0.567
205	FOXB1	0.569
206	HIC2	0.586
207	HES7	0.592
208	FOS::JUND	0.592
209	KLF9	0.594
210	E2F6	0.602
211	MYB	0.604
212	HINFP	0.606
213	BCL6B	0.617
214	NR3C1	0.618
215	TFCP2	0.626
216	MEIS1	0.627
217	NR3C2	0.64
218	HSF4	0.642
219	PAX4	0.649
220	ZBTB7C	0.652
221	NFYA	0.657
222	TAL1::TCF3	0.669
223	MZF1(var.2)	0.67
224	RARA	0.674
225	HSF1	0.677
226	FOXD1	0.678
227	EVX1	0.679
228	FOXK2	0.679
229	EBF1	0.682
230	FOSL1::JUN	0.691
231	ESRRA	0.695
232	FOSL1::JUN(var.2)	0.696
233	TFAP2B(var.3)	0.702
234	RORB	0.703
235	NFATC3	0.703
236	EGR1	0.715
237	MYCN	0.723
238	STAT1	0.733
239	MNT	0.737
240	ZIC4	0.74
241	ZIC1	0.741
242	NR4A2	0.742
243	PBX3	0.744
244	KLF16	0.748
245	EGR2	0.755
246	NR2F2	0.763
247	FOSL2	0.764
248	BHLHE22	0.766
249	HESX1	0.768
250	HIF1A	0.769
251	NR1A4::RXRA	0.771
252	FOXP1	0.773
253	TFAP2A(var.3)	0.784
254	FOXP2	0.785
255	ZNF740	0.798
256	SOX4	0.8
257	HSF2	0.804
258	SREBF2	0.805
259	ZNF263	0.806
260	ETV2	0.813
261	MEF2D	0.816
262	CTCF	0.817
263	ETV3	0.817
264	YY2	0.818
265	CREB1	0.832
266	SP3	0.832
267	MEF2C	0.837
268	PPARG	0.842
269	CTCFL	0.845
270	ATF4	0.848
271	TFDP1	0.85
272	ARNT::HIF1A	0.854
273	XBP1	0.86
274	SP2	0.865
275	MXI1	0.867
276	E2F7	0.876
277	CREB3	0.88
278	FOXK1	0.881
279	TFAP2A(var.2)	0.888
280	FOXO3	0.889
281	PLAG1	0.893
282	MEF2A	0.895
283	TFAP2B	0.897
284	MYC	0.905
285	NFIC::TLX1	0.907
286	SP8	0.907
287	THAP1	0.909
288	TP53	0.913
289	SP4	0.915
290	GMEB2	0.917
291	ZBTB7B	0.922
292	CENPB	0.926
293	ETV5	0.927
294	GLI2	0.928
295	E2F3	0.928
296	ZIC3	0.929
297	ESRRB	0.935
298	ELK4	0.938
299	ELK1	0.94
300	AR	0.946
301	NFYB	0.946
302	GRHL1	0.947
303	E2F2	0.949
304	SREBF1	0.953
305	FOXO4	0.954
306	ETV6	0.957
307	GLIS1	0.966
308	CREB3L1	0.966
309	YY1	0.967
310	ETS1	0.97
311	RXRA::VDR	0.972
312	ETV4	0.976
313	GLIS2	0.979
314	ZBTB7A	0.981
315	GLIS3	0.983
316	GABPA	0.985
317	ETV1	0.989
318	KLF5	0.989
319	ELK3	0.99
320	FEV	0.99
321	STAT3	0.99
322	ERF	0.995
323	PAX5	0.997
324	SP1	0.998
325	IRF5	0.999
326	ELF1	1
327	ELF4	1

## Sheet: D30 - Node 6
Rank	TF	Split Score
1	ELF4	0.000464
2	ELF1	0.000529
3	IRF5	0.00127
4	SP1	0.0022
5	PAX5	0.00496
6	ERF	0.00733
7	ELK3	0.013
8	FEV	0.014
9	ETV1	0.015
10	STAT3	0.015
11	KLF5	0.016
12	GABPA	0.02
13	GLIS3	0.024
14	ZBTB7A	0.025
15	GLIS2	0.028
16	ETV4	0.032
17	RXRA::VDR	0.039
18	ETS1	0.039
19	GLIS1	0.044
20	CREB3L1	0.045
21	YY1	0.046
22	ETV6	0.056
23	FOXO4	0.06
24	SREBF1	0.064
25	E2F2	0.069
26	NFYB	0.069
27	GRHL1	0.071
28	AR	0.072
29	ELK1	0.075
30	ELK4	0.079
31	ESRRB	0.085
32	ZIC3	0.089
33	ETV5	0.091
34	CENPB	0.092
35	E2F3	0.092
36	GLI2	0.093
37	ZBTB7B	0.099
38	GMEB2	0.103
39	SP4	0.105
40	TP53	0.112
41	THAP1	0.113
42	SP8	0.114
43	MYC	0.118
44	NFIC::TLX1	0.12
45	TFAP2B	0.126
46	MEF2A	0.133
47	PLAG1	0.135
48	TFAP2A(var.2)	0.136
49	FOXO3	0.138
50	CREB3	0.146
51	FOXK1	0.147
52	E2F7	0.154
53	MXI1	0.161
54	SP2	0.162
55	XBP1	0.168
56	ARNT::HIF1A	0.176
57	TFDP1	0.178
58	CTCFL	0.184
59	ATF4	0.185
60	PPARG	0.196
61	SP3	0.199
62	MEF2C	0.203
63	CREB1	0.204
64	CTCF	0.216
65	YY2	0.217
66	ETV3	0.217
67	ETV2	0.221
68	MEF2D	0.224
69	ZNF263	0.229
70	HSF2	0.239
71	SREBF2	0.239
72	ZNF740	0.24
73	SOX4	0.246
74	TFAP2A(var.3)	0.253
75	FOXP2	0.256
76	HIF1A	0.268
77	FOXP1	0.269
78	NR1A4::RXRA	0.274
79	HESX1	0.274
80	BHLHE22	0.28
81	EGR2	0.283
82	NR2F2	0.288
83	KLF16	0.29
84	ZIC1	0.299
85	ZIC4	0.3
86	PBX3	0.301
87	FOSL2	0.302
88	NR4A2	0.305
89	MNT	0.309
90	STAT1	0.313
91	MYCN	0.32
92	EGR1	0.325
93	TFAP2B(var.3)	0.341
94	NFATC3	0.345
95	RORB	0.347
96	FOSL1::JUN(var.2)	0.351
97	ESRRA	0.355
98	FOSL1::JUN	0.361
99	EBF1	0.366
100	EVX1	0.368
101	FOXK2	0.369
102	FOXD1	0.371
103	MZF1(var.2)	0.375
104	HSF1	0.375
105	TAL1::TCF3	0.378
106	NFYA	0.388
107	RARA	0.388
108	ZBTB7C	0.395
109	PAX4	0.401
110	HSF4	0.407
111	NR3C2	0.414
112	MEIS1	0.421
113	TFCP2	0.425
114	NR3C1	0.437
115	BCL6B	0.438
116	HINFP	0.44
117	MYB	0.443
118	E2F6	0.444
119	KLF9	0.454
120	HES7	0.46
121	FOS::JUND	0.465
122	HIC2	0.472
123	FOXB1	0.483
124	FOSB::JUNB(var.2)	0.483
125	FOXO6	0.487
126	NFE2L2	0.492
127	HNF4G	0.493
128	SMAD3	0.496
129	TBX1	0.499
130	FOSL2::JUND(var.2)	0.504
131	FOSL1::JUND(var.2)	0.51
132	MYBL1	0.512
133	SOX21	0.515
134	RARA::RXRA	0.516
135	MZF1	0.524
136	MAFK	0.529
137	PBX2	0.53
138	FOSL2::JUN(var.2)	0.539
139	EGR3	0.542
140	MAX::MYC	0.544
141	MAFF	0.546
142	VSX2	0.547
143	HMBOX1	0.55
144	CUX2	0.551
145	SOX8	0.554
146	BATF3	0.556
147	RFX3	0.561
148	HEY1	0.563
149	E2F4	0.574
150	EN1	0.579
151	CEBPD	0.58
152	JDP2(var.2)	0.59
153	JUN::JUNB(var.2)	0.59
154	RFX5	0.591
155	RFX2	0.596
156	JUN	0.603
157	ZNF384	0.604
158	SCRT2	0.61
159	MGA	0.611
160	KLF13	0.612
161	E2F1	0.617
162	FOSL2::JUNB(var.2)	0.618
163	JUN::JUNB	0.619
164	MAFG	0.619
165	FOSL1::JUNB	0.623
166	MYBL2	0.625
167	NRF1	0.631
168	NR2F1	0.639
169	JUND(var.2)	0.642
170	TFAP2B(var.2)	0.652
171	HOXA2	0.652
172	MLX	0.653
173	DBP	0.661
174	TBX19	0.664
175	MIXL1	0.665
176	MAF::NFE2	0.671
177	E2F8	0.672
178	HOXB2	0.685
179	PROX1	0.685
180	CLOCK	0.686
181	JUNB(var.2)	0.686
182	HES5	0.692
183	STAT1::STAT2	0.692
184	SRF	0.695
185	ONECUT2	0.697
186	EVX2	0.697
187	MTF1	0.708
188	SOX13	0.714
189	RORA	0.714
190	HLF	0.715
191	ZBTB33	0.722
192	CEBPB	0.723
193	NEUROD2	0.731
194	FOS::JUN(var.2)	0.734
195	IRF7	0.736
196	MSX2	0.737
197	FOXC1	0.74
198	IRF1	0.744
199	ATF7	0.746
200	RBPJ	0.746
201	TFE3	0.748
202	MLXIPL	0.752
203	VSX1	0.758
204	FOS::JUNB	0.759
205	KLF4	0.761
206	UNCX	0.764
207	PBX1	0.765
208	INSM1	0.765
209	FOSB::JUN	0.767
210	TFAP2A	0.773
211	NFIL3	0.773
212	GATA5	0.776
213	TEAD2	0.777
214	MAX	0.788
215	USF2	0.788
216	MSX1	0.791
217	NEUROG2	0.792
218	ZNF282	0.798
219	TEAD4	0.8
220	TFAP4	0.803
221	BHLHE40	0.804
222	RARA::RXRG	0.804
223	SCRT1	0.807
224	NFKB1	0.809
225	FIGLA	0.812
226	PRRX1	0.814
227	GATA3	0.815
228	TEAD1	0.818
229	LMX1B	0.821
230	NFIX	0.828
231	HOXB3	0.83
232	RARA(var.2)	0.833
233	HOXC10	0.837
234	HEY2	0.84
235	ASCL1	0.841
236	TFEB	0.843
237	PAX7	0.844
238	BHLHE41	0.845
239	MEIS2	0.845
240	FOXP3	0.848
241	BACH2	0.849
242	SREBF2(var.2)	0.85
243	TEF	0.851
244	GSX1	0.855
245	TCF4	0.858
246	NR4A2::RXRA	0.86
247	RHOXF1	0.861
248	ZEB1	0.861
249	RELA	0.862
250	SOX9	0.863
251	FOSL2::JUN	0.863
252	RREB1	0.864
253	ONECUT3	0.866
254	GBX2	0.867
255	NEUROD1	0.868
256	NFKB2	0.869
257	ID4	0.874
258	ZBTB18	0.874
259	TCF7L1	0.876
260	LEF1	0.877
261	NR2C2	0.878
262	GBX1	0.882
263	NR4A1	0.884
264	CUX1	0.886
265	REST	0.888
266	LMX1A	0.888
267	FOSL1::JUND	0.888
268	PRDM1	0.89
269	RFX4	0.894
270	JDP2	0.894
271	PHOX2A	0.895
272	MEOX1	0.896
273	TCF3	0.896
274	HOXA5	0.897
275	LBX1	0.903
276	PAX3	0.905
277	MEIS3	0.916
278	PPARG::RXRA	0.919
279	PPARA::RXRA	0.92
280	REL	0.921
281	GATA2	0.924
282	FOSL1	0.924
283	FOS::JUN	0.928
284	RELB	0.931
285	GSX2	0.942
286	ONECUT1	0.943
287	NHLH1	0.943
288	IRF2	0.943
289	IRF8	0.943
290	SIX2	0.944
291	JUNB	0.949
292	ZNF24	0.949
293	FOSL2::JUND	0.949
294	NFIC	0.953
295	CEBPA	0.956
296	TEAD3	0.958
297	SOX15	0.961
298	NR1H4	0.962
299	FOSB::JUNB	0.962
300	TCF7L2	0.962
301	RORA(var.2)	0.962
302	JUND	0.966
303	GATA1::TAL1	0.966
304	USF1	0.968
305	SMAD2::SMAD3::SMAD4	0.969
306	SNAI2	0.971
307	TWIST1	0.971
308	NKX6-1	0.981
309	CEBPG	0.983
310	BATF::JUN	0.984
311	RXRG	0.986
312	FOS	0.988
313	ZNF143	0.988
314	NR1H2::RXRA	0.988
315	FOSL2::JUNB	0.988
316	HOXA10	0.992
317	IRF3	0.992
318	NKX6-2	0.996
319	NFIA	0.997
320	VAX2	0.999
321	RXRB	0.999
322	JUN(var.2)	1
323	LHX2	1
324	PKNOX2	1
325	TGIF2	1
326	PKNOX1	1
327	TGIF1	1

## Sheet: D30 - Node 7
Rank	TF	Split Score
1	E2F4	1.91e-15
2	CTCFL	1.93e-15
3	ZIC3	2.48e-13
4	E2F6	1.37e-12
5	ZIC1	4.16e-12
6	TFAP2A	9.99e-12
7	INSM1	1.01e-11
8	ZBTB33	1.49e-11
9	ASCL1	3.28e-11
10	ZIC4	3.83e-11
11	TFAP2A(var.2)	9.2e-11
12	EGR2	1.28e-10
13	EGR1	8.27e-10
14	CTCF	1.25e-09
15	TFAP2B	1.4e-09
16	TFAP2B(var.2)	1.76e-09
17	NRF1	2.36e-09
18	HEY1	3.02e-09
19	TFAP2A(var.3)	3.76e-09
20	TFAP2B(var.3)	5.01e-09
21	BHLHE40	4.35e-08
22	NHLH1	5.27e-08
23	EGR3	6.7e-08
24	RARA::RXRG	8.77e-08
25	CENPB	1.42e-07
26	PROX1	1.64e-07
27	SP2	2.45e-07
28	PBX2	2.84e-07
29	KLF5	4.54e-07
30	KLF9	4.98e-07
31	REST	5.02e-07
32	SMAD2::SMAD3::SMAD4	7.27e-07
33	GLIS3	7.3e-07
34	GLIS2	8.43e-07
35	TFDP1	9.85e-07
36	XBP1	1.23e-06
37	PPARG	1.4e-06
38	MZF1	1.49e-06
39	ZNF263	1.65e-06
40	GRHL1	1.67e-06
41	RREB1	1.7e-06
42	E2F1	2.43e-06
43	NR2C2	2.59e-06
44	PBX3	4.38e-06
45	RELB	6.36e-06
46	RBPJ	7.32e-06
47	BHLHE41	8.61e-06
48	MEIS2	8.86e-06
49	SP3	9.69e-06
50	SP4	1.16e-05
51	CREB3	1.28e-05
52	KLF13	1.31e-05
53	ERF	1.32e-05
54	KLF16	1.32e-05
55	TFAP4	1.45e-05
56	TP53	1.76e-05
57	NFIC::TLX1	2.18e-05
58	MXI1	2.66e-05
59	TCF7L1	2.93e-05
60	FOSB::JUNB(var.2)	3.31e-05
61	TFCP2	3.49e-05
62	HIF1A	3.58e-05
63	MEIS1	3.6e-05
64	ZNF282	3.73e-05
65	SP1	3.76e-05
66	KLF4	3.93e-05
67	E2F8	4.73e-05
68	ZNF740	6.25e-05
69	NEUROD1	6.68e-05
70	RARA(var.2)	8.67e-05
71	SP8	0.000101
72	IRF2	0.000103
73	NFE2L2	0.000107
74	SCRT1	0.000112
75	CLOCK	0.000128
76	MTF1	0.000129
77	CEBPG	0.00013
78	CUX1	0.000135
79	FIGLA	0.000138
80	MYB	0.0002
81	MAF::NFE2	0.000204
82	JUNB	0.000211
83	FOXD1	0.000216
84	ZEB1	0.00022
85	MEIS3	0.000242
86	NR4A2	0.000311
87	FOSL1::JUN(var.2)	0.000377
88	CREB3L1	0.000392
89	SOX9	0.000394
90	MAFG	0.000394
91	SREBF2(var.2)	0.000395
92	FOXO3	0.0004
93	TAL1::TCF3	0.000422
94	FOXK1	0.000444
95	AR	0.000456
96	IRF3	0.000466
97	GLIS1	0.000484
98	USF1	0.000558
99	PPARA::RXRA	0.000568
100	USF2	0.000591
101	FOXP3	0.000593
102	FOSL2	0.000616
103	FOSL2::JUNB(var.2)	0.000647
104	GLI2	0.000712
105	NR3C2	0.000745
106	CUX2	0.000758
107	NR4A1	0.000855
108	TCF4	0.000874
109	ELK1	0.000936
110	NR4A2::RXRA	0.000955
111	RXRB	0.000979
112	MZF1(var.2)	0.000996
113	MYC	0.00104
114	TGIF1	0.00108
115	FOS::JUN	0.00119
116	VAX2	0.0012
117	MYCN	0.00122
118	FOXK2	0.00128
119	JUN::JUNB(var.2)	0.00128
120	JDP2(var.2)	0.00136
121	TBX1	0.00141
122	MYBL2	0.00143
123	ZBTB7A	0.00145
124	TBX19	0.00148
125	SNAI2	0.002
126	MAX::MYC	0.00205
127	FOS::JUN(var.2)	0.00219
128	THAP1	0.0022
129	RXRG	0.00223
130	ETV1	0.00226
131	HIC2	0.00227
132	FOSB::JUNB	0.00243
133	IRF1	0.00248
134	GMEB2	0.00254
135	TCF3	0.00262
136	STAT3	0.00264
137	ZBTB7B	0.00266
138	FOSL2::JUND	0.00273
139	TFEB	0.00275
140	ESRRB	0.00283
141	PLAG1	0.00295
142	HEY2	0.00299
143	ESRRA	0.00305
144	ETV4	0.0031
145	PKNOX1	0.00348
146	TEAD1	0.00355
147	FOSL1	0.00362
148	PPARG::RXRA	0.0037
149	TEAD2	0.00372
150	HINFP	0.00378
151	NR2F1	0.00385
152	FOXP1	0.00393
153	NEUROD2	0.00407
154	ARNT::HIF1A	0.00416
155	IRF8	0.00419
156	JUNB(var.2)	0.00443
157	FOSL1::JUND	0.00508
158	RARA::RXRA	0.00518
159	NFKB1	0.0052
160	GABPA	0.00526
161	UNCX	0.00597
162	CREB1	0.00599
163	MGA	0.00625
164	RFX5	0.00629
165	FOS	0.0063
166	FOSL2::JUNB	0.00649
167	MNT	0.00651
168	CEBPB	0.00653
169	ZBTB7C	0.00738
170	PAX3	0.00739
171	ZNF24	0.00741
172	BACH2	0.00746
173	FEV	0.00748
174	STAT1::STAT2	0.0075
175	PRRX1	0.00798
176	IRF7	0.00799
177	TFE3	0.00817
178	FOSB::JUN	0.00842
179	IRF5	0.00991
180	EN1	0.00994
181	RXRA::VDR	0.01
182	ELK4	0.011
183	PHOX2A	0.011
184	MLX	0.011
185	TCF7L2	0.011
186	ATF7	0.012
187	PKNOX2	0.012
188	TGIF2	0.012
189	RHOXF1	0.013
190	FOXO4	0.013
191	PAX7	0.013
192	SMAD3	0.013
193	ETV6	0.014
194	E2F7	0.015
195	TEAD3	0.015
196	SREBF2	0.015
197	ETV3	0.016
198	NFYB	0.016
199	CEBPD	0.016
200	NFIX	0.017
201	TEF	0.017
202	ELK3	0.018
203	LEF1	0.018
204	NR3C1	0.019
205	SCRT2	0.019
206	HLF	0.019
207	GATA2	0.019
208	HOXC10	0.022
209	JUN(var.2)	0.022
210	MSX1	0.022
211	NR1A4::RXRA	0.024
212	ETS1	0.024
213	MIXL1	0.024
214	EBF1	0.025
215	FOXP2	0.025
216	NFIL3	0.025
217	NFKB2	0.026
218	NFIC	0.027
219	ZBTB18	0.027
220	ELF1	0.029
221	NR1H2::RXRA	0.029
222	HSF4	0.029
223	FOSL2::JUN	0.029
224	PAX5	0.03
225	ONECUT1	0.03
226	BATF::JUN	0.03
227	HNF4G	0.031
228	HES7	0.032
229	ATF4	0.032
230	ONECUT2	0.035
231	CEBPA	0.035
232	JDP2	0.035
233	RORB	0.037
234	FOSL1::JUND(var.2)	0.038
235	LMX1A	0.039
236	NFYA	0.039
237	HMBOX1	0.039
238	MAX	0.041
239	FOXO6	0.043
240	NR2F2	0.044
241	FOSL2::JUN(var.2)	0.045
242	NFIA	0.045
243	LBX1	0.047
244	DBP	0.047
245	ETV5	0.05
246	RORA	0.05
247	FOS::JUNB	0.051
248	TWIST1	0.052
249	BATF3	0.058
250	ID4	0.063
251	RELA	0.065
252	JUND	0.065
253	SOX15	0.067
254	FOXB1	0.072
255	STAT1	0.072
256	FOXC1	0.083
257	MEOX1	0.088
258	PRDM1	0.088
259	PBX1	0.09
260	RFX3	0.098
261	MLXIPL	0.098
262	NFATC3	0.1
263	ONECUT3	0.107
264	GBX2	0.109
265	SREBF1	0.115
266	LHX2	0.131
267	HOXA2	0.136
268	ZNF143	0.137
269	GBX1	0.138
270	FOS::JUND	0.139
271	SOX8	0.141
272	REL	0.143
273	HOXA5	0.151
274	NEUROG2	0.152
275	GATA3	0.152
276	NR1H4	0.164
277	HOXA10	0.164
278	SIX2	0.176
279	ZNF384	0.177
280	RFX2	0.178
281	SRF	0.183
282	HES5	0.188
283	RFX4	0.191
284	GATA5	0.201
285	FOSL1::JUN	0.207
286	FOSL2::JUND(var.2)	0.208
287	MAFK	0.215
288	SOX21	0.217
289	ETV2	0.223
290	FOSL1::JUNB	0.233
291	LMX1B	0.236
292	SOX13	0.246
293	EVX2	0.251
294	EVX1	0.282
295	HOXB2	0.291
296	JUN::JUNB	0.292
297	VSX1	0.294
298	ELF4	0.299
299	RARA	0.306
300	GSX1	0.321
301	VSX2	0.326
302	BCL6B	0.333
303	NKX6-2	0.365
304	JUN	0.367
305	JUND(var.2)	0.369
306	E2F3	0.404
307	GSX2	0.405
308	MYBL1	0.411
309	YY1	0.414
310	HOXB3	0.448
311	HSF2	0.481
312	HESX1	0.491
313	SOX4	0.532
314	BHLHE22	0.538
315	MAFF	0.567
316	RORA(var.2)	0.574
317	NKX6-1	0.586
318	GATA1::TAL1	0.63
319	TEAD4	0.666
320	MSX2	0.678
321	MEF2C	0.704
322	MEF2A	0.72
323	HSF1	0.831
324	PAX4	0.845
325	E2F2	0.873
326	YY2	0.894
327	MEF2D	0.971

## Sheet: D30 - Node 8
Rank	TF	Split Score
1	GABPA	4.88e-19
2	ETV5	1.15e-18
3	ELK1	1.02e-15
4	ZBTB7A	4.52e-15
5	TFDP1	5.49e-15
6	ARNT::HIF1A	5.6e-15
7	ETV3	4.92e-14
8	ELK3	5.32e-14
9	ETV1	5.52e-14
10	EGR2	6.07e-14
11	ETS1	1.25e-13
12	NFYA	1.92e-13
13	HINFP	3.03e-13
14	SP1	3.31e-13
15	ETV4	3.46e-13
16	HEY2	1.86e-12
17	FEV	2.07e-12
18	NRF1	2.21e-12
19	SP2	4.28e-12
20	ELF1	4.56e-12
21	GMEB2	6.32e-12
22	HIF1A	1.32e-11
23	EGR1	2.32e-11
24	ELK4	4.69e-11
25	YY2	5.39e-11
26	KLF5	1.42e-10
27	ELF4	2.12e-10
28	ERF	5.92e-10
29	HES5	1.42e-09
30	KLF16	3.48e-09
31	ETV2	1.06e-08
32	HES7	1.07e-08
33	RFX3	1.58e-08
34	SP3	2.07e-08
35	E2F3	2.33e-08
36	MXI1	3.86e-08
37	E2F2	4.95e-08
38	MYC	5.3e-08
39	ETV6	6.21e-08
40	EGR3	7.33e-08
41	MYBL1	7.69e-08
42	HEY1	8.79e-08
43	SP8	1.1e-07
44	ZBTB33	1.15e-07
45	SP4	1.32e-07
46	RFX2	2.27e-07
47	TFAP2A(var.3)	5.56e-07
48	NFYB	8.97e-07
49	MAX	1.01e-06
50	CENPB	1.24e-06
51	RFX4	2.04e-06
52	E2F4	2.74e-06
53	PAX5	2.79e-06
54	RREB1	2.89e-06
55	MSX2	3.12e-06
56	TFAP2B(var.3)	3.5e-06
57	THAP1	4.45e-06
58	KLF13	5.52e-06
59	MYCN	6.08e-06
60	REL	7.51e-06
61	RORA(var.2)	1.48e-05
62	GLIS1	1.49e-05
63	MYBL2	1.77e-05
64	MLXIPL	1.88e-05
65	TFE3	2.39e-05
66	ZEB1	3.07e-05
67	TCF3	4.21e-05
68	RELA	5.15e-05
69	ZBTB7C	5.32e-05
70	ZIC1	6.05e-05
71	MNT	6.26e-05
72	IRF5	6.78e-05
73	ZNF143	0.000114
74	GATA1::TAL1	0.00017
75	MTF1	0.000253
76	FOSL1::JUND(var.2)	0.00026
77	TCF4	0.00028
78	KLF9	0.000309
79	TFAP2B(var.2)	0.000312
80	SREBF1	0.000342
81	GLI2	0.000368
82	RFX5	0.000382
83	ZIC4	0.000397
84	MYB	0.000413
85	MLX	0.000469
86	NFIA	0.00048
87	EBF1	0.000555
88	GLIS2	0.000585
89	ID4	0.000597
90	BHLHE40	0.00069
91	HSF1	0.00084
92	HIC2	0.00106
93	TFAP2A	0.00107
94	SMAD3	0.0011
95	MAX::MYC	0.0012
96	PLAG1	0.00135
97	TFAP2A(var.2)	0.00142
98	YY1	0.00162
99	USF2	0.00166
100	E2F1	0.00171
101	GLIS3	0.00183
102	NFATC3	0.00193
103	TFEB	0.00242
104	CTCF	0.00317
105	TEAD4	0.00325
106	SREBF2(var.2)	0.00333
107	BHLHE41	0.00367
108	E2F7	0.00512
109	CREB3L1	0.00519
110	HOXA10	0.00566
111	FOSL2::JUN(var.2)	0.00667
112	SREBF2	0.00705
113	CTCFL	0.00751
114	JUN::JUNB	0.00769
115	XBP1	0.00819
116	SOX9	0.00891
117	ONECUT1	0.00971
118	MIXL1	0.012
119	ZBTB18	0.012
120	SNAI2	0.013
121	SOX13	0.014
122	HNF4G	0.014
123	FOSL2::JUND(var.2)	0.014
124	MEF2D	0.014
125	TFAP2B	0.014
126	PRDM1	0.014
127	MEF2C	0.015
128	ONECUT2	0.015
129	JUND(var.2)	0.016
130	JUNB(var.2)	0.016
131	NR1H2::RXRA	0.017
132	MSX1	0.017
133	ZBTB7B	0.018
134	NR1H4	0.019
135	FOSB::JUN	0.021
136	EVX1	0.023
137	TWIST1	0.023
138	CREB3	0.025
139	HESX1	0.025
140	MZF1	0.025
141	BHLHE22	0.026
142	TFCP2	0.026
143	FOXO6	0.027
144	PRRX1	0.027
145	USF1	0.027
146	TP53	0.029
147	ZNF740	0.03
148	STAT1	0.03
149	SOX4	0.031
150	EVX2	0.033
151	MEF2A	0.034
152	BATF3	0.035
153	JUN	0.036
154	EN1	0.036
155	PBX1	0.037
156	MAFF	0.037
157	MZF1(var.2)	0.038
158	VSX2	0.038
159	NEUROG2	0.039
160	GBX2	0.041
161	LHX2	0.041
162	E2F8	0.043
163	FOS::JUN(var.2)	0.043
164	NR3C1	0.045
165	CREB1	0.046
166	FOSL1::JUN(var.2)	0.05
167	NFKB2	0.052
168	JDP2	0.052
169	VSX1	0.053
170	IRF3	0.053
171	FOXB1	0.054
172	NR1A4::RXRA	0.057
173	NFIC	0.059
174	ZIC3	0.063
175	RELB	0.067
176	BCL6B	0.068
177	GBX1	0.072
178	GATA5	0.074
179	RORB	0.076
180	CEBPG	0.079
181	TEAD2	0.085
182	HOXB3	0.086
183	SOX15	0.088
184	FOXK1	0.091
185	ATF4	0.091
186	ESRRA	0.094
187	ASCL1	0.096
188	MAFK	0.096
189	TGIF2	0.099
190	RXRA::VDR	0.101
191	MAFG	0.101
192	TEAD1	0.102
193	FOXP2	0.104
194	JUN(var.2)	0.107
195	NR3C2	0.109
196	GSX2	0.11
197	CUX1	0.111
198	HLF	0.117
199	HOXB2	0.118
200	IRF8	0.119
201	PPARG	0.121
202	NFKB1	0.128
203	NR2C2	0.129
204	NHLH1	0.129
205	CUX2	0.13
206	FIGLA	0.13
207	NFIC::TLX1	0.133
208	RARA::RXRA	0.136
209	ATF7	0.138
210	PPARG::RXRA	0.139
211	HMBOX1	0.142
212	CLOCK	0.146
213	NFIX	0.147
214	GATA3	0.15
215	HOXA5	0.152
216	UNCX	0.152
217	NR4A2::RXRA	0.156
218	FOXK2	0.159
219	DBP	0.163
220	NEUROD1	0.166
221	ONECUT3	0.17
222	NFIL3	0.17
223	FOXO4	0.171
224	JUN::JUNB(var.2)	0.183
225	PAX4	0.184
226	JUND	0.186
227	PKNOX1	0.191
228	RARA::RXRG	0.195
229	FOSB::JUNB(var.2)	0.198
230	SIX2	0.198
231	HSF4	0.199
232	MEOX1	0.209
233	ZNF282	0.229
234	FOSL1::JUN	0.234
235	JDP2(var.2)	0.24
236	CEBPB	0.244
237	PROX1	0.246
238	FOSL2::JUN	0.246
239	CEBPA	0.258
240	KLF4	0.265
241	REST	0.272
242	VAX2	0.277
243	STAT1::STAT2	0.285
244	INSM1	0.287
245	TEAD3	0.295
246	FOXC1	0.298
247	FOXP1	0.298
248	SMAD2::SMAD3::SMAD4	0.312
249	FOSL2::JUNB(var.2)	0.312
250	TBX19	0.316
251	FOS::JUND	0.321
252	LMX1B	0.324
253	SCRT2	0.334
254	CEBPD	0.341
255	RXRB	0.349
256	SOX8	0.365
257	FOS::JUNB	0.373
258	HOXA2	0.374
259	ZNF24	0.376
260	PKNOX2	0.38
261	GSX1	0.417
262	IRF7	0.418
263	SOX21	0.432
264	NEUROD2	0.434
265	FOSL1::JUNB	0.452
266	RXRG	0.456
267	RARA(var.2)	0.46
268	LMX1A	0.496
269	RARA	0.496
270	MGA	0.508
271	NKX6-1	0.517
272	ZNF384	0.536
273	RBPJ	0.553
274	NKX6-2	0.583
275	FOXP3	0.594
276	STAT3	0.594
277	HSF2	0.608
278	PBX3	0.62
279	MEIS3	0.62
280	GRHL1	0.634
281	TCF7L2	0.635
282	SRF	0.649
283	FOXO3	0.658
284	FOSL2::JUNB	0.661
285	TAL1::TCF3	0.668
286	BATF::JUN	0.669
287	BACH2	0.678
288	FOSL1::JUND	0.684
289	E2F6	0.687
290	TEF	0.69
291	PAX3	0.694
292	NR2F2	0.71
293	LBX1	0.716
294	ZNF263	0.73
295	IRF2	0.732
296	MEIS1	0.732
297	TBX1	0.751
298	HOXC10	0.759
299	PPARA::RXRA	0.759
300	FOS::JUN	0.76
301	FOXD1	0.762
302	NR2F1	0.764
303	FOSL1	0.764
304	AR	0.772
305	FOS	0.78
306	LEF1	0.787
307	TCF7L1	0.792
308	FOSL2::JUND	0.816
309	NR4A1	0.828
310	TFAP4	0.831
311	FOSB::JUNB	0.836
312	TGIF1	0.844
313	SCRT1	0.858
314	MEIS2	0.862
315	RHOXF1	0.875
316	GATA2	0.875
317	RORA	0.901
318	PAX7	0.931
319	NFE2L2	0.933
320	FOSL2	0.938
321	PBX2	0.941
322	ESRRB	0.947
323	NR4A2	0.948
324	PHOX2A	0.95
325	IRF1	0.961
326	JUNB	0.964
327	MAF::NFE2	0.973

## Sheet: D30 - Node 9
Rank	TF	Split Score
1	NKX6-1	0.431
2	HSF2	0.438
3	PAX4	0.544
4	NKX6-2	0.59
5	RORA	0.639
6	PHOX2A	0.729
7	SRF	0.737
8	RARA	0.757
9	PAX7	0.769
10	MEF2D	0.778
11	GSX1	0.805
12	GATA2	0.835
13	ZNF384	0.845
14	IRF1	0.847
15	FOSL1::JUNB	0.856
16	ESRRB	0.878
17	RHOXF1	0.879
18	SOX21	0.88
19	LBX1	0.89
20	NR2F2	0.904
21	LEF1	0.921
22	LMX1B	0.924
23	HOXC10	0.926
24	BATF::JUN	0.948
25	MAF::NFE2	0.949
26	HOXA2	0.953
27	MEF2A	0.955
28	SOX8	0.956
29	JUNB	0.963
30	TEF	0.964
31	GSX2	0.967
32	FOS::JUND	0.969
33	FOSL2	0.969
34	NR4A2	0.97
35	FOSL1::JUN	0.97
36	FOS	0.971
37	HOXB3	0.971
38	LMX1A	0.978
39	FOSB::JUNB	0.978
40	FOSL2::JUND	0.981
41	HOXB2	0.983
42	MAFF	0.983
43	PAX3	0.984
44	NR2F1	0.985
45	SIX2	0.985
46	MEF2C	0.986
47	TCF7L2	0.986
48	FOSL1	0.986
49	FOXC1	0.988
50	TGIF1	0.988
51	BACH2	0.988
52	FOS::JUNB	0.989
53	SOX4	0.989
54	FOSL2::JUNB	0.99
55	NR4A1	0.991
56	BHLHE22	0.991
57	NFE2L2	0.991
58	FOSL1::JUND	0.991
59	BCL6B	0.992
60	HOXA5	0.993
61	HESX1	0.994
62	GATA3	0.994
63	MEOX1	0.995
64	FOS::JUN	0.995
65	MAFK	0.995
66	JUN	0.996
67	VSX1	0.996
68	ONECUT3	0.996
69	TBX1	0.996
70	VSX2	0.997
71	GATA5	0.997
72	SCRT2	0.998
73	HSF1	0.998
74	PPARA::RXRA	0.998
75	CEBPA	0.998
76	AR	0.998
77	MGA	0.998
78	STAT3	0.998
79	PKNOX2	0.998
80	JUND	0.998
81	SCRT1	0.998
82	FOXD1	0.999
83	TAL1::TCF3	0.999
84	JUND(var.2)	0.999
85	NEUROD2	0.999
86	ZNF24	0.999
87	HSF4	0.999
88	EVX1	0.999
89	EVX2	0.999
90	GBX1	0.999
91	TEAD3	0.999
92	TEAD4	0.999
93	FOSL2::JUN	0.999
94	IRF7	0.999
95	DBP	0.999
96	CEBPD	0.999
97	NR3C1	1
98	NR3C2	1
99	GLIS1	1
100	ARNT::HIF1A	1
101	E2F4	1
102	ZBTB33	1
103	SREBF1	1
104	CENPB	1
105	FOXO3	1
106	JDP2(var.2)	1
107	EGR2	1
108	HIC2	1
109	E2F7	1
110	ELF1	1
111	ETV5	1
112	SREBF2(var.2)	1
113	FOXO4	1
114	FOXO6	1
115	GMEB2	1
116	E2F8	1
117	HIF1A	1
118	KLF4	1
119	MYB	1
120	NR1H4	1
121	NR1A4::RXRA	1
122	NR4A2::RXRA	1
123	SOX9	1
124	GBX2	1
125	SOX13	1
126	SOX15	1
127	CTCF	1
128	HNF4G	1
129	ELF4	1
130	RARA(var.2)	1
131	HOXA10	1
132	MYCN	1
133	ZBTB7A	1
134	FOSL1::JUN(var.2)	1
135	REST	1
136	SP4	1
137	GLI2	1
138	KLF9	1
139	PAX5	1
140	IRF5	1
141	MAX::MYC	1
142	GABPA	1
143	PBX1	1
144	RXRA::VDR	1
145	REL	1
146	RELA	1
147	INSM1	1
148	NRF1	1
149	JUN(var.2)	1
150	E2F6	1
151	ZNF263	1
152	THAP1	1
153	BHLHE41	1
154	CREB3	1
155	EBF1	1
156	HEY2	1
157	HINFP	1
158	KLF13	1
159	NEUROG2	1
160	ZIC1	1
161	ZIC3	1
162	PRRX1	1
163	EGR3	1
164	YY2	1
165	ZIC4	1
166	ZNF143	1
167	CUX1	1
168	CUX2	1
169	E2F3	1
170	ELK3	1
171	ERF	1
172	ETS1	1
173	ETV1	1
174	ETV2	1
175	ETV3	1
176	ETV4	1
177	FEV	1
178	TBX19	1
179	TFAP2A(var.2)	1
180	TFAP2A	1
181	TFAP2B(var.2)	1
182	BHLHE40	1
183	CLOCK	1
184	HES5	1
185	HES7	1
186	HEY1	1
187	MAX	1
188	ATF7	1
189	BATF3	1
190	CREB3L1	1
191	XBP1	1
192	MTF1	1
193	E2F1	1
194	ELK1	1
195	CREB1	1
196	CTCFL	1
197	MXI1	1
198	MYC	1
199	NEUROD1	1
200	NFYA	1
201	RELB	1
202	TFDP1	1
203	USF2	1
204	FOSL2::JUN(var.2)	1
205	FOSL2::JUND(var.2)	1
206	TFE3	1
207	EGR1	1
208	TCF7L1	1
209	PPARG	1
210	NR2C2	1
211	SP1	1
212	KLF5	1
213	NFKB1	1
214	NFKB2	1
215	MZF1(var.2)	1
216	RREB1	1
217	NR1H2::RXRA	1
218	NFIC::TLX1	1
219	RARA::RXRA	1
220	PLAG1	1
221	SP2	1
222	SMAD2::SMAD3::SMAD4	1
223	ELK4	1
224	ESRRA	1
225	FOXP2	1
226	EN1	1
227	ETV6	1
228	MIXL1	1
229	MSX1	1
230	NFIX	1
231	ONECUT1	1
232	ZBTB7C	1
233	LHX2	1
234	MSX2	1
235	UNCX	1
236	VAX2	1
237	GLIS2	1
238	GLIS3	1
239	KLF16	1
240	SP3	1
241	SP8	1
242	ONECUT2	1
243	TFAP2B	1
244	TFAP2B(var.3)	1
245	FOXB1	1
246	FOXP3	1
247	TFAP2A(var.3)	1
248	FOXK1	1
249	FOXK2	1
250	FOXP1	1
251	ZNF282	1
252	FOSB::JUN	1
253	JUN::JUNB(var.2)	1
254	FOSB::JUNB(var.2)	1
255	FOSL2::JUNB(var.2)	1
256	JUNB(var.2)	1
257	FOSL1::JUND(var.2)	1
258	RARA::RXRG	1
259	HLF	1
260	MLX	1
261	NFIA	1
262	NHLH1	1
263	TFEB	1
264	SNAI2	1
265	PROX1	1
266	RFX2	1
267	RFX3	1
268	RFX4	1
269	RFX5	1
270	TCF3	1
271	TCF4	1
272	ASCL1	1
273	NFIC	1
274	PBX2	1
275	PBX3	1
276	ZEB1	1
277	MYBL2	1
278	IRF2	1
279	MZF1	1
280	TEAD1	1
281	ZNF740	1
282	MEIS1	1
283	MYBL1	1
284	SMAD3	1
285	TP53	1
286	PRDM1	1
287	RBPJ	1
288	JUN::JUNB	1
289	PPARG::RXRA	1
290	USF1	1
291	YY1	1
292	IRF8	1
293	ZBTB7B	1
294	E2F2	1
295	RORB	1
296	NFYB	1
297	TEAD2	1
298	TWIST1	1
299	ID4	1
300	MNT	1
301	GRHL1	1
302	MAFG	1
303	MLXIPL	1
304	TFAP4	1
305	TFCP2	1
306	FIGLA	1
307	RXRB	1
308	RXRG	1
309	FOS::JUN(var.2)	1
310	ZBTB18	1
311	TGIF2	1
312	GATA1::TAL1	1
313	SREBF2	1
314	MEIS2	1
315	MEIS3	1
316	PKNOX1	1
317	HMBOX1	1
318	NFIL3	1
319	STAT1	1
320	NFATC3	1
321	STAT1::STAT2	1
322	JDP2	1
323	CEBPG	1
324	IRF3	1
325	ATF4	1
326	CEBPB	1
327	RORA(var.2)	1

[truncated: 11 more sheets: D30 - Node 10, D30 - Node 11, D30 - Node 12, D30 - Node 13, D30 - Node 14, D50 - Node 19, D50 - Node 20, D50 - Node 21, D50 - Node 22, D50 - Node 25, D50 - Node 26]
