# Supplementary material for: Multiomics analysis identifies novel facilitators of human dopaminergic neuron differentiation
Source: EMBO Rep. 2023 Dec 19;25(1):17. doi: 10.1038/s44319-023-00024-2 (PMC10897179; doi:10.1038/s44319-023-00024-2)
Supplement: Supplementary file 5 — Dataset EV4 [file 44319_2023_24_MOESM5_ESM.xls]

## Sheet: Dataset Legend
Dataset EV4. List of DEG from late transduction LBX1 KD RNA-seq with a padj < 0.05. IPA analysis from LBX1 KD RNA-seq data using the list of DEGs, showing pathway enrichment analysis and predicted upstream regulators.

## Sheet: DEG
	GeneID	baseMean	log2FoldChange	lfcSE	pvalue	padj	gene_name
1	ENSG00000225972	245.904	0.949401	0.29102	0.000173472	0.000846964	MTND1P23
2	ENSG00000225630	3010.75	0.881159	0.141771	1.06236e-10	1.44545e-09	MTND2P28
3	ENSG00000237973	3707.7	0.714508	0.156277	1.37503e-06	1.00963e-05	MTCO1P12
4	ENSG00000229344	1332.03	0.626899	0.190116	0.000330125	0.00150723	MTCO2P12
5	ENSG00000248527	8165.71	0.27815	0.104124	0.00530147	0.0174919	MTATP6P1
6	ENSG00000187634	230.98	0.867162	0.202719	3.77477e-06	2.55951e-05	SAMD11
7	ENSG00000187961	738.996	-0.454911	0.14068	0.000643389	0.00274178	KLHL17
8	ENSG00000272512	210.159	-0.668405	0.189991	0.000131301	0.000657946	AL645608.7
9	ENSG00000188290	2644.74	-0.810474	0.134727	4.16456e-10	5.19821e-09	HES4
10	ENSG00000187608	363.071	0.350566	0.134678	0.00622084	0.0201327	ISG15
11	ENSG00000131591	503.43	-0.332236	0.119409	0.00377914	0.0130057	C1orf159
12	ENSG00000078808	4356.52	0.350639	0.0788987	6.12623e-06	4.00932e-05	SDF4
13	ENSG00000160087	3556.37	0.470908	0.0842889	1.24124e-08	1.2668e-07	UBE2J2
14	ENSG00000131584	6451.24	-0.48696	0.0879928	1.55131e-08	1.55872e-07	ACAP3
15	ENSG00000240731	48.0269	0.685725	0.321269	0.00806485	0.0252015	AL139287.1
16	ENSG00000107404	3957.77	-0.402988	0.0929723	8.95678e-06	5.67186e-05	DVL1
17	ENSG00000162576	897.15	-1.07213	0.119059	3.31696e-20	1.18044e-18	MXRA8
18	ENSG00000221978	4428.04	-0.28664	0.0853535	0.000608381	0.00260884	CCNL2
19	ENSG00000242485	2225.99	0.264467	0.092442	0.00341459	0.0118974	MRPL20
20	ENSG00000235098	40.2636	0.978466	0.505786	0.00585395	0.019077	ANKRD65
21	ENSG00000179403	731.186	-0.85852	0.126351	2.32262e-12	3.82602e-11	VWA1
22	ENSG00000215915	36.3468	1.29284	0.399625	0.000118561	0.000600041	ATAD3C
23	ENSG00000160072	904.215	-0.370011	0.106458	0.000333187	0.00151924	ATAD3B
24	ENSG00000197785	1003.72	-0.26475	0.115466	0.017325	0.048534	ATAD3A
25	ENSG00000228594	333.385	-1.01547	0.169258	3.18198e-10	4.03723e-09	FNDC10
26	ENSG00000248333	1557.29	0.422969	0.0969567	7.65404e-06	4.92157e-05	CDK11B
27	ENSG00000189339	5743.8	-0.353376	0.0876504	3.9319e-05	0.00022017	SLC35E2B
28	ENSG00000008128	207.365	0.490195	0.165203	0.00143394	0.00556296	CDK11A
29	ENSG00000008130	1949.86	-0.38939	0.126674	0.00129889	0.00510742	NADK
30	ENSG00000231050	40.0304	-0.781461	0.401735	0.00905117	0.0278351	AL109917.1
31	ENSG00000178821	38.7831	-0.710118	0.408733	0.0163261	0.0460765	TMEM52
32	ENSG00000067606	2067.12	-0.762882	0.100271	7.3209e-15	1.57049e-13	PRKCZ
33	ENSG00000182873	274.892	0.538165	0.163578	0.00042676	0.00189879	PRKCZ-AS1
34	ENSG00000162585	1717.02	-0.233049	0.0932106	0.010427	0.0313843	FAAP20
35	ENSG00000157933	5476.02	-0.382636	0.100511	8.98868e-05	0.000469326	SKI
36	ENSG00000116151	420.024	0.73952	0.147187	1.38399e-07	1.20735e-06	MORN1
37	ENSG00000269896	148.237	1.91433	0.242909	2.56088e-16	6.42883e-15	AL513477.1
38	ENSG00000272420	24.5704	1.11025	0.500608	0.00265406	0.00950297	AL513477.2
39	ENSG00000157916	3819.27	0.556463	0.0956045	2.53395e-09	2.85208e-08	RER1
40	ENSG00000157911	1024.16	-0.772156	0.103413	2.12611e-14	4.40739e-13	PEX10
41	ENSG00000149527	666.221	-0.892261	0.177081	9.01717e-08	8.12535e-07	PLCH2
42	ENSG00000157881	1674.21	0.250408	0.108057	0.0168156	0.0473062	PANK4
43	ENSG00000197921	5786.42	-0.594368	0.10807	1.40583e-08	1.42533e-07	HES5
44	ENSG00000272449	1661.13	0.421129	0.146807	0.00234441	0.00854995	AL139246.5
45	ENSG00000157873	284.859	3.69132	0.234745	6.79525e-57	2.69914e-54	TNFRSF14
46	ENSG00000228037	23.7706	5.72713	1.04767	3.9032e-08	3.7171e-07	AL139246.3
47	ENSG00000157870	2478.7	-0.267523	0.111115	0.0126912	0.0370536	PRXL2B
48	ENSG00000142611	87.8731	-0.644583	0.2643	0.00424237	0.0144206	PRDM16
49	ENSG00000130762	357.261	0.3794	0.1447	0.00549393	0.0180375	ARHGEF16
50	ENSG00000272088	7.82251	1.6112	1.15675	0.00667175	0.0213439	AL512413.1
51	ENSG00000162591	1068.66	-0.818745	0.111897	5.95095e-14	1.18667e-12	MEGF6
52	ENSG00000158109	2426.86	0.942328	0.095751	1.44239e-23	6.95142e-22	TPRG1L
53	ENSG00000130764	4137.17	0.344782	0.0811536	1.51044e-05	9.2028e-05	LRRC47
54	ENSG00000266075	5.29509	1.80165	1.89614	0.00958221	0.0292237	RN7SL574P
55	ENSG00000272153	4.64687	0.702352	1.50707	0.0165355	0.0466155	AL365330.1
56	ENSG00000236423	20.2375	1.92913	0.611406	0.000102033	0.000524256	LINC01134
57	ENSG00000069424	699.905	-0.791952	0.118203	5.05425e-12	8.04076e-11	KCNAB2
58	ENSG00000116251	3023	-0.766879	0.0930788	4.56278e-17	1.2321e-15	RPL22
59	ENSG00000116237	4275.06	0.555028	0.106079	7.2252e-08	6.59997e-07	ICMT
60	ENSG00000173673	322.477	0.684994	0.178869	3.81357e-05	0.00021408	HES3
61	ENSG00000158292	2621.9	-0.385173	0.0971553	4.67726e-05	0.000258731	GPR153
62	ENSG00000097021	4319.66	-1.00109	0.0823367	8.87056e-35	1.00671e-32	ACOT7
63	ENSG00000215788	488.855	0.45067	0.143262	0.000889071	0.00365163	TNFRSF25
64	ENSG00000171680	1614.9	0.299974	0.105522	0.00338071	0.0117927	PLEKHG5
65	ENSG00000162408	1450.12	0.755002	0.130128	1.98142e-09	2.26328e-08	NOL9
66	ENSG00000204859	999.731	0.300298	0.126448	0.0130929	0.0380774	ZBTB48
67	ENSG00000162413	1142.86	0.36099	0.112067	0.000952631	0.00387944	KLHL21
68	ENSG00000007923	3824.15	0.428421	0.0848511	2.63584e-07	2.19457e-06	DNAJC11
69	ENSG00000237436	36.5191	-0.908901	0.443042	0.0053549	0.0176398	CAMTA1-DT
70	ENSG00000270171	64.0027	1.16307	0.338471	6.82356e-05	0.000364995	AL359881.3
71	ENSG00000049245	1334.75	1.10546	0.134775	3.19575e-17	8.77389e-16	VAMP3
72	ENSG00000049249	131.618	3.04645	0.352102	3.39038e-19	1.10883e-17	TNFRSF9
73	ENSG00000116285	2966.99	0.309674	0.094144	0.000765605	0.0031984	ERRFI1
74	ENSG00000074800	18770.6	-0.248472	0.0928769	0.00656526	0.0210598	ENO1
75	ENSG00000228526	402.079	2.11315	0.172737	1.56501e-35	1.87094e-33	MIR34AHG
76	ENSG00000234546	136.413	3.25278	0.257486	1.16944e-37	1.54838e-35	LNCTAM34A
77	ENSG00000049239	1872.96	0.281972	0.0901712	0.00138907	0.00541104	H6PD
78	ENSG00000284693	87.2799	0.67072	0.26377	0.00303681	0.0107139	LINC02606
79	ENSG00000231789	36.0359	1.04514	0.436799	0.001918	0.00717634	PIK3CD-AS2
80	ENSG00000162441	3890.55	0.374496	0.0917336	2.95461e-05	0.000169453	LZIC
81	ENSG00000142657	14133.9	-0.282839	0.0798923	0.000311233	0.00142732	PGD
82	ENSG00000160049	2663.46	0.685877	0.12053	3.96849e-09	4.33979e-08	DFFA
83	ENSG00000130940	398.887	1.1414	0.16022	1.45837e-13	2.79932e-12	CASZ1
84	ENSG00000272078	12.4119	1.04929	0.962163	0.0149433	0.0426627	AL139423.1
85	ENSG00000116649	1757.29	-0.428752	0.110477	5.94659e-05	0.000321649	SRM
86	ENSG00000120942	1471.71	0.316759	0.0952317	0.000650338	0.00276852	UBIAD1
87	ENSG00000284646	132.926	2.65645	0.276588	5.60079e-23	2.57333e-21	AL031291.1
88	ENSG00000162490	11611.6	0.405925	0.0901209	3.94058e-06	2.65948e-05	DRAXIN
89	ENSG00000177674	527.068	0.697927	0.136721	1.00532e-07	8.9898e-07	AGTRAP
90	ENSG00000177000	3000.06	0.388471	0.118669	0.000679229	0.00288055	MTHFR
91	ENSG00000083444	1506.59	0.436999	0.111499	4.99243e-05	0.000274561	PLOD1
92	ENSG00000116688	5874.88	-0.532133	0.0847475	1.55025e-10	2.06367e-09	MFN2
93	ENSG00000048707	3406.43	0.279429	0.0908707	0.00166884	0.00634548	VPS13D
94	ENSG00000162496	311.766	-1.34779	0.195855	6.32585e-13	1.12077e-11	DHRS3
95	ENSG00000189337	1643.44	-0.412711	0.101946	3.07088e-05	0.000175427	KAZN
96	ENSG00000175147	22.1801	-1.50436	0.529589	0.000338601	0.00154078	TMEM51-AS1
97	ENSG00000142621	78.9104	0.541823	0.24686	0.0107342	0.0321403	FHAD1
98	ENSG00000142634	1425.58	-0.607145	0.133448	2.02439e-06	1.45349e-05	EFHD2
99	ENSG00000116138	1846.32	1.01846	0.117633	8.03588e-19	2.53069e-17	DNAJC16
100	ENSG00000197312	1575.13	1.12034	0.128651	4.21995e-19	1.36743e-17	DDI2
101	ENSG00000162458	978.544	-0.37209	0.116364	0.000896088	0.00367554	FBLIM1
102	ENSG00000233954	118.695	0.591973	0.241754	0.00487904	0.0162747	UQCRHL
103	ENSG00000179743	460.798	-0.351869	0.148438	0.0116652	0.0344873	FLJ37453
104	ENSG00000232456	27.5102	1.61854	0.626027	0.000599395	0.0025739	AL355994.2
105	ENSG00000185519	329.762	1.40378	0.155789	2.22998e-20	8.01718e-19	FAM131C
106	ENSG00000142627	2717.37	0.933163	0.0887266	1.53676e-26	9.36777e-25	EPHA2
107	ENSG00000037637	2695.37	0.276686	0.113346	0.0114704	0.0339971	FBXO42
108	ENSG00000157191	952.951	0.564617	0.129325	5.22642e-06	3.45533e-05	NECAP2
109	ENSG00000226029	40.2561	1.88113	0.467685	4.00962e-06	2.70016e-05	LINC01772
110	ENSG00000219481	1045.65	-0.353875	0.115881	0.00151943	0.00584034	NBPF1
111	ENSG00000117122	1252.35	0.301579	0.12582	0.0124503	0.0364755	MFAP2
112	ENSG00000159363	3279.73	-0.514944	0.0985021	8.06761e-08	7.3287e-07	ATP13A2
113	ENSG00000117118	1796.33	0.499977	0.115412	7.22031e-06	4.65971e-05	SDHB
114	ENSG00000117154	89.6687	0.723074	0.269561	0.00178732	0.00673444	IGSF21
115	ENSG00000009709	3235.1	-0.669396	0.169357	2.37452e-05	0.000138736	PAX7
116	ENSG00000159423	1037.12	-0.576458	0.125163	1.63295e-06	1.18697e-05	ALDH4A1
117	ENSG00000169991	1184.86	-0.61159	0.136312	2.62153e-06	1.843e-05	IFFO2
118	ENSG00000127481	12220.1	0.330994	0.0827812	4.61172e-05	0.000255622	UBR4
119	ENSG00000127463	3776.05	0.80567	0.0913306	2.81346e-19	9.30027e-18	EMC1
120	ENSG00000053372	2218.93	0.222538	0.0933736	0.0147188	0.0420707	MRTO4
121	ENSG00000211454	41.2356	-0.889103	0.362168	0.00221197	0.00811715	AKR7L
122	ENSG00000053371	769.876	-1.07765	0.110618	3.04562e-23	1.42866e-21	AKR7A2
123	ENSG00000158747	652.268	-2.12877	0.158138	2.01212e-42	3.34814e-40	NBL1
124	ENSG00000169914	1119.69	1.32398	0.13813	1.07854e-22	4.82053e-21	OTUD3
125	ENSG00000162543	81.2143	0.811766	0.279442	0.000743017	0.00311672	UBXN10
126	ENSG00000162545	6241.75	0.607141	0.086141	4.63111e-13	8.41078e-12	CAMK2N1
127	ENSG00000117242	564.284	0.987351	0.133196	2.16967e-14	4.49012e-13	PINK1-AS
128	ENSG00000244038	6052.69	0.187594	0.0787685	0.0155139	0.0441025	DDOST
129	ENSG00000189410	193.916	-1.45013	0.319739	5.14975e-07	4.08843e-06	SH2D5
130	ENSG00000075151	9491.75	-0.324508	0.090766	0.000249088	0.00117448	EIF4G3
131	ENSG00000287192	3.03219	-0.417412	0.753939	0.0134863	0.0390553	AL031005.2
132	ENSG00000117298	3663.03	-0.5676	0.1009	7.6993e-09	8.10995e-08	ECE1
133	ENSG00000187952	164.671	-0.745884	0.210718	9.88612e-05	0.000510328	HS6ST1P1
134	ENSG00000076864	896.897	-0.824349	0.117921	6.29723e-13	1.1165e-11	RAP1GAP
135	ENSG00000090686	3064.91	0.31556	0.108323	0.00266085	0.00952036	USP48
136	ENSG00000218510	315.753	0.34227	0.147039	0.013498	0.0390801	LINC00339
137	ENSG00000184677	3127.95	0.40458	0.154262	0.00512447	0.0169898	ZBTB40
138	ENSG00000133216	17311.3	-0.559243	0.0920953	4.98333e-10	6.1516e-09	EPHB2
139	ENSG00000215381	14.0236	-1.32302	0.867765	0.00669674	0.0214155	AL109936.1
140	ENSG00000125944	15813.2	-0.385982	0.0771142	3.5593e-07	2.89099e-06	HNRNPR
141	ENSG00000125945	1710.23	-0.509265	0.176141	0.00167979	0.00637904	ZNF436
142	ENSG00000088280	1761.09	-0.728761	0.105923	1.69638e-12	2.83425e-11	ASAP3
143	ENSG00000007968	646.817	-1.04896	0.206684	5.69814e-08	5.28942e-07	E2F2
144	ENSG00000117318	185.578	-2.48964	0.212228	6.70707e-33	6.40213e-31	ID3
145	ENSG00000142676	24541.4	-0.736662	0.0786234	2.05204e-21	8.27095e-20	RPL11
146	ENSG00000236810	104.523	-0.4521	0.21626	0.0178519	0.0497948	ELOA-AS1
147	ENSG00000057757	2152.39	-0.286911	0.105537	0.00502766	0.0167229	PITHD1
148	ENSG00000011009	3302.4	0.347223	0.0927554	0.000126577	0.000636163	LYPLA2
149	ENSG00000117308	1136.84	-0.325803	0.101	0.000899442	0.00368623	GALE
150	ENSG00000117305	613.828	0.840789	0.133804	7.4263e-11	1.02804e-09	HMGCL
151	ENSG00000179163	244.897	-0.782773	0.189449	8.52022e-06	5.4149e-05	FUCA1
152	ENSG00000189266	3211.19	-0.442126	0.140542	0.000896931	0.00367749	PNRC2
153	ENSG00000001460	129.814	-0.577631	0.217457	0.00283975	0.0100872	STPG1
154	ENSG00000169504	5690.39	-0.726659	0.123655	1.22299e-09	1.43559e-08	CLIC4
155	ENSG00000183726	3736.54	0.430614	0.0828741	1.19452e-07	1.05401e-06	TMEM50A
156	ENSG00000204178	3719.18	-0.256415	0.0878839	0.00286705	0.0101747	MACO1
157	ENSG00000157978	231.408	0.652426	0.175483	6.44797e-05	0.000346485	LDLRAP1
158	ENSG00000117643	543.14	0.41827	0.145747	0.00239196	0.0086986	MAN1C1
159	ENSG00000162430	7266.73	-0.316252	0.101301	0.00131215	0.00515052	SELENON
160	ENSG00000127423	126.061	-0.733817	0.246061	0.000699751	0.00295842	AUNIP
161	ENSG00000182749	615.009	0.540673	0.123223	5.03715e-06	3.34186e-05	PAQR7
162	ENSG00000117632	66785.2	-0.420744	0.10955	6.87024e-05	0.000367173	STMN1
163	ENSG00000223624	5.38833	-2.0988	1.58223	0.00664707	0.0212815	AL033528.1
164	ENSG00000158006	681.232	0.888048	0.132411	4.13925e-12	6.65388e-11	PAFAH2
165	ENSG00000130695	1482.02	-0.291435	0.123018	0.0134026	0.0388725	CEP85
166	ENSG00000142669	5042.8	0.640366	0.0909847	6.92438e-13	1.22066e-11	SH3BGRL3
167	ENSG00000198830	9128.03	-0.5649	0.0946753	1.01048e-09	1.20102e-08	HMGN2
168	ENSG00000060642	332.694	0.420468	0.163429	0.00568255	0.0185775	PIGV
169	ENSG00000090273	4639.65	0.440058	0.0962631	2.77866e-06	1.94073e-05	NUDC
170	ENSG00000158246	51.1618	1.02759	0.433081	0.00206854	0.00766275	TENT5B
171	ENSG00000090020	963.62	0.339591	0.129376	0.00598801	0.0194676	SLC9A1
172	ENSG00000142733	124.14	-0.749961	0.229545	0.000261118	0.00122463	MAP3K6
173	ENSG00000181773	137.917	0.720256	0.248906	0.000962427	0.00391308	GPR3
174	ENSG00000130775	151.025	0.474623	0.21958	0.0142647	0.0409293	THEMIS2
175	ENSG00000158156	323.595	0.923475	0.209711	1.91975e-06	1.3826e-05	XKR8
176	ENSG00000126698	6118.47	-0.332058	0.0835916	5.10256e-05	0.000279868	DNAJC8
177	ENSG00000130770	2948.8	-0.434896	0.0955404	3.02768e-06	2.09682e-05	ATP5IF1
178	ENSG00000130766	2029.95	0.459896	0.124178	0.00011324	0.000575714	SESN2
179	ENSG00000279443	50.7452	1.62977	0.355392	3.84199e-07	3.10219e-06	AL513497.1
180	ENSG00000120656	800.472	-0.329506	0.106383	0.00137969	0.00538388	TAF12
181	ENSG00000162419	1444.43	0.513289	0.0948649	3.01554e-08	2.91459e-07	GMEB1
182	ENSG00000159023	13471.3	-0.405548	0.0897273	3.77896e-06	2.56023e-05	EPB41
183	ENSG00000116350	3598.05	-0.27374	0.105238	0.00715619	0.0226815	SRSF4
184	ENSG00000060656	278.714	0.479387	0.169733	0.00230781	0.00842742	PTPRU
185	ENSG00000162511	17.3996	3.28782	0.723208	4.99109e-07	3.97014e-06	LAPTM5
186	ENSG00000134644	8573.25	0.329796	0.108883	0.00169767	0.00643109	PUM1
187	ENSG00000084628	6756.75	-0.463585	0.087051	5.20364e-08	4.85969e-07	NKAIN1
188	ENSG00000121766	2208.97	-0.732921	0.105084	8.62677e-13	1.49825e-11	ZCCHC17
189	ENSG00000121769	146.313	-1.40996	0.20569	7.32971e-13	1.28843e-11	FABP3
190	ENSG00000168528	597.427	-0.266988	0.115729	0.0166158	0.0468243	SERINC2
191	ENSG00000215899	34.5901	-0.859296	0.413089	0.0056937	0.0186077	AC209007.1
192	ENSG00000084636	72.3136	3.69735	0.414246	3.76237e-20	1.32588e-18	COL16A1
193	ENSG00000121753	4505.82	-0.50977	0.107009	9.02705e-07	6.86563e-06	ADGRB2
194	ENSG00000134668	29.8796	3.87133	0.639144	1.46735e-10	1.95968e-09	SPOCD1
195	ENSG00000184007	10180.7	-0.385136	0.0893761	1.05088e-05	6.58564e-05	PTP4A2
196	ENSG00000025800	4857.41	0.655987	0.105562	1.75364e-10	2.31565e-09	KPNA6
197	ENSG00000084652	4574.28	0.415779	0.0829959	3.34507e-07	2.72327e-06	TXLNA
198	ENSG00000160055	275.073	-0.68728	0.164548	8.74401e-06	5.54568e-05	TMEM234
199	ENSG00000116478	2967.41	-0.312292	0.105878	0.00233054	0.00850409	HDAC1
200	ENSG00000175130	72984.4	-0.327716	0.0888662	0.000236616	0.00112147	MARCKSL1
201	ENSG00000160058	5331.95	-0.30274	0.100082	0.00187006	0.00701293	BSDC1
202	ENSG00000160062	592.797	-0.534749	0.127474	1.20129e-05	7.44444e-05	ZBTB8A
203	ENSG00000162521	13252.5	-0.217752	0.0821239	0.00692863	0.0220642	RBBP4
204	ENSG00000162520	45.6343	0.746012	0.382134	0.00997747	0.030253	SYNC
205	ENSG00000162522	3113.39	0.435406	0.0970227	3.99009e-06	2.68922e-05	KIAA1522
206	ENSG00000121905	223.245	-1.32675	0.226342	4.81879e-10	5.96043e-09	HPCA
207	ENSG00000142920	303.397	-0.547321	0.172066	0.000598729	0.00257193	AZIN2
208	ENSG00000278997	57.0506	1.88925	0.350336	5.48891e-09	5.88045e-08	AL662907.1
209	ENSG00000116525	1379.26	0.365552	0.116927	0.00116636	0.0046449	TRIM62
210	ENSG00000121903	486.641	0.542469	0.178492	0.000984724	0.00398862	ZSCAN20
211	ENSG00000121904	929.147	-0.577372	0.143116	2.13925e-05	0.000126157	CSMD2
212	ENSG00000116544	874.731	-0.42607	0.110992	7.12477e-05	0.000379787	DLGAP3
213	ENSG00000284773	12.3597	0.951115	0.802194	0.0175443	0.0490535	AC114490.3
214	ENSG00000116560	27527.1	-0.608589	0.090077	5.302e-12	8.40775e-11	SFPQ
215	ENSG00000142687	4289.63	0.635827	0.0867394	8.73662e-14	1.71713e-12	KIAA0319L
216	ENSG00000020129	3305.69	-0.522315	0.116053	3.07753e-06	2.12715e-05	NCDN
217	ENSG00000116819	38.2207	0.903401	0.445272	0.00577993	0.0188658	TFAP2E
218	ENSG00000126070	1180.75	0.559485	0.149495	7.22034e-05	0.000384466	AGO3
219	ENSG00000116863	1173.93	0.348762	0.111859	0.00125067	0.00493674	ADPRS
220	ENSG00000116871	14221.5	-0.452707	0.124938	0.000187118	0.000906405	MAP7D1
221	ENSG00000214193	275.195	-0.820559	0.185278	2.06328e-06	1.47968e-05	SH3D21
222	ENSG00000142694	517.195	0.583122	0.135081	6.24925e-06	4.07899e-05	EVA1B
223	ENSG00000196182	5338.79	0.401132	0.102489	5.66371e-05	0.000307632	STK40
224	ENSG00000116885	756.387	0.957703	0.115469	2.03983e-17	5.65709e-16	OSCP1
225	ENSG00000116898	1472.26	-0.457939	0.103398	5.0842e-06	3.36854e-05	MRPS15
226	ENSG00000284705	42.4565	2.93629	0.459328	1.26817e-11	1.93622e-10	AL596257.1
227	ENSG00000163873	15707.6	-0.53394	0.102739	1.06183e-07	9.44377e-07	GRIK3
228	ENSG00000237749	65.9083	-0.703013	0.376089	0.0130456	0.0379578	AL034379.1
229	ENSG00000163879	2423.49	0.594595	0.102039	2.2165e-09	2.51085e-08	DNALI1
230	ENSG00000134690	961.13	-1.03309	0.150887	1.189e-12	2.03345e-11	CDCA8
231	ENSG00000183317	166.822	-1.57903	0.261503	1.32181e-10	1.77687e-09	EPHA10
232	ENSG00000185090	2751.33	-0.313574	0.0885884	0.000295278	0.00136457	MANEAL
233	ENSG00000196449	916.156	0.75968	0.107617	4.51776e-13	8.22313e-12	YRDC
234	ENSG00000197982	1564.96	-0.691212	0.09248	2.43464e-14	4.9965e-13	C1orf122
235	ENSG00000188786	1336.95	0.685634	0.131696	6.00764e-08	5.55995e-07	MTF1
236	ENSG00000183431	4360.38	0.880512	0.0844975	4.16775e-26	2.42646e-24	SF3A3
237	ENSG00000183386	379.1	-0.691688	0.145863	6.34897e-07	4.96053e-06	FHL3
238	ENSG00000185668	471.475	-0.642013	0.131272	3.40585e-07	2.77184e-06	POU3F1
239	ENSG00000116954	826.915	0.423538	0.140641	0.00147958	0.00571659	RRAGC
240	ENSG00000174574	9283.01	0.398951	0.0888135	4.44212e-06	2.97191e-05	AKIRIN1
241	ENSG00000168653	5004.48	-0.350442	0.103141	0.000463208	0.00204507	NDUFS5
242	ENSG00000243970	40.6938	1.01621	0.396651	0.00132548	0.0051954	PPIEL
243	ENSG00000090621	4174.5	-0.425144	0.0841449	2.55947e-07	2.13523e-06	PABPC4
244	ENSG00000163909	1024.12	0.989302	0.150214	7.65001e-12	1.19314e-10	HEYL
245	ENSG00000116983	1637.29	0.352441	0.120846	0.00246101	0.00891547	HPCAL4
246	ENSG00000168389	1113.3	-0.30632	0.127892	0.012151	0.0357475	MFSD2A
247	ENSG00000259943	618.698	-0.4495	0.180887	0.00660846	0.0211772	AL050341.2
248	ENSG00000049089	302.355	-0.495801	0.168364	0.00149879	0.00577631	COL9A2
249	ENSG00000227311	4.94505	-3.41816	1.83015	0.00212205	0.00783623	AL031985.2
250	ENSG00000187801	448.306	-0.44595	0.130674	0.000347266	0.00157556	ZFP69B
251	ENSG00000187815	294.238	-0.544778	0.16113	0.000298707	0.00137758	ZFP69
252	ENSG00000179862	248.388	0.596999	0.207963	0.00143611	0.0055705	CITED4
253	ENSG00000198815	3350.74	0.704502	0.0902557	1.71076e-15	3.94115e-14	FOXJ3
254	ENSG00000066185	29.5261	1.00834	0.553487	0.00684633	0.0218372	ZMYND12
255	ENSG00000065978	51457.8	-0.188551	0.0748391	0.0103346	0.0311479	YBX1
256	ENSG00000164007	41.6787	3.01028	0.502663	1.53606e-10	2.04589e-09	CLDN19
257	ENSG00000117385	2609.47	0.623459	0.140346	3.005e-06	2.08228e-05	P3H1
258	ENSG00000177868	2585.07	-0.334173	0.110135	0.00167928	0.00637904	SVBP
259	ENSG00000186973	36.2835	0.807697	0.409166	0.00811813	0.025339	FAM183A
260	ENSG00000243710	145.515	1.43676	0.253023	1.3402e-09	1.55758e-08	CFAP57
261	ENSG00000117399	2046.87	-0.801547	0.161262	1.56001e-07	1.35181e-06	CDC20
262	ENSG00000066322	499.367	0.879595	0.204318	3.27545e-06	2.24442e-05	ELOVL1
263	ENSG00000159479	1240.27	0.285053	0.0925623	0.0016213	0.00619035	MED8
264	ENSG00000178922	290.035	-0.513643	0.172118	0.00125584	0.00495475	HYI
265	ENSG00000142949	19592.9	0.231644	0.087345	0.00689871	0.0219871	PTPRF
266	ENSG00000117411	4419.95	-0.373355	0.0884121	1.56865e-05	9.5127e-05	B4GALT2
267	ENSG00000196517	2216.31	-1.17259	0.11553	4.44741e-25	2.45575e-23	SLC6A9
268	ENSG00000230615	77.1327	0.620463	0.25649	0.00486417	0.0162365	AL139220.2
269	ENSG00000178028	2021.51	0.28599	0.0907587	0.00127062	0.00500744	DMAP1
270	ENSG00000117419	2601.34	0.293824	0.0936911	0.00132494	0.00519409	ERI3
271	ENSG00000233602	11.0237	1.44041	0.816922	0.00449316	0.0151538	ERI3-IT1
272	ENSG00000142945	1422.92	-1.30551	0.149621	3.02086e-19	9.93253e-18	KIF2C
273	ENSG00000225721	37.5384	-1.19838	0.404225	0.000311151	0.00142722	AL592166.1
274	ENSG00000142937	26200.2	-0.95618	0.0803888	2.43746e-33	2.47447e-31	RPS8
275	ENSG00000234093	64.3997	-1.87939	0.3642	1.775e-08	1.77262e-07	RPS15AP11
276	ENSG00000173846	2892.93	1.08712	0.102433	4.19618e-27	2.68414e-25	PLK3
277	ENSG00000222009	465.033	2.686	0.145532	3.36403e-77	3.602e-74	BTBD19
278	ENSG00000126107	1686.06	-0.763649	0.0992368	3.71866e-15	8.25003e-14	HECTD3
279	ENSG00000162415	3941.01	-0.414677	0.0977161	1.31062e-05	8.07319e-05	ZSWIM5
280	ENSG00000281912	57.9343	0.724841	0.338252	0.00703718	0.0223619	LINC01144
281	ENSG00000280670	61.4553	0.808723	0.3251	0.0024691	0.00894213	CCDC163
282	ENSG00000132763	541.742	0.39515	0.169598	0.0117449	0.0346937	MMACHC
283	ENSG00000117450	6426.29	-0.623022	0.0849505	8.07556e-14	1.59101e-12	PRDX1
284	ENSG00000117448	2344.46	-0.339268	0.101822	0.000601659	0.00258307	AKR1A1
285	ENSG00000132780	10213.6	-0.584472	0.108024	2.47499e-08	2.42641e-07	NASP
286	ENSG00000159596	1133.11	0.832113	0.110258	1.03814e-14	2.20208e-13	TMEM69
287	ENSG00000236111	59.7548	-0.79484	0.382119	0.00658957	0.0211276	AL603882.1
288	ENSG00000086015	3832.26	-0.421045	0.0882467	1.08167e-06	8.09674e-06	MAST2
289	ENSG00000117461	10444	-0.863893	0.106031	8.51314e-17	2.24709e-15	PIK3R3
290	ENSG00000085998	2379.24	-0.536893	0.113625	1.00614e-06	7.58727e-06	POMGNT1
291	ENSG00000085999	316.923	-0.503087	0.193386	0.00411003	0.0140327	RAD54L
292	ENSG00000173660	4010.67	-0.421276	0.0924625	2.94312e-06	2.04343e-05	UQCRH
293	ENSG00000117480	414.154	-1.34909	0.167179	7.53505e-17	1.99533e-15	FAAH
294	ENSG00000159658	1599.49	-0.320644	0.13015	0.00975276	0.0296813	EFCAB14
295	ENSG00000238145	59.9872	-0.767019	0.376431	0.00775051	0.0243428	TUBAP8
296	ENSG00000162367	279.363	2.06944	0.221864	7.82146e-22	3.28701e-20	TAL1
297	ENSG00000123473	440.527	-0.474554	0.146441	0.000596018	0.00256208	STIL
298	ENSG00000162368	4332.86	0.602416	0.0862854	1.16336e-12	1.99235e-11	CMPK1
299	ENSG00000132122	718.822	0.332204	0.120304	0.0040104	0.0137287	SPATA6
300	ENSG00000162373	1479.03	-0.399366	0.127111	0.00101376	0.0040968	BEND5
301	ENSG00000185104	1488.42	-0.527693	0.109891	7.04851e-07	5.46893e-06	FAF1
302	ENSG00000123080	30.5448	-1.50969	0.501466	0.000194565	0.00093897	CDKN2C
303	ENSG00000233406	68.0115	-0.910509	0.37866	0.00235948	0.00860079	AL162430.1
304	ENSG00000266993	39.0783	0.966309	0.377609	0.00146342	0.00566305	AL050343.2
305	ENSG00000157077	2732.12	0.533162	0.0855074	2.07752e-10	2.70847e-09	ZFYVE9
306	ENSG00000154222	1332.6	0.404258	0.12265	0.000594398	0.00255645	CC2D1B
307	ENSG00000085840	436.94	-0.509316	0.195987	0.00406331	0.0138886	ORC1
308	ENSG00000134748	2998.02	0.686727	0.105036	2.01519e-11	3.00049e-10	PRPF38A
309	ENSG00000134744	4823.97	0.356763	0.122851	0.00245822	0.00890798	TUT4
310	ENSG00000116157	562.671	0.522063	0.154167	0.000315937	0.00144674	GPX7
311	ENSG00000182183	63.1274	0.829906	0.44146	0.00912047	0.0280202	SHISAL2A
312	ENSG00000174348	383.924	-1.57926	0.178894	9.95398e-20	3.39055e-18	PODN
313	ENSG00000157184	1248.04	0.987553	0.137974	1.43009e-13	2.74933e-12	CPT2
314	ENSG00000058804	1543.2	0.441979	0.120357	0.000135695	0.000677567	NDC1
315	ENSG00000058799	1668.6	0.252661	0.0985828	0.00854569	0.0264523	YIPF1
316	ENSG00000116209	7709.3	0.402794	0.0798834	2.86306e-07	2.36447e-06	TMEM59
317	ENSG00000116221	2458.71	0.26118	0.0932855	0.00415529	0.0141597	MRPL37
318	ENSG00000116133	12584.9	-1.54224	0.114262	1.60158e-42	2.75818e-40	DHCR24
319	ENSG00000169174	39.9438	-3.15504	0.448013	1.5751e-13	3.01165e-12	PCSK9
320	ENSG00000162402	5859.7	1.06793	0.112951	5.09597e-22	2.1675e-20	USP24
321	ENSG00000162407	2057.02	0.633801	0.118159	2.89574e-08	2.80651e-07	PLPP3
322	ENSG00000173406	2541.73	-1.09695	0.0992789	3.27833e-29	2.38862e-27	DAB1
323	ENSG00000162600	273.755	0.716836	0.164056	3.50592e-06	2.39369e-05	OMA1
324	ENSG00000162601	1335.73	-0.312857	0.112856	0.0040456	0.0138363	MYSM1
325	ENSG00000134709	217.767	-1.10527	0.203765	8.08964e-09	8.48482e-08	HOOK1
326	ENSG00000226476	220.988	1.03157	0.246218	4.14998e-06	2.79011e-05	LINC01748
327	ENSG00000162599	13.3177	-0.986016	0.722843	0.0138986	0.0400705	NFIA
328	ENSG00000132854	74.457	-0.750648	0.286769	0.0019661	0.00733402	KANK4
329	ENSG00000162607	3197.06	-0.336756	0.0873863	8.04711e-05	0.000424518	USP1
330	ENSG00000235545	53.6689	-0.936266	0.316546	0.000479623	0.00210735	AC103923.1
331	ENSG00000230798	48.9344	-1.00163	0.52756	0.00582652	0.0189977	FOXD3-AS1
332	ENSG00000142856	589.464	-0.340875	0.117227	0.00250708	0.00906101	ITGB3BP
333	ENSG00000203965	751.492	-0.247656	0.10785	0.0176923	0.0494114	EFCAB7
334	ENSG00000079739	953.409	-0.255495	0.105799	0.0127217	0.0371383	PGM1
335	ENSG00000162434	3512.21	0.479671	0.099962	8.2884e-07	6.35883e-06	JAK1
336	ENSG00000162433	1633.15	1.10273	0.105026	1.3039e-26	8.00777e-25	AK4
337	ENSG00000213625	1415.88	0.859917	0.122168	4.22446e-13	7.71207e-12	LEPROT
338	ENSG00000116678	80.1145	-1.27964	0.311985	4.26207e-06	2.86078e-05	LEPR
339	ENSG00000184588	6978.83	0.25084	0.0924066	0.00547037	0.0179669	PDE4B
340	ENSG00000118473	1858.72	-0.384997	0.119917	0.000832428	0.00344483	SGIP1
341	ENSG00000152763	248.531	1.00138	0.182392	6.628e-09	7.0266e-08	DNAI4
342	ENSG00000116704	1160.03	0.604947	0.129091	1.05754e-06	7.93299e-06	SLC35D1
343	ENSG00000142864	13585.9	0.334883	0.0897509	0.000138971	0.000691963	SERBP1
344	ENSG00000116717	1058.26	1.69013	0.110369	5.79172e-54	2.06714e-51	GADD45A
345	ENSG00000162595	18.9793	-1.56274	0.603109	0.000651537	0.00277314	DIRAS3
346	ENSG00000229133	64.2572	-0.985436	0.359077	0.00081929	0.0033956	RPS7P4
347	ENSG00000024526	345.549	-1.02178	0.247361	5.29823e-06	3.49998e-05	DEPDC1
348	ENSG00000285407	522.817	0.36851	0.125418	0.00215318	0.00793807	AL033530.1
349	ENSG00000033122	326.501	-0.461477	0.187633	0.00687499	0.0219172	LRRC7
350	ENSG00000066557	2713.27	-0.309575	0.0985426	0.00124422	0.00491286	LRRC40
351	ENSG00000197568	103.274	-0.67837	0.228104	0.000826685	0.00342222	HHLA3
352	ENSG00000050628	62.9293	-0.703536	0.334571	0.00804922	0.0251622	PTGER3
353	ENSG00000137968	1568.2	0.464974	0.111834	1.68198e-05	0.000101276	SLC44A5
354	ENSG00000184005	692.764	-0.983437	0.137937	1.7313e-13	3.29751e-12	ST6GALNAC3
355	ENSG00000117069	920.627	-0.479641	0.161891	0.00147796	0.00571215	ST6GALNAC5
356	ENSG00000226084	129.554	-0.841349	0.281078	0.000518777	0.00225843	AC113935.1
357	ENSG00000154027	276.169	-1.33964	0.154463	4.73782e-19	1.52609e-17	AK5
358	ENSG00000036549	2368.34	0.282693	0.118836	0.0134439	0.0389601	ZZZ3
359	ENSG00000077254	7927.56	0.291457	0.0928567	0.00119958	0.00475949	USP33
360	ENSG00000229752	12.6802	-1.07367	0.745595	0.0108657	0.0325021	RPL7P10
361	ENSG00000117114	9325.67	-0.244238	0.0988731	0.0120281	0.0354199	ADGRL2
362	ENSG00000236268	26.9777	-1.93352	0.488605	5.41184e-06	3.57312e-05	LINC01361
363	ENSG00000237076	10.3173	1.10734	0.935103	0.0131598	0.0382464	AL035706.1
364	ENSG00000137941	1028.48	-0.495805	0.128175	5.27606e-05	0.000288357	TTLL7
365	ENSG00000117133	1790.75	0.269925	0.0911222	0.00244847	0.00887917	RPF1
366	ENSG00000174021	1136.12	0.595685	0.125412	7.90882e-07	6.09229e-06	GNG5
367	ENSG00000117151	84.0391	0.637647	0.277091	0.00623061	0.0201555	CTBS
368	ENSG00000117155	4119.02	0.578018	0.100455	3.29469e-09	3.65487e-08	SSX2IP
369	ENSG00000162643	125.56	1.51329	0.245642	6.87302e-11	9.56822e-10	DNAI3
370	ENSG00000153904	2640.17	1.01567	0.125984	1.41753e-16	3.66695e-15	DDAH1
371	ENSG00000142871	1606.78	0.903993	0.177895	7.21011e-08	6.58862e-07	CCN1
372	ENSG00000117174	1609.53	0.639049	0.136946	1.06073e-06	7.95449e-06	ZNHIT6
373	ENSG00000230721	46.7728	-0.705063	0.384616	0.0138946	0.0400635	AL049597.1
374	ENSG00000237505	21.1547	1.70227	0.755215	0.00128468	0.00505718	PKN2-AS1
375	ENSG00000065243	2364.06	0.435213	0.126402	0.000324575	0.00148354	PKN2
376	ENSG00000137944	814.943	-0.559847	0.11014	1.55697e-07	1.34964e-06	KYAT3
377	ENSG00000213516	1706.42	0.468855	0.126513	0.000109624	0.00055906	RBMXL1
378	ENSG00000231999	79.4253	0.906701	0.28331	0.000236242	0.00112012	LRRC8C-DT
379	ENSG00000233593	83.6834	0.825624	0.260213	0.000306469	0.00140915	LINC02609
380	ENSG00000122482	4155.71	-0.252286	0.0888773	0.00373361	0.0128688	ZNF644
381	ENSG00000162669	402.215	-0.909574	0.182858	1.21206e-07	1.06758e-06	HFM1
382	ENSG00000097046	2129.37	-0.642667	0.104967	3.17493e-10	4.03036e-09	CDC7
383	ENSG00000069702	352.48	0.366685	0.142014	0.00635525	0.0205125	TGFBR3
384	ENSG00000172031	70.8324	1.90823	0.371769	2.1168e-08	2.09191e-07	EPHX4
385	ENSG00000273487	3.4978	0.439695	0.803412	0.0105465	0.0317014	AC104836.1
386	ENSG00000174842	524.793	-0.38083	0.124279	0.00137742	0.00537588	GLMN
387	ENSG00000122406	31395	-1.13666	0.0888928	2.71058e-38	3.72925e-36	RPL5
388	ENSG00000154511	411.755	-0.682052	0.206301	0.000270235	0.00126235	DIPK1A
389	ENSG00000122483	289.024	-1.35648	0.169638	1.38945e-16	3.6019e-15	CCDC18
390	ENSG00000223745	184.256	0.44816	0.193389	0.0104521	0.031433	CCDC18-AS1
391	ENSG00000137942	13910.1	-0.275412	0.0920684	0.00220222	0.00808862	FNBP1L
392	ENSG00000137936	1747.75	0.447808	0.119501	9.81652e-05	0.000507561	BCAR3
393	ENSG00000137962	51.6819	0.981383	0.455335	0.00374779	0.0129068	ARHGAP29
394	ENSG00000224081	28.0596	-1.05578	0.467705	0.0025784	0.00927252	SLC44A3-AS1
395	ENSG00000143036	119.257	0.879094	0.221968	1.44656e-05	8.84419e-05	SLC44A3
396	ENSG00000117519	13102	-0.342482	0.0962141	0.000258348	0.00121326	CNN3
397	ENSG00000228502	679.094	-0.866039	0.234044	4.07764e-05	0.000227813	EEF1A1P11
398	ENSG00000137970	232.505	-0.765521	0.239598	0.000319922	0.0014639	RPL7P9
399	ENSG00000117569	6971.44	-0.749714	0.0968561	2.68791e-15	6.09531e-14	PTBP2
400	ENSG00000188641	325.243	-0.510962	0.219225	0.00828884	0.0257934	DPYD
401	ENSG00000099260	123.803	2.28409	0.322629	1.00435e-13	1.95681e-12	PALMD
402	ENSG00000156869	227.755	0.561025	0.174398	0.00051682	0.0022511	FRRS1
403	ENSG00000117620	569.023	1.03532	0.200943	3.99365e-08	3.79296e-07	SLC35A3
404	ENSG00000283761	17.5328	1.21101	0.596172	0.0034569	0.0120177	AC118553.2
405	ENSG00000156876	547.752	-0.404428	0.146076	0.00331276	0.0115688	SASS6
406	ENSG00000224616	351.075	0.854937	0.161599	2.62616e-08	2.5634e-07	RTCA-AS1
407	ENSG00000137996	1389.52	-0.839792	0.125219	4.33789e-12	6.94598e-11	RTCA
408	ENSG00000162692	1950.59	0.852922	0.15597	9.82972e-09	1.01841e-07	VCAM1
409	ENSG00000162694	3302.65	-0.430624	0.0968929	5.06832e-06	3.36073e-05	EXTL2
410	ENSG00000162695	851.876	0.544644	0.145249	6.73432e-05	0.000360457	SLC30A7
411	ENSG00000118733	229.62	-1.03312	0.174131	4.63521e-10	5.74202e-09	OLFM3
412	ENSG00000162631	522.322	-0.594244	0.146634	1.89897e-05	0.00011318	NTNG1
413	ENSG00000085491	3308.03	0.467031	0.0880515	6.19497e-08	5.71613e-07	SLC25A24
414	ENSG00000162639	23.9765	-1.00994	0.544347	0.0063891	0.0206056	HENMT1
415	ENSG00000116266	1331.18	0.663837	0.0959585	1.54515e-12	2.59389e-11	STXBP3
416	ENSG00000162641	135.513	0.872287	0.235293	4.01086e-05	0.000224235	AKNAD1
417	ENSG00000121957	1429.48	-0.343691	0.102013	0.000522181	0.00227043	GPSM2
418	ENSG00000244716	110.713	-1.02037	0.278117	3.4669e-05	0.000196274	BX679664.3
419	ENSG00000228665	30.7394	-0.992403	0.44716	0.00315791	0.0110973	BX679664.1
420	ENSG00000273382	49.3506	0.804711	0.35459	0.00427191	0.0145045	AL356488.3
421	ENSG00000179902	142.21	1.08862	0.22097	1.20013e-07	1.0582e-06	C1orf194
422	ENSG00000031698	7761.06	-0.190685	0.0793313	0.0144367	0.041346	SARS1
423	ENSG00000174151	1073.31	0.563213	0.118847	9.02122e-07	6.86331e-06	CYB561D1
424	ENSG00000181754	1151.24	0.649911	0.114535	4.77756e-09	5.17174e-08	AMIGO1
425	ENSG00000213366	376.084	0.494099	0.151978	0.000568615	0.00245198	GSTM2
426	ENSG00000134202	1652.29	-0.501133	0.0944895	5.54534e-08	5.15729e-07	GSTM3
427	ENSG00000184371	301.507	1.04093	0.186006	3.41582e-09	3.78074e-08	CSF1
428	ENSG00000168710	5446.02	0.60762	0.0961251	1.00508e-10	1.37511e-09	AHCYL1
429	ENSG00000197106	154.633	-0.699842	0.234306	0.000752644	0.00315442	SLC6A17
430	ENSG00000116396	651.006	1.12874	0.11429	7.77505e-24	3.85264e-22	KCNC4
431	ENSG00000224699	75.4446	1.02308	0.299418	8.93986e-05	0.000467137	LAMTOR5-AS1
432	ENSG00000177301	622.977	0.99433	0.141894	4.13771e-13	7.55931e-12	KCNA2
433	ENSG00000259834	139.723	1.57642	0.299167	1.19524e-08	1.22392e-07	AL365361.1
434	ENSG00000177272	136.659	1.40459	0.253667	3.13666e-09	3.49531e-08	KCNA3
435	ENSG00000156171	805.852	0.342766	0.108227	0.00109224	0.00437801	DRAM2
436	ENSG00000173947	38.5857	3.04783	0.442389	5.10404e-13	9.19511e-12	PIFO
437	ENSG00000085465	79.4652	0.905122	0.285761	0.00026461	0.00123889	OVGP1
438	ENSG00000260948	100.92	0.887924	0.253032	8.28292e-05	0.000435955	AL390195.2
439	ENSG00000116455	1365.43	0.250755	0.0916864	0.00514943	0.0170519	WDR77
440	ENSG00000116473	1556.01	0.332205	0.103495	0.000952729	0.00387944	RAP1A
441	ENSG00000197852	1516.07	1.28177	0.139832	5.96459e-21	2.27736e-19	INKA2
442	ENSG00000227811	183.991	1.03446	0.212477	1.71272e-07	1.4748e-06	INKA2-AS1
443	ENSG00000171385	746.641	0.618492	0.112473	1.4089e-08	1.42701e-07	KCND3
444	ENSG00000231437	10.6162	1.18444	0.816975	0.00934108	0.0285808	LINC01750
445	ENSG00000143079	2807.02	-0.429465	0.149266	0.00220722	0.00810455	CTTNBP2NL
446	ENSG00000134245	274.403	0.414492	0.174509	0.00990827	0.030084	WNT2B
447	ENSG00000155367	48.2576	-1.75769	0.408746	1.28418e-06	9.47152e-06	PPM1J
448	ENSG00000224167	54.4585	-1.3864	0.352756	7.80888e-06	5.01066e-05	LINC01357
449	ENSG00000228040	8.22707	-1.33588	1.31391	0.0104502	0.0314311	AL390729.1
450	ENSG00000155380	7988.43	-0.49255	0.0870229	7.52008e-09	7.93815e-08	SLC16A1
451	ENSG00000116793	1703.84	0.403179	0.109141	0.000134335	0.00067173	PHTF1
452	ENSG00000232450	34.6031	0.983917	0.42637	0.00267183	0.00955689	AL133517.1
453	ENSG00000163349	4286.79	0.52158	0.134883	5.10855e-05	0.000280134	HIPK1
454	ENSG00000213281	5434.02	-0.364932	0.0953915	8.6734e-05	0.000454371	NRAS
455	ENSG00000134198	254.842	-0.489817	0.153338	0.000670566	0.00284675	TSPAN2
456	ENSG00000173218	270.705	0.76206	0.173661	2.89665e-06	2.01571e-05	VANGL1
457	ENSG00000177551	2063.23	-1.52094	0.146376	1.98594e-26	1.19579e-24	NHLH2
458	ENSG00000203865	206.732	0.600792	0.204032	0.00113247	0.00452529	ATP1A1-AS1
459	ENSG00000143061	6798.67	0.639619	0.082601	3.46478e-15	7.74295e-14	IGSF3
460	ENSG00000134247	2610.13	0.632768	0.0941382	7.13242e-12	1.11666e-10	PTGFRN
461	ENSG00000198162	2354.67	0.632863	0.0945881	8.07373e-12	1.25604e-10	MAN1A2
462	ENSG00000065183	2688.89	0.470287	0.0997467	1.28103e-06	9.45112e-06	WDR3
463	ENSG00000116874	395.33	0.390066	0.144853	0.00434654	0.0147238	WARS2
464	ENSG00000227056	12.6039	-1.47634	1.00498	0.0060895	0.0197558	RPL6P2
465	ENSG00000143067	2189.32	-1.15893	0.130169	7.31556e-20	2.51972e-18	ZNF697
466	ENSG00000092621	4215.28	-0.512911	0.110394	1.57943e-06	1.15079e-05	PHGDH
467	ENSG00000134250	3764.43	0.61039	0.132111	1.42174e-06	1.04082e-05	NOTCH2
468	ENSG00000265808	1660.79	-0.543659	0.109357	2.85903e-07	2.36268e-06	SEC22B
469	ENSG00000226067	266.257	-0.599992	0.175695	0.000199104	0.00095843	LINC00623
470	ENSG00000231752	49.7085	-0.727318	0.391338	0.0123571	0.0362405	EMBP1
471	ENSG00000266338	694.802	-0.398667	0.139468	0.00254486	0.00917333	NBPF15
472	ENSG00000186141	2639.39	0.266281	0.0980624	0.00532054	0.0175383	POLR3C
473	ENSG00000143127	61.7304	1.10755	0.298191	2.64332e-05	0.000152846	ITGA10
474	ENSG00000265241	15872.9	0.247986	0.0744766	0.000722876	0.00304	RBM8A
475	ENSG00000265972	9315.25	-0.408447	0.157735	0.00552064	0.0181155	TXNIP
476	ENSG00000277406	28.8157	-0.929853	0.4661	0.00583334	0.0190174	SEC22B4P
477	ENSG00000287978	81.3566	-0.728396	0.288417	0.00266833	0.00954575	AC245407.2
478	ENSG00000116128	9898.35	0.469362	0.0924634	2.00541e-07	1.70301e-06	BCL9
479	ENSG00000162836	497.026	0.357593	0.129612	0.00386235	0.0132661	ACP6
480	ENSG00000274020	285.705	-0.789367	0.155769	9.71531e-08	8.713e-07	LINC01138
481	ENSG00000178104	4843.11	0.432048	0.114303	8.9936e-05	0.000469448	PDE4DIP
482	ENSG00000274265	124.078	-0.58798	0.213511	0.00206829	0.00766275	AC245297.3
483	ENSG00000203814	72.1283	1.71786	0.30831	2.12164e-09	2.41849e-08	H2BC18
484	ENSG00000233030	59.3138	1.9878	0.347998	8.59837e-10	1.02842e-08	AC243772.2
485	ENSG00000159164	25408.9	-0.449571	0.0867134	1.03819e-07	9.2566e-07	SV2A
486	ENSG00000143368	4758.14	0.393793	0.0880052	4.84485e-06	3.22645e-05	SF3B4
487	ENSG00000264522	2041.43	0.575011	0.14038	1.67775e-05	0.000101047	OTUD7B
488	ENSG00000143401	6550.45	-0.459188	0.096818	1.12788e-06	8.42216e-06	ANP32E
489	ENSG00000118298	2260.35	-1.2716	0.107817	5.04465e-33	4.91046e-31	CA14
490	ENSG00000117362	7075.96	-0.268345	0.0784799	0.000503702	0.00220019	APH1A
491	ENSG00000159208	63.2061	0.573969	0.280681	0.0137368	0.0396969	CIART
492	ENSG00000266472	3039.57	-0.39867	0.0931861	1.16069e-05	7.20916e-05	MRPS21
493	ENSG00000117360	2599.03	0.288067	0.103103	0.00402836	0.0137825	PRPF3
494	ENSG00000163125	6231.19	0.438735	0.0905175	7.16768e-07	5.55264e-06	RPRD2
495	ENSG00000143420	11504.5	-0.33588	0.0917957	0.000166545	0.000815735	ENSA
496	ENSG00000143437	2833.69	0.371171	0.12332	0.0017014	0.00644322	ARNT
497	ENSG00000143418	2862.76	-1.27998	0.116867	7.72453e-29	5.56234e-27	CERS2
498	ENSG00000213190	43302.5	-0.386954	0.092566	1.82166e-05	0.000108915	MLLT11
499	ENSG00000143434	6472.36	-0.879818	0.0960682	1.09507e-20	4.08611e-19	SEMA6C
500	ENSG00000163156	1783.56	0.60642	0.104114	2.20226e-09	2.49701e-08	SCNM1
501	ENSG00000163155	1258.4	-0.415179	0.125868	0.000566491	0.00244368	LYSMD1
502	ENSG00000163157	68.0162	1.90218	0.329759	6.33072e-10	7.7258e-09	TMOD4
503	ENSG00000163159	7010.23	-0.301749	0.094275	0.00101837	0.00411355	VPS72
504	ENSG00000143398	7808.31	0.454466	0.0803464	8.63889e-09	9.00338e-08	PIP5K1A
505	ENSG00000143390	2963.59	-0.351242	0.104918	0.000550654	0.00238246	RFX5
506	ENSG00000143416	559.963	-1.306	0.153611	2.10467e-18	6.38322e-17	SELENBP1
507	ENSG00000143442	11777.9	0.39212	0.0987535	3.64004e-05	0.00020518	POGZ
508	ENSG00000143375	331.971	0.602083	0.143284	9.8978e-06	6.22931e-05	CGN
509	ENSG00000143367	1103.11	0.249763	0.102768	0.0123936	0.036331	TUFT1
510	ENSG00000143376	4158.47	0.657066	0.118318	9.35128e-09	9.70885e-08	SNX27
511	ENSG00000249602	72.1515	-0.778676	0.288756	0.00148094	0.00572007	AL589765.4
512	ENSG00000182134	1412.45	-0.877983	0.114337	3.32715e-15	7.45567e-14	TDRKH
513	ENSG00000203288	126.593	-0.635845	0.207932	0.000710977	0.00299764	TDRKH-AS1
514	ENSG00000285867	22.1492	3.90758	0.711702	5.12332e-09	5.52175e-08	BX470102.2
515	ENSG00000188643	478.943	1.10652	0.14965	2.11203e-14	4.38557e-13	S100A16
516	ENSG00000189171	695.208	-0.643613	0.159626	1.8116e-05	0.00010834	S100A13
517	ENSG00000143553	2305.01	0.435938	0.0933905	1.74948e-06	1.26608e-05	SNAPIN
518	ENSG00000169418	32.9241	-1.21614	0.436258	0.000516985	0.00225142	NPR1
519	ENSG00000143554	909.846	-0.421696	0.111478	9.01173e-05	0.000470194	SLC27A3
520	ENSG00000143614	4360.05	0.285106	0.106976	0.00538407	0.017724	GATAD2B
521	ENSG00000231827	1784.69	-1.26283	0.157627	1.3446e-16	3.48929e-15	AL513523.2
522	ENSG00000223599	18.1468	1.59711	0.70956	0.00142365	0.00552828	AL513523.1
523	ENSG00000284738	16.5633	-1.14442	0.654041	0.00611304	0.0198269	AL358472.5
524	ENSG00000160741	1460.57	0.455108	0.102525	4.97603e-06	3.30487e-05	CRTC2
525	ENSG00000282386	67.9544	-0.721297	0.307264	0.00432618	0.0146633	AL358472.4
526	ENSG00000143545	523.42	-0.577134	0.12833	2.7255e-06	1.90902e-05	RAB13
527	ENSG00000177954	26315.3	-1.0988	0.0964768	7.24237e-31	6.0873e-29	RPS27
528	ENSG00000143549	10711.5	-0.841732	0.0849946	9.09566e-24	4.47998e-22	TPM3
529	ENSG00000143569	15886.4	0.451616	0.0822963	1.97324e-08	1.96106e-07	UBAP2L
530	ENSG00000160712	22.9556	1.54908	0.529748	0.000257211	0.00120907	IL6R
531	ENSG00000160714	10001.2	0.497122	0.0832103	1.16644e-09	1.37494e-08	UBE2Q1
532	ENSG00000160710	16694.4	-0.204352	0.0788059	0.00837346	0.0260075	ADAR
533	ENSG00000287064	14.3799	-1.6532	0.701708	0.00111575	0.0044621	AL606500.1
534	ENSG00000143603	514.843	-1.20848	0.226226	1.10136e-08	1.13061e-07	KCNN3
535	ENSG00000163346	4382.7	1.43144	0.0882092	3.52777e-60	1.63921e-57	PBXIP1
536	ENSG00000163348	5391.26	0.287859	0.0988402	0.00276886	0.00986385	PYGO2
537	ENSG00000160691	1361.58	0.2846	0.104009	0.00483257	0.0161503	SHC1
538	ENSG00000173207	885.934	-0.754947	0.127845	1.04476e-09	1.23937e-08	CKS1B
539	ENSG00000143537	1033.1	-0.358822	0.132652	0.0044784	0.0151144	ADAM15
540	ENSG00000243364	484.406	-0.390232	0.165442	0.0109318	0.0326561	EFNA4
541	ENSG00000179085	488.951	-0.326478	0.129239	0.0081036	0.0253065	DPM3
542	ENSG00000163462	2560.17	-0.411609	0.106569	6.66446e-05	0.000357028	TRIM46
543	ENSG00000231064	1286.7	0.432207	0.136494	0.000877522	0.00361142	THBS3-AS1
544	ENSG00000169231	1401.28	-0.757378	0.115648	1.5096e-11	2.28359e-10	THBS3
545	ENSG00000173171	1013.73	1.11262	0.120486	3.85852e-21	1.50116e-19	MTX1
546	ENSG00000143630	1903.34	-0.676987	0.102564	1.27564e-11	1.94642e-10	HCN3
547	ENSG00000160752	10190.8	-1.36103	0.0864573	7.32652e-57	2.86397e-54	FDPS
548	ENSG00000235919	186.331	-0.747663	0.190497	2.18401e-05	0.00012852	ASH1L-AS1
549	ENSG00000287839	18.1195	-1.31685	0.62961	0.00259587	0.00932582	AL353807.5
550	ENSG00000143622	3523.71	1.06763	0.124695	1.73743e-18	5.34846e-17	RIT1
551	ENSG00000116584	4778.35	-0.782321	0.136662	2.5548e-09	2.87162e-08	ARHGEF2
552	ENSG00000163479	10423.6	-0.324718	0.0750571	1.08877e-05	6.80017e-05	SSR2
553	ENSG00000254726	21857.9	-0.330503	0.108337	0.00162272	0.0061948	MEX3A
554	ENSG00000196189	583.801	-0.46034	0.143257	0.000681982	0.00289123	SEMA4A
555	ENSG00000160783	1176.12	-0.575813	0.116093	2.81702e-07	2.33349e-06	PMF1
556	ENSG00000125462	96.7231	-2.45321	0.382354	9.33513e-12	1.44365e-10	MIR9-1HG
557	ENSG00000116604	2666.08	0.408891	0.0855584	1.08334e-06	8.10678e-06	MEF2D
558	ENSG00000183856	794.049	-0.774776	0.188649	9.55263e-06	6.02285e-05	IQGAP3
559	ENSG00000163382	2046.81	-0.288768	0.0928756	0.00144305	0.00559214	NAXE
560	ENSG00000160818	1576.63	0.929208	0.117235	4.97669e-16	1.2183e-14	GPATCH4
561	ENSG00000272068	62.1783	4.56522	0.501436	1.49563e-20	5.45674e-19	AL365181.2
562	ENSG00000272405	106.23	4.93433	0.426705	1.03331e-31	9.32132e-30	AL365181.3
563	ENSG00000229953	26.6149	4.43589	0.724159	1.65314e-10	2.19234e-09	AL590666.2
564	ENSG00000132688	161686	0.458764	0.0884376	1.30267e-07	1.14085e-06	NES
565	ENSG00000143320	23560	0.712602	0.300996	0.00427293	0.0145045	CRABP2
566	ENSG00000223356	33.8286	0.867745	0.404618	0.00493323	0.0164421	AL590666.1
567	ENSG00000143319	3777.29	0.326721	0.0821699	5.09328e-05	0.000279421	ISG20L2
568	ENSG00000143314	1174.16	-0.713836	0.105452	3.7567e-12	6.07461e-11	MRPL24
569	ENSG00000143321	20067.7	-0.487401	0.0861039	7.63554e-09	8.04968e-08	HDGF
570	ENSG00000143294	6217.26	0.219239	0.0845883	0.00837157	0.0260049	PRCC
571	ENSG00000198400	877.386	-1.76732	0.175834	7.24277e-25	3.94619e-23	NTRK1
572	ENSG00000027644	91.4479	-1.30543	0.375137	4.64595e-05	0.00025723	INSRR
573	ENSG00000183853	9646.06	0.392337	0.102496	7.25384e-05	0.000386082	KIRREL1
574	ENSG00000158473	7.22757	1.713	1.20127	0.00623368	0.0201624	CD1D
575	ENSG00000163565	1007.32	0.825349	0.104368	6.20573e-16	1.49393e-14	IFI16
576	ENSG00000163568	210.908	-1.37622	0.174892	3.8557e-16	9.47648e-15	AIM2
577	ENSG00000213088	675.34	0.645732	0.130654	2.63594e-07	2.19457e-06	ACKR1
578	ENSG00000158710	1143.89	2.104	0.140606	9.6148e-52	2.85282e-49	TAGLN2
579	ENSG00000085552	3064.17	0.410598	0.0937179	7.20766e-06	4.65399e-05	IGSF9
580	ENSG00000177807	123.927	1.20004	0.249633	1.86782e-07	1.59607e-06	KCNJ10
581	ENSG00000143315	1916.2	0.82694	0.144061	2.12812e-09	2.42299e-08	PIGM
582	ENSG00000018625	29.3338	-1.26618	0.473057	0.000663767	0.0028213	ATP1A2
583	ENSG00000143318	12.4625	2.09236	0.756516	0.000346064	0.00157097	CASQ1
584	ENSG00000162734	18821.4	0.359917	0.0880611	2.49759e-05	0.000145032	PEA15
585	ENSG00000122218	17879.4	0.329402	0.0869211	0.000109425	0.000558276	COPA
586	ENSG00000162736	8418.53	0.228992	0.0813964	0.00418189	0.0142307	NCSTN
587	ENSG00000162738	40553	0.432784	0.0762106	5.1579e-09	5.55435e-08	VANGL2
588	ENSG00000213080	161.06	0.787432	0.231687	0.000153047	0.000755477	AL354714.2
589	ENSG00000158764	29.4133	-0.831694	0.427477	0.00804833	0.0251622	ITLN2
590	ENSG00000158769	540.145	2.09468	0.128584	9.31238e-61	4.49678e-58	F11R
591	ENSG00000143217	14.9246	2.40768	0.769504	0.000102372	0.000525891	NECTIN4
592	ENSG00000162755	334.34	-1.19295	0.207964	1.17559e-09	1.38456e-08	KLHDC9
593	ENSG00000143222	3639.87	0.268478	0.0896806	0.00221733	0.00812712	UFC1
594	ENSG00000143224	693.403	-1.12133	0.118642	4.72096e-22	2.01669e-20	PPOX
595	ENSG00000158864	8207.1	0.315107	0.0788978	4.83985e-05	0.000266771	NDUFS2
596	ENSG00000158869	29.01	3.43162	0.572062	1.81656e-10	2.38976e-09	FCER1G
597	ENSG00000288670	653.437	0.842511	0.136975	1.75332e-10	2.31565e-09	AL592295.6
598	ENSG00000215840	30.2584	-1.16223	0.446539	0.00092297	0.00377261	AL592295.1
599	ENSG00000118217	4721.61	0.686959	0.0811625	8.31685e-18	2.38764e-16	ATF6
600	ENSG00000198929	1054.67	0.357681	0.109852	0.000756765	0.00316576	NOS1AP
601	ENSG00000227094	5.28001	1.43545	1.68364	0.0120477	0.0354689	AL512785.1
602	ENSG00000239887	846.27	0.325167	0.108561	0.00208823	0.00772406	C1orf226
603	ENSG00000152332	6146.09	1.86895	0.146245	1.97055e-38	2.72633e-36	UHMK1
604	ENSG00000117143	2355.89	-0.527694	0.122914	7.89034e-06	5.06161e-05	UAP1
605	ENSG00000162733	110.995	-0.579248	0.245308	0.00629358	0.0203375	DDR2
606	ENSG00000132196	545.434	-1.23025	0.215144	1.26255e-09	1.47499e-08	HSD17B7
607	ENSG00000143248	70.683	-0.582493	0.266248	0.00957616	0.0292088	RGS5
608	ENSG00000232995	106.705	0.511476	0.233214	0.0117983	0.0348221	RGS5
609	ENSG00000143228	1208.84	-1.32057	0.123621	1.39443e-27	9.15752e-26	NUF2
610	ENSG00000185630	21314.7	-0.714303	0.099032	1.60155e-13	3.05985e-12	PBX1
611	ENSG00000269887	18.8353	2.31307	0.617178	1.21667e-05	7.53095e-05	AL391001.1
612	ENSG00000143171	241.698	1.92908	0.514212	1.08502e-05	6.77849e-05	RXRG
613	ENSG00000143149	2502.1	0.368142	0.0912047	3.63553e-05	0.000204973	ALDH9A1
614	ENSG00000143183	5586.68	-0.222275	0.0841118	0.00703318	0.0223521	TMCO1
615	ENSG00000188859	192.099	-1.12936	0.205396	5.18322e-09	5.57899e-08	FAM78B
616	ENSG00000152382	2654.91	-0.3674	0.0859126	1.26361e-05	7.80512e-05	TADA1
617	ENSG00000143195	17633.1	0.83101	0.117843	4.13091e-13	7.55248e-12	ILDR2
618	ENSG00000143194	144.594	1.9221	0.257351	6.29938e-15	1.36083e-13	MAEL
619	ENSG00000143162	1652.94	-0.29612	0.0951752	0.00141572	0.00550216	CREG1
620	ENSG00000143158	2783.18	-0.41979	0.0875131	9.56288e-07	7.24408e-06	MPC2
621	ENSG00000143184	121.359	-0.537597	0.222114	0.00612125	0.0198483	XCL1
622	ENSG00000143153	7516.66	0.397937	0.10048	4.67077e-05	0.00025843	ATP1B1
623	ENSG00000117475	1119.99	0.876182	0.137936	4.42604e-11	6.28967e-10	BLZF1
624	ENSG00000117477	1391.04	0.511699	0.117454	6.32963e-06	4.12927e-05	CCDC181
625	ENSG00000213062	226.126	-0.482613	0.173288	0.00255205	0.00919521	Z99572.1
626	ENSG00000198734	5.23149	2.04028	1.50867	0.00700059	0.0222628	F5
627	ENSG00000171806	542.233	-0.305751	0.129502	0.0133108	0.0386334	METTL18
628	ENSG00000075945	8190.38	-0.447164	0.0976964	2.62975e-06	1.84773e-05	KIFAP3
629	ENSG00000231424	29.5417	-1.54148	0.636274	0.000954472	0.00388589	BX284613.2
630	ENSG00000117523	23993	0.459306	0.0768985	1.11967e-09	1.32314e-08	PRRC2C
631	ENSG00000117533	1326.83	0.30726	0.103039	0.0021451	0.00791184	VAMP4
632	ENSG00000010165	2287.61	0.54632	0.0949623	3.8881e-09	4.25565e-08	EEF1AKNMT
633	ENSG00000197959	2723.72	-0.456144	0.122093	9.97447e-05	0.000514324	DNM3
634	ENSG00000120334	491.017	-0.703279	0.134731	5.29099e-08	4.93378e-07	CENPL
635	ENSG00000234741	3916.64	-1.0529	0.0813686	4.24999e-39	6.15674e-37	GAS5
636	ENSG00000185278	1408.25	0.460905	0.152461	0.00130537	0.00512634	ZBTB37
637	ENSG00000227373	13.2553	-1.24352	0.766523	0.00650477	0.0208993	RABGAP1L-DT
638	ENSG00000120333	2616.64	0.430404	0.0850367	2.44077e-07	2.04591e-06	MRPS14
639	ENSG00000120332	178.771	1.97381	0.57493	3.41421e-05	0.00019338	TNN
640	ENSG00000235750	7.1458	3.58569	1.24447	0.000512848	0.00223657	KIAA0040
641	ENSG00000152092	8396.97	-0.276689	0.0770896	0.000265572	0.00124316	ASTN1
642	ENSG00000224687	47.6583	-0.656089	0.337259	0.0129836	0.0378086	RASAL2-AS1
643	ENSG00000116199	4615.38	-0.575433	0.0939033	3.61903e-10	4.56353e-09	FAM20B
644	ENSG00000186283	1239.84	-0.540574	0.0991775	2.211e-08	2.17889e-07	TOR3A
645	ENSG00000143322	3988.89	0.469493	0.10426	3.23141e-06	2.21795e-05	ABL2
646	ENSG00000169905	3088.86	0.46731	0.138458	0.000381031	0.00171328	TOR1AIP2
647	ENSG00000135837	3866.04	0.489661	0.101589	7.26572e-07	5.62682e-06	CEP350
648	ENSG00000116260	3896.02	0.295132	0.0947075	0.00140554	0.00546827	QSOX1
649	ENSG00000232586	46.0071	-1.07636	0.373916	0.000472185	0.00207875	KIAA1614-AS1
650	ENSG00000135823	5320.9	0.786098	0.0912437	1.33435e-18	4.13866e-17	STX6
651	ENSG00000162783	1589.95	0.529466	0.155904	0.000299767	0.00138117	IER5
652	ENSG00000135821	20507	0.337841	0.0871369	6.45208e-05	0.00034663	GLUL
653	ENSG00000135828	650.568	1.15163	0.159333	6.71973e-14	1.33242e-12	RNASEL
654	ENSG00000143333	1797.89	0.72833	0.14549	1.53361e-07	1.33033e-06	RGS16
655	ENSG00000135824	2201.58	-0.502693	0.162187	0.000884025	0.00363393	RGS8
656	ENSG00000287808	103.132	-1.07432	0.245853	1.71219e-06	1.24127e-05	AL355999.1
657	ENSG00000135829	25050.7	-0.248221	0.0762187	0.000905443	0.00370897	DHX9
658	ENSG00000116698	11351.5	0.54133	0.0794425	4.23278e-12	6.79534e-11	SMG7
659	ENSG00000143344	1820.42	0.468736	0.120294	5.20351e-05	0.000284708	RGL1
660	ENSG00000198756	1050.17	0.339185	0.0996642	0.000469333	0.00206841	COLGALT2
661	ENSG00000116667	5212.42	-0.695615	0.087711	6.70847e-16	1.61023e-14	C1orf21
662	ENSG00000116668	833.424	-0.53026	0.168604	0.000708437	0.00298847	SWT1
663	ENSG00000213051	30.5499	-1.24072	0.525484	0.00151402	0.00582225	RPL5P5
664	ENSG00000116679	11011.4	-0.473296	0.0948005	3.10783e-07	2.54612e-06	IVNS1ABP
665	ENSG00000143341	149.031	-0.701593	0.212292	0.000258886	0.00121533	HMCN1
666	ENSG00000116711	803.224	1.40685	0.126693	1.32643e-29	1.00821e-27	PLA2G4A
667	ENSG00000162670	613.922	-1.10386	0.121938	2.01341e-20	7.27041e-19	BRINP3
668	ENSG00000237457	153.616	-0.572933	0.19472	0.00121915	0.00482701	LINC01351
669	ENSG00000231767	69.6722	-1.3918	0.349427	6.17458e-06	4.03774e-05	RPS27AP5
670	ENSG00000116741	1811.98	-0.621355	0.121608	1.14613e-07	1.01422e-06	RGS2
671	ENSG00000116747	3652.13	0.380749	0.128579	0.00198229	0.00738655	RO60
672	ENSG00000023572	573.984	0.401445	0.166911	0.00949244	0.0289894	GLRX2
673	ENSG00000134371	2831.62	0.486179	0.104373	1.62341e-06	1.18074e-05	CDC73
674	ENSG00000162630	784.876	-1.18899	0.120441	7.2638e-24	3.60656e-22	B3GALT2
675	ENSG00000233057	178.854	-1.00292	0.268652	2.77091e-05	0.000159699	EEF1A1P14
676	ENSG00000162687	658.406	-0.493689	0.120196	1.67235e-05	0.00010077	KCNT2
677	ENSG00000066279	2382.61	-1.40403	0.165816	2.58781e-18	7.73422e-17	ASPM
678	ENSG00000134376	1209.14	0.396364	0.107962	0.000150252	0.000743026	CRB1
679	ENSG00000151414	1212.16	0.784336	0.138546	3.77463e-09	4.13882e-08	NEK7
680	ENSG00000236468	41.8457	-0.743262	0.367305	0.00859605	0.0265863	AC099335.1
681	ENSG00000118193	567.376	-0.841217	0.180371	6.59888e-07	5.14437e-06	KIF14
682	ENSG00000118200	9681.7	0.80699	0.0873074	5.90578e-21	2.25841e-19	CAMSAP2
683	ENSG00000163362	1347.13	-0.397414	0.124016	0.000825791	0.00341998	INAVA
684	ENSG00000116852	34984.7	-0.455882	0.0893543	1.66193e-07	1.43357e-06	KIF21B
685	ENSG00000229191	1286.54	-0.383064	0.0963785	4.51083e-05	0.000250481	AL358473.1
686	ENSG00000159173	80.9574	-0.794092	0.291638	0.00130465	0.00512514	TNNI1
687	ENSG00000174307	4442.48	1.48762	0.103215	5.93915e-48	1.43395e-45	PHLDA3
688	ENSG00000159176	1935.73	0.762609	0.160952	5.5023e-07	4.35288e-06	CSRP1
689	ENSG00000198700	19223.7	0.218963	0.0784621	0.00428078	0.0145291	IPO9
690	ENSG00000198892	550.048	0.844073	0.155226	1.18441e-08	1.21333e-07	SHISA4
691	ENSG00000223774	7.73198	4.57777	1.46345	9.32962e-05	0.000485248	AL513217.1
692	ENSG00000163431	134.781	2.20186	0.278784	2.08096e-16	5.26303e-15	LMOD1
693	ENSG00000176393	2071.36	0.406268	0.0964088	1.54244e-05	9.37457e-05	RNPEP
694	ENSG00000170075	155.161	2.42944	0.244305	2.03071e-24	1.06405e-22	GPR37L1
695	ENSG00000077152	498.174	-1.54898	0.187295	1.24986e-17	3.53038e-16	UBE2T
696	ENSG00000232626	9.49751	-1.37148	0.967673	0.00754794	0.0237778	AC099336.1
697	ENSG00000236439	118.396	-0.762428	0.358377	0.00643417	0.020732	AC099336.2
698	ENSG00000143858	12459.7	-0.378459	0.107932	0.000290365	0.00134616	SYT2
699	ENSG00000117139	26370.7	0.421664	0.123497	0.000246272	0.00116276	KDM5B
700	ENSG00000228288	193.421	-0.401861	0.171969	0.0111914	0.0333226	PCAT6
701	ENSG00000214796	514.829	-0.518171	0.139017	8.74603e-05	0.000457883	TUBA5P
702	ENSG00000183155	1409.39	-0.489646	0.12077	2.4686e-05	0.000143552	RABIF
703	ENSG00000159346	4348.21	0.771762	0.114114	3.53451e-12	5.72284e-11	ADIPOR1
704	ENSG00000159348	1248.37	0.39904	0.0987294	3.30805e-05	0.000187885	CYB5R1
705	ENSG00000143847	245.236	-1.08721	0.195118	3.61621e-09	3.97396e-08	PPFIA4
706	ENSG00000231507	13.431	-1.07503	0.735816	0.0104328	0.0313941	LINC01353
707	ENSG00000188783	44.0954	-1.65162	0.444321	1.50623e-05	9.17937e-05	PRELP
708	ENSG00000182004	3779.62	-0.429774	0.114617	0.000101033	0.000519664	SNRPE
709	ENSG00000143842	7106.32	0.203314	0.0856954	0.0155828	0.0442776	SOX13
710	ENSG00000143845	2231.25	-0.396938	0.122733	0.000720764	0.00303423	ETNK2
711	ENSG00000170498	15.5674	1.47594	0.723124	0.00249443	0.00902326	KISS1
712	ENSG00000143850	14995.8	0.700927	0.0939039	2.42774e-14	4.98649e-13	PLEKHA6
713	ENSG00000219133	15.3768	-1.60048	0.653104	0.000911526	0.00373079	AL592114.1
714	ENSG00000158615	6566.39	0.563777	0.113599	3.03107e-07	2.49152e-06	PPP1R15B
715	ENSG00000133056	11369.8	-0.3159	0.0838877	0.000121912	0.000615232	PIK3C2B
716	ENSG00000170382	1209.72	-0.402651	0.10054	3.76941e-05	0.000211842	LRRN2
717	ENSG00000184144	13227.4	-2.20242	0.182951	1.54543e-34	1.70116e-32	CNTN2
718	ENSG00000117222	2638.49	0.467549	0.125669	0.000103976	0.000533131	RBBP5
719	ENSG00000133059	3009.29	0.287974	0.114542	0.00918708	0.0281932	DSTYK
720	ENSG00000133069	2967.82	-0.775389	0.104565	3.11758e-14	6.33471e-13	TMCC2
721	ENSG00000163545	3777.19	0.70943	0.128298	9.48439e-09	9.8429e-08	NUAK2
722	ENSG00000162873	10513.9	-0.55115	0.101674	2.48685e-08	2.43707e-07	KLHDC8A
723	ENSG00000186007	679.598	-0.822436	0.131759	9.71738e-11	1.33024e-09	LEMD1
724	ENSG00000174514	244.775	1.00478	0.184367	8.28362e-09	8.66245e-08	MFSD4A
725	ENSG00000158711	1120.5	0.366346	0.151213	0.0099252	0.0301242	ELK4
726	ENSG00000069275	30192.1	-0.415167	0.0760608	2.87889e-08	2.79239e-07	NUCKS1
727	ENSG00000276600	82.0205	0.979586	0.283214	8.38645e-05	0.000440463	RAB7B
728	ENSG00000266094	572.082	0.621462	0.15196	1.52601e-05	9.28388e-05	RASSF5
729	ENSG00000143486	829.338	-0.624587	0.117797	4.07044e-08	3.85994e-07	EIF2D
730	ENSG00000162889	11784.6	0.258674	0.0877279	0.00230306	0.00841255	MAPKAPK2
731	ENSG00000226945	47.3996	-1.0909	0.438714	0.00136443	0.00533195	AC098935.1
732	ENSG00000180667	2787.79	0.35303	0.114192	0.00135534	0.00530313	YOD1
733	ENSG00000203709	56.8753	1.0134	0.322854	0.000238692	0.00113	MIR29B2CHG
734	ENSG00000076356	15506.3	-0.686998	0.145887	7.26913e-07	5.62769e-06	PLXNA2
735	ENSG00000008118	552.711	1.07774	0.158374	1.50011e-12	2.53036e-11	CAMK1G
736	ENSG00000117597	1345.84	0.403568	0.114107	0.000252106	0.00118802	UTP25
737	ENSG00000082497	312.71	-1.13777	0.157131	6.07493e-14	1.20944e-12	SERTAD4
738	ENSG00000054392	410.227	0.853725	0.205459	6.64293e-06	4.31764e-05	HHAT
739	ENSG00000143473	494.184	-1.39582	0.204074	7.97947e-13	1.39369e-11	KCNH1
740	ENSG00000082512	396.961	0.399258	0.169546	0.0108762	0.0325254	TRAF5
741	ENSG00000198570	172.902	1.06472	0.271588	1.20883e-05	7.4893e-05	RD3
742	ENSG00000170385	3040.09	1.21994	0.12383	9.72851e-24	4.75365e-22	SLC30A1
743	ENSG00000117650	1046.72	-1.06502	0.139121	2.92591e-15	6.62282e-14	NEK2
744	ENSG00000143493	2081.02	0.342084	0.105306	0.000815557	0.00338297	INTS7
745	ENSG00000143476	1355.22	-0.772126	0.169843	1.05649e-06	7.92756e-06	DTL
746	ENSG00000220749	42.856	-1.63605	0.4257	9.05418e-06	5.72912e-05	RPL21P28
747	ENSG00000066027	1106.07	0.349612	0.120969	0.00262914	0.00942748	PPP2R5A
748	ENSG00000065600	2681.11	0.327692	0.106002	0.00143921	0.00557987	PACC1
749	ENSG00000117691	992.235	-1.07183	0.133052	1.19686e-16	3.12179e-15	NENF
750	ENSG00000260805	295.892	-0.56908	0.165063	0.000219753	0.00104942	AC092803.1
751	ENSG00000162772	480.858	1.18021	0.132256	6.08876e-20	2.10897e-18	ATF3
752	ENSG00000198468	90.6117	-0.543553	0.253012	0.0117495	0.0347032	FLVCR1-DT
753	ENSG00000143494	3063.49	-1.0687	0.114074	1.12474e-21	4.66315e-20	VASH2
754	ENSG00000136643	3215.81	0.36983	0.0807327	3.0841e-06	2.13109e-05	RPS6KC1
755	ENSG00000117707	2420.24	0.543554	0.125179	6.15351e-06	4.02503e-05	PROX1
756	ENSG00000152104	1241.04	0.703108	0.172648	1.33864e-05	8.22934e-05	PTPN14
757	ENSG00000117724	7206.4	-0.87289	0.0934513	2.03817e-21	8.22854e-20	CENPF
758	ENSG00000082482	1254.05	-0.643177	0.124834	8.70755e-08	7.85498e-07	KCNK2
759	ENSG00000232809	4.5821	2.35603	1.62256	0.00709537	0.0225148	VDAC1P10
760	ENSG00000196482	2592.98	-0.321615	0.120427	0.00536454	0.0176687	ESRRG
761	ENSG00000067533	1536.52	0.4191	0.0936338	4.55672e-06	3.0461e-05	RRP15
762	ENSG00000136628	8970.9	-0.263293	0.0776108	0.00055894	0.00241534	EPRS1
763	ENSG00000162813	1434.34	-0.408136	0.114002	0.000205564	0.000987405	BPNT1
764	ENSG00000232134	93.2406	-1.71482	0.293748	4.14446e-10	5.17837e-09	RPS15AP12
765	ENSG00000116141	5956.1	-0.230327	0.0927652	0.0109928	0.0328145	MARK1
766	ENSG00000186205	839.992	0.851753	0.113682	1.50523e-14	3.16831e-13	MTARC1
767	ENSG00000154305	6066.03	0.395746	0.097091	2.37617e-05	0.0001388	MIA3
768	ENSG00000143502	587.346	0.388688	0.163027	0.0103629	0.0312224	SUSD4
769	ENSG00000143514	4951.03	0.531891	0.0819219	3.87636e-11	5.56312e-10	TP53BP2
770	ENSG00000143756	4120.03	0.552304	0.118079	1.26094e-06	9.32248e-06	FBXO28
771	ENSG00000162923	11618.1	0.257651	0.0971265	0.00626056	0.0202456	WDR26
772	ENSG00000143786	193.155	-0.434466	0.201688	0.0161268	0.0456184	CNIH3
773	ENSG00000154380	18845.7	0.329279	0.0738249	6.10854e-06	3.99881e-05	ENAH
774	ENSG00000143742	14877.6	-0.332393	0.0784665	1.60002e-05	9.67914e-05	SRP9
775	ENSG00000143819	1409.55	1.20374	0.108047	1.05093e-29	8.06271e-28	EPHX1
776	ENSG00000196187	575.303	-0.271112	0.116886	0.0159658	0.0451943	TMEM63A
777	ENSG00000143751	2622.17	0.624794	0.108748	3.2997e-09	3.65879e-08	SDE2
778	ENSG00000272562	30.9601	0.863727	0.511841	0.0117357	0.0346708	AL512343.2
779	ENSG00000163041	3321.38	-0.530609	0.091824	3.41844e-09	3.78194e-08	H3-3A
780	ENSG00000182827	2923.96	0.359084	0.110189	0.000754478	0.00315834	ACBD3
781	ENSG00000185155	8.75532	2.35758	0.953437	0.000801067	0.00332735	MIXL1
782	ENSG00000183814	782.256	-0.611915	0.111452	1.48146e-08	1.49402e-07	LIN9
783	ENSG00000229965	23.3435	-1.77175	0.603531	0.000202293	0.00097226	RPS3AP7
784	ENSG00000203685	181.91	-0.498478	0.204791	0.00661544	0.021194	STUM
785	ENSG00000143776	4823.73	-0.339201	0.0949863	0.000248708	0.00117291	CDC42BPA
786	ENSG00000181450	1542.82	-0.468586	0.116932	3.18549e-05	0.000181427	ZNF678
787	ENSG00000081692	1309.89	-0.268306	0.093625	0.00331365	0.0115703	JMJD4
788	ENSG00000154342	11.9582	2.73948	0.875871	0.000114777	0.000582446	WNT3A
789	ENSG00000198835	302.724	1.76249	0.173466	2.61583e-25	1.46409e-23	GJC2
790	ENSG00000181873	1120.26	0.360695	0.124111	0.00242569	0.00880825	IBA57
791	ENSG00000154358	1929.17	-0.344104	0.0940912	0.000176937	0.000862325	OBSCN
792	ENSG00000230841	4.41802	3.07426	1.92704	0.00355255	0.0123008	RPL23AP15
793	ENSG00000181218	1004.85	-0.235639	0.101435	0.016824	0.0473244	H2AW
794	ENSG00000116574	5453.07	-0.511976	0.10528	5.11109e-07	4.06035e-06	RHOU
795	ENSG00000236975	47.3521	-0.701179	0.411901	0.0176708	0.0493679	LINC02814
796	ENSG00000168118	3546.83	0.25211	0.101831	0.0109009	0.0325798	RAB4A
797	ENSG00000135763	1677.56	0.459715	0.112233	2.25042e-05	0.000131986	URB2
798	ENSG00000143641	12117.1	0.865624	0.0975424	1.55879e-19	5.22289e-18	GALNT2
799	ENSG00000177614	4630.1	-0.724593	0.0846514	3.23067e-18	9.5742e-17	PGBD5
800	ENSG00000135775	2985.59	0.329083	0.111574	0.00227684	0.00832667	COG2
801	ENSG00000135773	195.317	0.749175	0.177579	6.40007e-06	4.17301e-05	CAPN9
802	ENSG00000119280	7976.19	0.471949	0.0855945	1.84727e-08	1.84181e-07	C1orf198
803	ENSG00000143643	3527.13	0.626854	0.130777	5.97867e-07	4.69872e-06	TTC13
804	ENSG00000182118	1172.38	-1.26465	0.124106	2.66355e-25	1.48405e-23	FAM89A
805	ENSG00000119283	8416.52	-0.997938	0.0988262	9.37526e-25	5.07438e-23	TRIM67
806	ENSG00000162946	227.454	0.455436	0.187021	0.00753545	0.0237491	DISC1
807	ENSG00000116991	15574.2	0.487953	0.107944	3.13478e-06	2.16061e-05	SIPA1L2
808	ENSG00000135778	2713.61	0.534211	0.0974609	1.85659e-08	1.85035e-07	NTPCR
809	ENSG00000135750	122.675	-0.629439	0.205835	0.000722553	0.00304	KCNK1
810	ENSG00000183780	229.743	-0.552328	0.194596	0.00178559	0.00672947	SLC35F3
811	ENSG00000059588	736.876	-0.394276	0.1123	0.000275801	0.00128615	TARBP1
812	ENSG00000286263	4.5765	-0.596146	1.13571	0.0173652	0.048618	AL391832.4
813	ENSG00000173726	18145.2	0.187042	0.0772382	0.0139301	0.040119	TOMM20
814	ENSG00000152904	1804.68	-0.592351	0.12486	8.1367e-07	6.25999e-06	GGPS1
815	ENSG00000285053	676.677	-0.781113	0.126002	1.41718e-10	1.89678e-09	AL357556.3
816	ENSG00000162885	1159.15	0.429251	0.162208	0.0045009	0.0151754	B3GALNT2
817	ENSG00000168243	9390.26	-0.513633	0.0839995	3.96488e-10	4.97164e-09	GNG4
818	ENSG00000143669	1358.37	0.396236	0.151869	0.00555434	0.0182115	LYST
819	ENSG00000116962	1310.01	0.980321	0.189951	4.14569e-08	3.92827e-07	NID1
820	ENSG00000086619	194.079	0.822509	0.176484	7.13328e-07	5.53122e-06	ERO1B
821	ENSG00000273058	88.0943	0.71441	0.262255	0.00162298	0.00619485	AL359921.2
822	ENSG00000119285	3500.32	0.877578	0.101786	1.12442e-18	3.50963e-17	HEATR1
823	ENSG00000116984	2490.77	0.586168	0.14706	2.59932e-05	0.000150478	MTR
824	ENSG00000237991	82.6588	-0.721112	0.249864	0.000973041	0.00395039	RPL35P1
825	ENSG00000227854	31.9592	-1.36616	0.505584	0.000544111	0.00235705	AL590135.1
826	ENSG00000155816	3969.65	-0.318154	0.0974649	0.000799505	0.00332311	FMN2
827	ENSG00000182901	322.18	-0.565802	0.171397	0.000374623	0.00168755	RGS7
828	ENSG00000054277	259.933	-1.43631	0.205188	2.50892e-13	4.69864e-12	OPN3
829	ENSG00000174371	577.549	-0.629141	0.18556	0.000231704	0.00110009	EXO1
830	ENSG00000197769	15.4946	-1.22626	0.640015	0.00415961	0.0141725	MAP1LC3C
831	ENSG00000180287	496.931	-0.744884	0.170863	3.37777e-06	2.30939e-05	PLD5
832	ENSG00000117020	9279.03	0.286649	0.112717	0.00851193	0.0263611	AKT3
833	ENSG00000203667	4080.09	1.39488	0.0918704	5.1792e-53	1.70064e-50	COX20
834	ENSG00000162849	3232.63	-0.838419	0.141687	7.2081e-10	8.72733e-09	KIF26B
835	ENSG00000185420	795.659	-0.47566	0.124072	6.38902e-05	0.000343617	SMYD3
836	ENSG00000227953	158.361	0.584326	0.193902	0.000951137	0.00387424	LINC01341
837	ENSG00000153207	2880.02	0.739621	0.120461	2.30604e-10	2.98272e-09	AHCTF1
838	ENSG00000197472	168.407	-0.800918	0.204673	2.03781e-05	0.000120666	ZNF695
839	ENSG00000188295	1540.92	-0.234438	0.100313	0.0161615	0.0456804	ZNF669
840	ENSG00000196418	934.957	-0.476817	0.110091	7.57784e-06	4.87639e-05	ZNF124
841	ENSG00000162714	5934.2	-0.230615	0.0777949	0.00257118	0.00925123	ZNF496
842	ENSG00000171161	2797.75	-0.378844	0.117609	0.000818146	0.003392	ZNF672
843	ENSG00000171163	904.022	-0.291413	0.118861	0.0106722	0.0320128	ZNF692
844	ENSG00000185220	366.644	-0.453591	0.174957	0.00484684	0.0161868	PGBD2
845	ENSG00000035115	827.917	-0.427052	0.124357	0.000340966	0.00154926	SH3YL1
846	ENSG00000233684	12.7665	3.70649	0.968177	1.34149e-05	8.24478e-05	LINC01865
847	ENSG00000130508	12014.8	0.538445	0.109946	4.32395e-07	3.47156e-06	PXDN
848	ENSG00000237720	16.2103	1.00291	0.685361	0.0120546	0.0354852	AC011995.2
849	ENSG00000225234	8.94103	1.06455	1.0131	0.0154565	0.0439547	TRAPPC12-AS1
850	ENSG00000182551	998.754	0.607686	0.166421	9.36015e-05	0.000486313	ADI1
851	ENSG00000171865	2362.64	0.254332	0.0841301	0.00205675	0.00762711	RNASEH1
852	ENSG00000234171	357.252	-0.359121	0.151084	0.011282	0.0335597	RNASEH1-AS1
853	ENSG00000287126	131.601	-0.849512	0.203711	6.23086e-06	4.06807e-05	AC108488.3
854	ENSG00000171863	10601.1	-1.14018	0.086683	2.28747e-40	3.47738e-38	RPS7
855	ENSG00000188765	115.265	-0.673128	0.275851	0.00390206	0.0133876	TMSB4XP2
856	ENSG00000134321	31.4777	0.811581	0.467064	0.0124224	0.0364068	RSAD2
857	ENSG00000228203	125.905	-0.811815	0.209227	2.29111e-05	0.000134117	GRASLND
858	ENSG00000151692	4286.21	0.259981	0.104416	0.0102789	0.0310182	RNF144A
859	ENSG00000229727	12.0418	-2.20687	0.842275	0.00048095	0.00211219	AC013460.1
860	ENSG00000235092	135.105	0.607703	0.216476	0.001693	0.00641834	ID2-AS1
861	ENSG00000115738	2555.31	-1.61622	0.169766	1.51504e-22	6.66266e-21	ID2
862	ENSG00000143797	2851.14	-0.364188	0.118419	0.00143718	0.00557289	MBOAT2
863	ENSG00000151693	2891.26	-0.261675	0.111732	0.0153248	0.0436306	ASAP2
864	ENSG00000119185	1592.75	-0.39972	0.0954281	1.75347e-05	0.000105119	ITGB1BP1
865	ENSG00000151694	3694.81	1.21608	0.122213	3.28227e-24	1.69106e-22	ADAM17
866	ENSG00000134308	27554.2	-0.25115	0.0794029	0.00131268	0.00515093	YWHAQ
867	ENSG00000243491	20.7783	1.25196	0.541384	0.00176135	0.00664879	AC082651.3
868	ENSG00000115750	505.704	0.466342	0.127413	0.000131928	0.000660501	TAF1B
869	ENSG00000260077	129.34	-0.616104	0.218714	0.00157962	0.0060481	AC104794.3
870	ENSG00000171848	1823.98	-0.630584	0.173311	9.68632e-05	0.000501356	RRM2
871	ENSG00000285872	15.8768	1.99908	0.725262	0.000337451	0.00153612	AC007240.3
872	ENSG00000115758	24892	0.448272	0.0949134	1.30802e-06	9.63582e-06	ODC1
873	ENSG00000143870	9257.81	0.435576	0.0953941	2.8612e-06	1.99329e-05	PDIA6
874	ENSG00000162975	398.777	0.890568	0.165507	1.49089e-08	1.5023e-07	KCNF1
875	ENSG00000134318	3803.06	0.310708	0.106266	0.00254175	0.00916346	ROCK2
876	ENSG00000169016	1264.29	0.346583	0.110142	0.00113896	0.00454679	E2F6
877	ENSG00000196208	10098.7	0.342781	0.09171	0.000119284	0.000603328	GREB1
878	ENSG00000285876	216.995	0.732796	0.184849	1.95416e-05	0.000116301	AC093912.1
879	ENSG00000162981	1775.81	-1.12343	0.130929	1.31063e-18	4.07023e-17	LRATD1
880	ENSG00000151779	5319.52	0.797806	0.112394	3.17148e-13	5.87348e-12	NBAS
881	ENSG00000079785	10378.5	0.382659	0.0836756	3.13384e-06	2.16061e-05	DDX1
882	ENSG00000197872	2293.89	-0.737018	0.0944921	1.72907e-15	3.97588e-14	CYRIA
883	ENSG00000163032	1040.12	-0.702909	0.211237	0.000236456	0.00112092	VSNL1
884	ENSG00000163029	2166.46	-0.444328	0.0862342	1.44483e-07	1.25686e-06	SMC6
885	ENSG00000178295	698.829	-0.570015	0.123626	1.62008e-06	1.17866e-05	GEN1
886	ENSG00000118965	1847.08	0.890617	0.102888	1.02893e-18	3.22796e-17	WDR35
887	ENSG00000068697	2182.1	0.399298	0.119163	0.000495031	0.00216808	LAPTM4A
888	ENSG00000143878	9812.5	0.790222	0.0976651	9.63149e-17	2.53684e-15	RHOB
889	ENSG00000118960	1016.79	0.680669	0.132101	8.12167e-08	7.37082e-07	HS1BP3
890	ENSG00000218819	58.4544	0.861805	0.314533	0.00109523	0.00438787	TDRD15
891	ENSG00000119771	981.286	-0.988224	0.15334	1.9641e-11	2.93506e-10	KLHL29
892	ENSG00000173960	1857.58	0.324866	0.123729	0.0061774	0.0200093	UBXN2A
893	ENSG00000163026	1228.29	0.543155	0.168167	0.000527763	0.00229268	WDCP
894	ENSG00000119782	614.462	-0.69999	0.114505	2.92813e-10	3.7286e-09	FKBP1B
895	ENSG00000115128	2845.46	-0.777634	0.102553	8.58957e-15	1.83148e-13	SF3B6
896	ENSG00000198399	676.18	0.831445	0.115466	1.39305e-13	2.6823e-12	ITSN2
897	ENSG00000224165	185.535	1.10937	0.192674	1.2095e-09	1.42043e-08	DNAJC27-AS1
898	ENSG00000084710	3736.8	-0.397983	0.091064	7.73357e-06	4.96881e-05	EFR3B
899	ENSG00000115138	526.292	-2.6999	0.140145	6.4959e-84	9.41027e-81	POMC
900	ENSG00000119772	5666.13	0.31332	0.0935718	0.000602629	0.00258598	DNMT3A
901	ENSG00000143970	1100.52	0.271597	0.0971381	0.00412291	0.014065	ASXL2
902	ENSG00000084733	7995.14	-0.346646	0.0961798	0.000197509	0.000951739	RAB10
903	ENSG00000084754	4141.16	-1.09509	0.0887981	9.19071e-36	1.12607e-33	HADHA
904	ENSG00000138029	2430.18	0.811337	0.114785	3.79684e-13	6.95204e-12	HADHB
905	ENSG00000157856	43.8002	1.24873	0.372783	8.35083e-05	0.000438779	DRC1
906	ENSG00000213699	1461.74	0.611947	0.126601	4.96422e-07	3.95259e-06	SLC35F6
907	ENSG00000115163	289.335	-0.612711	0.201924	0.000814035	0.00337723	CENPA
908	ENSG00000157851	37564.2	0.189846	0.0814105	0.0164678	0.0464391	DPYSL5
909	ENSG00000272148	41.8356	1.02165	0.420242	0.00182401	0.00686326	AC013403.2
910	ENSG00000228474	2702.53	-0.740201	0.10121	7.19907e-14	1.42289e-12	OST4
911	ENSG00000138080	153.297	-0.579405	0.220645	0.00306945	0.0108204	EMILIN1
912	ENSG00000138030	216.206	-0.765015	0.184998	8.72331e-06	5.53397e-05	KHK
913	ENSG00000138028	195.582	-0.886308	0.212061	5.48574e-06	3.619e-05	CGREF1
914	ENSG00000138073	2020.6	0.405704	0.120895	0.000479397	0.00210673	PREB
915	ENSG00000138074	2512.2	-0.344488	0.106973	0.000878672	0.00361434	SLC5A6
916	ENSG00000163794	43.8237	0.706138	0.3775	0.013188	0.0383221	UCN
917	ENSG00000115204	1276.44	0.240446	0.100532	0.0139861	0.0402426	MPV17
918	ENSG00000115207	3269.39	0.221298	0.0846542	0.00770413	0.0242157	GTF3C2
919	ENSG00000234072	400.695	-0.649147	0.144225	2.22573e-06	1.58465e-05	AC074117.1
920	ENSG00000115211	1764.55	0.48993	0.106659	2.1925e-06	1.56325e-05	EIF2B4
921	ENSG00000115234	3005.28	-0.43714	0.0843068	1.23638e-07	1.08744e-06	SNX17
922	ENSG00000115241	5957.99	-0.499509	0.0891127	1.02036e-08	1.05272e-07	PPM1G
923	ENSG00000213453	43.7242	-0.799364	0.36596	0.00522592	0.0172796	FTH1P3
924	ENSG00000115216	5661.36	0.52084	0.0917258	6.31833e-09	6.72726e-08	NRBP1
925	ENSG00000138002	1493.03	0.32318	0.100766	0.000979188	0.00397207	IFT172
926	ENSG00000115226	499.832	-0.442775	0.146626	0.00136245	0.00532505	FNDC4
927	ENSG00000198522	1375.81	0.77249	0.0935756	4.05594e-17	1.09764e-15	GPN1
928	ENSG00000119760	3686.53	0.338111	0.0887459	9.93633e-05	0.000512679	SUPT7L
929	ENSG00000163798	1769.2	0.289227	0.0929941	0.00145597	0.00563599	SLC4A1AP
930	ENSG00000243147	1640.16	0.479759	0.0897988	4.79423e-08	4.50467e-07	MRPL33
931	ENSG00000158019	724.153	0.295511	0.119189	0.00996389	0.0302193	BABAM2
932	ENSG00000075426	228.61	2.54638	0.236177	2.97696e-28	2.04786e-26	FOSL2
933	ENSG00000163811	2602.05	0.407388	0.0847727	9.52643e-07	7.22091e-06	WDR43
934	ENSG00000115295	698.713	0.658447	0.216849	0.000722069	0.00303921	CLIP4
935	ENSG00000171094	1211.63	0.590226	0.118307	2.39481e-07	2.01012e-06	ALK
936	ENSG00000213626	5483.5	-0.864555	0.106249	8.45372e-17	2.23379e-15	LBH
937	ENSG00000158089	133.302	1.55176	0.34447	5.56347e-07	4.39703e-06	GALNT14
938	ENSG00000013016	1266.41	0.905215	0.115816	1.10684e-15	2.60345e-14	EHD3
939	ENSG00000021574	4981.87	-0.273193	0.0989915	0.00456217	0.015355	SPAST
940	ENSG00000152683	1333.2	0.339596	0.102071	0.000619301	0.00264922	SLC30A6
941	ENSG00000119820	2682.06	0.596669	0.121225	3.30376e-07	2.69499e-06	YIPF4
942	ENSG00000115760	5117.51	0.324264	0.11195	0.00273423	0.00975601	BIRC6
943	ENSG00000276334	39.0058	1.17945	0.427184	0.000590817	0.00254238	AL133243.2
944	ENSG00000018699	844.957	0.602725	0.109006	1.23426e-08	1.26088e-07	TTC27
945	ENSG00000049323	3547.21	-1.34694	0.163696	2.02668e-17	5.62695e-16	LTBP1
946	ENSG00000119812	1874.01	0.282637	0.118547	0.0132416	0.0384509	FAM98A
947	ENSG00000150938	3168.61	0.351261	0.112572	0.00123899	0.00489455	CRIM1
948	ENSG00000171055	2699.5	0.393066	0.0926304	1.39685e-05	8.55729e-05	FEZ2
949	ENSG00000115808	1708.91	0.266649	0.114311	0.015659	0.0444637	STRN
950	ENSG00000008869	2708.26	0.210816	0.0836343	0.0102468	0.0309326	HEATR5B
951	ENSG00000055332	2943.66	0.849535	0.092488	8.7751e-21	3.30435e-19	EIF2AK2
952	ENSG00000227770	13.2646	-0.966209	0.788591	0.0160851	0.045511	RPL7P12
953	ENSG00000213553	491.191	-0.70166	0.181465	3.09505e-05	0.000176657	RPLP0P6
954	ENSG00000115875	7131.75	-0.514321	0.0865271	1.32425e-09	1.54123e-08	SRSF7
955	ENSG00000188010	846.338	0.310488	0.102757	0.00186863	0.0070108	MORN2
956	ENSG00000115904	3927.79	0.372519	0.089989	2.30906e-05	0.000135136	SOS1
957	ENSG00000152154	1093.87	-0.712653	0.108094	1.26066e-11	1.92595e-10	TMEM178A
958	ENSG00000183023	2336.18	-0.499661	0.132607	7.80907e-05	0.000413401	SLC8A1
959	ENSG00000236533	35.1457	-0.775865	0.477743	0.0161495	0.0456657	RPS12P4
960	ENSG00000230587	50.7855	1.27885	0.371881	5.84202e-05	0.000316758	LINC02580
961	ENSG00000115970	1313.38	0.457038	0.100875	3.21858e-06	2.20976e-05	THADA
962	ENSG00000152527	173.989	0.420456	0.180378	0.0109478	0.0327	PLEKHH2
963	ENSG00000138036	1125.56	0.386691	0.108844	0.000238627	0.00112991	DYNC2LI1
964	ENSG00000138095	8217.53	0.422877	0.0890187	1.15042e-06	8.57736e-06	LRPPRC
965	ENSG00000138032	978.796	-0.331218	0.147432	0.0170652	0.0478879	PPM1B
966	ENSG00000143919	303.676	-0.519836	0.170638	0.00100798	0.00407611	CAMKMT
967	ENSG00000231848	8.81696	1.09461	0.961339	0.0142129	0.0408036	KRTCAP2P1
968	ENSG00000171132	556.788	0.362278	0.161963	0.0162282	0.0458318	PRKCE
969	ENSG00000171150	1896.47	0.608268	0.133694	1.99315e-06	1.43273e-05	SOCS5
970	ENSG00000180398	5785.91	0.544863	0.0910914	1.03142e-09	1.22472e-08	MCFD2
971	ENSG00000068724	556.018	-0.383606	0.146528	0.00545215	0.017917	TTC7A
972	ENSG00000143933	37372.3	-0.251327	0.100311	0.0108922	0.0325641	CALM2
973	ENSG00000234690	150.064	0.739866	0.222415	0.000219875	0.0010498	EPCAM-DT
974	ENSG00000236824	12.7969	-1.54919	0.775938	0.00254947	0.00918726	BCYRN1
975	ENSG00000230979	114.06	-1.2808	0.282569	6.11322e-07	4.78849e-06	AC079250.1
976	ENSG00000170802	1379.81	-0.248443	0.0968437	0.00845416	0.0262019	FOXN2
977	ENSG00000162869	1585.42	0.524117	0.131146	2.93884e-05	0.000168784	PPP1R21
978	ENSG00000243244	945.848	0.519929	0.150551	0.000245179	0.00115849	STON1
979	ENSG00000179915	4005.75	-0.46614	0.0934504	3.1577e-07	2.58526e-06	NRXN1
980	ENSG00000170634	284.538	-0.367113	0.147049	0.00799744	0.0250363	ACYP2
981	ENSG00000115306	14995.1	-0.261988	0.0797026	0.000796806	0.00331469	SPTBN1
982	ENSG00000214595	385.353	0.40426	0.160755	0.00708435	0.0224886	EML6
983	ENSG00000115310	29452	-0.210414	0.0764297	0.00518602	0.0171569	RTN4
984	ENSG00000162994	455.306	-0.389315	0.130631	0.0017724	0.00668335	CLHC1
985	ENSG00000143947	11715.9	-1.67772	0.0855694	1.19817e-86	2.45895e-83	RPS27A
986	ENSG00000115355	7136.58	-0.393763	0.100628	5.68029e-05	0.000308396	CCDC88A
987	ENSG00000163001	2245.85	0.235748	0.0915915	0.00847986	0.0262717	CFAP36
988	ENSG00000138035	1488.33	0.855142	0.10095	5.43124e-18	1.58666e-16	PNPT1
989	ENSG00000202344	8.64296	0.944525	1.39166	0.0177771	0.0496142	RN7SKP208
990	ENSG00000226702	1216.69	-0.512431	0.110207	1.55691e-06	1.13539e-05	MIR217HG
991	ENSG00000055813	111.432	-0.666332	0.217096	0.000629443	0.00268793	CCDC85A
992	ENSG00000028116	100.609	0.684223	0.353897	0.012296	0.0360922	VRK2
993	ENSG00000119866	86.612	-2.02753	0.410366	5.16246e-08	4.82489e-07	BCL11A
994	ENSG00000162927	161.286	0.679237	0.23226	0.000974839	0.00395704	PUS10
995	ENSG00000162929	1298.92	-0.397138	0.117895	0.000464206	0.00204801	KIAA1841
996	ENSG00000173163	704.779	-0.418074	0.140475	0.00166899	0.00634548	COMMD1
997	ENSG00000229503	8.08034	-1.08626	1.49438	0.0144265	0.0413228	RPL21P37
998	ENSG00000115504	3853.81	-0.42166	0.0882496	1.0438e-06	7.83952e-06	EHBP1
999	ENSG00000143951	246.202	0.388299	0.155404	0.00761171	0.0239435	WDPCP
1000	ENSG00000014641	5086.87	-0.457636	0.0890824	1.51156e-07	1.31259e-06	MDH1
1001	ENSG00000234488	24.3498	-0.857595	0.52397	0.0128446	0.0374527	RPL27P6
1002	ENSG00000169764	2295.2	-0.253107	0.0984965	0.00828506	0.0257905	UGP2
1003	ENSG00000119862	2393.62	1.12872	0.114591	1.07848e-23	5.25935e-22	LGALSL
1004	ENSG00000179833	1417.51	0.723581	0.154661	8.12955e-07	6.25645e-06	SERTAD2
1005	ENSG00000115902	2365.93	-1.02834	0.0966943	3.36904e-27	2.17768e-25	SLC1A4
1006	ENSG00000273763	70.1345	1.69342	0.33492	3.53562e-08	3.38274e-07	AC007318.1
1007	ENSG00000198369	2502.22	-0.320583	0.11057	0.00267379	0.0095625	SPRED2
1008	ENSG00000232164	4.79258	2.44213	1.63378	0.00656128	0.0210534	LINC01873
1009	ENSG00000235885	11.4383	1.38499	0.800769	0.00496781	0.0165484	LINC01828
1010	ENSG00000237013	16.5966	3.4124	0.750619	5.44243e-07	4.3069e-06	LINC01812
1011	ENSG00000115946	1141.96	0.527944	0.0998206	5.6792e-08	5.27382e-07	PNO1
1012	ENSG00000221823	3027.67	-0.225858	0.0970076	0.0168601	0.0473893	PPP3R1
1013	ENSG00000169604	3226.54	-0.292446	0.0849911	0.000445477	0.00197458	ANTXR1
1014	ENSG00000169564	9485.35	-0.472929	0.0790383	1.148e-09	1.35402e-08	PCBP1
1015	ENSG00000115998	401.84	0.726924	0.198624	6.70584e-05	0.00035901	C2orf42
1016	ENSG00000116001	7715.2	-0.25127	0.0775367	0.000981864	0.00398031	TIA1
1017	ENSG00000231414	38.133	-1.34523	0.454736	0.000261267	0.00122487	RPL39P15
1018	ENSG00000143977	2216.5	-0.423356	0.116962	0.000169812	0.000830741	SNRPG
1019	ENSG00000035141	1661.82	0.438472	0.122354	0.000190022	0.000919386	FAM136A
1020	ENSG00000075340	8299.3	0.398236	0.0860717	2.43096e-06	1.72032e-05	ADD2
1021	ENSG00000116035	572.305	-0.332084	0.130403	0.00754789	0.0237778	VAX2
1022	ENSG00000144031	133.225	0.64103	0.28505	0.00696625	0.0221679	ANKRD53
1023	ENSG00000144043	2888.66	0.321412	0.0875325	0.000176968	0.000862325	TEX261
1024	ENSG00000124383	2476.38	0.238048	0.101257	0.0156613	0.0444644	MPHOSPH10
1025	ENSG00000124374	1309	-0.70685	0.11806	6.24375e-10	7.6348e-09	PAIP2B
1026	ENSG00000075292	10790.4	-0.343429	0.08587	4.41368e-05	0.000245418	ZNF638
1027	ENSG00000281195	27.4501	0.910977	0.483474	0.00757165	0.0238358	AC007878.1
1028	ENSG00000135636	249.698	-1.26615	0.22321	1.58723e-09	1.82487e-08	DYSF
1029	ENSG00000144036	2454.27	-0.403748	0.114859	0.000263335	0.00123339	EXOC6B
1030	ENSG00000116096	96.0483	-0.751115	0.260346	0.000906675	0.00371279	SPR
1031	ENSG00000135632	1760.95	0.460505	0.102202	3.62025e-06	2.46355e-05	SMYD5
1032	ENSG00000135617	610.462	-0.621828	0.122064	1.25562e-07	1.10279e-06	PRADC1
1033	ENSG00000230002	14.3835	1.32906	0.717371	0.0042067	0.0143092	ALMS1-IT1
1034	ENSG00000124356	1827.97	0.271436	0.0955887	0.00361793	0.0125033	STAMBP
1035	ENSG00000065911	1340.58	-1.37278	0.117715	2.17918e-32	2.03283e-30	MTHFD2
1036	ENSG00000264324	21.9534	0.815569	0.514547	0.0157708	0.0447245	AC006030.1
1037	ENSG00000188687	97.0688	1.4409	0.244191	3.70179e-10	4.65835e-09	SLC4A5
1038	ENSG00000237737	131.649	-0.581453	0.24697	0.00632143	0.0204168	DCTN1-AS1
1039	ENSG00000114993	462.647	0.780815	0.161012	3.04875e-07	2.50188e-06	RTKN
1040	ENSG00000135637	714.126	0.315557	0.12591	0.00881183	0.0271873	CCDC142
1041	ENSG00000115282	436.265	-0.520562	0.131959	3.61628e-05	0.000204121	TTC31
1042	ENSG00000272183	4.12899	2.93628	1.90436	0.003885	0.0133346	AC005041.3
1043	ENSG00000257702	11.5905	3.53075	0.99097	3.47445e-05	0.000196611	LBX2-AS1
1044	ENSG00000115289	371.703	0.557774	0.152232	0.000101816	0.00052325	PCGF1
1045	ENSG00000115317	1596.21	0.426589	0.093232	2.80353e-06	1.95643e-05	HTRA2
1046	ENSG00000135622	1447.79	-0.38166	0.100945	9.98985e-05	0.000515009	SEMA4F
1047	ENSG00000224646	7.4164	-6.52115	2.65961	6.03003e-06	3.95161e-05	RPS28P5
1048	ENSG00000272711	39.573	0.908889	0.422498	0.0044056	0.0148952	AC019069.1
1049	ENSG00000159399	1138.27	0.2963	0.116113	0.00811712	0.025339	HK2
1050	ENSG00000115350	1251.72	-0.409065	0.115953	0.000248453	0.00117216	POLE4
1051	ENSG00000115353	619.696	-1.79123	0.123807	1.66971e-48	4.15352e-46	TACR1
1052	ENSG00000115363	616.025	0.707181	0.153511	1.19286e-06	8.86169e-06	EVA1A
1053	ENSG00000115364	2116.96	0.399437	0.10965	0.00016429	0.00080549	MRPL19
1054	ENSG00000005436	870.436	0.409828	0.124007	0.000557272	0.00240897	GCFC2
1055	ENSG00000270996	17.5654	1.50959	0.669905	0.00156776	0.00600733	AC005034.4
1056	ENSG00000176204	575.966	0.399176	0.121194	0.000605857	0.00259893	LRRTM4
1057	ENSG00000066032	3166.79	-0.329533	0.0877222	0.000123032	0.000620246	CTNNA2
1058	ENSG00000163541	1947.88	-0.659828	0.0900234	7.72261e-14	1.5227e-12	SUCLG1
1059	ENSG00000034510	38728.2	-1.04293	0.0929668	4.45633e-30	3.4951e-28	TMSB10
1060	ENSG00000213399	107.154	-0.886319	0.276878	0.000239521	0.00113371	RPS2P17
1061	ENSG00000287625	25.6912	-1.36361	0.500852	0.000530965	0.00230375	AC022210.1
1062	ENSG00000176407	2927.18	0.429778	0.103573	1.91894e-05	0.000114287	KCMF1
1063	ENSG00000246575	4.39449	1.1592	2.5087	0.0153502	0.0436902	AC093162.1
1064	ENSG00000152291	6717.56	0.558733	0.0788933	6.17549e-13	1.09808e-11	TGOLN2
1065	ENSG00000042445	800.138	-0.29384	0.111878	0.00651742	0.020929	RETSAT
1066	ENSG00000115459	554.994	-0.82398	0.128496	3.29309e-11	4.75653e-10	ELMOD3
1067	ENSG00000042493	78.356	-0.589901	0.282846	0.0117646	0.0347395	CAPG
1068	ENSG00000286532	106.447	-0.723759	0.25561	0.00113177	0.00452321	PARTICL
1069	ENSG00000115486	1132.16	0.330859	0.129352	0.00741784	0.0234174	GGCX
1070	ENSG00000168899	75.7028	2.14259	0.339283	2.00562e-11	2.98805e-10	VAMP5
1071	ENSG00000168890	261.737	-0.511761	0.152595	0.000362636	0.00163925	TMEM150A
1072	ENSG00000168874	377.898	-0.510846	0.232049	0.0114163	0.0338937	ATOH8
1073	ENSG00000115525	1633.75	-0.322023	0.0953906	0.000532531	0.00230973	ST3GAL5
1074	ENSG00000068654	5068.89	0.486682	0.0939531	1.13925e-07	1.00886e-06	POLR1A
1075	ENSG00000068615	5100.42	-0.763567	0.0967932	8.13695e-16	1.94175e-14	REEP1
1076	ENSG00000239305	1265.04	0.340606	0.120471	0.00326192	0.0114204	RNF103
1077	ENSG00000153563	119.713	-0.552311	0.256066	0.0111852	0.0333082	CD8A
1078	ENSG00000187627	17.462	0.869448	0.577414	0.015449	0.0439486	RGPD1
1079	ENSG00000285793	66.5939	-0.684423	0.321298	0.00802379	0.0251082	ANAPC1P2
1080	ENSG00000222041	67.6105	2.52133	0.376775	1.5131e-12	2.54877e-11	CYTOR
1081	ENSG00000287670	32.3342	0.9691	0.469026	0.00466576	0.0156587	AC108479.1
1082	ENSG00000172086	783.593	0.433987	0.176377	0.00746986	0.0235605	KRCC1
1083	ENSG00000144115	617.713	0.725075	0.142556	1.02999e-07	9.1871e-07	THNSL2
1084	ENSG00000155066	61.9713	-1.28913	0.358198	3.10344e-05	0.000177082	PROM2
1085	ENSG00000232931	207.742	-0.724345	0.194089	5.02327e-05	0.000276072	LINC00342
1086	ENSG00000174501	143.198	-0.630394	0.215703	0.00110711	0.00443185	ANKRD36C
1087	ENSG00000231584	169.638	0.588297	0.198772	0.00111566	0.0044621	FAHD2CP
1088	ENSG00000135956	4055.71	0.520278	0.0888886	2.29043e-09	2.58864e-08	TMEM127
1089	ENSG00000144021	5571.23	0.610858	0.0867249	6.99064e-13	1.23146e-11	CIAO1
1090	ENSG00000144028	19001.9	0.276506	0.0786144	0.000347351	0.00157565	SNRNP200
1091	ENSG00000121152	981.948	-0.780013	0.148833	3.92234e-08	3.73243e-07	NCAPH
1092	ENSG00000114982	2731.63	-0.732322	0.114896	5.01651e-11	7.07975e-10	KANSL3
1093	ENSG00000249715	17.2091	0.959583	0.850144	0.017036	0.0478279	FER1L5
1094	ENSG00000114988	1316.97	0.822873	0.105196	1.23816e-15	2.893e-14	LMAN2L
1095	ENSG00000168758	5315.65	-0.490953	0.105045	1.38076e-06	1.01331e-05	SEMA4C
1096	ENSG00000144199	202.153	-0.667416	0.181366	7.05798e-05	0.000376471	FAHD2B
1097	ENSG00000135976	228.486	-0.66971	0.177507	4.90013e-05	0.000269847	ANKRD36
1098	ENSG00000115073	2894.59	-0.257496	0.0825371	0.00147336	0.00569705	ACTR1B
1099	ENSG00000228486	86.444	0.80557	0.262742	0.000454661	0.00201167	C2orf92
1100	ENSG00000075568	3323.76	-0.394212	0.102785	7.69817e-05	0.000407793	TMEM131
1101	ENSG00000222000	199.264	1.42532	0.177403	9.99571e-17	2.62996e-15	AC092675.1
1102	ENSG00000040933	2885.02	0.390549	0.108986	0.000214032	0.00102389	INPP4A
1103	ENSG00000115446	1159.44	0.449923	0.108136	1.74909e-05	0.000104933	UNC50
1104	ENSG00000071073	1579.47	0.345924	0.124442	0.0036587	0.0126336	MGAT4A
1105	ENSG00000144182	203.416	0.584099	0.181112	0.000471782	0.00207771	LIPT1
1106	ENSG00000158411	496.726	-0.432963	0.130347	0.000495854	0.00217015	MITD1
1107	ENSG00000185414	2267.88	-0.39898	0.0943621	1.45811e-05	8.91262e-05	MRPL30
1108	ENSG00000158417	5885.91	0.531073	0.105846	2.40326e-07	2.01652e-06	EIF5B
1109	ENSG00000170500	4168.56	0.685638	0.130661	4.71621e-08	4.43814e-07	LONRF2
1110	ENSG00000170485	66.8014	-1.10962	0.341708	0.000139071	0.000692266	NPAS2
1111	ENSG00000071082	15387	-0.93773	0.112323	1.83341e-17	5.12502e-16	RPL31
1112	ENSG00000163162	894.639	0.461862	0.144651	0.000727306	0.00305602	RNF149
1113	ENSG00000135953	1418.79	0.809291	0.174716	8.33772e-07	6.3907e-06	MFSD9
1114	ENSG00000170417	236.067	0.611403	0.179771	0.000237334	0.00112465	TMEM182
1115	ENSG00000256637	12.4924	-2.70208	0.806069	5.32684e-05	0.000290745	LINC01965
1116	ENSG00000235597	311.834	-1.31801	0.157001	5.20334e-18	1.52551e-16	LINC01102
1117	ENSG00000228528	83.5177	2.33459	0.282555	1.09669e-17	3.11512e-16	AC068057.1
1118	ENSG00000234177	60.0534	-1.81323	0.339715	7.19763e-09	7.60429e-08	LINC01114
1119	ENSG00000233639	2810.3	-0.482986	0.0969571	3.20896e-07	2.62374e-06	PANTR1
1120	ENSG00000269707	24.5917	-1.2804	0.504923	0.000945635	0.00385629	AC018730.1
1121	ENSG00000198914	11587.5	-0.193305	0.0823418	0.0167966	0.0472636	POU3F3
1122	ENSG00000135972	1669.09	0.54101	0.0979945	1.53045e-08	1.53964e-07	MRPS9
1123	ENSG00000115652	2041.83	0.797806	0.0909362	4.37249e-19	1.415e-17	UXS1
1124	ENSG00000153165	31.2224	0.82709	0.407822	0.00698616	0.0222284	RGPD3
1125	ENSG00000214199	681.234	-0.877383	0.227318	2.12745e-05	0.000125553	EEF1A1P12
1126	ENSG00000144057	1316.29	-1.5448	0.166821	1.58986e-21	6.5039e-20	ST6GAL2
1127	ENSG00000115665	172.103	-0.730688	0.248011	0.00078528	0.00327448	SLC5A7
1128	ENSG00000198075	1161.75	1.34551	0.117998	4.7101e-31	4.02763e-29	SULT1C4
1129	ENSG00000135968	1737.62	0.821529	0.125672	1.52248e-11	2.30166e-10	GCC2
1130	ENSG00000169756	1056.91	0.362387	0.106012	0.000422783	0.00188382	LIMS1
1131	ENSG00000153201	6719.08	0.456479	0.102068	4.22898e-06	2.84011e-05	RANBP2
1132	ENSG00000163006	737.867	-0.472582	0.114338	1.84307e-05	0.000110115	CCDC138
1133	ENSG00000186522	1637.82	0.46721	0.115736	2.85844e-05	0.000164551	SEPTIN10
1134	ENSG00000198142	768.27	0.733509	0.12981	4.48254e-09	4.86949e-08	SOWAHC
1135	ENSG00000144061	322.251	1.47532	0.15981	2.73646e-21	1.08376e-19	NPHP1
1136	ENSG00000169679	1556.69	-0.838965	0.138405	2.97178e-10	3.78222e-09	BUB1
1137	ENSG00000172965	114.216	2.46732	0.309206	1.04555e-16	2.74215e-15	MIR4435-2HG
1138	ENSG00000153107	1178.1	0.530991	0.096532	1.7403e-08	1.74008e-07	ANAPC1
1139	ENSG00000153214	389.976	1.53871	0.162408	2.66861e-22	1.15704e-20	TMEM87B
1140	ENSG00000144152	205.162	-0.443779	0.163425	0.00351362	0.0121907	FBLN7
1141	ENSG00000169629	47.2084	0.856197	0.330489	0.00168467	0.00639068	RGPD8
1142	ENSG00000114999	4209.1	0.433634	0.0948672	2.77703e-06	1.94014e-05	TTL
1143	ENSG00000125630	1707.81	0.634329	0.115559	1.4315e-08	1.44838e-07	POLR1B
1144	ENSG00000125611	457.173	-0.600586	0.133053	2.36325e-06	1.67481e-05	CHCHD5
1145	ENSG00000169607	724.397	-0.845919	0.152715	6.56141e-09	6.962e-08	CKAP2L
1146	ENSG00000115008	17.4143	3.25522	0.76348	1.59578e-06	1.16201e-05	IL1A
1147	ENSG00000125637	139.336	0.550922	0.214564	0.00398683	0.0136562	PSD4
1148	ENSG00000236397	55.3561	-0.87383	0.31294	0.000901377	0.00369355	DDX11L2
1149	ENSG00000115084	1417.55	0.373384	0.154676	0.00993797	0.0301593	SLC35F5
1150	ENSG00000115091	9690.8	-0.325422	0.0759493	1.32968e-05	8.18039e-05	ACTR3
1151	ENSG00000175497	1017	-1.64589	0.124339	4.77406e-41	7.53659e-39	DPP10
1152	ENSG00000235026	66.3243	-1.53313	0.294958	1.83535e-08	1.83067e-07	DPP10-AS1
1153	ENSG00000088205	5501.68	0.382774	0.0796861	1.01197e-06	7.61904e-06	DDX18
1154	ENSG00000125633	1973.82	0.23557	0.0995793	0.0152082	0.0433085	CCDC93
1155	ENSG00000144119	11.6552	-3.62149	0.953409	1.51343e-05	9.21644e-05	C1QL2
1156	ENSG00000115107	182.842	0.543664	0.251989	0.0116324	0.0343985	STEAP3
1157	ENSG00000186132	368.538	0.304276	0.132128	0.0156831	0.0444964	C2orf76
1158	ENSG00000155368	3124.46	-1.48379	0.09832	1.82299e-52	5.6829e-50	DBI
1159	ENSG00000163075	232.59	1.14996	0.189251	1.66236e-10	2.20339e-09	CFAP221
1160	ENSG00000088179	1035.72	-0.254199	0.110939	0.0177125	0.0494564	PTPN4
1161	ENSG00000115109	3611.93	0.306548	0.101371	0.00186985	0.00701293	EPB41L5
1162	ENSG00000226479	1419.91	0.728192	0.115625	8.6581e-11	1.19053e-09	TMEM185B
1163	ENSG00000163083	171.427	-0.808194	0.293922	0.00117309	0.00467018	INHBB
1164	ENSG00000074047	2896.77	-0.769225	0.109608	5.84253e-13	1.04188e-11	GLI2
1165	ENSG00000074054	7356.22	-0.643263	0.0886813	1.40028e-13	2.69411e-12	CLASP1
1166	ENSG00000228400	23.9235	-1.21501	0.509724	0.00150618	0.00579665	AC079154.1
1167	ENSG00000155052	311.028	-0.541327	0.206444	0.0034593	0.0120243	CNTNAP5
1168	ENSG00000136732	1164.11	1.12332	0.169633	4.97844e-12	7.9304e-11	GYPC
1169	ENSG00000136717	4054.05	-0.364977	0.0854917	1.31204e-05	8.07991e-05	BIN1
1170	ENSG00000186684	700.633	-0.984646	0.140075	3.46232e-13	6.37268e-12	CYP27C1
1171	ENSG00000169967	2329.89	0.506751	0.132005	5.84465e-05	0.000316831	MAP3K2
1172	ENSG00000163166	4116.8	0.525516	0.109661	7.61774e-07	5.88278e-06	IWS1
1173	ENSG00000144230	415.95	-0.636186	0.216647	0.00103524	0.00417676	GPR17
1174	ENSG00000173349	1158.82	1.14419	0.105348	2.51931e-28	1.74769e-26	SFT2D3
1175	ENSG00000144231	3631.52	0.33231	0.1168	0.00314059	0.0110412	POLR2D
1176	ENSG00000144233	3087.92	0.502654	0.110414	2.59224e-06	1.82449e-05	AMMECR1L
1177	ENSG00000136731	7172.57	0.311112	0.0779856	4.95195e-05	0.000272518	UGGT1
1178	ENSG00000136720	7946.62	-0.607449	0.0932556	2.75268e-11	4.00888e-10	HS6ST1
1179	ENSG00000180178	102.862	0.844491	0.230873	5.19436e-05	0.00028427	FAR2P1
1180	ENSG00000286058	154.499	0.542636	0.227305	0.00661451	0.0211938	AC018865.2
1181	ENSG00000136699	3063.02	-0.495831	0.0894773	1.48607e-08	1.49805e-07	SMPD4
1182	ENSG00000152082	3573.9	-0.306954	0.103433	0.00221664	0.00812581	MZT2B
1183	ENSG00000136710	2222.14	-0.33151	0.104083	0.00101633	0.00410651	CCDC115
1184	ENSG00000072135	1611.94	-0.491041	0.142849	0.000281906	0.00131263	PTPN18
1185	ENSG00000178171	2173.76	-0.452321	0.104499	8.16366e-06	5.21657e-05	AMER3
1186	ENSG00000136002	1993.6	-0.296947	0.116563	0.00812928	0.0253642	ARHGEF4
1187	ENSG00000152102	15759.9	0.281521	0.0822533	0.00048608	0.00213191	FAM168B
1188	ENSG00000115762	7707.02	0.36665	0.115221	0.000947264	0.0038623	PLEKHB2
1189	ENSG00000173272	1200.42	-0.628875	0.109679	3.48344e-09	3.84694e-08	MZT2A
1190	ENSG00000287151	232.274	-0.627879	0.169722	7.29398e-05	0.000387883	C2orf27A
1191	ENSG00000286833	27.074	1.70203	0.516405	6.95329e-05	0.000371129	AC097532.3
1192	ENSG00000150551	3793.37	1.07944	0.179801	2.85628e-10	3.64464e-09	LYPD1
1193	ENSG00000176771	1346.81	-0.50372	0.135322	8.98936e-05	0.000469326	NCKAP5
1194	ENSG00000152127	5612.61	-0.888324	0.0973216	1.42547e-20	5.23174e-19	MGAT5
1195	ENSG00000152128	837.747	-0.590449	0.120029	3.34188e-07	2.72158e-06	TMEM163
1196	ENSG00000224043	222.053	-0.451993	0.159837	0.00242696	0.00881074	CCNT2-AS1
1197	ENSG00000115839	3983.17	0.29583	0.0915332	0.000944383	0.00385246	RAB3GAP1
1198	ENSG00000121988	352.694	-0.384533	0.138981	0.00350067	0.0121544	ZRANB3
1199	ENSG00000048991	2714.55	-0.40275	0.0975062	2.21001e-05	0.000129926	R3HDM1
1200	ENSG00000076003	2937.82	-0.471946	0.121077	4.94968e-05	0.000272454	MCM6
1201	ENSG00000231890	40.664	0.732197	0.364668	0.00929475	0.0284668	DARS-AS1
1202	ENSG00000121966	5116.12	-0.712191	0.1185	5.31854e-10	6.55226e-09	CXCR4
1203	ENSG00000150540	163.233	-1.16215	0.254701	6.08706e-07	4.76952e-06	HNMT
1204	ENSG00000237939	10.8954	-1.09234	0.864906	0.0125186	0.0366377	IDI1P1
1205	ENSG00000144228	1343.17	0.585826	0.147686	2.714e-05	0.000156602	SPOPL
1206	ENSG00000144227	186.223	-0.600852	0.178716	0.000275053	0.00128339	NXPH2
1207	ENSG00000168702	404.538	-1.05004	0.155003	1.92795e-12	3.20159e-11	LRP1B
1208	ENSG00000169554	7682.89	0.305385	0.0968659	0.0012258	0.00484944	ZEB2
1209	ENSG00000226674	223.541	0.388002	0.163179	0.0105484	0.0317031	TEX41
1210	ENSG00000121989	4006.37	-0.610106	0.127588	6.43986e-07	5.02517e-06	ACVR2A
1211	ENSG00000168280	44598.8	-0.220332	0.0844304	0.0105931	0.0318065	KIF5C
1212	ENSG00000115963	10277.4	-1.31203	0.0964223	3.52305e-43	6.333e-41	RND3
1213	ENSG00000115145	1710.67	0.68389	0.135449	1.37044e-07	1.19638e-06	STAM2
1214	ENSG00000177917	997.473	-0.660627	0.149317	3.09744e-06	2.13956e-05	ARL6IP6
1215	ENSG00000177519	507.527	-1.22995	0.178429	6.49181e-13	1.14935e-11	RPRM
1216	ENSG00000144278	414.58	-0.751617	0.150808	1.61555e-07	1.396e-06	GALNT13
1217	ENSG00000115159	590.433	0.519571	0.206919	0.00511511	0.0169633	GPD2
1218	ENSG00000115170	422.065	0.928276	0.151469	1.69602e-10	2.24558e-09	ACVR1
1219	ENSG00000144283	1203.38	-0.292185	0.115012	0.00837756	0.0260103	PKP4
1220	ENSG00000163331	4.44719	5.1792	2.67214	0.000313389	0.00143614	DAPL1
1221	ENSG00000115183	255.792	0.735711	0.182699	1.50612e-05	9.17937e-05	TANC1
1222	ENSG00000196151	298.134	0.49346	0.169287	0.00167472	0.00636371	WDSUB1
1223	ENSG00000136536	4162.81	0.394425	0.116081	0.000423147	0.0018851	MARCHF7
1224	ENSG00000241399	35.8478	4.65365	0.736607	3.38625e-11	4.88536e-10	CD302
1225	ENSG00000153250	426.977	0.354684	0.145126	0.009618	0.0293219	RBMS1
1226	ENSG00000136560	1242.14	0.334126	0.135194	0.00936003	0.028624	TANK
1227	ENSG00000225813	7.72585	2.51687	1.27091	0.00219974	0.00808069	AC009299.1
1228	ENSG00000232320	102.12	0.570434	0.252532	0.00842299	0.0261218	MXRA7P1
1229	ENSG00000144290	48.4068	-0.72485	0.336831	0.00683545	0.0218109	SLC4A10
1230	ENSG00000226121	63.7636	0.917599	0.293893	0.000299552	0.00138044	AHCTF1P1
1231	ENSG00000115267	22.9319	1.69679	0.519284	7.90818e-05	0.000417839	IFIH1
1232	ENSG00000115271	350.369	-0.681349	0.139621	3.27332e-07	2.67193e-06	GCA
1233	ENSG00000277998	40.2029	-0.627395	0.340648	0.017511	0.0489715	AC107075.1
1234	ENSG00000153253	4864.88	-0.549482	0.121757	2.76038e-06	1.9307e-05	SCN3A
1235	ENSG00000136531	1922.48	-0.641474	0.16637	3.7518e-05	0.000210949	SCN2A
1236	ENSG00000115339	25.6683	0.840988	0.517105	0.0137662	0.0397585	GALNT3
1237	ENSG00000144285	234.745	-0.601921	0.165205	9.67308e-05	0.000500881	SCN1A
1238	ENSG00000172318	380.796	-1.6223	0.166809	2.12027e-23	1.00803e-21	B3GALT1
1239	ENSG00000152253	437.462	-1.06828	0.156781	1.42396e-12	2.41515e-11	SPC25
1240	ENSG00000081479	1700.95	1.35765	0.162912	8.72695e-18	2.49905e-16	LRP2
1241	ENSG00000154479	183.213	0.585697	0.187487	0.000659637	0.00280554	CCDC173
1242	ENSG00000138385	7277.85	0.202678	0.0824539	0.0123486	0.0362207	SSB
1243	ENSG00000138382	1012.44	0.317716	0.108683	0.00252582	0.00911405	METTL5
1244	ENSG00000128683	790.235	0.982872	0.548021	0.0073759	0.0233089	GAD1
1245	ENSG00000198586	2845.38	-0.299805	0.091581	0.000799368	0.00332311	TLK1
1246	ENSG00000115827	1081.27	-0.518412	0.142044	0.000119061	0.000602322	DCAF17
1247	ENSG00000071967	179.598	-0.949281	0.271874	7.66383e-05	0.000406236	CYBRD1
1248	ENSG00000077380	8954.23	-0.2638	0.103718	0.00892003	0.0274764	DYNC1I2
1249	ENSG00000115840	1832.34	-0.401144	0.0975973	2.42915e-05	0.000141626	SLC25A12
1250	ENSG00000172878	319.96	0.793159	0.147615	1.88647e-08	1.87862e-07	METAP1D
1251	ENSG00000091436	615.264	-0.461373	0.156569	0.00163794	0.00624226	MAP3K20
1252	ENSG00000144354	596.798	-0.48333	0.148577	0.00055914	0.00241536	CDCA7
1253	ENSG00000172845	4954.4	0.290594	0.0921162	0.00124865	0.00492955	SP3
1254	ENSG00000144306	1966.49	0.24297	0.0897946	0.00569405	0.0186077	SCRN3
1255	ENSG00000115935	496.339	-0.719397	0.225057	0.000358296	0.00162112	WIPF1
1256	ENSG00000235655	897.432	-0.339954	0.130931	0.00644882	0.020771	H3P6
1257	ENSG00000138435	48.7995	1.66996	0.384034	1.08821e-06	8.14073e-06	CHRNA1
1258	ENSG00000128656	3725.83	-0.879101	0.100826	5.82257e-19	1.85261e-17	CHN1
1259	ENSG00000154518	6556.93	0.226912	0.0910562	0.0107674	0.0322276	ATP5MC3
1260	ENSG00000128652	485.778	0.867304	0.179702	2.85993e-07	2.36268e-06	HOXD3
1261	ENSG00000236501	42.4535	-1.01693	0.402988	0.00141887	0.00551232	AC074286.1
1262	ENSG00000170144	19906.9	0.189859	0.082482	0.0161797	0.0457261	HNRNPA3
1263	ENSG00000018510	5126.18	0.29264	0.105448	0.00424752	0.014434	AGPS
1264	ENSG00000196659	662.322	0.979763	0.122252	1.95452e-16	4.96227e-15	TTC30B
1265	ENSG00000197557	711.579	0.582354	0.118547	3.60503e-07	2.9262e-06	TTC30A
1266	ENSG00000128655	903.522	-0.388511	0.138277	0.00303301	0.0107042	PDE11A
1267	ENSG00000116095	1192.62	-0.343497	0.106792	0.000893915	0.00366724	PLEKHA3
1268	ENSG00000155657	111.847	1.32913	0.289833	4.7104e-07	3.76022e-06	TTN
1269	ENSG00000226564	74.5627	-1.17044	0.317265	2.55354e-05	0.000148107	FTH1P20
1270	ENSG00000188452	43.8358	1.3192	0.370775	3.68938e-05	0.000207771	CERKL
1271	ENSG00000162992	427.252	1.1196	0.211473	1.60332e-08	1.61031e-07	NEUROD1
1272	ENSG00000138434	3842.19	1.36393	0.096849	4.54942e-46	9.33656e-44	ITPRID2
1273	ENSG00000115252	2756.19	0.620089	0.120178	9.05107e-08	8.14993e-07	PDE1A
1274	ENSG00000162998	8302.61	0.319601	0.116334	0.00450798	0.0151934	FRZB
1275	ENSG00000163002	792.938	-0.435751	0.105671	2.10802e-05	0.000124524	NUP35
1276	ENSG00000286797	217.215	0.695202	0.185099	4.97038e-05	0.000273471	AC009315.1
1277	ENSG00000231646	56.516	0.785947	0.373812	0.00656584	0.0210598	FSIP2-AS1
1278	ENSG00000226747	26.7583	1.27537	0.571557	0.00200666	0.00746272	FSIP2-AS2
1279	ENSG00000188738	702.157	-0.571374	0.163653	0.000185645	0.000900151	FSIP2
1280	ENSG00000138448	1938.27	1.17874	0.147764	2.32232e-16	5.86583e-15	ITGAV
1281	ENSG00000144369	2740.49	-0.710989	0.170998	8.93626e-06	5.66032e-05	FAM171B
1282	ENSG00000064989	143.962	1.33974	0.259386	2.54986e-08	2.49287e-07	CALCRL
1283	ENSG00000168542	6.68798	-0.599823	1.14563	0.0158684	0.0449495	COL3A1
1284	ENSG00000204262	3952.89	0.35478	0.132501	0.00495737	0.0165158	COL5A2
1285	ENSG00000138449	422.899	0.836353	0.147132	2.9457e-09	3.29145e-08	SLC40A1
1286	ENSG00000151687	64.263	-0.736982	0.311029	0.0039383	0.0135063	ANKAR
1287	ENSG00000138379	22.8958	-1.49802	0.544515	0.000437745	0.00194229	MSTN
1288	ENSG00000198130	821.499	0.259664	0.11117	0.0157842	0.0447573	HIBCH
1289	ENSG00000151689	632.447	0.865147	0.123665	5.93442e-13	1.05616e-11	INPP1
1290	ENSG00000151690	1557.8	1.10406	0.128371	1.20294e-18	3.74524e-17	MFSD6
1291	ENSG00000189362	80.329	0.715476	0.250872	0.00111119	0.00444619	NEMP2
1292	ENSG00000115415	3356.64	0.896992	0.101085	1.26193e-19	4.2572e-18	STAT1
1293	ENSG00000138378	288.763	-0.635958	0.149934	7.51667e-06	4.84209e-05	STAT4
1294	ENSG00000144339	2012.13	-0.849309	0.100457	6.19526e-18	1.80131e-16	TMEFF2
1295	ENSG00000118997	95.3595	1.42894	0.278163	2.7538e-08	2.6816e-07	DNAH7
1296	ENSG00000081320	239.297	-0.47548	0.155845	0.00112666	0.00450427	STK17B
1297	ENSG00000138411	644.976	-0.320753	0.118869	0.00498845	0.0166059	HECW2
1298	ENSG00000144395	143.588	-0.856063	0.20273	4.90622e-06	3.26291e-05	CCDC150
1299	ENSG00000119041	3167.92	0.396523	0.0971303	2.78234e-05	0.00016032	GTF3C3
1300	ENSG00000162944	680.028	-0.785779	0.204041	2.69738e-05	0.000155789	RFTN2
1301	ENSG00000119042	292.783	-0.640871	0.191006	0.000253589	0.00119456	SATB2
1302	ENSG00000225953	21.375	-1.41269	0.525596	0.000561634	0.00242528	SATB2-AS1
1303	ENSG00000178074	716.928	0.337883	0.145261	0.0136397	0.0394487	C2orf69
1304	ENSG00000162972	632.718	0.420361	0.12055	0.00028581	0.00132855	MAIP1
1305	ENSG00000196141	2074.67	0.288153	0.109036	0.00659432	0.0211401	SPATS2L
1306	ENSG00000163535	1173.6	-1.20053	0.106414	2.16902e-30	1.7343e-28	SGO2
1307	ENSG00000082153	6522.33	0.762677	0.0950032	2.66689e-16	6.66101e-15	BZW1
1308	ENSG00000240344	1004.58	-0.283643	0.118211	0.0125518	0.0367075	PPIL3
1309	ENSG00000115942	998.076	0.535766	0.17618	0.000996323	0.00403228	ORC2
1310	ENSG00000155744	1110.54	0.522323	0.199347	0.00373702	0.0128781	FAM126B
1311	ENSG00000225695	53.178	-0.756653	0.375213	0.00833215	0.0259086	HNRNPA1P35
1312	ENSG00000003402	2019.16	0.416652	0.104309	3.87271e-05	0.000217103	CFLAR
1313	ENSG00000064012	14.5886	1.4457	0.83591	0.00442062	0.0149398	CASP8
1314	ENSG00000003393	4612.61	0.380478	0.108202	0.000281813	0.00131244	ALS2
1315	ENSG00000163596	841.814	-0.526459	0.113711	1.65456e-06	1.20126e-05	ICA1L
1316	ENSG00000138442	2197	0.263154	0.105496	0.0102606	0.0309666	WDR12
1317	ENSG00000138443	14001.2	0.393795	0.0984496	3.62249e-05	0.000204294	ABI2
1318	ENSG00000116117	1494.18	-0.5515	0.121336	2.46378e-06	1.73955e-05	PARD3B
1319	ENSG00000118257	786.493	0.75398	0.109336	1.46152e-12	2.47034e-11	NRP2
1320	ENSG00000023228	7473.58	0.257084	0.0976673	0.00696042	0.0221523	NDUFS1
1321	ENSG00000114942	7492.25	-1.00036	0.0821062	6.48122e-35	7.38949e-33	EEF1B2
1322	ENSG00000204186	3010.83	0.993967	0.171204	1.08175e-09	1.28078e-08	ZDBF2
1323	ENSG00000138400	231.425	0.929536	0.211076	1.91144e-06	1.37721e-05	MDH1B
1324	ENSG00000229321	41.2397	1.19562	0.416508	0.000415636	0.00185533	AC008269.1
1325	ENSG00000237892	24.6659	1.75514	0.541222	8.14179e-05	0.000428949	KLF7-IT1
1326	ENSG00000144401	648.941	-0.344531	0.1211	0.00303591	0.0107129	METTL21A
1327	ENSG00000163251	311.387	0.982891	0.16301	2.85614e-10	3.64464e-09	FZD5
1328	ENSG00000178385	1697.69	0.228834	0.0972319	0.0158308	0.0448534	PLEKHM3
1329	ENSG00000138413	18555.9	-0.503922	0.131629	6.18051e-05	0.000333058	IDH1
1330	ENSG00000115020	3381.82	0.502722	0.125575	3.3507e-05	0.000190133	PIKFYVE
1331	ENSG00000144406	832.317	1.41398	0.115853	3.16467e-35	3.71125e-33	UNC80
1332	ENSG00000115365	3753.7	0.765832	0.0837268	1.58724e-20	5.77385e-19	LANCL1
1333	ENSG00000021826	542.804	0.813452	0.189708	4.05089e-06	2.72571e-05	CPS1
1334	ENSG00000178568	991.748	0.332919	0.148045	0.0169603	0.0476316	ERBB4
1335	ENSG00000174453	274.705	-0.698811	0.17734	2.3139e-05	0.000135387	VWC2L
1336	ENSG00000138376	513.846	-0.495287	0.150607	0.000477277	0.00209854	BARD1
1337	ENSG00000230076	24.451	-0.918067	0.629859	0.0139107	0.0400958	RPL10P6
1338	ENSG00000138363	3289.75	0.223184	0.0834486	0.00641613	0.0206852	ATIC
1339	ENSG00000115414	4444.26	-0.83868	0.0962307	6.53022e-19	2.06709e-17	FN1
1340	ENSG00000118242	267.07	-0.502164	0.18819	0.00341713	0.0119046	MREG
1341	ENSG00000279348	1359.48	0.514344	0.126606	2.27393e-05	0.00013327	AC012513.3
1342	ENSG00000260804	2775.87	0.529421	0.111446	9.29257e-07	7.05451e-06	LINC01963
1343	ENSG00000144583	3332.91	0.66109	0.130067	1.24845e-07	1.09688e-06	MARCHF4
1344	ENSG00000138375	1385.72	0.303667	0.121416	0.00972514	0.0296106	SMARCAL1
1345	ENSG00000197756	19067.2	-1.64266	0.0791747	1.185e-96	3.24256e-93	RPL37A
1346	ENSG00000115457	20461.1	0.527014	0.0879763	7.62143e-10	9.19613e-09	IGFBP2
1347	ENSG00000115461	3916.76	-1.36543	0.140842	3.40631e-23	1.59481e-21	IGFBP5
1348	ENSG00000233143	24.3969	-1.07556	0.485497	0.00276794	0.00986199	DIRC3-AS1
1349	ENSG00000231672	74.0658	-1.09361	0.315399	6.52115e-05	0.000350112	DIRC3
1350	ENSG00000163466	9751.85	0.263923	0.0815338	0.00099622	0.00403228	ARPC2
1351	ENSG00000261338	176.644	0.453204	0.185186	0.00734178	0.023207	AC021016.1
1352	ENSG00000179921	36.8789	1.32818	0.515441	0.000799415	0.00332311	GPBAR1
1353	ENSG00000127837	4350.55	0.391395	0.0993021	5.12228e-05	0.000280762	AAMP
1354	ENSG00000127838	1075.73	-0.565878	0.0981237	3.36034e-09	3.72101e-08	PNKD
1355	ENSG00000158428	5.92874	3.96862	1.57078	0.000542469	0.00235035	CATIP
1356	ENSG00000144579	850.146	-0.831039	0.103327	2.01996e-16	5.12314e-15	CTDSP1
1357	ENSG00000144580	4052.77	-0.621026	0.0844462	7.05746e-14	1.39602e-12	CNOT9
1358	ENSG00000163481	1418.14	0.35575	0.115378	0.00137595	0.00537098	RNF25
1359	ENSG00000163482	1244.77	-0.25587	0.107594	0.0140318	0.0403457	STK36
1360	ENSG00000135912	1413.63	-0.339651	0.0979803	0.000369809	0.001668	TTLL4
1361	ENSG00000181378	44.4264	0.913689	0.444497	0.00532179	0.0175401	CFAP65
1362	ENSG00000280537	3.14861	0.354338	0.656513	0.0162715	0.0459381	AC068946.1
1363	ENSG00000213901	8.0503	2.3348	1.13298	0.00191541	0.00716881	SLC23A3
1364	ENSG00000115649	3641.79	-0.610324	0.0894898	3.41744e-12	5.54057e-11	CNPPD1
1365	ENSG00000144567	5803.97	-0.446268	0.0874385	1.79393e-07	1.53774e-06	RETREG2
1366	ENSG00000163521	214.665	-0.578216	0.183076	0.000595141	0.0025592	GLB1L
1367	ENSG00000135924	3423.44	0.532634	0.0906512	1.93424e-09	2.21042e-08	DNAJB2
1368	ENSG00000123992	805.896	0.537543	0.113888	1.03284e-06	7.7643e-06	DNPEP
1369	ENSG00000144591	443.125	-0.829927	0.133154	1.04296e-10	1.42063e-09	GMPPA
1370	ENSG00000188760	1711.17	-0.877139	0.10338	4.544e-18	1.33538e-16	TMEM198
1371	ENSG00000268896	9.54308	1.70293	1.0061	0.00416989	0.0141997	AC009955.3
1372	ENSG00000124006	4592.29	-0.480619	0.0795884	7.98471e-10	9.58749e-09	OBSL1
1373	ENSG00000269068	33.6758	1.9718	0.450043	8.6224e-07	6.58022e-06	AC009955.4
1374	ENSG00000144589	1242.94	0.640943	0.103896	2.41309e-10	3.11463e-09	STK11IP
1375	ENSG00000116106	13343.6	0.83196	0.08914	2.47368e-21	9.84158e-20	EPHA4
1376	ENSG00000272944	94.1825	0.702959	0.248738	0.0012387	0.00489418	AC079834.1
1377	ENSG00000234446	7.69169	6.46326	2.62801	8.23345e-06	5.25162e-05	AC068489.1
1378	ENSG00000116120	2497.73	0.362944	0.100736	0.000211623	0.00101334	FARSB
1379	ENSG00000123983	5145.24	-0.464696	0.135714	0.000316632	0.00144966	ACSL3
1380	ENSG00000171951	2747.7	1.3726	0.143588	1.30638e-22	5.79679e-21	SCG2
1381	ENSG00000273301	131.62	-0.706716	0.291752	0.00371861	0.0128225	AC016717.2
1382	ENSG00000169047	5254.72	-1.24207	0.088532	1.25145e-45	2.52619e-43	IRS1
1383	ENSG00000236432	129.697	0.742039	0.250001	0.000722434	0.00304	MFF-DT
1384	ENSG00000168958	2882.93	-0.244563	0.0885709	0.00486429	0.0162365	MFF
1385	ENSG00000173744	3806.3	0.605226	0.131698	1.5665e-06	1.14204e-05	AGFG1
1386	ENSG00000232023	71.4746	0.627398	0.272881	0.00646436	0.0208074	LINC01807
1387	ENSG00000153823	706.77	-0.87796	0.410709	0.00466472	0.0156573	PID1
1388	ENSG00000187957	6039.75	-0.730442	0.161702	1.67473e-06	1.21519e-05	DNER
1389	ENSG00000163053	3171.73	-0.329344	0.115042	0.00296209	0.0104825	SLC16A14
1390	ENSG00000135899	187.83	1.76601	0.187163	3.46263e-22	1.49342e-20	SP110
1391	ENSG00000185404	547.053	0.378352	0.13814	0.00387128	0.0132931	SP140L
1392	ENSG00000135932	5604.78	-0.226481	0.0945399	0.0140224	0.040328	CAB39
1393	ENSG00000232520	78.4058	0.62821	0.320846	0.013918	0.0401032	GCSIR
1394	ENSG00000204128	862.817	-1.38305	0.169482	3.54759e-17	9.68586e-16	C2orf72
1395	ENSG00000261829	20.7221	-2.15174	0.624141	3.52365e-05	0.000199258	AC009407.1
1396	ENSG00000135931	1913.34	0.25487	0.0932385	0.00513744	0.0170236	ARMC9
1397	ENSG00000237039	106.736	-2.82634	0.278175	2.3127e-25	1.30332e-23	RPS28P4
1398	ENSG00000115053	28372.2	-0.409261	0.0800123	1.87228e-07	1.59933e-06	NCL
1399	ENSG00000187514	29071.1	-0.661976	0.0907545	9.90374e-14	1.93264e-12	PTMA
1400	ENSG00000156973	1799.63	-0.633656	0.09381	5.09552e-12	8.09074e-11	PDE6D
1401	ENSG00000261096	64.8146	0.560792	0.276248	0.0148099	0.0423113	AC073476.2
1402	ENSG00000163273	240.6	-0.899113	0.238122	2.87251e-05	0.000165315	NPPC
1403	ENSG00000135902	14.4933	1.2893	0.83661	0.00683008	0.0217966	CHRND
1404	ENSG00000221944	986.107	0.356982	0.136351	0.00585831	0.0190862	TIGD1
1405	ENSG00000135930	6620.33	0.638146	0.0955442	8.57186e-12	1.3285e-10	EIF4E2
1406	ENSG00000115468	172.781	-0.863595	0.249808	0.000103391	0.00053046	EFHD1
1407	ENSG00000168918	235.111	3.20852	0.296984	2.10995e-28	1.472e-26	INPP5D
1408	ENSG00000085978	1497.85	0.333122	0.119733	0.00371385	0.0128091	ATG16L1
1409	ENSG00000077044	4188.41	0.282793	0.0853104	0.000722826	0.00304	DGKD
1410	ENSG00000085982	1497.76	0.673915	0.0992929	3.83259e-12	6.18919e-11	USP40
1411	ENSG00000123485	838.29	-1.08627	0.147905	3.04354e-14	6.18938e-13	HJURP
1412	ENSG00000237784	10.2569	-0.97405	1.06438	0.0178252	0.049726	RPS20P12
1413	ENSG00000280744	92.871	4.10284	0.391523	1.15964e-26	7.19358e-25	LINC01173
1414	ENSG00000130147	6128.83	-0.517486	0.125213	1.64031e-05	9.89784e-05	SH3BP4
1415	ENSG00000235529	6.38245	1.48366	1.54403	0.0102947	0.0310545	AGAP1-IT1
1416	ENSG00000228499	57.8716	-0.73903	0.378443	0.0099443	0.030171	TMSB10P1
1417	ENSG00000233611	74.4	0.949607	0.320993	0.00046975	0.00206987	AC019068.1
1418	ENSG00000177483	36.1111	-1.21336	0.418197	0.000370639	0.00167144	RBM44
1419	ENSG00000132329	56.0396	-1.01139	0.327087	0.000275969	0.00128669	RAMP1
1420	ENSG00000144488	41.8089	1.00672	0.482234	0.00410367	0.0140148	ESPNL
1421	ENSG00000065802	3822.62	0.654219	0.120302	2.06316e-08	2.044e-07	ASB1
1422	ENSG00000068024	2461.27	-0.598378	0.152336	3.27842e-05	0.000186289	HDAC4
1423	ENSG00000218416	87.4849	-1.04451	0.288999	4.09482e-05	0.000228721	AC110619.1
1424	ENSG00000144504	314.802	-0.552288	0.153523	0.000132049	0.000660837	ANKMY1
1425	ENSG00000142327	924.969	-0.47082	0.131907	0.000184174	0.000894077	RNPEPL1
1426	ENSG00000142330	1299.28	-0.456789	0.0995188	2.39351e-06	1.69431e-05	CAPN10
1427	ENSG00000178623	80.4161	1.31814	0.263568	6.21058e-08	5.72624e-07	GPR35
1428	ENSG00000130294	36866.7	-0.192109	0.0813152	0.0161509	0.0456657	KIF1A
1429	ENSG00000162804	27.5104	0.768104	0.442352	0.0140958	0.0405072	SNED1
1430	ENSG00000115687	1253.92	-0.423331	0.096411	6.58847e-06	4.28677e-05	PASK
1431	ENSG00000168385	33161.2	0.265199	0.0964363	0.00411601	0.0140473	SEPTIN2
1432	ENSG00000115694	6552.4	-0.273482	0.0790501	0.000428425	0.00190517	STK25
1433	ENSG00000273113	18.5966	0.93899	0.587623	0.0115611	0.034233	AC133528.1
1434	ENSG00000168397	3324.12	0.230221	0.0885886	0.00796554	0.0249481	ATG4B
1435	ENSG00000134121	492.113	-1.51225	0.193272	4.7608e-16	1.16661e-14	CHL1
1436	ENSG00000144619	273.608	-0.652962	0.214237	0.000696897	0.00294736	CNTN4
1437	ENSG00000144455	430.411	1.65299	0.145789	7.91597e-31	6.63084e-29	SUMF1
1438	ENSG00000287720	28.9656	-1.55886	0.495135	0.000122333	0.000617105	AC023480.1
1439	ENSG00000150995	103.883	1.38686	0.271555	3.33471e-08	3.20171e-07	ITPR1
1440	ENSG00000134107	12.1268	1.83428	0.797799	0.0012122	0.0048049	BHLHE40
1441	ENSG00000134108	3109.84	0.516685	0.0981536	6.69932e-08	6.15153e-07	ARL8B
1442	ENSG00000134109	1022.42	0.46563	0.110247	1.2532e-05	7.74275e-05	EDEM1
1443	ENSG00000196277	242.456	-1.31298	0.2077	2.82398e-11	4.10301e-10	GRM7
1444	ENSG00000270207	3.16615	-0.437787	0.795314	0.0118231	0.0348858	AC077690.1
1445	ENSG00000071282	1143.05	0.400078	0.165954	0.00936699	0.0286418	LMCD1
1446	ENSG00000196220	10303.8	-0.393091	0.08935	6.84272e-06	4.43579e-05	SRGAP3
1447	ENSG00000206573	1170.14	-0.472935	0.12546	8.34307e-05	0.000438465	THUMPD3-AS1
1448	ENSG00000134077	715.402	0.332934	0.147691	0.016536	0.0466155	THUMPD3
1449	ENSG00000168137	9704.82	0.356722	0.0868643	2.76678e-05	0.000159498	SETD5
1450	ENSG00000156959	785.329	-0.388102	0.170062	0.0140525	0.0403957	LHFPL4
1451	ENSG00000114026	736.123	-0.664443	0.11946	8.62696e-09	8.99476e-08	OGG1
1452	ENSG00000241553	2774.71	-0.237773	0.0860021	0.00475829	0.0159302	ARPC4
1453	ENSG00000156990	917.904	-0.39329	0.111371	0.00025606	0.00120481	RPUSD3
1454	ENSG00000171135	1263.49	0.402534	0.111895	0.00019752	0.000951739	JAGN1
1455	ENSG00000144554	853.611	-0.741908	0.154539	4.18368e-07	3.36704e-06	FANCD2
1456	ENSG00000254999	5498.06	-0.200984	0.0823512	0.0128891	0.0375539	BRK1
1457	ENSG00000134086	4840.67	0.238481	0.0977178	0.012291	0.036086	VHL
1458	ENSG00000157014	1147.52	-0.440752	0.108319	2.62621e-05	0.000151892	TATDN2
1459	ENSG00000157103	279.037	1.10403	0.172882	2.47027e-11	3.62763e-10	SLC6A1
1460	ENSG00000197548	649.922	-0.308948	0.123698	0.00910943	0.0279898	ATG7
1461	ENSG00000144560	4324.9	0.912056	0.122019	1.54777e-14	3.25508e-13	VGLL4
1462	ENSG00000075975	1936.35	0.906285	0.125248	9.29165e-14	1.81752e-12	MKRN2
1463	ENSG00000132155	8893.71	0.287975	0.0776639	0.000162388	0.000796957	RAF1
1464	ENSG00000144713	16482.5	-1.10812	0.0870971	6.34048e-38	8.5795e-36	RPL32
1465	ENSG00000144711	7250.2	0.359984	0.0802673	5.10138e-06	3.3781e-05	IQSEC1
1466	ENSG00000231362	30.5055	-1.05273	0.492989	0.00338502	0.0118061	AC069271.1
1467	ENSG00000132182	5908.99	0.62957	0.106519	1.23678e-09	1.45039e-08	NUP210
1468	ENSG00000163520	287.582	0.959748	0.176935	1.0342e-08	1.06566e-07	FBLN2
1469	ENSG00000170876	3639.86	0.401443	0.0973993	2.23593e-05	0.000131293	TMEM43
1470	ENSG00000154767	3797.5	1.02731	0.107839	2.71971e-22	1.17712e-20	XPC
1471	ENSG00000131389	1882.24	-0.276954	0.102337	0.00528624	0.0174533	SLC6A6
1472	ENSG00000234123	7.8384	1.12423	1.08536	0.0144031	0.0412785	RHBDF1P1
1473	ENSG00000154781	1131.27	0.678168	0.18118	5.47311e-05	0.000297936	CCDC174
1474	ENSG00000154783	128.12	1.90233	0.326988	4.41085e-10	5.48063e-09	FGD5
1475	ENSG00000225733	8728.06	-0.273948	0.0841568	0.000897161	0.00367749	FGD5-AS1
1476	ENSG00000177463	2421.58	0.603466	0.108226	9.51164e-09	9.86702e-08	NR2C2
1477	ENSG00000131368	1032.33	-0.347991	0.121436	0.00282013	0.0100218	MRPS25
1478	ENSG00000224660	459.074	0.863144	0.154518	4.94971e-09	5.34869e-08	SH3BP5-AS1
1479	ENSG00000131370	2162.22	-1.08524	0.127096	2.02184e-18	6.15473e-17	SH3BP5
1480	ENSG00000144597	3632.6	0.354594	0.0998554	0.000260275	0.00122114	EAF1
1481	ENSG00000206561	77.1512	-1.75562	0.310253	1.20192e-09	1.41288e-08	COLQ
1482	ENSG00000131373	378.544	0.55178	0.166622	0.00038663	0.00173719	HACL1
1483	ENSG00000169814	592.129	0.421001	0.125088	0.000443678	0.00196731	BTD
1484	ENSG00000154813	3031.82	0.470075	0.0900014	9.72006e-08	8.71408e-07	DPH3
1485	ENSG00000154822	1131.5	-0.237821	0.0993545	0.0138623	0.0399853	PLCL2
1486	ENSG00000131374	2500.85	-0.255166	0.110723	0.0170687	0.0478923	TBC1D5
1487	ENSG00000274840	104.251	-0.498443	0.234868	0.0143806	0.0412236	AC132807.2
1488	ENSG00000182568	3596.93	0.325411	0.105153	0.00141981	0.0055151	SATB1
1489	ENSG00000228956	84.0742	0.706728	0.276442	0.00264317	0.00947503	SATB1-AS1
1490	ENSG00000183960	1473.23	-0.244233	0.102267	0.0138919	0.0400603	KCNH8
1491	ENSG00000163576	204.059	0.937587	0.189438	1.35567e-07	1.18517e-06	EFHB
1492	ENSG00000144566	3204.54	0.499471	0.106826	1.44334e-06	1.05569e-05	RAB5A
1493	ENSG00000114166	2506.67	0.591801	0.153427	4.34189e-05	0.000241699	KAT2B
1494	ENSG00000129810	331.263	-0.693962	0.203901	0.000185617	0.000900151	SGO1
1495	ENSG00000132967	895.883	-1.09174	0.110242	5.9816e-24	2.98196e-22	HMGB1P5
1496	ENSG00000182247	1330.09	-0.6904	0.127299	1.74931e-08	1.74838e-07	UBE2E2
1497	ENSG00000197885	1037.08	0.620975	0.177645	0.000162818	0.000798907	NKIRAS1
1498	ENSG00000174748	24108.9	-0.582135	0.080974	2.5979e-13	4.85053e-12	RPL15
1499	ENSG00000174738	617.416	0.750195	0.154381	3.11878e-07	2.55425e-06	NR1D2
1500	ENSG00000151090	88.8782	-0.646367	0.327199	0.0125609	0.0367298	THRB
1501	ENSG00000077097	18088.3	0.340003	0.0907412	9.3746e-05	0.000486961	TOP2B
1502	ENSG00000151092	1090.56	0.469431	0.128614	0.00013639	0.000680484	NGLY1
1503	ENSG00000179796	34.9611	-1.34465	0.45205	0.000249684	0.00117706	LRRC3B
1504	ENSG00000033867	1781.79	-0.387768	0.129659	0.00172311	0.00651744	SLC4A7
1505	ENSG00000225548	217.631	1.30711	0.196183	3.10449e-12	5.07327e-11	LINC01980
1506	ENSG00000187118	336.226	0.364251	0.154539	0.0118249	0.0348858	CMC1
1507	ENSG00000144642	354.909	-0.84207	0.148288	2.96829e-09	3.3152e-08	RBMS3
1508	ENSG00000152642	781.822	-0.344332	0.120306	0.00287574	0.0101988	GPD1L
1509	ENSG00000153551	316.15	0.522813	0.181156	0.00168986	0.0064084	CMTM7
1510	ENSG00000170266	1825.85	0.309781	0.103838	0.00212934	0.00785959	GLB1
1511	ENSG00000188167	102.784	1.32896	0.270957	1.00631e-07	8.99542e-07	TMPPE
1512	ENSG00000170275	1386.42	0.502682	0.129339	4.88072e-05	0.000268838	CRTAP
1513	ENSG00000271643	58.9035	1.28032	0.316727	5.6461e-06	3.71782e-05	AC112220.2
1514	ENSG00000170248	2989.34	-0.299458	0.105679	0.0034478	0.0119894	PDCD6IP
1515	ENSG00000172995	83.5033	-0.736802	0.254372	0.000907624	0.00371605	ARPP21
1516	ENSG00000168016	26.8563	2.29087	0.517976	6.71775e-07	5.23207e-06	TRANK1
1517	ENSG00000178567	3457.43	0.416454	0.124617	0.000487415	0.00213739	EPM2AIP1
1518	ENSG00000224858	51.6753	-0.939058	0.369218	0.00156412	0.00599528	RPL29P11
1519	ENSG00000144674	3534.76	0.335219	0.139856	0.0114153	0.0338937	GOLGA4
1520	ENSG00000144668	497.235	-0.383133	0.168137	0.0137014	0.0396038	ITGA9
1521	ENSG00000114739	10382.9	0.400948	0.0872083	2.67849e-06	1.88037e-05	ACVR2B
1522	ENSG00000157036	1026.69	-0.404181	0.122632	0.000588814	0.00253465	EXOG
1523	ENSG00000114745	2404.53	0.328386	0.0862229	0.000101623	0.000522478	GORASP1
1524	ENSG00000168026	202.152	0.419057	0.186159	0.0134262	0.038927	TTC21A
1525	ENSG00000144655	212.332	2.78118	0.240413	3.97247e-32	3.66405e-30	CSRNP1
1526	ENSG00000287620	7.3591	1.14853	1.18295	0.0143431	0.0411303	AC092053.4
1527	ENSG00000223668	186.561	-0.981765	0.278856	6.40424e-05	0.000344361	EEF1A1P24
1528	ENSG00000168028	7506.27	-0.242934	0.0851551	0.00358888	0.0124134	RPSA
1529	ENSG00000286996	10.3051	1.73703	0.906122	0.00279764	0.0099534	AC099332.2
1530	ENSG00000280739	48.9112	1.26677	0.386972	0.000105152	0.000538824	EIF1B-AS1
1531	ENSG00000188846	9956.01	-0.80859	0.0770617	2.23345e-26	1.33503e-24	RPL14
1532	ENSG00000172888	2274.13	0.818299	0.132247	1.43636e-10	1.91933e-09	ZNF621
1533	ENSG00000234287	170.14	-0.843199	0.21761	2.15802e-05	0.000127112	AC099560.2
1534	ENSG00000168038	266.861	0.388569	0.163503	0.0105724	0.031753	ULK4
1535	ENSG00000008324	756.432	-0.580176	0.114438	1.56119e-07	1.35188e-06	SS18L2
1536	ENSG00000010282	7.46917	3.64051	1.27125	0.000510294	0.00222661	HHATL
1537	ENSG00000163788	1655.97	0.569511	0.115866	3.95235e-07	3.1892e-06	SNRK
1538	ENSG00000160746	1049.95	-0.349287	0.102314	0.000437396	0.00194121	ANO10
1539	ENSG00000261786	372.727	-0.486664	0.159314	0.0010764	0.00432369	AC006058.1
1540	ENSG00000185219	6444.69	0.318729	0.134512	0.0127814	0.0372879	ZNF445
1541	ENSG00000178917	217.034	0.498488	0.197796	0.00529202	0.0174634	ZNF852
1542	ENSG00000272077	313.495	0.701137	0.157343	2.45093e-06	1.73265e-05	AC124045.1
1543	ENSG00000163807	1646.71	-0.345114	0.0930524	0.000144485	0.000717242	KIAA1143
1544	ENSG00000163808	1409.31	-1.10801	0.136702	6.28827e-17	1.68145e-15	KIF15
1545	ENSG00000163812	3218.67	0.202079	0.0865389	0.0172859	0.048441	ZDHHC3
1546	ENSG00000075914	966.608	0.266473	0.10835	0.0111215	0.0331581	EXOSC7
1547	ENSG00000224094	112.663	-0.777011	0.32817	0.00351539	0.0121952	RPS24P8
1548	ENSG00000249992	1254.74	-0.884593	0.145424	2.16657e-10	2.81414e-09	TMEM158
1549	ENSG00000011376	1949.97	0.553669	0.0950303	2.51078e-09	2.82859e-08	LARS2
1550	ENSG00000230530	82.9231	-0.716957	0.250592	0.00106661	0.00428983	LIMD1-AS1
1551	ENSG00000211456	1802.61	0.98722	0.146789	3.02334e-12	4.95052e-11	SACM1L
1552	ENSG00000163818	1467.61	0.372956	0.116723	0.000933396	0.00381206	LZTFL1
1553	ENSG00000163820	714.993	1.40635	0.148783	3.59701e-22	1.54596e-20	FYCO1
1554	ENSG00000163827	39.2998	4.44618	0.698385	2.1465e-11	3.18253e-10	LRRC2
1555	ENSG00000178038	26.4645	0.915864	0.457019	0.00601236	0.0195358	ALS2CL
1556	ENSG00000181585	21.1004	0.967868	0.587059	0.0100302	0.0303755	TMIE
1557	ENSG00000160801	43.8154	-0.837363	0.383431	0.00473059	0.0158525	PTH1R
1558	ENSG00000181555	4746.5	0.323284	0.0925683	0.000371466	0.00167425	SETD2
1559	ENSG00000227398	159.321	-0.552212	0.187973	0.00131257	0.00515093	KIF9-AS1
1560	ENSG00000088727	189.67	0.843673	0.204315	7.62917e-06	4.90686e-05	KIF9
1561	ENSG00000280173	173.117	1.0979	0.185165	4.42712e-10	5.49807e-09	AC104447.1
1562	ENSG00000163832	1416.13	-0.22248	0.0946444	0.0159239	0.0450859	ELP6
1563	ENSG00000114646	3352.34	-0.323348	0.106496	0.00170176	0.0064436	CSPG5
1564	ENSG00000173473	13676.5	-0.482822	0.0761347	1.14332e-10	1.54962e-09	SMARCC1
1565	ENSG00000132153	8018.41	0.64867	0.0822083	1.05021e-15	2.47735e-14	DHX30
1566	ENSG00000164045	1943.16	-0.257175	0.105008	0.0115414	0.0341828	CDC25A
1567	ENSG00000164051	547.851	0.386973	0.138549	0.00322086	0.0112975	CCDC51
1568	ENSG00000164053	648.112	0.355088	0.143045	0.00867474	0.0268114	ATRIP
1569	ENSG00000164054	5710.58	-0.361597	0.092258	5.9642e-05	0.000322459	SHISA5
1570	ENSG00000145040	19.232	1.70368	0.630554	0.000435488	0.00193309	UCN2
1571	ENSG00000114270	670.31	0.350929	0.135722	0.00645058	0.020774	COL7A1
1572	ENSG00000010256	5844.82	-0.267757	0.0771261	0.000415079	0.00185318	UQCRC1
1573	ENSG00000213672	751.87	-0.525478	0.180983	0.00159061	0.00608637	NCKIPSD
1574	ENSG00000114302	3608.17	-0.431581	0.0918355	1.50878e-06	1.1029e-05	PRKAR2A
1575	ENSG00000178537	720.774	0.789762	0.11522	1.82645e-12	3.04742e-11	SLC25A20
1576	ENSG00000178057	762.671	-0.500766	0.127107	3.90203e-05	0.000218548	NDUFAF3
1577	ENSG00000178035	4220.15	-0.370154	0.096678	8.46773e-05	0.000444448	IMPDH2
1578	ENSG00000272434	48.6611	1.4074	0.374879	1.58907e-05	9.62234e-05	AC137630.3
1579	ENSG00000198218	5803.39	0.224966	0.0798395	0.00414016	0.0141179	QRICH1
1580	ENSG00000172053	5083.5	-0.879145	0.0806569	2.43853e-28	1.69643e-26	QARS1
1581	ENSG00000172046	5658.05	0.610512	0.102069	8.39414e-10	1.00497e-08	USP19
1582	ENSG00000172037	3518.84	0.596263	0.121693	3.74358e-07	3.03367e-06	LAMB2
1583	ENSG00000270441	147.27	1.27356	0.20007	2.32902e-11	3.43043e-10	LAMB2P1
1584	ENSG00000185909	3947.91	1.32528	0.0939249	3.9608e-46	8.26632e-44	KLHDC8B
1585	ENSG00000173421	7.84477	2.69591	1.11021	0.000919274	0.00375813	IHO1
1586	ENSG00000188315	499.607	0.514452	0.130603	3.80392e-05	0.000213587	C3orf62
1587	ENSG00000233276	3103.19	-0.630759	0.100659	1.28919e-10	1.73491e-09	GPX1
1588	ENSG00000173402	7228.43	-0.316159	0.0906275	0.000350465	0.00158831	DAG1
1589	ENSG00000164061	5571.01	-0.599293	0.080842	4.74834e-14	9.5459e-13	BSN
1590	ENSG00000176095	7137.04	0.439054	0.113166	6.11155e-05	0.00032963	IP6K1
1591	ENSG00000185614	73.6736	-1.18551	0.330458	3.72178e-05	0.0002095	INKA1
1592	ENSG00000182179	48.5246	1.60231	0.34138	2.34729e-07	1.97225e-06	UBA7
1593	ENSG00000164076	5835.99	-0.347114	0.112435	0.00135797	0.00531006	CAMKV
1594	ENSG00000234667	7.07835	1.1183	1.39747	0.0150023	0.0427964	ACTBP13
1595	ENSG00000004534	4261.09	-0.415409	0.0906338	2.72803e-06	1.91024e-05	RBM6
1596	ENSG00000001617	999.178	-0.321096	0.107373	0.00200876	0.00746919	SEMA3F
1597	ENSG00000188338	117.879	-0.570327	0.219315	0.00340941	0.0118811	SLC38A3
1598	ENSG00000114353	12782.9	-0.505044	0.0773064	3.16165e-11	4.57474e-10	GNAI2
1599	ENSG00000230454	36.8831	0.884547	0.385144	0.00335483	0.0117074	U73166.1
1600	ENSG00000012171	124.053	0.760349	0.227742	0.000201342	0.000968256	SEMA3B
1601	ENSG00000243477	251.058	-0.956613	0.159086	3.22404e-10	4.08849e-09	NAA80
1602	ENSG00000068001	2038.75	-0.437748	0.101743	9.51991e-06	6.00376e-05	HYAL2
1603	ENSG00000114383	2732.61	0.242692	0.086731	0.00431445	0.0146353	TUSC2
1604	ENSG00000114388	942.496	-0.360399	0.106354	0.000467913	0.00206309	NPRL2
1605	ENSG00000126062	1671.24	-0.408069	0.114988	0.00023145	0.0010991	TMEM115
1606	ENSG00000007402	2357.53	-0.859916	0.11034	1.41468e-15	3.27744e-14	CACNA2D2
1607	ENSG00000114735	1041.76	0.561756	0.133749	1.10578e-05	6.89593e-05	HEMK1
1608	ENSG00000273356	40.793	1.01944	0.566974	0.00691524	0.0220312	LINC02019
1609	ENSG00000145050	1653.34	0.538225	0.157483	0.000266659	0.0012473	MANF
1610	ENSG00000259956	7786.6	-0.504307	0.0938647	3.75635e-08	3.58279e-07	RBM15B
1611	ENSG00000164080	5555.49	0.275269	0.103472	0.00619787	0.0200703	RAD54L2
1612	ENSG00000164081	624.535	-0.361303	0.116668	0.00129384	0.00508999	TEX264
1613	ENSG00000164082	2647.66	-0.590257	0.111956	5.16876e-08	4.82895e-07	GRM2
1614	ENSG00000287707	57.6895	1.37115	0.321654	2.01629e-06	1.4481e-05	AC115284.4
1615	ENSG00000280422	495.877	2.42775	0.174815	5.38537e-45	1.06956e-42	AC115284.2
1616	ENSG00000180929	23.153	1.45195	0.627624	0.00136783	0.00534352	GPR62
1617	ENSG00000090097	19915.3	-0.527913	0.121756	6.40653e-06	4.17612e-05	PCBP4
1618	ENSG00000248487	450.634	-0.615354	0.126496	4.14731e-07	3.34214e-06	ABHD14A
1619	ENSG00000162244	12569.4	-1.57422	0.0800259	3.48362e-87	7.79919e-84	RPL29
1620	ENSG00000164086	1317.16	-0.667533	0.142487	8.27581e-07	6.35115e-06	DUSP7
1621	ENSG00000164087	447.58	-0.923639	0.191663	2.60219e-07	2.1694e-06	POC1A
1622	ENSG00000280003	4.51734	3.27918	1.74106	0.00227815	0.00833022	AC097637.2
1623	ENSG00000168237	61.7172	-0.826008	0.363836	0.00394719	0.0135349	GLYCTK
1624	ENSG00000163930	5252.96	-0.421203	0.0815901	1.44469e-07	1.25686e-06	BAP1
1625	ENSG00000010318	178.253	-0.726084	0.189549	3.38358e-05	0.000191822	PHF7
1626	ENSG00000010319	14.0961	1.51346	0.725218	0.00227038	0.00830426	SEMA3G
1627	ENSG00000010327	19.0989	2.35146	0.595794	5.60091e-06	3.69103e-05	STAB1
1628	ENSG00000168268	7387.67	-0.462508	0.102856	3.86124e-06	2.61023e-05	NT5DC2
1629	ENSG00000168273	275.827	0.470206	0.208096	0.0113656	0.0337717	SMIM4
1630	ENSG00000114904	1306.02	-0.342504	0.131598	0.00626896	0.0202671	NEK4
1631	ENSG00000162267	17.131	2.48806	0.808172	0.000112868	0.000574178	ITIH3
1632	ENSG00000163935	724.647	0.633953	0.11345	8.1506e-09	8.54148e-08	SFMBT1
1633	ENSG00000163933	870.425	0.280596	0.105733	0.0062212	0.0201327	RFT1
1634	ENSG00000163931	9690.29	-0.885882	0.0902355	1.95241e-23	9.30019e-22	TKT
1635	ENSG00000272886	2493.43	0.521243	0.126753	1.80439e-05	0.000107961	DCP1A
1636	ENSG00000271976	495.815	0.33815	0.126787	0.00530834	0.0175075	AC012467.2
1637	ENSG00000113812	3100.2	0.304114	0.0945171	0.000977637	0.00396743	ACTR8
1638	ENSG00000187672	1344.38	-0.455876	0.104982	7.56557e-06	4.86977e-05	ERC2
1639	ENSG00000163947	367.062	-0.826137	0.186533	2.04691e-06	1.4688e-05	ARHGEF3
1640	ENSG00000144730	2376.74	0.656501	0.103564	7.87128e-11	1.08841e-09	IL17RD
1641	ENSG00000168374	7808.88	-0.265472	0.0785011	0.000580824	0.002502	ARF4
1642	ENSG00000136068	2940.43	-0.391365	0.130407	0.00162608	0.00620571	FLNB
1643	ENSG00000163684	613.037	0.34793	0.13182	0.00562644	0.018416	RPP14
1644	ENSG00000163689	412.587	0.39855	0.164739	0.00917972	0.0281776	CFAP20DC
1645	ENSG00000144724	5501.57	-0.68933	0.128491	2.44545e-08	2.39841e-07	PTPRG
1646	ENSG00000226360	114.449	-0.908273	0.312457	0.000584003	0.00251482	RPL10AP6
1647	ENSG00000114405	1085.84	-0.731606	0.11027	9.11917e-12	1.41155e-10	C3orf14
1648	ENSG00000163618	4446.25	-0.370127	0.091142	3.1707e-05	0.000180706	CADPS
1649	ENSG00000163630	69.6705	-1.68429	0.356953	1.8833e-07	1.60707e-06	SYNPR
1650	ENSG00000271843	23.7004	0.769218	0.47414	0.0169541	0.0476196	AC012557.1
1651	ENSG00000163636	3842.39	0.253429	0.0812804	0.001501	0.00578212	PSMD6
1652	ENSG00000163638	239.288	-1.10681	0.167489	5.52156e-12	8.73903e-11	ADAMTS9
1653	ENSG00000151276	6531.89	-0.598766	0.127656	1.01938e-06	7.67247e-06	MAGI1
1654	ENSG00000270059	175.033	-0.672856	0.200233	0.000229046	0.00108873	AC121493.1
1655	ENSG00000144749	13107.7	-0.295527	0.0749248	6.12734e-05	0.000330409	LRIG1
1656	ENSG00000172340	547.202	-0.755136	0.1465	6.62188e-08	6.08496e-07	SUCLG2
1657	ENSG00000163378	204.014	0.523507	0.180303	0.00159882	0.00611588	EOGT
1658	ENSG00000144746	5451.91	-0.384069	0.102304	0.000109771	0.000559697	ARL6IP5
1659	ENSG00000114541	2161.43	-0.588229	0.0997316	1.4465e-09	1.67244e-08	FRMD4B
1660	ENSG00000114861	295.536	0.553632	0.153071	0.000123819	0.000623705	FOXP1
1661	ENSG00000163412	1259.25	0.899579	0.109797	5.27835e-17	1.42066e-15	EIF4E3
1662	ENSG00000170837	1029.5	-0.51973	0.127094	1.96326e-05	0.000116757	GPR27
1663	ENSG00000163602	2188.66	0.758044	0.108822	8.50339e-13	1.47786e-11	RYBP
1664	ENSG00000144736	485.696	0.531381	0.133461	3.05865e-05	0.00017485	SHQ1
1665	ENSG00000242960	49.7524	-0.766658	0.415187	0.0112909	0.0335788	FTH1P23
1666	ENSG00000121440	783.439	0.561719	0.12154	1.59246e-06	1.15994e-05	PDZRN3
1667	ENSG00000179799	27.3664	3.91346	0.611209	2.24697e-11	3.32149e-10	OR7E22P
1668	ENSG00000244026	361.715	0.99072	0.150669	8.41629e-12	1.30604e-10	FAM86DP
1669	ENSG00000169855	5879.07	-0.93301	0.0803572	6.9962e-32	6.38131e-30	ROBO1
1670	ENSG00000240964	9.18455	1.25886	0.923461	0.00939083	0.0287111	RN7SL751P
1671	ENSG00000175161	882.83	-1.27899	0.132769	6.80569e-23	3.10377e-21	CADM2
1672	ENSG00000269028	805.917	0.424473	0.169654	0.00684388	0.0218322	MTRNR2L12
1673	ENSG00000286447	19.3965	-2.54314	0.620124	2.80481e-06	1.95677e-05	AC109782.1
1674	ENSG00000080224	183.112	-2.01281	0.264633	1.98002e-15	4.52962e-14	EPHA6
1675	ENSG00000261292	28.9704	-1.97385	0.5217	1.01743e-05	6.39351e-05	AC110491.1
1676	ENSG00000113966	596.462	0.432801	0.15577	0.00301382	0.0106426	ARL6
1677	ENSG00000170854	556.224	1.03073	0.130903	5.57442e-16	1.35625e-14	RIOX2
1678	ENSG00000080822	2906.48	0.4591	0.12322	0.000104351	0.000534941	CLDND1
1679	ENSG00000064225	199.059	-1.12598	0.24208	4.24968e-07	3.4157e-06	ST3GAL6
1680	ENSG00000057019	6341.02	0.767244	0.107219	2.29075e-13	4.30643e-12	DCBLD2
1681	ENSG00000144810	2.89934	0.240493	0.543695	0.0100249	0.0303696	COL8A1
1682	ENSG00000184220	1217.25	-0.350467	0.110892	0.00106826	0.00429519	CMSS1
1683	ENSG00000206535	275.602	-0.937997	0.168168	4.37054e-09	4.76464e-08	LNP1
1684	ENSG00000138468	3197.09	-0.570535	0.092735	3.14902e-10	4.0016e-09	SENP7
1685	ENSG00000174173	1314.18	0.382761	0.10719	0.000228572	0.0010869	TRMT10C
1686	ENSG00000081154	4948.14	0.244638	0.0918932	0.0064669	0.0208129	PCNP
1687	ENSG00000242299	148.625	-0.622061	0.270693	0.0064642	0.0208074	AC073861.1
1688	ENSG00000114391	12897.8	-0.646491	0.0797124	1.75314e-16	4.48334e-15	RPL24
1689	ENSG00000144815	1955.14	0.4174	0.121365	0.000343678	0.00156098	NXPE3
1690	ENSG00000170017	1359.44	-0.622176	0.164511	5.14736e-05	0.000281927	ALCAM
1691	ENSG00000243701	626.816	0.611911	0.131374	1.19182e-06	8.85665e-06	DUBR
1692	ENSG00000114439	3479.07	0.959472	0.103226	2.73723e-21	1.08376e-19	BBX
1693	ENSG00000196776	5549.2	-0.385355	0.132375	0.00223139	0.00817257	CD47
1694	ENSG00000114446	2467.64	0.207575	0.0894365	0.0177744	0.0496125	IFT57
1695	ENSG00000114455	13.3662	-1.66952	0.881007	0.00273824	0.00976888	HHLA2
1696	ENSG00000144821	72.7443	0.958868	0.302472	0.000236216	0.00112012	MYH15
1697	ENSG00000163507	690.344	-0.575228	0.157198	9.82943e-05	0.000507909	CIP2A
1698	ENSG00000198919	2332.26	-0.269455	0.0910281	0.00244762	0.00887869	DZIP3
1699	ENSG00000163519	7.56932	3.64767	1.27591	0.00050224	0.00219461	TRAT1
1700	ENSG00000214381	32.3202	2.47528	0.53933	2.87273e-07	2.37087e-06	LINC00488
1701	ENSG00000121570	630.331	1.63092	0.176336	2.07531e-21	8.35109e-20	DPPA4
1702	ENSG00000242242	7534.52	0.917191	0.0978186	1.09323e-21	4.54013e-20	NECTIN3-AS1
1703	ENSG00000177707	990.649	-0.539558	0.131287	1.71648e-05	0.000103227	NECTIN3
1704	ENSG00000144834	9387.29	-0.586443	0.121686	6.03172e-07	4.73519e-06	TAGLN3
1705	ENSG00000091972	5311.04	0.221535	0.0895227	0.0114525	0.0339563	CD200
1706	ENSG00000138459	1890.63	0.310147	0.100368	0.00150273	0.00578699	SLC35A5
1707	ENSG00000091986	1728.81	1.78065	0.179612	3.01817e-24	1.56152e-22	CCDC80
1708	ENSG00000163606	10.3462	1.62407	0.846142	0.00302151	0.0106682	CD200R1
1709	ENSG00000163608	2272.29	0.231371	0.100363	0.0178784	0.049863	NEPRO
1710	ENSG00000206530	273.221	0.905195	0.180439	1.02009e-07	9.11533e-07	CFAP44
1711	ENSG00000163611	89.8789	0.849217	0.250555	0.000138691	0.000690772	SPICE1
1712	ENSG00000178075	33.1045	0.860104	0.481345	0.0101537	0.0306967	GRAMD1C
1713	ENSG00000184307	10.0995	1.30384	0.904692	0.00803796	0.0251398	ZDHHC23
1714	ENSG00000163617	349.2	0.487958	0.143255	0.000322874	0.00147631	CCDC191
1715	ENSG00000151576	1543.94	0.941471	0.111333	5.3968e-18	1.57847e-16	QTRT2
1716	ENSG00000172020	25836.5	-0.564647	0.0935685	6.81146e-10	8.27149e-09	GAP43
1717	ENSG00000185565	3695.19	-0.489625	0.119796	2.15677e-05	0.000127069	LSAMP
1718	ENSG00000198406	108.566	0.968406	0.229095	3.96615e-06	2.67527e-05	BZW1P2
1719	ENSG00000144847	649.414	-0.687896	0.187272	6.90655e-05	0.000368954	IGSF11
1720	ENSG00000121578	644.466	0.651956	0.171204	4.50703e-05	0.000250331	B4GALT4
1721	ENSG00000163389	1178.35	0.485835	0.114593	1.1403e-05	7.08966e-05	POGLUT1
1722	ENSG00000113845	1596.88	0.327506	0.119184	0.00427295	0.0145045	TIMMDC1
1723	ENSG00000138495	822.4	-0.273171	0.104085	0.00679372	0.0216974	COX17
1724	ENSG00000183833	263.953	0.704695	0.167667	7.6006e-06	4.88976e-05	CFAP91
1725	ENSG00000163428	1312.54	1.03349	0.118155	3.64209e-19	1.188e-17	LRRC58
1726	ENSG00000163430	2500.92	-0.319595	0.102363	0.00128821	0.00507027	FSTL1
1727	ENSG00000065518	2656.57	-0.250161	0.0876213	0.00354006	0.0122652	NDUFB4
1728	ENSG00000145087	762.304	-0.780055	0.113542	1.63192e-12	2.7284e-11	STXBP5L
1729	ENSG00000051341	353.364	-0.48883	0.174689	0.00240934	0.00875275	POLQ
1730	ENSG00000242445	41.0486	-0.853113	0.402751	0.0052833	0.017446	RPL7AP11
1731	ENSG00000114030	7081.13	0.664265	0.0869712	6.6441e-15	1.42903e-13	KPNA1
1732	ENSG00000138496	245.348	0.765552	0.179177	4.87057e-06	3.24183e-05	PARP9
1733	ENSG00000163840	163.194	0.726843	0.262866	0.00138767	0.0054073	DTX3L
1734	ENSG00000173193	347.138	0.908406	0.205613	1.8604e-06	1.34122e-05	PARP14
1735	ENSG00000173175	1364.52	-1.11979	0.13089	1.68672e-18	5.20537e-17	ADCY5
1736	ENSG00000239523	92.8754	-0.872133	0.295817	0.000557753	0.00241063	MYLK-AS1
1737	ENSG00000065534	465.16	-1.4319	0.218153	5.08722e-12	8.08277e-11	MYLK
1738	ENSG00000175455	2909.85	-0.332602	0.0923705	0.000224703	0.00107057	CCDC14
1739	ENSG00000114491	1750.88	0.29684	0.0993926	0.0021554	0.00794422	UMPS
1740	ENSG00000082781	735.316	-0.531073	0.157204	0.0003146	0.00144119	ITGB5
1741	ENSG00000173706	1449.53	1.31166	0.118337	1.78627e-29	1.34528e-27	HEG1
1742	ENSG00000221955	158.938	1.26017	0.255347	9.10615e-08	8.19653e-07	SLC12A8
1743	ENSG00000144909	1743.09	0.690014	0.138944	2.06162e-07	1.74653e-06	OSBPL11
1744	ENSG00000171084	104.853	1.15646	0.245994	3.32941e-07	2.71232e-06	FAM86JP
1745	ENSG00000114544	1497.69	-0.385982	0.100229	7.42489e-05	0.00039459	SLC41A3
1746	ENSG00000163884	425.599	-0.505109	0.144021	0.000210188	0.00100726	KLF15
1747	ENSG00000163885	51.2304	1.0793	0.467761	0.00219598	0.00806928	CFAP100
1748	ENSG00000070476	1831.72	0.26795	0.0872962	0.00173497	0.00655928	ZXDC
1749	ENSG00000159685	1080.97	-0.408541	0.0993885	2.379e-05	0.000138932	CHCHD6
1750	ENSG00000239921	34.3803	3.51545	0.5143	8.68325e-13	1.50699e-11	LINC01471
1751	ENSG00000073111	4525.49	-0.429994	0.135934	0.000867759	0.00357542	MCM2
1752	ENSG00000285600	49.2677	-0.821269	0.327335	0.00223199	0.00817356	AC023593.1
1753	ENSG00000114631	9736.75	-0.543846	0.0767083	5.93548e-13	1.05616e-11	PODXL2
1754	ENSG00000114626	199.559	1.29477	0.179444	6.40226e-14	1.27152e-12	ABTB1
1755	ENSG00000058262	11051.6	-0.21494	0.0762848	0.00418901	0.0142529	SEC61A1
1756	ENSG00000175792	2790.95	-0.28231	0.0864946	0.000855748	0.00352889	RUVBL1
1757	ENSG00000179348	1956.04	1.80398	0.16693	2.64853e-28	1.83189e-26	GATA2
1758	ENSG00000244300	103.416	1.70607	0.274899	4.54541e-11	6.45186e-10	GATA2-AS1
1759	ENSG00000242551	9.84006	1.84206	0.927826	0.00238809	0.00868809	POU5F1P6
1760	ENSG00000242992	42.3983	-0.866978	0.405168	0.00487673	0.0162692	FTH1P4
1761	ENSG00000177646	1349.85	-0.292193	0.113104	0.00738319	0.023323	ACAD9
1762	ENSG00000114656	431.939	1.01479	0.137786	2.97611e-14	6.05724e-13	CFAP92
1763	ENSG00000114654	414.41	0.954234	0.137083	6.24019e-13	1.10718e-11	EFCC1
1764	ENSG00000249505	14.5136	2.43027	0.711489	4.27886e-05	0.000238406	AC108673.1
1765	ENSG00000181789	6110.55	0.433464	0.0915419	1.27553e-06	9.41339e-06	COPG1
1766	ENSG00000183624	1811.88	0.720644	0.109278	1.20991e-11	1.85186e-10	HMCES
1767	ENSG00000184897	16320.1	0.376962	0.112324	0.000473768	0.00208497	H1-10
1768	ENSG00000172771	110.345	-0.541061	0.221443	0.00567847	0.0185666	EFCAB12
1769	ENSG00000129071	1087.23	-0.533942	0.115415	1.64991e-06	1.19824e-05	MBD4
1770	ENSG00000004399	1058.75	0.971751	0.199157	1.79758e-07	1.54033e-06	PLXND1
1771	ENSG00000203644	341.124	0.766637	0.229524	0.000196363	0.000947275	AC083799.1
1772	ENSG00000248243	7.40995	1.66066	1.28542	0.00711913	0.0225757	LINC02014
1773	ENSG00000253540	111.398	0.52289	0.23262	0.00998524	0.0302674	FAM86HP
1774	ENSG00000114670	44.9505	-1.54743	0.350307	8.68361e-07	6.62078e-06	NEK11
1775	ENSG00000198585	1470.86	0.554458	0.116653	8.5812e-07	6.55285e-06	NUDT16
1776	ENSG00000261167	251.676	1.16402	0.171529	1.55473e-12	2.60643e-11	AC107027.3
1777	ENSG00000114686	4223.67	0.281653	0.0890503	0.00123175	0.00486907	MRPL3
1778	ENSG00000196353	946.543	-0.675729	0.172738	2.76628e-05	0.000159498	CPNE4
1779	ENSG00000138246	2753.28	0.451857	0.125089	0.000165053	0.000808748	DNAJC13
1780	ENSG00000113971	150.291	0.873869	0.22397	1.86464e-05	0.000111242	NPHP3
1781	ENSG00000144868	223.945	-1.44267	0.204646	1.80712e-13	3.43394e-12	TMEM108
1782	ENSG00000163781	2634.96	-0.356687	0.0869948	2.81432e-05	0.000162049	TOPBP1
1783	ENSG00000144867	1371.61	-0.439749	0.0997803	5.86332e-06	3.85261e-05	SRPRB
1784	ENSG00000154917	8553.83	0.481141	0.077398	2.66735e-10	3.43201e-09	RAB6B
1785	ENSG00000163785	2338.38	-0.677052	0.102451	1.23685e-11	1.89075e-10	RYK
1786	ENSG00000260633	114.468	1.08765	0.222789	1.50949e-07	1.31126e-06	AC010207.1
1787	ENSG00000114019	7549.48	0.58693	0.139547	1.02861e-05	6.45558e-05	AMOTL2
1788	ENSG00000182923	1464.02	0.392502	0.0935575	1.73098e-05	0.000103998	CEP63
1789	ENSG00000154928	7095.1	-0.956709	0.0858395	1.42572e-29	1.08035e-27	EPHB1
1790	ENSG00000174611	577.498	1.67149	0.181998	3.69152e-21	1.43974e-19	KY
1791	ENSG00000240086	1207.19	-0.347478	0.157007	0.0176749	0.049374	AC092969.1
1792	ENSG00000114054	1559.27	0.401082	0.100422	4.02754e-05	0.000225116	PCCB
1793	ENSG00000118007	2976.97	-0.24649	0.0834487	0.00259774	0.0093298	STAG1
1794	ENSG00000168875	909.822	-0.812791	0.177905	1.09367e-06	8.1766e-06	SOX14
1795	ENSG00000181322	56.9771	0.627763	0.300454	0.0105621	0.0317323	NME9
1796	ENSG00000158220	27.985	2.0922	0.507514	2.57028e-06	1.80956e-05	ESYT3
1797	ENSG00000114107	905.153	-0.322562	0.104081	0.00139658	0.0054375	CEP70
1798	ENSG00000241429	120.323	-0.624858	0.265712	0.00559287	0.0183159	EEF1A1P25
1799	ENSG00000178631	178.079	1.02261	0.20823	1.41817e-07	1.2363e-06	ACTG1P1
1800	ENSG00000114115	4742.62	0.747647	0.121013	1.76318e-10	2.327e-09	RBP1
1801	ENSG00000158258	2025.78	-0.516393	0.161966	0.0006336	0.00270334	CLSTN2
1802	ENSG00000177311	1824.72	0.43431	0.138073	0.000933596	0.00381206	ZBTB38
1803	ENSG00000114125	2433.3	0.267781	0.0869965	0.00168399	0.00638974	RNF7
1804	ENSG00000069849	3228.98	-0.568502	0.106826	4.12221e-08	3.90754e-07	ATP1B3
1805	ENSG00000233597	30.8798	-0.997202	0.511743	0.00544949	0.017913	AC133435.1
1806	ENSG00000114127	1444.23	0.593645	0.110154	2.77738e-08	2.70243e-07	XRN1
1807	ENSG00000175054	1216.65	0.309578	0.0961796	0.000962607	0.00391308	ATR
1808	ENSG00000240950	83.1474	-0.639607	0.298666	0.00890503	0.027437	AC021074.1
1809	ENSG00000175040	675.407	-0.892796	0.127355	4.8309e-13	8.74783e-12	CHST2
1810	ENSG00000181804	91.9847	1.54991	0.349745	7.83781e-07	6.04137e-06	SLC9A9
1811	ENSG00000181744	352.726	-0.412089	0.174438	0.0102066	0.0308262	DIPK2A
1812	ENSG00000239797	9.91895	-2.20708	1.08463	0.00176809	0.00667078	RPL21P39
1813	ENSG00000152952	92.9194	-1.24276	0.279669	1.00238e-06	7.56298e-06	PLOD2
1814	ENSG00000163755	769.266	0.711301	0.153309	1.00635e-06	7.58727e-06	HPS3
1815	ENSG00000047457	163.58	3.7602	0.295583	3.79437e-38	5.19133e-36	CP
1816	ENSG00000244503	17.2948	-1.16581	0.608171	0.00450347	0.0151802	AC108751.5
1817	ENSG00000018408	2036.26	0.546514	0.106679	1.06783e-07	9.49024e-07	WWTR1
1818	ENSG00000206199	15.9999	4.54224	0.972058	6.83408e-07	5.31595e-06	ANKUB1
1819	ENSG00000070087	18301.2	-0.220434	0.0728469	0.0021435	0.00790712	PFN2
1820	ENSG00000120742	4731.67	0.818916	0.0841594	5.26297e-23	2.42264e-21	SERP1
1821	ENSG00000198843	3464.47	0.374386	0.0863495	9.64561e-06	6.07992e-05	SELENOT
1822	ENSG00000240137	69.9932	0.887374	0.292707	0.000426121	0.00189629	ERICH6-AS1
1823	ENSG00000163646	156.6	1.88672	0.223783	2.83568e-18	8.4443e-17	CLRN1
1824	ENSG00000144893	527.746	0.490445	0.176111	0.00252465	0.00911128	MED12L
1825	ENSG00000152601	950.93	0.350408	0.121073	0.00258517	0.00929144	MBNL1
1826	ENSG00000181467	1394.11	-0.314969	0.107444	0.00245466	0.00889674	RAP2B
1827	ENSG00000114790	678.404	0.556752	0.133788	1.33767e-05	8.22543e-05	ARHGEF26
1828	ENSG00000174948	15.3973	-2.56731	0.737681	3.083e-05	0.000176079	GPR149
1829	ENSG00000196549	30.9595	-1.26346	0.455146	0.000503058	0.00219777	MME
1830	ENSG00000114805	4696.1	1.00107	0.102265	2.19133e-23	1.0378e-21	PLCH1
1831	ENSG00000169359	314.381	0.520344	0.243536	0.0131569	0.0382455	SLC33A1
1832	ENSG00000114850	3808.89	0.255244	0.0966664	0.00674613	0.0215538	SSR3
1833	ENSG00000197415	1861.63	-0.387182	0.109848	0.000265884	0.00124414	VEPH1
1834	ENSG00000163661	1780.41	0.574015	0.126874	2.463e-06	1.73955e-05	PTX3
1835	ENSG00000168779	4268.85	-0.746579	0.364175	0.00786589	0.0246674	SHOX2
1836	ENSG00000168827	2864.8	0.41545	0.0968048	1.06728e-05	6.68124e-05	GFM1
1837	ENSG00000118855	932.276	0.543545	0.116391	1.29584e-06	9.55467e-06	MFSD1
1838	ENSG00000151967	544.555	0.562597	0.15247	9.1236e-05	0.000475528	SCHIP1
1839	ENSG00000168811	5.22258	1.26328	1.9233	0.0138178	0.0398793	IL12A
1840	ENSG00000180044	84.6301	-0.943911	0.282366	0.000132531	0.000662978	C3orf80
1841	ENSG00000068885	603.956	-0.755248	0.132428	3.09473e-09	3.45016e-08	IFT80
1842	ENSG00000113810	2746.82	-0.662909	0.135872	3.41612e-07	2.77928e-06	SMC4
1843	ENSG00000213186	422.442	-0.879323	0.192786	9.95932e-07	7.52126e-06	TRIM59
1844	ENSG00000260572	87.7104	-0.595377	0.260786	0.00727628	0.0230148	AC069224.1
1845	ENSG00000163590	3509.38	-0.297248	0.0947862	0.00130317	0.00512179	PPM1L
1846	ENSG00000196542	38.5711	-1.34043	0.39195	5.88669e-05	0.000318689	SPTSSB
1847	ENSG00000234851	151.771	-0.846565	0.221416	2.65243e-05	0.000153336	RPL23AP42
1848	ENSG00000121871	687.889	-0.940212	0.196556	3.02055e-07	2.48371e-06	SLITRK3
1849	ENSG00000244128	73.8647	-1.26921	0.321461	8.23134e-06	5.25162e-05	LINC01322
1850	ENSG00000114200	1687.56	0.569499	0.0986983	3.32769e-09	3.68816e-08	BCHE
1851	ENSG00000169064	165.148	1.19481	0.211871	2.1565e-09	2.44963e-08	ZBBX
1852	ENSG00000174776	104.391	1.53148	0.278409	3.50637e-09	3.86688e-08	WDR49
1853	ENSG00000114209	991.511	-0.602297	0.122031	3.00168e-07	2.46985e-06	PDCD10
1854	ENSG00000163536	785.265	-1.11925	0.169258	5.13663e-12	8.15076e-11	SERPINI1
1855	ENSG00000244227	4.20929	1.66464	2.78545	0.0128967	0.0375643	LRRC77P
1856	ENSG00000206120	383.743	0.584301	0.138734	9.91474e-06	6.23838e-05	EGFEM1P
1857	ENSG00000008952	6728.66	0.217865	0.0873306	0.0110693	0.0330229	SEC62
1858	ENSG00000173889	1547.63	0.810152	0.123536	1.10074e-11	1.69002e-10	PHC3
1859	ENSG00000136603	2748.84	0.889951	0.157782	3.44563e-09	3.80859e-08	SKIL
1860	ENSG00000013293	64.9825	-0.696443	0.322203	0.00723436	0.0228969	SLC7A14
1861	ENSG00000163584	551.313	-1.12661	0.134015	5.94431e-18	1.73038e-16	RPL22L1
1862	ENSG00000163577	236.175	0.84778	0.245444	0.000109582	0.000558965	EIF5A2
1863	ENSG00000234594	15.0951	0.960489	0.716362	0.0149765	0.0427378	AC008134.1
1864	ENSG00000075420	2255.65	1.40214	0.116559	2.74026e-34	2.97288e-32	FNDC3B
1865	ENSG00000144959	161.936	0.700894	0.271722	0.0025181	0.00909588	NCEH1
1866	ENSG00000114346	2088.24	-1.03848	0.134348	1.68711e-15	3.8903e-14	ECT2
1867	ENSG00000169760	1124.82	-1.06955	0.107661	4.42893e-24	2.23507e-22	NLGN1
1868	ENSG00000197584	36.3423	-1.76054	0.411611	1.45792e-06	1.06604e-05	KCNMB2
1869	ENSG00000172667	3596.09	2.21448	0.125594	9.98734e-71	7.93414e-68	ZMAT3
1870	ENSG00000121864	1811.52	-0.460436	0.0914076	2.53881e-07	2.11943e-06	ZNF639
1871	ENSG00000114450	2098.63	0.4066	0.152297	0.00443123	0.0149736	GNB4
1872	ENSG00000136518	3069.33	-0.285938	0.0830499	0.000445704	0.00197523	ACTL6A
1873	ENSG00000058056	1359.12	-0.424635	0.0971051	7.10964e-06	4.59431e-05	USP13
1874	ENSG00000114757	271.972	-1.03756	0.187473	4.75317e-09	5.14759e-08	PEX5L
1875	ENSG00000205981	788.678	-0.841318	0.13205	4.00742e-11	5.73784e-10	DNAJC19
1876	ENSG00000242808	2086.99	0.429014	0.0985971	8.029e-06	5.14386e-05	SOX2-OT
1877	ENSG00000181449	13120.7	0.37656	0.079262	1.31736e-06	9.69594e-06	SOX2
1878	ENSG00000078081	3.52916	4.51692	2.78047	0.00114098	0.00455412	LAMP3
1879	ENSG00000053524	224.058	-0.511754	0.208895	0.00607336	0.0197112	MCF2L2
1880	ENSG00000176597	1592.01	-0.750632	0.108872	1.43854e-12	2.43485e-11	B3GNT5
1881	ENSG00000240024	1125.3	-0.343685	0.110715	0.00131312	0.00515187	LINC00888
1882	ENSG00000163872	4789.02	0.345979	0.135166	0.00710509	0.0225399	YEATS2
1883	ENSG00000114770	2607.63	0.473047	0.110799	1.02403e-05	6.42844e-05	ABCC5
1884	ENSG00000223529	190.97	-0.629027	0.280002	0.00716434	0.0227044	EEF1A1P8
1885	ENSG00000145191	2626.48	0.3739	0.0875425	1.28792e-05	7.94332e-05	EIF2B5
1886	ENSG00000228205	110.768	-1.16019	0.293714	9.15596e-06	5.78757e-05	AC131235.1
1887	ENSG00000161203	12685.8	-0.443594	0.0776844	6.35154e-09	6.75969e-08	AP2M1
1888	ENSG00000161204	2262.67	0.464728	0.105976	6.22339e-06	4.06534e-05	ABCF3
1889	ENSG00000214160	799.748	0.49077	0.112224	6.12831e-06	4.00962e-05	ALG3
1890	ENSG00000163888	538.303	-0.666355	0.138027	4.37739e-07	3.51032e-06	CAMK2N2
1891	ENSG00000114867	20443.5	0.542152	0.0777909	1.43235e-12	2.42604e-11	EIF4G1
1892	ENSG00000090539	243.135	-0.523986	0.168178	0.000800288	0.00332563	CHRD
1893	ENSG00000177383	5595.56	-0.193326	0.0825267	0.0168606	0.0473893	MAGEF1
1894	ENSG00000156931	2419.04	-0.501095	0.0916448	2.2258e-08	2.19171e-07	VPS8
1895	ENSG00000187068	867.36	-0.895043	0.143798	9.69264e-11	1.32759e-09	C3orf70
1896	ENSG00000073803	3591.72	0.34081	0.0990283	0.000407043	0.00182027	MAP3K13
1897	ENSG00000229638	499.27	-0.595468	0.19268	0.000707322	0.00298544	RPL4P4
1898	ENSG00000163904	3493.9	0.484648	0.0934599	1.10721e-07	9.81543e-07	SENP2
1899	ENSG00000136527	9528.19	-0.752566	0.0860121	5.6504e-19	1.80016e-17	TRA2B
1900	ENSG00000090520	2395.26	0.231652	0.0966336	0.0140967	0.0405072	DNAJB11
1901	ENSG00000163918	1071.87	-0.259	0.107845	0.0130644	0.0380081	RFC4
1902	ENSG00000223803	64.3384	-0.869307	0.329473	0.00139674	0.0054375	RPS20P14
1903	ENSG00000163923	590.859	-0.304218	0.133952	0.0169391	0.0475828	RPL39L
1904	ENSG00000175077	94.1029	0.716146	0.247744	0.000984472	0.00398826	RTP1
1905	ENSG00000270959	44.6284	1.42432	0.427534	7.29258e-05	0.000387883	LPP-AS2
1906	ENSG00000145012	434.29	0.642553	0.129781	2.53694e-07	2.11859e-06	LPP
1907	ENSG00000073282	6.92285	-1.27645	1.28946	0.0119487	0.0352029	TP63
1908	ENSG00000090530	109.35	2.02792	0.321641	2.12595e-11	3.15397e-10	P3H2
1909	ENSG00000196083	330.871	2.55726	0.233055	3.54355e-29	2.57425e-27	IL1RAP
1910	ENSG00000188729	16.8372	-1.46062	0.601194	0.00107262	0.0043113	OSTN
1911	ENSG00000188958	38.6283	1.15356	0.394387	0.000380149	0.00170963	UTS2B
1912	ENSG00000152492	4474.26	0.530955	0.0852171	2.1539e-10	2.79916e-09	CCDC50
1913	ENSG00000114279	507.106	-0.426523	0.140841	0.00135858	0.0053116	FGF12
1914	ENSG00000127252	180.681	-0.90709	0.184405	1.6361e-07	1.41228e-06	PLAAT1
1915	ENSG00000114315	513.59	1.39558	0.232066	1.86392e-10	2.44684e-09	HES1
1916	ENSG00000225742	9.13065	1.33508	1.02854	0.00900599	0.0277084	LINC02036
1917	ENSG00000133657	4210.59	0.573493	0.121275	9.20855e-07	6.99719e-06	ATP13A3
1918	ENSG00000041802	2485.77	0.45491	0.0909552	3.1635e-07	2.58915e-06	LSG1
1919	ENSG00000185112	140.526	-0.50013	0.202565	0.00598797	0.0194676	FAM43A
1920	ENSG00000173950	1775.23	-0.913091	0.10658	2.05744e-18	6.25539e-17	XXYLT1
1921	ENSG00000184203	1801.29	-0.4641	0.0885932	8.595e-08	7.76483e-07	PPP1R2
1922	ENSG00000176945	75.1649	0.608508	0.288414	0.0106455	0.0319366	MUC20
1923	ENSG00000260261	68.209	1.15553	0.314813	2.8979e-05	0.000166588	AC124944.2
1924	ENSG00000072274	3245.44	-0.830258	0.171288	2.72393e-07	2.26247e-06	TFRC
1925	ENSG00000161217	2072.45	0.715226	0.146437	3.30519e-07	2.69526e-06	PCYT1A
1926	ENSG00000213123	297.279	-0.497542	0.155792	0.000656659	0.00279398	TCTEX1D2
1927	ENSG00000225770	17.8173	-1.40695	0.608759	0.00148217	0.0057239	RPS29P3
1928	ENSG00000174007	819.785	-0.322971	0.118169	0.00453334	0.0152726	CEP19
1929	ENSG00000114503	5781.35	0.249815	0.0956959	0.00745368	0.0235155	NCBP2
1930	ENSG00000270170	995.911	-0.282504	0.123924	0.0172976	0.0484682	NCBP2AS2
1931	ENSG00000161267	349.198	-0.670058	0.168903	2.21642e-05	0.00013024	BDH1
1932	ENSG00000186001	3584.6	0.474762	0.122739	5.85002e-05	0.000317052	LRCH3
1933	ENSG00000182899	14482.8	-0.71944	0.0857201	1.37528e-17	3.87517e-16	RPL35A
1934	ENSG00000185621	700.05	0.728545	0.12604	2.12221e-09	2.41849e-08	LMLN
1935	ENSG00000250312	390.164	-0.4286	0.14749	0.00203819	0.00756817	ZNF718
1936	ENSG00000198155	24.037	-1.03144	0.626459	0.00867327	0.0268102	ZNF876P
1937	ENSG00000250321	30.8169	-0.754591	0.443005	0.0152184	0.0433327	AC079140.2
1938	ENSG00000174227	1621.83	0.341235	0.0953144	0.000242529	0.00114706	PIGG
1939	ENSG00000273238	140.378	-0.776514	0.241571	0.000294779	0.00136252	TMEM271
1940	ENSG00000133256	20.5825	1.10546	0.534357	0.00371421	0.0128091	PDE6B
1941	ENSG00000215375	221.114	0.536115	0.169971	0.000684562	0.00290017	MYL5
1942	ENSG00000185619	4637.81	-0.295204	0.0926264	0.0010829	0.00434623	PCGF3
1943	ENSG00000249592	407.923	0.384338	0.139357	0.00363142	0.0125479	AC139887.2
1944	ENSG00000168993	1472.43	-1.44183	0.127411	1.09729e-30	9.03781e-29	CPLX1
1945	ENSG00000145214	746.527	-0.448642	0.120961	0.000113401	0.000576413	DGKQ
1946	ENSG00000159692	9024.37	-0.23	0.0756141	0.00202476	0.00752096	CTBP1
1947	ENSG00000090316	3324.49	-0.288632	0.0845507	0.000496405	0.00217217	MAEA
1948	ENSG00000163945	551.036	-0.472252	0.130584	0.000151872	0.000750434	UVSSA
1949	ENSG00000013810	3156.55	-0.791903	0.102922	3.58753e-15	7.97383e-14	TACC3
1950	ENSG00000168936	1422.6	-0.607368	0.0961629	1.01324e-10	1.38474e-09	TMEM129
1951	ENSG00000068078	22375	0.573944	0.118985	5.96983e-07	4.69559e-06	FGFR3
1952	ENSG00000168924	3631.12	0.247793	0.0817145	0.00201505	0.00749051	LETM1
1953	ENSG00000109685	16711.6	-0.215924	0.0870332	0.0112688	0.0335327	NSD2
1954	ENSG00000185049	2711.16	0.253131	0.0945173	0.00608695	0.0197501	NELFA
1955	ENSG00000123933	5741.22	-0.535013	0.0986659	2.5925e-08	2.53154e-07	MXD4
1956	ENSG00000159733	41.334	-1.4586	0.380468	1.11823e-05	6.96302e-05	ZFYVE28
1957	ENSG00000109736	1807.9	-0.353738	0.101631	0.00033952	0.00154439	MFSD10
1958	ENSG00000087269	1542.65	0.251299	0.0942709	0.00633964	0.0204675	NOP14
1959	ENSG00000197386	6649.61	0.46231	0.096254	8.54834e-07	6.53383e-06	HTT
1960	ENSG00000188981	56.6551	-0.584752	0.3004	0.0161916	0.0457491	MSANTD1
1961	ENSG00000159788	3931.64	0.26603	0.0841837	0.00127732	0.00503063	RGS12
1962	ENSG00000175920	32.5338	0.877609	0.514012	0.0110123	0.0328646	DOK7
1963	ENSG00000250986	72.7539	-0.980931	0.338536	0.000529661	0.00229931	LINC02600
1964	ENSG00000184160	37.4945	-1.24732	0.535193	0.00162072	0.00618909	ADRA2C
1965	ENSG00000251669	149.318	0.999777	0.1973	6.63242e-08	6.09238e-07	FAM86EP
1966	ENSG00000243894	8.73984	-1.02342	1.84881	0.0139829	0.0402379	RPS3AP16
1967	ENSG00000132406	966.934	0.443667	0.120539	0.000132564	0.000663009	TMEM128
1968	ENSG00000145220	567.973	0.605493	0.154488	3.22167e-05	0.000183445	LYAR
1969	ENSG00000168824	12266.3	-0.35947	0.0835707	1.09234e-05	6.82077e-05	NSG1
1970	ENSG00000168818	1454.91	0.239346	0.0939288	0.00909174	0.0279424	STX18
1971	ENSG00000082929	16.7469	2.86968	0.868677	5.1582e-05	0.000282395	LINC01587
1972	ENSG00000072840	574.18	0.623418	0.142225	4.16334e-06	2.79833e-05	EVC
1973	ENSG00000072832	40480.1	-0.731387	0.0775623	1.18103e-21	4.88825e-20	CRMP1
1974	ENSG00000109501	1399.75	0.923743	0.120805	4.05394e-15	8.9379e-14	WFS1
1975	ENSG00000074211	15.7817	-1.42064	0.904914	0.00554121	0.0181757	PPP2R2C
1976	ENSG00000179010	13482.7	0.250249	0.0865469	0.0031826	0.0111793	MRFAP1
1977	ENSG00000178988	5351.44	0.300886	0.0876551	0.000456766	0.00201989	MRFAP1L1
1978	ENSG00000186222	918.73	0.432852	0.118401	0.000146115	0.000724748	BLOC1S4
1979	ENSG00000173013	231.249	0.623287	0.165678	5.85135e-05	0.000317054	CCDC96
1980	ENSG00000173011	2005.39	0.292524	0.0997015	0.00257135	0.00925123	TADA2B
1981	ENSG00000109519	819.683	0.388254	0.113626	0.000400071	0.00179202	GRPEL1
1982	ENSG00000184985	783.547	-0.760578	0.135941	5.71132e-09	6.10737e-08	SORCS2
1983	ENSG00000163995	909.739	0.327484	0.132501	0.00948639	0.0289817	ABLIM2
1984	ENSG00000125089	16.6381	2.13087	0.672601	9.45986e-05	0.000490966	SH3TC1
1985	ENSG00000170801	47.2038	1.20219	0.424297	0.000453297	0.00200599	HTRA3
1986	ENSG00000155275	613.047	0.382812	0.120547	0.000949758	0.00387118	TRMT44
1987	ENSG00000205959	27.7494	-1.23695	0.454117	0.000602365	0.0025853	AC105345.1
1988	ENSG00000261490	150.263	0.98824	0.297051	0.000129052	0.000647571	AC005674.1
1989	ENSG00000071127	9552.74	1.27227	0.0858067	6.05936e-51	1.69572e-48	WDR1
1990	ENSG00000178163	3046.6	0.464073	0.109111	1.12387e-05	6.99634e-05	ZNF518B
1991	ENSG00000002587	225.337	-1.85786	0.771987	0.00071617	0.00301747	HS3ST1
1992	ENSG00000287778	7.38009	-2.43612	1.29789	0.00255443	0.00919975	AC006230.1
1993	ENSG00000249780	151.786	0.479163	0.230715	0.0171077	0.0479907	AC093809.1
1994	ENSG00000157869	1204.08	-0.273472	0.0999539	0.00488466	0.0162891	RAB28
1995	ENSG00000038219	3953.12	0.355686	0.103015	0.000386102	0.00173513	BOD1L1
1996	ENSG00000048342	1223.12	0.48081	0.116054	1.74958e-05	0.000104936	CC2D2A
1997	ENSG00000237765	1390.14	0.331718	0.126983	0.00628871	0.0203244	FAM200B
1998	ENSG00000007062	1343.72	-0.366388	0.151747	0.0107851	0.0322767	PROM1
1999	ENSG00000169762	1655.54	0.320633	0.101961	0.00121432	0.00481177	TAPT1
[truncated: 6,832 more rows]

## Sheet: IPA_analysis
© 2000-2022 QIAGEN. All rights reserved.	#NUM! = no value could be calculated
Ingenuity Canonical Pathways	-log(p-value)	Ratio	z-score	Molecules
Superpathway of Cholesterol Biosynthesis	11.6	0.552	-4	ACAT2,DHCR24,DHCR7,EBP,FDFT1,FDPS,HADHA,HMGCR,HMGCS1,HSD17B7,IDI1,LSS,MVD,MVK,SQLE,TM7SF2
EIF2 Signaling	9.44	0.188	-4.379	ACTA2,AGO2,ATF3,HNRNPA1,NKX6-2,RPL10,RPL10A,RPL13A,RPL18A,RPL19,RPL21,RPL22L1,RPL26,RPL27,RPL29,RPL32,RPL34,RPL36,RPL37A,RPL39,RPL5,RPL6,RPL7,RPL7A,RPS12,RPS15A,RPS2,RPS23,RPS25,RPS27,RPS27A,RPS27L,RPS28,RPS29,RPS3,RPS3A,RPS4X,RPS5,RPS6,RPS7,RPS9,SREBF1
Osteoarthritis Pathway	7.83	0.171	1.134	ANXA2,BMP2,CASP7,CASP8,CASQ1,DKK1,FZD10,FZD2,FZD8,HES1,HTRA1,IL1RAP,IL1RAPL1,IL1RAPL2,ITGA1,ITGA10,ITGA2,ITGA2B,ITGA8,ITGAV,ITGB2,ITGB3,ITGB8,MEF2C,MMP10,MMP12,PDGFC,PGF,PTHLH,RELB,RUNX2,SDC4,SLC39A8,TGFB1,TIMP3,TLR4,TNFRSF1A,VEGFC,WNT3A,WNT8B
Hepatic Fibrosis / Hepatic Stellate Cell Activation	7.54	0.18	#NUM!	ACTA2,BAX,CCN2,CCR7,COL16A1,COL1A2,COL20A1,COL26A1,COL4A2,CSF1,EDNRB,FAS,FGF1,IGF2,IGFBP5,IL1A,IL1RAP,IL1RAPL1,IL1RAPL2,IL6R,KDR,LEPR,LHX2,MMP2,MYL7,MYL9,PDGFB,PDGFC,PGF,RELB,SERPINE1,TGFB1,TLR4,TNFRSF1A,VEGFC
Hepatic Fibrosis Signaling Pathway	7.48	0.138	2.655	ACTA2,APC2,CACNA2D4,CACNG2,CACNG4,CACNG5,CACNG6,CCN2,CDKN1B,COL1A2,CYBB,DIRAS3,FOS,FOXO1,FTH1,FZD10,FZD2,FZD8,IL17RA,IL1A,IL1RAP,IL1RAPL1,IL1RAPL2,ITGA1,ITGA10,ITGA2,ITGA2B,ITGA8,ITGAV,ITGB2,ITGB3,ITGB8,KDR,LEPR,MAPK11,MYL7,MYL9,MYLK,NFKBID,PDGFB,PDGFC,PGF,PRKACA,PRKCQ,PTEN,RAC2,RELB,RND2,RND3,SERPINE1,TGFB1,TLR4,TNFRSF1A,TTN,VEGFC,WNT3A,WNT8B,WNT9B
LXR/RXR Activation	6.59	0.203	0.728	ACACA,APOA1,APOC1,APOE,C3,CD36,FASN,FDFT1,HMGCR,HPX,IL1A,IL1RAP,IL1RAPL1,IL1RAPL2,LDLR,MYLIP,PLTP,RELB,RXRG,SCD,SERPINF2,SREBF1,TLR3,TLR4,TNFRSF1A
Cholesterol Biosynthesis I	6.55	0.615	-2.828	DHCR24,DHCR7,EBP,FDFT1,HSD17B7,LSS,SQLE,TM7SF2
Cholesterol Biosynthesis II (via 24,25-dihydrolanosterol)	6.55	0.615	-2.828	DHCR24,DHCR7,EBP,FDFT1,HSD17B7,LSS,SQLE,TM7SF2
Cholesterol Biosynthesis III (via Desmosterol)	6.55	0.615	-2.828	DHCR24,DHCR7,EBP,FDFT1,HSD17B7,LSS,SQLE,TM7SF2
Regulation of eIF4 and p70S6K Signaling	6.35	0.173	0.447	AGO2,IRS1,ITGA1,ITGA10,ITGA2,ITGA2B,ITGA8,ITGAV,ITGB2,ITGB3,ITGB8,MAPK11,PPM1J,PPP2R2C,RPS12,RPS15A,RPS2,RPS23,RPS25,RPS27,RPS27A,RPS27L,RPS28,RPS29,RPS3,RPS3A,RPS4X,RPS5,RPS6,RPS7,RPS9
Neuropathic Pain Signaling In Dorsal Horn Neurons	5.81	0.208	-1.528	CAMK1G,FOS,GPR37,GRIA2,GRIN1,GRIN2C,GRIN2D,GRIN3A,GRM3,GRM5,GRM7,ITPR1,ITPR2,ITPR3,KCNN3,KCNQ3,PLCE1,PLCH1,PRKACA,PRKCQ,TACR1
Cardiac Hypertrophy Signaling (Enhanced)	5.66	0.118	0.438	ADCY5,ADRA2A,ADRA2C,ATP2A1,CACNA2D4,CACNG2,CACNG4,CACNG5,CACNG6,CYBB,EDA,EDNRB,ENPP6,FGF1,FGF22,FZD10,FZD2,FZD8,GDPD3,GHR,GNA11,GNG7,HSPB1,IL12A,IL13RA2,IL17RA,IL1A,IL31RA,IL6R,ITGA1,ITGA10,ITGA2,ITGA2B,ITGA8,ITGAV,ITGB2,ITGB3,ITGB8,ITPR1,ITPR2,ITPR3,LIF,LTA,MAP3K10,MAPK11,MEF2C,NPR1,PDE3A,PDE6B,PDE7A,PLCE1,PLCH1,PRKACA,PRKCQ,PTEN,RCAN1,RELB,RPS6,TG,TGFB1,TNFRSF1A,WNT3A,WNT8B,WNT9B
Neurovascular Coupling Signaling Pathway	5.49	0.151	-1.372	CACNA2D4,CACNG2,CACNG4,CACNG5,CACNG6,CHRM5,ENTPD1,GABRA2,GABRA5,GABRQ,GJA1,GRIA2,GRIN1,GRIN2C,GRIN2D,GRIN3A,GRM5,ITPR1,ITPR2,ITPR3,KCNJ10,KCNJ14,KCNJ6,KCNMB1,KCNMB2,KCNN3,MAPT,NPR1,PLA2G3,PLA2G4A,PLA2G4C,PLAAT3,PRKACA,TRPC3
CREB Signaling in Neurons	5.25	0.113	0	ADCY5,ADGRG2,ADRA2A,ADRA2C,C5AR1,CACNA2D4,CACNG2,CACNG4,CACNG5,CACNG6,CALCRL,CCR7,CELSR1,CHRM5,EDNRB,F2RL2,FZD10,FZD2,FZD8,GALR1,GHR,GNA11,GNG7,GPR139,GPR146,GPR149,GPR35,GPR37,GPR37L1,GPR50,GPR62,GPR83,GPR84,GRIA2,GRIK1,GRIN1,GRIN2C,GRIN2D,GRM3,GRM5,GRM7,HTR1A,HTR1B,IGF2R,ITPR1,ITPR2,ITPR3,KDR,LTB4R,LTB4R2,NPY1R,NPY2R,NTRK1,NTRK3,NTSR1,P2RY11,P2RY2,PDGFB,PLCE1,PLCH1,PRKACA,PRKCQ,PRLHR,SSTR1,SSTR…
Coronavirus Pathogenesis Pathway	5.16	0.153	3.413	ADAM17,BAX,CASP8,E2F2,EEF1A1,FOS,IL17RA,MAPK11,NFKBID,RELB,RPS12,RPS15A,RPS2,RPS23,RPS25,RPS27,RPS27A,RPS27L,RPS28,RPS29,RPS3,RPS3A,RPS4X,RPS5,RPS6,RPS7,RPS9,SERPINE1,TGFB1,TLR3,TRIM25
Superpathway of Geranylgeranyldiphosphate Biosynthesis I (via Mevalonate)	5.14	0.444	-2.828	ACAT2,FDPS,HADHA,HMGCR,HMGCS1,IDI1,MVD,MVK
Mevalonate Pathway I	4.97	0.5	-2.646	ACAT2,HADHA,HMGCR,HMGCS1,IDI1,MVD,MVK
Calcium Signaling	4.61	0.144	0.2	ACTA2,AKAP5,ATP2A1,CABIN1,CACNA2D4,CACNG2,CACNG4,CACNG5,CACNG6,CAMK1G,CASQ1,CHRNA1,CHRNA9,CHRND,GRIA2,GRIK1,GRIN1,GRIN2C,GRIN2D,GRIN3A,ITPR1,ITPR2,ITPR3,MEF2C,MYL7,MYL9,PRKACA,RCAN1,SLC8A3,TP63,TRPC3
Glioblastoma Multiforme Signaling	4.4	0.152	0.218	APC2,CDK6,CDKN1A,CDKN1B,DIRAS3,E2F2,FOXO1,FZD10,FZD2,FZD8,IGF2,ITPR1,ITPR2,ITPR3,MDM2,PDGFB,PDGFC,PLCE1,PLCH1,PTEN,RAC2,RND2,RND3,WNT3A,WNT8B,WNT9B
Axonal Guidance Signaling	4.19	0.11	#NUM!	ADAM12,ADAM17,ADAM8,ADAMTS8,ADAMTS9,ARHGEF6,BAIAP2,BMP2,BMP7,DCC,EPHA10,EPHA5,EPHA6,EPHB6,ERAP2,FZD10,FZD2,FZD8,GNA11,GNG7,HHIP,ITGA1,ITGA10,ITGA2,ITGA2B,ITGA8,ITGAV,ITGB2,ITGB3,ITGB8,MME,MMP10,MMP12,MMP2,MMP25,MYL7,MYL9,NTRK1,NTRK3,PDGFB,PDGFC,PGF,PLCE1,PLCH1,PRKACA,PRKCQ,RAC2,ROBO3,SDC2,SEMA3G,UNC5C,UNC5D,VEGFC,WNT3A,WNT8B,WNT9B
Endocannabinoid Neuronal Synapse Pathway	4.07	0.154	-1.147	ADCY5,CACNA2D4,CACNG2,CACNG4,CACNG5,CACNG6,FAAH,GNA11,GNG7,GRIA2,GRIN1,GRIN2C,GRIN2D,GRIN3A,GRM5,ITPR1,ITPR2,ITPR3,KCNJ6,MAPK11,PLCE1,PLCH1,PRKACA
mTOR Signaling	3.97	0.137	-0.707	DIRAS3,IRS1,PDGFC,PGF,PPM1J,PPP2R2C,PRKCQ,PRR5L,RAC2,RND2,RND3,RPS12,RPS15A,RPS2,RPS23,RPS25,RPS27,RPS27A,RPS27L,RPS28,RPS29,RPS3,RPS3A,RPS4X,RPS5,RPS6,RPS7,RPS9,VEGFC
Molecular Mechanisms of Cancer	3.96	0.112	#NUM!	ADCY5,APC2,ARHGEF6,BAX,BMP2,BMP7,CASP7,CASP8,CDC25C,CDK1,CDK6,CDKN1A,CDKN1B,CDKN2C,DHH,DIRAS3,E2F2,FAS,FOS,FOXO1,FZD10,FZD2,FZD8,GNA11,GNG7,IRS1,ITGA1,ITGA10,ITGA2,ITGA2B,ITGA8,ITGAV,ITGB2,ITGB3,ITGB8,MAPK11,MDM2,NFKBID,PRKACA,PRKCQ,RAC2,RASGRF1,RASGRF2,RELB,RND2,RND3,TGFB1,WNT3A,WNT8B,WNT9B
Gustation Pathway	3.92	0.138	0.378	ABCC9,ADCY5,CACNA2D4,CACNG2,CACNG4,CACNG5,CACNG6,CD36,GABRA2,GABRA5,GABRQ,GNAT3,GPR37,HTR1A,ITPR1,ITPR2,ITPR3,KCNN3,KCNQ3,P2RY11,P2RY2,PDE3A,PRKACA,SCN1B,SCN4B,SLC2A4,TAS2R19,TAS2R31
GABA Receptor Signaling	3.91	0.158	#NUM!	ADCY5,AP2A1,CACNA2D4,CACNG2,CACNG4,CACNG5,CACNG6,GABRA2,GABRA5,GABRQ,GNA11,GNG7,GPR37,ITPR1,ITPR2,ITPR3,KCNN3,KCNQ3,RPS27A,SLC6A1,SLC6A12
Phagosome Formation	3.9	0.101	2.151	ADGRG2,ADRA2A,ADRA2C,C3,C5AR1,CALCRL,CCR7,CD36,CELSR1,CHRM5,COLEC12,EDNRB,F2RL2,FCER1G,FZD10,FZD2,FZD8,GALR1,GPR139,GPR146,GPR149,GPR35,GPR37,GPR37L1,GPR50,GPR62,GPR83,GPR84,GRM3,GRM5,GRM7,HTR1A,HTR1B,ITGA1,ITGA10,ITGA2,ITGA2B,ITGA8,ITGAV,ITGB2,ITGB3,ITGB8,ITPR1,ITPR2,ITPR3,LTB4R,LTB4R2,MYL7,MYL9,MYLK,NPY1R,NPY2R,NTSR1,P2RY11,P2RY2,PIP5K1B,PLA2G3,PLA2G4A,PLA2G4C,PLAAT3,PRKCQ,PRLHR,RAC2,SSTR1,SSTR…
Amyotrophic Lateral Sclerosis Signaling	3.86	0.165	-0.577	BAX,CACNA2D4,CACNG2,CACNG4,CACNG5,CACNG6,CAPN1,CASP7,GRIA2,GRIK1,GRIN1,GRIN2C,GRIN2D,GRIN3A,NEFH,NEFL,PDGFC,PGF,VEGFC
Inhibition of Matrix Metalloproteases	3.86	0.256	-0.333	ADAM12,ADAM17,MMP10,MMP12,MMP2,MMP25,SDC2,TFPI2,THBS2,TIMP3
Regulation of Actin-based Motility by Rho	3.81	0.164	1.508	ACTA2,BAIAP2,DIRAS3,ITGA1,ITGA10,ITGA2,ITGA2B,ITGA8,ITGAV,ITGB2,ITGB3,ITGB8,MYL7,MYL9,MYLK,PIP5K1B,RAC2,RND2,RND3
Regulation of Cellular Mechanics by Calpain Protease	3.78	0.18	0	CAPN1,CAST,CCNA2,CDK1,CDK6,CDKN1B,CNGB1,ITGA1,ITGA10,ITGA2,ITGA2B,ITGA8,ITGAV,ITGB2,ITGB3,ITGB8
G-Protein Coupled Receptor Signaling	3.72	0.0999	0.478	ADCY5,ADGRG2,ADRA2A,ADRA2C,C5AR1,CALCRL,CARD10,CCR7,CELSR1,CHRM5,CNGB1,EDNRB,ENPP6,F2RL2,FOS,FOXO1,FZD10,FZD2,FZD8,GALR1,GDPD3,GNA11,GNG7,GPR139,GPR146,GPR149,GPR35,GPR37,GPR37L1,GPR50,GPR62,GPR83,GPR84,GRM3,GRM5,GRM7,HCN1,HCN2,HTR1A,HTR1B,KCNN3,KCNQ3,LTB4R,LTB4R2,MAP3K10,MAPK11,MEF2C,MYL7,MYL9,MYLK,NFKBID,NPY1R,NPY2R,NTSR1,P2RY11,P2RY2,PDE3A,PDE6B,PDE7A,PLCE1,PREX1,PRKACA,PRLHR,RAC2,RELB,SSTR1,S…
Tumor Microenvironment Pathway	3.65	0.14	2.041	COL1A2,CSF1,FAS,FGF1,FGF22,FOS,FOXO1,IGF2,IL6R,ITGB3,LEPR,MMP10,MMP12,MMP2,MMP25,PDGFB,PDGFC,PGF,RELB,SLC1A4,SLC2A4,TGFB1,TNC,TNFRSF1A,VEGFC
Cellular Effects of Sildenafil (Viagra)	3.63	0.148	#NUM!	ACTA2,ADCY5,CACNA2D4,CACNG2,CACNG4,CACNG5,CACNG6,GPR37,ITPR1,ITPR2,ITPR3,KCNN3,KCNQ3,MYL7,MYL9,MYLK,NPR1,PDE3A,PLCE1,PLCH1,PRKACA,SLC4A5
Ephrin Receptor Signaling	3.61	0.134	-0.333	ANGPT1,EPHA10,EPHA5,EPHA6,EPHB6,FGF1,GNA11,GNG7,GRIN1,GRIN2C,GRIN2D,GRIN3A,ITGA1,ITGA10,ITGA2,ITGA2B,ITGA8,ITGAV,ITGB2,ITGB3,ITGB8,PDGFB,PDGFC,PGF,RAC2,SDC2,VEGFC
PTEN Signaling	3.59	0.147	-0.277	CDKN1A,CDKN1B,FOXO1,GHR,IGF2R,INPP5D,ITGA1,ITGA10,ITGA2,ITGA2B,ITGA8,ITGAV,ITGB2,ITGB3,ITGB8,KDR,NTRK1,NTRK3,PTEN,RAC2,RELB,SYNJ2
Synaptogenesis Signaling Pathway	3.52	0.118	-4.11	ADCY5,AP2A1,APOE,CDH18,CDH22,CDH23,CDH4,CPLX1,DAB1,EPHA10,EPHA5,EPHA6,EPHB6,GRIA2,GRIN1,GRIN2C,GRIN2D,GRIN3A,GRM3,GRM5,GRM7,ITPR1,MAPT,NLGN1,NLGN4X,PRKACA,RAB3A,RASGRF1,SNCA,STXBP2,SYN1,SYT10,SYT12,SYT3,SYT4,THBS2,VAMP3
Breast Cancer Regulation by Stathmin1	3.44	0.101	0.258	ADGRG2,ADRA2A,ADRA2C,ARHGEF6,C5AR1,CALCRL,CAMK1G,CCR7,CDK1,CDK6,CDKN1B,CELSR1,CHRM5,E2F2,EDNRB,F2RL2,FZD10,FZD2,FZD8,GALR1,GNG7,GPR139,GPR146,GPR149,GPR35,GPR37,GPR37L1,GPR50,GPR62,GPR83,GPR84,GRM3,GRM5,GRM7,HTR1A,HTR1B,LTB4R,LTB4R2,MMP2,NPY1R,NPY2R,NTSR1,P2RY11,P2RY2,PDGFB,PDGFC,PGF,PPM1J,PPP2R2C,PRKACA,PRKCQ,PRLHR,RAC2,SSTR1,SSTR2,SSTR5,TACR1,TGFB1,UHMK1,VEGFC
PI3K/AKT Signaling	3.31	0.131	0	CDKN1A,CDKN1B,FOXO1,GDF15,GHR,IL13RA2,IL17RA,IL31RA,IL6R,INPP5D,ITGA1,ITGA10,ITGA2,ITGA2B,ITGA8,ITGAV,ITGB2,ITGB3,ITGB8,MDM2,NFKBID,PPM1J,PPP2R2C,PTEN,RELB,SYNJ2
p53 Signaling	3.28	0.163	1	BAX,CDKN1A,DRAM1,FAS,GADD45A,GADD45B,MDM2,PPP1R13B,PTEN,RPRM,RRM2B,TIGAR,TNFRSF10A,TNFRSF10B,TP53INP1,TP63
Signaling by Rho Family GTPases	3.23	0.119	0	ACTA2,ARHGEF6,BAIAP2,CDH18,CDH22,CDH23,CDH4,CYBB,DIRAS3,FOS,GNA11,GNG7,ITGA1,ITGA10,ITGA2,ITGA2B,ITGA8,ITGAV,ITGB2,ITGB3,ITGB8,MAP3K10,MYL7,MYL9,MYLK,NEDD4,PARD6A,PIP5K1B,RAC2,RELB,RND2,RND3
Netrin Signaling	3.2	0.181	-1.265	CACNA2D4,CACNG2,CACNG4,CACNG5,CACNG6,DCC,ITPR1,ITPR2,ITPR3,PRKACA,RAC2,UNC5C,UNC5D
Atherosclerosis Signaling	3.12	0.145	#NUM!	ALOX15,APOA1,APOC1,APOE,CD36,COL1A2,CSF1,IL1A,ITGB2,PDGFB,PDGFC,PLA2G3,PLA2G4A,PLA2G4C,PLAAT3,RELB,TGFB1,TNFRSF12A,TNFRSF14
GPCR-Mediated Integration of Enteroendocrine Signaling Exemplified by an L Cell	3.02	0.173	-0.277	ADCY5,ADCYAP1,GALR1,GNA11,ITPR1,ITPR2,ITPR3,NPY2R,PLCE1,PLCH1,PRKACA,PYY,SSTR5
Mitotic Roles of Polo-Like Kinase	3.02	0.182	-0.333	CAPN1,CCNB2,CDC25C,CDK1,ESPL1,PLK2,PLK3,PPM1J,PPP2R2C,PTTG1,TGFB1,WEE1
Glutamate Receptor Signaling	3.02	0.182	-1.89	GNG7,GRIA2,GRIK1,GRIN1,GRIN2C,GRIN2D,GRIN3A,GRM3,GRM5,GRM7,SLC1A1,SLC1A4
Adrenomedullin signaling pathway	2.96	0.126	-0.218	ADCY5,ADM,BAX,C3,CALCRL,FOS,GNA11,GPR37,IL1A,ITPR1,ITPR2,ITPR3,KCNN3,KCNQ3,LTA,MAPK11,MMP2,MYLK,NPR1,PLCE1,PLCH1,PRKACA,RELB,RXRG,TTN
Cell Cycle: G2/M DNA Damage Checkpoint Regulation	2.93	0.2	1.897	BORA,CCNB2,CDC25C,CDK1,CDKN1A,GADD45A,MDM2,RPRM,TOP2A,WEE1
White Adipose Tissue Browning Pathway	2.92	0.14	-0.258	ADCY5,BMP7,CACNA2D4,CACNG2,CACNG4,CACNG5,CACNG6,DIO2,FCER1G,GPBAR1,HIF1AN,ITPR1,ITPR2,ITPR3,KDR,MAPK11,NPR1,PRKACA,RXRG
VDR/RXR Activation	2.86	0.167	1.134	CDKN1A,CDKN1B,CYP27B1,FOXO1,GADD45A,HES1,HR,IGFBP5,IL12A,PRKCQ,RUNX2,RXRG,SERPINB1
Dopamine-DARPP32 Feedback in cAMP Signaling	2.84	0.127	-1.069	ADCY5,ATP2A1,CACNA2D4,CACNG2,CACNG4,CACNG5,CACNG6,GRIN1,GRIN2C,GRIN2D,GRIN3A,ITPR1,ITPR2,ITPR3,KCNJ10,KCNJ14,KCNJ6,PLCE1,PLCH1,PPM1J,PPP2R2C,PRKACA,PRKCQ
GPCR-Mediated Nutrient Sensing in Enteroendocrine Cells	2.82	0.144	-0.243	ADCY5,CACNA2D4,CACNG2,CACNG4,CACNG5,CACNG6,GNA11,GNG7,GPBAR1,ITPR1,ITPR2,ITPR3,PLCE1,PLCH1,PRKACA,PRKCQ,PYY
Synaptic Long Term Depression	2.74	0.123	0	CACNA2D4,CACNG2,CACNG4,CACNG5,CACNG6,GNA11,GRIA2,GRM3,GRM5,GRM7,ITPR1,ITPR2,ITPR3,NPR1,PLA2G3,PLA2G4A,PLA2G4C,PLAAT3,PLCE1,PLCH1,PPM1J,PPP1R17,PPP2R2C,PRKCQ
AMPK Signaling	2.69	0.116	0	ACACA,ACTL6B,ADRA2A,ADRA2C,AK4,AK5,AK8,CCNA2,CDKN1A,CHRM5,CHRNA1,CHRNA9,CHRND,DPF1,EEF2,FASN,FOXO1,GNA11,GNG7,HMGCR,IRS1,MAPK11,PHLPP2,PPM1J,PPP2R2C,PRKACA,RAB3A,SLC2A4
Actin Nucleation by ARP-WASP Complex	2.6	0.151	-0.447	BAIAP2,DIRAS3,ITGA1,ITGA10,ITGA2,ITGA2B,ITGA8,ITGAV,ITGB2,ITGB3,ITGB8,RAC2,RND2,RND3
Colorectal Cancer Metastasis Signaling	2.55	0.111	0.784	ADCY5,BAX,DCC,DIRAS3,FOS,FZD10,FZD2,FZD8,GNA11,GNG7,IL6R,MMP10,MMP12,MMP2,MMP25,PDGFC,PGF,PRKACA,RAC2,RELB,RND2,RND3,TGFB1,TLR3,TLR4,TNFRSF1A,VEGFC,WNT3A,WNT8B,WNT9B
Caveolar-mediated Endocytosis Signaling	2.53	0.16	#NUM!	ACTA2,CAVIN1,FLOT1,ITGA1,ITGA10,ITGA2,ITGA2B,ITGA8,ITGAV,ITGB2,ITGB3,ITGB8
Dilated Cardiomyopathy Signaling Pathway	2.49	0.128	-1.265	ABCC9,ACTA2,ADCY5,BAX,CACNA2D4,CACNG2,CACNG4,CACNG5,CACNG6,CAMK1G,ITPR1,ITPR2,ITPR3,MAPK11,MYL7,MYL9,PDE3A,PRKACA,TTN
nNOS Signaling in Skeletal Muscle Cells	2.49	0.188	#NUM!	CACNA2D4,CACNG2,CACNG4,CACNG5,CACNG6,CHRNA1,ITPR1,ITPR2,ITPR3
Neuregulin Signaling	2.46	0.137	1.134	ADAM17,CDKN1B,GRB7,ITGA1,ITGA10,ITGA2,ITGA2B,ITGA8,ITGAV,ITGB2,ITGB3,ITGB8,NRG2,PRKCQ,PTEN,RPS6
Pulmonary Fibrosis Idiopathic Signaling Pathway	2.39	0.104	3.307	ACTA2,AJUBA,AXL,BAX,CCN2,COL16A1,COL1A2,COL20A1,COL26A1,COL4A2,EGR1,FOS,FOXO1,FZD10,FZD2,FZD8,HES1,IL17RA,ITGA2,ITGAV,MAPK11,MMP10,MMP12,MMP2,MMP25,PDGFB,PDGFC,PTEN,RELB,SERPINE1,TGFB1,WNT3A,WNT8B,WNT9B
Maturity Onset Diabetes of Young (MODY) Signaling	2.38	0.154	#NUM!	ABCC9,APOA1,APOC1,APOE,APOL2,CACNA2D4,CACNG2,CACNG4,CACNG5,CACNG6,HNF1B,NEUROD1
Nitric Oxide Signaling in the Cardiovascular System	2.38	0.134	0.632	ATP2A1,CACNA2D4,CACNG2,CACNG4,CACNG5,CACNG6,ITPR1,ITPR2,ITPR3,KDR,NPR1,PDGFC,PGF,PRKACA,PRKCQ,VEGFC
Epoxysqualene Biosynthesis	2.38	1	#NUM!	FDFT1,SQLE
ILK Signaling	2.34	0.116	1.789	ACTA2,ARHGEF6,BMP2,DIRAS3,FOS,IRS1,ITGB2,ITGB3,ITGB8,MYL7,MYL9,PDGFC,PGF,PPM1J,PPP2R2C,PTEN,RAC2,RELB,RND2,RND3,TMSB10/TMSB4X,TNFRSF1A,VEGFC
Ferroptosis Signaling Pathway	2.3	0.129	-0.728	ACACA,ALOX15,CDKN1A,CHAC1,CYBB,EMP1,FDFT1,FTH1,GLS2,H2BC12,HMGCR,HSPB1,LINC00472,LPCAT3,SLC39A14,SLC39A8,SLC7A11
STAT3 Pathway	2.21	0.126	0	CDKN1A,GHR,IGF2R,IL13RA2,IL17RA,IL1A,IL31RA,IL6R,KDR,MAP3K10,MAPK11,NTRK1,NTRK3,PDGFB,PTPN6,SOCS1,TGFB1
RHOGDI Signaling	2.2	0.112	0.277	ACTA2,ARHGEF6,CDH18,CDH22,CDH23,CDH4,DIRAS3,GNA11,GNG7,ITGA1,ITGA10,ITGA2,ITGA2B,ITGA8,ITGAV,ITGB2,ITGB3,ITGB8,MYL7,MYL9,PIP5K1B,RAC2,RND2,RND3
Role of Macrophages, Fibroblasts and Endothelial Cells in Rheumatoid Arthritis	2.15	0.101	#NUM!	APC2,C5AR1,CSF1,DKK1,FOS,FZD10,FZD2,FZD8,IL16,IL17RA,IL1A,IL1RAP,IL1RAPL1,IL1RAPL2,IL32,IL6R,LTA,NFKBID,PDGFB,PDGFC,PGF,PLCE1,PLCH1,PRKCQ,SOCS1,TGFB1,TLR3,TLR4,TNFRSF1A,VEGFC,WNT3A,WNT8B,WNT9B
Cyclins and Cell Cycle Regulation	2.12	0.143	-0.577	CCNA2,CCNB2,CDK1,CDK6,CDKN1A,CDKN1B,CDKN2C,E2F2,PPM1J,PPP2R2C,TGFB1,WEE1
HIF1α Signaling	2.08	0.111	2.132	ADM,CAMK1G,CDKN1A,CYBB,HIF1AN,IGF2,IL6R,KDR,MDM2,MMP10,MMP12,MMP2,MMP25,PDGFB,PDGFC,PGF,PRKCQ,RAC2,RPS6,SERPINE1,SLC2A4,TGFB1,VEGFC
Synaptic Long Term Potentiation	2.05	0.124	-1.5	GNA11,GRIA2,GRIN1,GRIN2C,GRIN2D,GRIN3A,GRM3,GRM5,GRM7,ITPR1,ITPR2,ITPR3,PLCE1,PLCH1,PRKACA,PRKCQ
PAK Signaling	2.05	0.127	2.646	ARHGEF6,ITGA1,ITGA10,ITGA2,ITGA2B,ITGA8,ITGAV,ITGB2,ITGB3,ITGB8,MYL7,MYL9,MYLK,PDGFB,PDGFC
Type II Diabetes Mellitus Signaling	2	0.118	1.633	ACSBG1,ACSF2,CACNA2D4,CACNG2,CACNG4,CACNG5,CACNG6,CD36,IRS1,ITPR1,ITPR2,ITPR3,NFKBID,PRKCQ,RELB,SLC2A4,SOCS1,TNFRSF1A
Thrombin Signaling	1.99	0.108	1.291	ADCY5,ARHGEF6,CAMK1G,DIRAS3,F2RL2,GATA2,GATA3,GNA11,GNG7,ITPR1,ITPR2,ITPR3,MAPK11,MYL7,MYL9,MYLK,PLCE1,PLCH1,PRKCQ,RAC2,RELB,RND2,RND3
Role of Osteoblasts, Osteoclasts and Chondrocytes in Rheumatoid Arthritis	1.99	0.107	#NUM!	ACP5,ADAM17,APC2,BMP2,BMP7,CSF1,DKK1,FOS,FOXO1,FZD10,FZD2,FZD8,IL1A,IL1RAP,IL1RAPL1,IL1RAPL2,ITGB3,NFKBID,RUNX2,TGFB1,TNFRSF1A,WNT3A,WNT8B,WNT9B
PI3K Signaling in B Lymphocytes	1.96	0.119	1.291	ATF3,ATF6B,C3,CARD10,DAPP1,FOS,INPP5D,IRS1,ITPR1,ITPR2,ITPR3,NFKBID,PLCE1,PLCH1,PTEN,RELB,TLR4
Integrin Signaling	1.96	0.108	2.132	ACTA2,CAPN1,DIRAS3,GRB7,ITGA1,ITGA10,ITGA2,ITGA2B,ITGA8,ITGAV,ITGB2,ITGB3,ITGB8,MYL7,MYL9,MYLK,NEDD9,PDGFB,PTEN,RAC2,RND2,RND3,TTN
Tight Junction Signaling	1.95	0.112	#NUM!	ACTA2,CLDN19,CLDN6,F11R,F2RL2,FOS,JAM2,MYL7,MYL9,MYLK,PALS1,PARD6A,PPM1J,PPP2R2C,PRKACA,PTEN,RELB,TGFB1,TNFRSF1A,VAMP3
Hepatic Cholestasis	1.92	0.11	#NUM!	ABCB1,ABCB4,ADCY5,EDA,IL12A,IL1A,IL1RAP,IL1RAPL1,IL1RAPL2,LIF,LTA,NFKBID,PRKACA,PRKCQ,RELB,SLC10A2,SLC22A7,SREBF1,TGFB1,TLR4,TNFRSF1A
Production of Nitric Oxide and Reactive Oxygen Species in Macrophages	1.92	0.11	0.728	APOA1,APOC1,APOE,CYBA,CYBB,DIRAS3,FOS,IRF8,MAP3K10,MAPK11,NFKBID,PPM1J,PPP2R2C,PRKCQ,PTPN6,RAC2,RELB,RND2,RND3,TLR4,TNFRSF1A
Thyronamine and Iodothyronamine Metabolism	1.92	0.667	#NUM!	DIO2,DIO3
Thyroid Hormone Metabolism I (via Deiodination)	1.92	0.667	#NUM!	DIO2,DIO3
Oxytocin Signaling Pathway	1.86	0.1	0.378	ABCC9,CACNA2D4,CACNG2,CACNG4,CACNG5,CACNG6,CD36,EEF2,FOS,GJA1,GNA11,GNG7,HSPB1,ITPR1,ITPR2,ITPR3,MAPK11,MEF2C,MYL7,MYL9,MYLK,NPR1,PLA2G3,PLA2G4A,PLA2G4C,PRKACA,PRKCQ,RELB
Estrogen Receptor Signaling	1.85	0.0936	1.671	ADCY5,ATP5F1D,CACNA2D4,CACNG2,CACNG4,CACNG5,CACNG6,CDKN1A,FBXO32,FOS,FOXO1,GNA11,GNG7,HES1,IGF2,IGF2R,LEPR,MMP10,MMP12,MMP2,MMP25,MT-ND1,MYL7,MYL9,NDUFA4L2,NDUFA9,NR0B1,PDGFC,PGF,PLCE1,PLCH1,PRKACA,PRKCQ,PTEN,RELB,RUNX2,SETD7,VEGFC
Pyrimidine Deoxyribonucleotides De Novo Biosynthesis I	1.85	0.217	1.342	AK4,AK5,AK8,APOBEC3G,RRM2B
Role of PKR in Interferon Induction and Antiviral Response	1.84	0.118	2.887	ATF3,BAX,CASP8,COLEC12,FAS,FOS,IFIH1,MAPK11,NFKBID,NLRP1,PDGFB,PDGFC,RELB,TLR3,TLR4,TNFRSF1A
Protein Kinase A Signaling	1.84	0.0934	0.557	ADCY5,AKAP5,CDC25C,CDKN3,CNGB1,DCC,DHH,DUSP5,ENPP6,GDPD3,GNG7,H1-2,H1-3,ITPR1,ITPR2,ITPR3,KDELR3,MYL7,MYL9,MYLK,NFKBID,PDE3A,PDE6B,PDE7A,PLCE1,PLCH1,PRKACA,PRKCQ,PTEN,PTPN5,PTPN6,PTPRH,PTPRQ,PTPRR,PYGM,RELB,TGFB1,TTN
BEX2 Signaling Pathway	1.83	0.136	1	CDKN1A,LMO2,MMP2,NHLH2,PDGFC,PGF,PPM1J,PPP2R2C,PTEN,RELB,VEGFC
FXR/RXR Activation	1.8	0.119	#NUM!	ABCB4,APOA1,APOC1,APOE,C3,FASN,FOXO1,HPX,IL1A,MTTP,PLTP,SERPINF2,SLC10A2,SLC22A7,SREBF1
Pyroptosis Signaling Pathway	1.79	0.129	1.732	AIM2,BAX,CASP8,GAS5,GSDMB,IL1A,MAPK11,NLRP1,PRKACA,TLR3,TLR4,TNFRSF1A
RAC Signaling	1.78	0.116	0.447	ANK1,BAIAP2,CYBB,ITGA1,ITGA10,ITGA2,ITGA2B,ITGA8,ITGAV,ITGB2,ITGB3,ITGB8,PARD6A,PIP5K1B,RAC2,RELB
Basal Cell Carcinoma Signaling	1.77	0.139	0	APC2,BMP2,BMP7,FZD10,FZD2,FZD8,HHIP,WNT3A,WNT8B,WNT9B
Role of NFAT in Cardiac Hypertrophy	1.77	0.104	0.853	ADCY5,AKAP5,CABIN1,CACNA2D4,CACNG2,CACNG4,CACNG5,CACNG6,CAMK1G,GNG7,ITPR1,ITPR2,ITPR3,LIF,MAPK11,MEF2C,PLCE1,PLCH1,PRKACA,PRKCQ,RCAN1,SLC8A3,TGFB1
Senescence Pathway	1.76	0.0976	1.043	ATF3,BHLHE40,CACNA2D4,CACNG2,CACNG4,CACNG5,CACNG6,CAPN1,CCNB2,CDC25C,CDK1,CDK6,CDKN1A,CDKN1B,DHCR24,E2F2,ELF4,ETS1,GADD45A,GADD45B,IL1A,ITPR2,ITPR3,MDM2,PPM1J,PPP2R2C,PTEN,SERPINE1,TGFB1
Cardiac Hypertrophy Signaling	1.75	0.1	-1.606	ADCY5,ADRA2A,ADRA2C,CACNA2D4,CACNG2,CACNG4,CACNG5,CACNG6,DIRAS3,GNA11,GNG7,HSPB1,IL6R,IRS1,MAP3K10,MAPK11,MEF2C,MYL7,MYL9,PLCE1,PLCH1,PRKACA,RAC2,RND2,RND3,TGFB1
IL-8 Signaling	1.74	0.104	1.091	ANGPT1,BAX,CSTB,CYBB,DIRAS3,FOS,GNA11,GNG7,ITGAV,ITGB2,ITGB3,KDR,MMP2,MYL7,MYL9,PDGFC,PGF,PRKCQ,RAC2,RND2,RND3,VEGFC
TR/RXR Activation	1.72	0.131	#NUM!	ACACA,ATP2A1,DIO2,DIO3,F10,FASN,LDLR,MDM2,RXRG,SREBF1,SYT12
p38 MAPK Signaling	1.7	0.119	1.155	FAS,HSPB1,IL1A,IL1RAP,IL1RAPL1,IL1RAPL2,MAPK11,MAPT,MEF2C,PLA2G3,PLA2G4A,PLA2G4C,TGFB1,TNFRSF1A
Cardiac β-adrenergic Signaling	1.67	0.107	0.333	ADCY5,AKAP5,ATP2A1,CACNA2D4,CACNG2,CACNG4,CACNG5,CACNG6,ENPP6,GDPD3,GNA11,GNG7,PDE3A,PDE6B,PDE7A,PPM1J,PPP2R2C,PRKACA,SLC8A3
MIF Regulation of Innate Immunity	1.67	0.159	0.816	FOS,NFKBID,PLA2G3,PLA2G4A,PLA2G4C,RELB,TLR4
Neuroinflammation Signaling Pathway	1.67	0.0952	0.218	CASP8,CD200R1,CX3CL1,CYBB,FAS,FOS,GABRA2,GABRA5,GABRQ,GRIN1,GRIN2C,GRIN2D,GRIN3A,IL12A,IL6R,KCNJ6,MAPK11,MAPT,PLA2G3,PLA2G4A,PLA2G4C,RAC2,RELB,SLC6A1,SLC6A12,SNCA,TGFB1,TLR3,TLR4,TNFRSF1A
Phenylethylamine Degradation I	1.64	0.5	#NUM!	AOC2,AOC3
Glycine Betaine Degradation	1.64	0.3	#NUM!	PIPOX,SDSL,SHMT2
Coagulation System	1.63	0.171	-0.816	F10,F12,F5,SERPINA5,SERPINE1,SERPINF2
HGF Signaling	1.63	0.114	0.447	CDKN1A,ELF4,ETS1,FOS,ITGA1,ITGA10,ITGA2,ITGA2B,ITGA8,ITGAV,ITGB2,ITGB3,ITGB8,MAP3K10,PRKCQ
Estrogen-mediated S-phase Entry	1.63	0.192	-1.342	CCNA2,CDK1,CDKN1A,CDKN1B,E2F2
LPS/IL-1 Mediated Inhibition of RXR Function	1.63	0.0984	-0.632	ABCB1,ACOX1,ACSBG1,ACSF2,ALDH3B1,APOC1,APOE,CRAT,FABP3,HMGCS1,HS3ST1,HS3ST4,HS3ST5,HS6ST2,IL1A,IL1RAP,IL1RAPL1,IL1RAPL2,MAOB,NDST3,PLTP,SREBF1,SULT1C4,TLR4,TNFRSF1A
Apelin Cardiomyocyte Signaling Pathway	1.59	0.121	0	ATP2A1,GNA11,ITPR1,MAPK11,MYL7,MYL9,MYLK,PLCE1,PLCH1,PRKCQ,SLC8A3,TGFB1
MIF-mediated Glucocorticoid Regulation	1.58	0.167	0.447	NFKBID,PLA2G3,PLA2G4A,PLA2G4C,RELB,TLR4
Actin Cytoskeleton Signaling	1.56	0.098	1.897	ACTA2,APC2,ARHGEF6,BAIAP2,FGF1,FGF22,ITGA1,ITGA10,ITGA2,ITGA2B,ITGA8,ITGAV,ITGB2,ITGB3,ITGB8,MYL7,MYL9,MYLK,PDGFB,PDGFC,PIP5K1B,RAC2,TMSB10/TMSB4X,TTN
eNOS Signaling	1.55	0.107	1.732	ADCY5,CASP8,CCNA2,CHRM5,CHRNA1,CHRNA9,CHRND,CNGB1,ITPR1,ITPR2,ITPR3,KDR,PDGFC,PGF,PRKACA,PRKCQ,VEGFC
Antioxidant Action of Vitamin C	1.55	0.116	-0.378	MAPK11,NFKBID,PLA2G3,PLA2G4A,PLA2G4C,PLAAT3,PLCE1,PLCH1,RELB,SLC23A3,SLC2A4,TXN,TXNRD2
Ketogenesis	1.52	0.273	#NUM!	ACAT2,HADHA,HMGCS1
Cell Cycle: G1/S Checkpoint Regulation	1.52	0.132	-0.707	CDK6,CDKN1A,CDKN1B,CDKN2C,E2F2,FOXO1,MDM2,RPL5,TGFB1
WNT/β-catenin Signaling	1.51	0.104	1	APC2,APPL2,DKK1,FZD10,FZD2,FZD8,GJA1,MDM2,PIN1,PPM1J,PPP2R2C,RPS27A,SOX4,SOX8,TGFB1,WNT3A,WNT8B,WNT9B
Corticotropin Releasing Hormone Signaling	1.5	0.107	0	ADCY5,CACNA2D4,CACNG2,CACNG4,CACNG5,CACNG6,FOS,ITPR1,ITPR2,ITPR3,MAPK11,MEF2C,NPR1,POMC,PRKACA,PRKCQ
Pulmonary Healing Signaling Pathway	1.48	0.101	1.342	CDC25C,FZD10,FZD2,FZD8,KDR,MAPK11,MMP10,MMP12,MMP2,MMP25,PDGFC,PGF,PRKCQ,TGFB1,TLR4,TNFRSF1A,VEGFC,WNT3A,WNT8B,WNT9B
GADD45 Signaling	1.44	0.2	#NUM!	CDK1,CDKN1A,GADD45A,GADD45B
Trans, trans-farnesyl Diphosphate Biosynthesis	1.44	0.4	#NUM!	FDPS,IDI1
Inflammasome pathway	1.44	0.2	1	AIM2,CASP8,NLRP1,TLR4
Wound Healing Signaling Pathway	1.44	0.0952	2.041	ACTA2,COL16A1,COL1A2,COL20A1,COL26A1,COL4A2,EDA,FOS,IL12A,IL1A,IL1RAP,IL1RAPL1,IL1RAPL2,LIF,LTA,MMP10,NFKBID,PDGFB,PDGFC,PGF,TGFB1,TNFRSF1A,TRPA1,VEGFC
Agranulocyte Adhesion and Diapedesis	1.43	0.0981	#NUM!	ACTA2,AOC3,C5AR1,CCR7,CLDN19,CLDN6,CX3CL1,CXCL16,IL1A,ITGA1,ITGA2,ITGB2,MMP10,MMP12,MMP2,MMP25,MYL7,MYL9,PODXL,SDC4,TNFRSF1A
Opioid Signaling Pathway	1.43	0.0935	-0.816	ADCY5,AP2A1,CACNA2D4,CACNG2,CACNG4,CACNG5,CACNG6,CAMK1G,CDKN1B,FOS,GNA11,GNG7,GRIN1,GRIN2C,GRIN2D,GRIN3A,ITPR1,ITPR2,ITPR3,KCNJ6,PENK,PNOC,POMC,PRKACA,PRKCQ,RAC2
PCP (Planar Cell Polarity) Pathway	1.42	0.133	0.378	CELSR1,FZD10,FZD2,FZD8,JUNB,WNT3A,WNT8B,WNT9B
Growth Hormone Signaling	1.41	0.127	-0.378	FOS,GHR,IGF2,IGFALS,IRS1,PRKCQ,PTPN6,SLC2A4,SOCS1
GNRH Signaling	1.41	0.1	0	ADCY5,CACNA2D4,CACNG2,CACNG4,CACNG5,CACNG6,EGR1,FOS,GNA11,GNG7,ITPR1,ITPR2,ITPR3,MAP3K10,MAPK11,MMP2,PRKACA,PRKCQ,RELB
FAK Signaling	1.41	0.111	#NUM!	ACTA2,ARHGEF6,CAPN1,ITGA1,ITGA10,ITGA2,ITGA2B,ITGA8,ITGAV,ITGB2,ITGB3,ITGB8,PTEN
G Beta Gamma Signaling	1.41	0.109	-0.905	ARHGEF6,CACNA2D4,CACNG2,CACNG4,CACNG5,CACNG6,GNA11,GNG7,ITPR1,ITPR2,ITPR3,KCNJ6,PRKACA,PRKCQ
Human Embryonic Stem Cell Pluripotency	1.4	0.102	#NUM!	APC2,BMP2,BMP7,FOXO1,FZD10,FZD2,FZD8,GNA11,GNG7,NTRK1,NTRK3,PDGFB,PDGFC,TGFB1,WNT3A,WNT8B,WNT9B
Chondroitin Sulfate Biosynthesis (Late Stages)	1.39	0.14	-1.134	CSGALNACT1,HS3ST1,HS3ST4,HS3ST5,HS6ST2,NDST3,SULT1C4
Hereditary Breast Cancer Signaling	1.39	0.106	#NUM!	ACTL6B,BRCA2,CDC25C,CDK1,CDK6,CDKN1A,DDB2,DPF1,FAAP100,GADD45A,GADD45B,PTEN,RPS27A,WEE1,XPC
Endothelin-1 Signaling	1.37	0.099	2.183	ADCY5,CASP7,CASP8,CASQ1,EDNRB,FOS,GNA11,ITPR1,ITPR2,ITPR3,MAPK11,NPR1,PLA2G3,PLA2G4A,PLA2G4C,PLAAT3,PLCE1,PLCH1,PRKCQ
Clathrin-mediated Endocytosis Signaling	1.36	0.0984	#NUM!	ACTA2,AP2A1,APOA1,APOC1,APOE,DAB2,FGF1,FGF22,ITGB2,ITGB3,ITGB8,LDLR,MDM2,PDGFB,PDGFC,PGF,RPS27A,SH3GLB2,VEGFC
Death Receptor Signaling	1.35	0.115	3.162	ACTA2,CASP7,CASP8,FAS,HSPB1,NFKBID,PARP12,RELB,TNFRSF10A,TNFRSF10B,TNFRSF1A
Paxillin Signaling	1.34	0.111	#NUM!	ACTA2,ARHGEF6,ITGA1,ITGA10,ITGA2,ITGA2B,ITGA8,ITGAV,ITGB2,ITGB3,ITGB8,MAPK11
Necroptosis Signaling Pathway	1.33	0.102	1.5	AXL,CAPN1,CASP8,CYBB,FAS,MDM2,PLA2G3,PLA2G4A,PLA2G4C,SLC25A6,TLR3,TLR4,TNFRSF10A,TNFRSF10B,TNFRSF1A,TOMM34
PPARα/RXRα Activation	1.32	0.0974	0.535	ACOX1,ADCY5,APOA1,CD36,FASN,GHR,GNA11,GPD1,IL1RAP,IL1RAPL1,IL1RAPL2,IRS1,MEF2C,NFKBID,PLCE1,PLCH1,PRKACA,RELB,TGFB1
ATM Signaling	1.32	0.113	1.89	CCNB2,CDC25C,CDK1,CDKN1A,GADD45A,GADD45B,H4C11,MAPK11,MDM2,PPM1J,PPP2R2C
Hypoxia Signaling in the Cardiovascular System	1.32	0.122	0	HIF1AN,MDM2,NFKBID,NQO1,PTEN,SLC2A4,UBE2C,UBE2T,UBE2Z
The Visual Cycle	1.3	0.182	0	DHRS3,DHRS4,RDH12,RLBP1
Zymosterol Biosynthesis	1.28	0.333	#NUM!	HSD17B7,TM7SF2
Adipogenesis pathway	1.27	0.104	#NUM!	BMP2,BMP7,EGR2,FGF1,FOXO1,FZD10,FZD2,FZD8,KLF3,SLC2A4,SREBF1,TGFB1,TNFRSF1A,ZNF423
Kinetochore Metaphase Signaling Pathway	1.26	0.108	-2.309	CDCA8,CDK1,CENPE,ESPL1,KIF2C,MXD3,NDC80,NEK2,NUF2,PTTG1,SPC25,TTK
Glioma Signaling	1.24	0.105	2.646	CAMK1G,CDK6,CDKN1A,CDKN2C,E2F2,IDH3G,IGF2,IGF2R,MDM2,PDGFB,PDGFC,PRKCQ,PTEN
Circadian Rhythm Signaling	1.21	0.0902	#NUM!	ADCY5,ADCYAP1,BHLHE40,CACNA2D4,CACNG2,CACNG4,CACNG5,CACNG6,GNA11,GNG7,GRIA2,GRIN1,GRIN2C,GRIN2D,GRIN3A,ITPR1,ITPR2,ITPR3,MDM2,NPR1,PLCE1,PLCH1,PRKACA,PRKCQ
ERK/MAPK Signaling	1.21	0.0935	1.732	ELF4,ETS1,FOS,HSPB1,ITGA1,ITGA10,ITGA2,ITGA2B,ITGA8,ITGAV,ITGB2,ITGB3,ITGB8,PLA2G3,PLA2G4A,PLA2G4C,PPM1J,PPP2R2C,PRKACA,RAC2
HOTAIR Regulatory Pathway	1.21	0.0982	1.807	AGO2,CDKN1A,COL1A2,JAM2,MDM2,MMP10,MMP12,MMP2,MMP25,PTEN,RELB,TGFB1,TLR4,WNT3A,WNT8B,WNT9B
Granulocyte Adhesion and Diapedesis	1.2	0.0952	#NUM!	C5AR1,CCR7,CLDN19,CLDN6,CX3CL1,CXCL16,IL1A,IL1RAP,IL1RAPL1,IL1RAPL2,ITGB2,MMP10,MMP12,MMP2,MMP25,SDC2,SDC4,TNFRSF1A
Factors Promoting Cardiogenesis in Vertebrates	1.2	0.0993	1.069	APC2,BMP2,BMP7,DKK1,FZD10,FZD2,FZD8,MEF2C,PLCE1,PLCH1,PRKCQ,TGFB1,WNT3A,WNT8B,WNT9B
Lanosterol Biosynthesis	1.19	1	#NUM!	LSS
Inhibition of Angiogenesis by TSP1	1.19	0.147	#NUM!	CD36,KDR,MAPK11,SDC2,TGFB1
Role of JAK2 in Hormone-like Cytokine Signaling	1.19	0.147	#NUM!	GHR,IRS1,PTPN6,SH2B2,SOCS1
Tumoricidal Function of Hepatic Natural Killer Cells	1.18	0.167	2	BAX,CASP7,CASP8,FAS
Erythropoietin Signaling Pathway	1.18	0.096	0	EDA,FOS,IL12A,IL1A,ITPR1,ITPR2,ITPR3,LIF,LTA,MDM2,NFKBID,PRKCQ,PTPN6,RAC2,RELB,TGFB1,TRPC3
Sperm Motility	1.18	0.0902	0.577	AXL,CNGB1,EPHA5,EPHA6,GNA11,GNG7,ITPR1,ITPR2,ITPR3,KDR,KIT,LMTK3,NPR1,NTRK1,NTRK3,PLA2G3,PLA2G4A,PLA2G4C,PLAAT3,PLCE1,PLCH1,PRKACA,PRKCQ
CSDE1 Signaling Pathway	1.17	0.125	1.89	AGO2,BCYRN1,FOS,PTEN,SDC4,TGFB1,TNC
IL-6 Signaling	1.15	0.102	0.302	ABCB1,FOS,HSPB1,IL1A,IL1RAP,IL1RAPL1,IL1RAPL2,IL6R,MAPK11,NFKBID,RELB,SOCS1,TNFRSF1A
Superpathway of Serine and Glycine Biosynthesis I	1.15	0.286	#NUM!	PSPH,SHMT2
Thioredoxin Pathway	1.15	0.286	#NUM!	TXN,TXNRD2
Bladder Cancer Signaling	1.15	0.103	#NUM!	CDKN1A,E2F2,FGF1,FGF22,MDM2,MMP10,MMP12,MMP2,MMP25,PDGFC,PGF,VEGFC
HMGB1 Signaling	1.13	0.0958	1.265	DIRAS3,EDA,FOS,IL12A,IL1A,LIF,LTA,MAPK11,RAC2,RELB,RND2,RND3,SERPINE1,TGFB1,TLR4,TNFRSF1A
Role of JAK family kinases in IL-6-type Cytokine Signaling	1.13	0.16	#NUM!	IL6R,MAPK11,OSMR,SOCS1
Sertoli Cell-Sertoli Cell Junction Signaling	1.13	0.0922	#NUM!	ACTA2,CLDN19,CLDN6,F11R,ITGA1,ITGA10,ITGA2,ITGA2B,ITGA8,ITGAV,ITGB2,ITGB3,ITGB8,JAM2,MAP3K10,MAPK11,PRKACA,PTEN,TNFRSF1A
Chondroitin Sulfate Biosynthesis	1.1	0.121	-1.134	CSGALNACT1,HS3ST1,HS3ST4,HS3ST5,HS6ST2,NDST3,SULT1C4
Extrinsic Prothrombin Activation Pathway	1.1	0.188	#NUM!	F10,F12,F5
Chondroitin Sulfate Degradation (Metazoa)	1.1	0.188	#NUM!	CEMIP2,HEXB,OGA
Parkinson's Signaling	1.1	0.188	#NUM!	GPR37,MAPK11,SNCA
nNOS Signaling in Neurons	1.09	0.128	-1	CAPN1,GRIN1,GRIN2C,GRIN2D,GRIN3A,PRKCQ
Dermatan Sulfate Biosynthesis (Late Stages)	1.09	0.128	-1.633	HS3ST1,HS3ST4,HS3ST5,HS6ST2,NDST3,SULT1C4
Ovarian Cancer Signaling	1.06	0.0949	0	BRCA2,E2F2,FZD10,FZD2,FZD8,GJA1,MMP2,PDGFC,PGF,PRKACA,PTEN,VEGFC,WNT3A,WNT8B,WNT9B
Sphingosine-1-phosphate Signaling	1.06	0.1	-0.905	ADCY5,CASP7,CASP8,CASQ1,DIRAS3,PDGFB,PDGFC,PLCE1,PLCH1,RAC2,RND2,RND3
TWEAK Signaling	1.06	0.135	2	CASP7,CASP8,NFKBID,RELB,TNFRSF12A
α-Adrenergic Signaling	1.05	0.102	0.378	ADCY5,ADRA2A,GNA11,GNG7,ITPR1,ITPR2,ITPR3,PRKACA,PRKCQ,PYGM,SLC8A3
Aryl Hydrocarbon Receptor Signaling	1.05	0.0943	-0.302	ALDH3B1,BAX,CCNA2,CDK6,CDKN1A,CDKN1B,FAS,FOS,HSPB1,IL1A,MDM2,NQO1,RELB,RXRG,TGFB1
Acute Phase Response Signaling	1.04	0.0919	2.887	APOA1,C3,CP,FOS,HPX,IL1A,IL1RAP,IL6R,ITIH3,MAPK11,NFKBID,OSMR,RELB,SERPINE1,SERPINF2,SOCS1,TNFRSF1A
Retinoic acid Mediated Apoptosis Signaling	1.04	0.117	2.449	CASP8,PARP12,RXRG,TNFRSF10A,TNFRSF10B,TNFRSF10C,TNFRSF10D
IL-1 Signaling	1.04	0.104	0.447	ADCY5,FOS,GNA11,GNG7,IL1A,IL1RAP,MAPK11,NFKBID,PRKACA,RELB
Dermatan Sulfate Biosynthesis	1.04	0.117	-1.134	CSGALNACT1,HS3ST1,HS3ST4,HS3ST5,HS6ST2,NDST3,SULT1C4
IL-10 Signaling	1.04	0.111	#NUM!	FOS,IL1A,IL1RAP,IL1RAPL1,IL1RAPL2,MAPK11,NFKBID,RELB
Dermatan Sulfate Degradation (Metazoa)	1.03	0.176	#NUM!	CEMIP2,HEXB,OGA
D-myo-inositol (1,3,4)-trisphosphate Biosynthesis	1.03	0.176	#NUM!	INPP5D,PTEN,SYNJ2
IL-17A Signaling in Fibroblasts	1.02	0.132	#NUM!	FOS,IL17RA,MAPK11,NFKBID,RELB
FcγRIIB Signaling in B Lymphocytes	1.01	0.106	#NUM!	CACNA2D4,CACNG2,CACNG4,CACNG5,CACNG6,INPP5D,ITPR1,ITPR2,ITPR3
Glioma Invasiveness Signaling	1.01	0.11	-0.378	DIRAS3,ITGAV,ITGB3,MMP2,RAC2,RND2,RND3,TIMP3
HER-2 Signaling in Breast Cancer	1.01	0.0881	2.683	CASP7,CDKN1A,CDKN1B,ELF4,ETS1,FCER1G,FOS,FOXO1,IL1A,ITGB2,ITGB3,ITGB8,MDM2,MMP2,NFKBID,PARD6A,PRKCQ,PTEN,RELB,RPS6
MYC Mediated Apoptosis Signaling	0.996	0.12	0.816	BAX,CASP8,FAS,MDM2,PRKACA,TNFRSF1A
Triacylglycerol Biosynthesis	0.996	0.12	-0.816	DGAT2,GPAT3,LPCAT3,LPIN3,MBOAT1,PLPPR2
Salvage Pathways of Pyrimidine Ribonucleotides	0.996	0.102	0.632	AK4,AK5,AK8,APOBEC3F,APOBEC3G,CDK1,CDK6,NEK2,PRKCQ,TTK
Aldosterone Signaling in Epithelial Cells	0.959	0.0915	0.707	DNAJC1,DNAJC16,HSPA4L,HSPB1,HSPB8,ITPR1,ITPR2,ITPR3,KCNMB1,KCNMB2,NEDD4,PIP5K1B,PLCE1,PLCH1,PRKCQ
Folate Transformations I	0.955	0.222	#NUM!	MTHFD2,SHMT2
Iron homeostasis signaling pathway	0.943	0.0935	#NUM!	ATP6V1G2,BMP2,BMP7,CP,FTH1,GDF15,HEPH,HPX,IL6R,PDGFB,SLC39A14,TCIRG1,TFR2
Leptin Signaling in Obesity	0.936	0.105	-2	ADCY5,FOXO1,LEPR,PDE3A,PLCE1,PLCH1,POMC,PRKACA
Macropinocytosis Signaling	0.936	0.105	#NUM!	CSF1,ITGB2,ITGB3,ITGB8,PDGFB,PDGFC,PRKCQ,RAB34
Regulation Of The Epithelial Mesenchymal Transition By Growth Factors Pathway	0.936	0.0885	2.673	EGR1,ETS1,FGF1,FGF22,FOS,FOXO1,ID2,IL6R,LTA,MAPK11,MMP2,PARD6A,PDGFB,PDGFC,RELB,TGFB1,TNFRSF1A
TNFR1 Signaling	0.932	0.115	1.342	CASP7,CASP8,FOS,NFKBID,RELB,TNFRSF1A
WNT/Ca+ pathway	0.928	0.109	-0.816	FZD10,FZD2,FZD8,PDE6B,PLCE1,PLCH1,RELB
Leukocyte Extravasation Signaling	0.921	0.0881	2.887	ACTA2,CLDN19,CLDN6,CYBA,CYBB,F11R,ITGA2,ITGB2,JAM2,MAPK11,MMP10,MMP12,MMP2,MMP25,PRKCQ,RAC2,TIMP3
Granzyme A Signaling	0.921	0.158	#NUM!	H1-2,H1-3,HMGB2
Role of MAPK Signaling in Inhibiting the Pathogenesis of Influenza	0.91	0.104	1.414	BAX,MAPK11,NFKBID,PLA2G3,PLA2G4A,PLA2G4C,PLAAT3,TLR4
Induction of Apoptosis by HIV1	0.903	0.108	1.633	BAX,CASP8,FAS,NFKBID,RELB,SLC25A6,TNFRSF1A
Alanine Degradation III	0.903	0.5	#NUM!	GPT
Alanine Biosynthesis II	0.903	0.5	#NUM!	GPT
Fatty Acid Biosynthesis Initiation II	0.903	0.5	#NUM!	FASN
Threonine Degradation II	0.903	0.5	#NUM!	GCAT
Glycine Biosynthesis I	0.903	0.5	#NUM!	SHMT2
Glutamine Degradation I	0.903	0.5	#NUM!	GLS2
Sumoylation Pathway	0.893	0.0971	1.414	DIRAS3,ETS1,FAS,FOS,ISG20,MDM2,RAC2,RND2,RND3,SNCA
Toll-like Receptor Signaling	0.886	0.103	#NUM!	FOS,IL12A,IL1A,MAPK11,RELB,RPS27A,TLR3,TLR4
CXCR4 Signaling	0.883	0.0888	0.577	ADCY5,DIRAS3,EGR1,FOS,GNA11,GNG7,ITPR1,ITPR2,ITPR3,MYL7,MYL9,PRKCQ,RAC2,RND2,RND3
Role of Pattern Recognition Receptors in Recognition of Bacteria and Viruses	0.876	0.0897	2.449	C3,C5AR1,EDA,IFIH1,IL12A,IL1A,LIF,LTA,PRKCQ,RELB,RNASEL,TGFB1,TLR3,TLR4
Crosstalk between Dendritic Cells and Natural Killer Cells	0.876	0.0989	2.449	ACTA2,CCR7,FAS,FSCN1,IL12A,LTA,RELB,TLR3,TLR4
Calcium Transport I	0.876	0.2	#NUM!	ATP2A1,ATP2C2
Ketolysis	0.876	0.2	#NUM!	ACAT2,HADHA
Mouse Embryonic Stem Cell Pluripotency	0.873	0.0962	-0.707	APC2,FZD10,FZD2,FZD8,ID2,ID3,LIF,LIFR,MAPK11,WNT3A
Apoptosis Signaling	0.873	0.0962	0.333	BAX,CAPN1,CASP7,CASP8,CDK1,FAS,NFKBID,PRKCQ,RELB,TNFRSF1A
P2Y Purigenic Receptor Signaling Pathway	0.854	0.0916	0.333	ADCY5,FOS,GNG7,ITGA2B,ITGB3,P2RY11,P2RY2,PLCE1,PLCH1,PRKACA,PRKCQ,RELB
Role of BRCA1 in DNA Damage Response	0.842	0.1	0	ACTL6B,BRCA2,BRIP1,CDKN1A,DPF1,E2F2,FAAP100,GADD45A
Cholecystokinin/Gastrin-mediated Signaling	0.836	0.0924	0.632	DIRAS3,FOS,IL1A,ITPR1,ITPR2,ITPR3,MEF2C,PRKCQ,RAC2,RND2,RND3
Autophagy	0.833	0.0845	0.471	CDKN1B,DRAM1,ERN1,FOS,FOXO1,IRS1,MAP1LC3C,PDGFB,PPM1J,PPP2R2C,PRKACA,PRKCQ,PTEN,SESN1,TFEB,TGFB1,TLR4,TNFRSF1A
Eicosanoid Signaling	0.83	0.103	1.633	ALOX15,LTB4R,LTB4R2,PLA2G3,PLA2G4A,PLA2G4C,PLAAT3
TNFR2 Signaling	0.827	0.125	#NUM!	FOS,LTA,NFKBID,RELB
Glutaryl-CoA Degradation	0.821	0.143	#NUM!	ACAT2,HADHA,HSD17B8
Role of NANOG in Mammalian Embryonic Stem Cell Pluripotency	0.818	0.0917	#NUM!	APC2,BMP2,BMP7,FZD10,FZD2,FZD8,LIF,LIFR,WNT3A,WNT8B,WNT9B
PPAR Signaling	0.815	0.0935	-1	FOS,IL1A,IL1RAP,IL1RAPL1,IL1RAPL2,NFKBID,PDGFB,PDGFC,RELB,TNFRSF1A
Insulin Secretion Signaling Pathway	0.81	0.0815	-0.728	ABCC9,ADCY5,AGO2,CACNA2D4,CACNG2,CACNG4,CACNG5,CACNG6,GHR,GNA11,ITPR1,ITPR2,ITPR3,MAPK11,NEUROD1,PC,PLCE1,PLCH1,PRKACA,PRKCQ,SLC2A4,VAMP3
Role of CHK Proteins in Cell Cycle Checkpoint Control	0.796	0.105	0.816	CDC25C,CDK1,CDKN1A,E2F2,PPM1J,PPP2R2C
Superpathway of D-myo-inositol (1,4,5)-trisphosphate Metabolism	0.78	0.136	#NUM!	INPP5D,PTEN,SYNJ2
TGF-β Signaling	0.777	0.0938	1	AMHR2,BMP2,BMP7,FOS,MAPK11,RUNX2,SERPINE1,TGFB1,ZNF423
IL-12 Signaling and Production in Macrophages	0.772	0.0882	#NUM!	ALOX15,APOA1,APOC1,APOE,FOS,IL12A,IRF8,MAPK11,PRKCQ,RELB,TGFB1,TLR4
MSP-RON Signaling Pathway	0.77	0.103	#NUM!	ACTA2,CSF1,F12,IL12A,ITGB2,TLR4
Role of RIG1-like Receptors in Antiviral Innate Immunity	0.759	0.109	#NUM!	CASP8,IFIH1,NFKBID,RELB,TRIM25
4-1BB Signaling in T Lymphocytes	0.759	0.118	#NUM!	MAPK11,NFKBID,RELB,TNFRSF9
VEGF Family Ligand-Receptor Interactions	0.759	0.0952	1.414	FOS,KDR,PGF,PLA2G3,PLA2G4A,PLA2G4C,PRKCQ,VEGFC
tRNA Splicing	0.759	0.109	0	ENPP6,GDPD3,PDE3A,PDE6B,PDE7A
Retinol Biosynthesis	0.759	0.109	0.447	CES3,CES4A,DHRS3,DHRS4,RDH12
cAMP-mediated signaling	0.757	0.0815	-1.698	ADCY5,ADRA2A,ADRA2C,AKAP5,CAMK1G,CHRM5,CNGB1,ENPP6,GDPD3,GRM3,GRM7,HTR1A,HTR1B,LTB4R,NPY1R,PDE3A,PDE6B,PDE7A,PRKACA
Semaphorin Neuronal Repulsive Signaling Pathway	0.75	0.0861	-0.333	ITGA1,ITGA10,ITGA2,ITGA2B,ITGA8,ITGAV,ITGB2,ITGB3,ITGB8,MAPT,MYL7,MYL9,PRKACA
Superpathway of Inositol Phosphate Compounds	0.745	0.0812	1.5	ACP5,ATP1A2,CDC25C,DUSP14,DUSP5,INPP5D,IP6K3,PIP5K1B,PLCE1,PLCH1,PPFIA4,PPM1J,PPP1R13B,PPP2R2C,PPTC7,PTEN,PTPN6,PTPRH,SYNJ2
Diphthamide Biosynthesis	0.742	0.333	#NUM!	EEF2
1,25-dihydroxyvitamin D3 Biosynthesis	0.742	0.333	#NUM!	CYP27B1
Palmitate Biosynthesis I (Animals)	0.742	0.333	#NUM!	FASN
Anandamide Degradation	0.742	0.333	#NUM!	FAAH
Biotin-carboxyl Carrier Protein Assembly	0.742	0.333	#NUM!	ACACA
Glycerol-3-phosphate Shuttle	0.742	0.333	#NUM!	GPD1
Adenine and Adenosine Salvage I	0.742	0.333	#NUM!	APRT
L-serine Degradation	0.742	0.333	#NUM!	SDSL
Cardiomyocyte Differentiation via BMP Receptors	0.738	0.13	#NUM!	BMP2,BMP7,MEF2C
Vitamin-C Transport	0.738	0.13	#NUM!	SLC2A4,TXN,TXNRD2
Apelin Cardiac Fibroblast Signaling Pathway	0.738	0.13	#NUM!	CCN2,SERPINE1,TGFB1
iNOS Signaling	0.733	0.106	#NUM!	FOS,MAPK11,NFKBID,RELB,TLR4
Pyrimidine Ribonucleotides Interconversion	0.728	0.114	0	AK4,AK5,AK8,ENTPD1
D-myo-inositol-5-phosphate Metabolism	0.712	0.0821	0.577	ACP5,ATP1A2,CDC25C,DUSP14,DUSP5,INPP5D,PLCE1,PLCH1,PPFIA4,PPM1J,PPP1R13B,PPP2R2C,PPTC7,PTEN,PTPN6,PTPRH
Gαi Signaling	0.712	0.0857	-1.508	ADCY5,ADRA2A,ADRA2C,GNA11,GNG7,GRM3,GRM7,HTR1A,HTR1B,LTB4R,NPY1R,PRKACA
Regulation of the Epithelial-Mesenchymal Transition Pathway	0.712	0.0821	#NUM!	ADAM17,EGR1,ETS1,FGF1,FGF22,FZD10,FZD2,FZD8,ID2,MMP2,PARD6A,RELB,TGFB1,WNT3A,WNT8B,WNT9B
BMP signaling pathway	0.701	0.092	-1.342	BMP2,BMP7,MAPK11,PRKACA,RELB,RUNX2,SOSTDC1,ZNF423
Regulation Of The Epithelial Mesenchymal Transition In Development Pathway	0.701	0.092	0.378	ADAM17,FZD10,FZD2,FZD8,RELB,WNT3A,WNT8B,WNT9B
Fatty Acid β-oxidation I	0.697	0.111	#NUM!	ACSBG1,ACSF2,HADHA,HSD17B8
Relaxin Signaling	0.695	0.0839	-0.816	ADCY5,ENPP6,FOS,GDPD3,GNA11,GNG7,NFKBID,NPR1,PDE3A,PDE6B,PDE7A,PRKACA,RELB
Gαq Signaling	0.68	0.0824	-0.905	CHRM5,DIRAS3,GNA11,GNG7,GRM5,ITPR1,ITPR2,ITPR3,NFKBID,PRKCQ,RAC2,RELB,RND2,RND3
Cell Cycle Regulation by BTG Family Proteins	0.67	0.108	#NUM!	E2F2,PPM1J,PPP2R2C,PRMT1
Pyrimidine Ribonucleotides De Novo Biosynthesis	0.67	0.108	0	AK4,AK5,AK8,ENTPD1
Role of Tissue Factor in Cancer	0.666	0.0862	#NUM!	CCN2,CSF1,EGR1,F10,GNA11,ITGAV,ITGB3,MAPK11,PTEN,VEGFC
CDP-diacylglycerol Biosynthesis I	0.664	0.12	#NUM!	GPAT3,LPCAT3,MBOAT1
Stearate Biosynthesis I (Animals)	0.658	0.0952	-2.236	ACOT7,ACSBG1,ACSF2,DHCR24,DHRS11,FASN
Endocannabinoid Cancer Inhibition Pathway	0.644	0.0828	1.155	ADCY5,ATF3,CASP7,CASP8,CASQ1,CDKN1A,CDKN1B,MMP2,PDGFC,PGF,PRKACA,VEGFC
p70S6K Signaling	0.633	0.0833	0.302	BCAP31,EEF2,F2RL2,IRS1,MAPT,PLCE1,PLCH1,PPM1J,PPP2R2C,PRKCQ,RPS6
IL-17A Signaling in Gastric Cells	0.631	0.115	#NUM!	FOS,IL17RA,MAPK11
Role of JAK1, JAK2 and TYK2 in Interferon Signaling	0.631	0.115	#NUM!	PTPN6,RELB,SOCS1
D-myo-inositol (1,4,5)-Trisphosphate Biosynthesis	0.631	0.115	#NUM!	PIP5K1B,PLCE1,PLCH1
Heme Biosynthesis from Uroporphyrinogen-III I	0.631	0.25	#NUM!	PPOX
Proline Biosynthesis I	0.631	0.25	#NUM!	PYCR1
Melatonin Degradation II	0.631	0.25	#NUM!	MAOB
Apelin Liver Signaling Pathway	0.631	0.115	#NUM!	COL1A2,FAS,IRS1
NF-κB Activation by Viruses	0.623	0.0897	1.633	ITGA2,ITGAV,ITGB3,NFKBID,PRKCQ,RELB,TNFRSF14
Role of WNT/GSK-3β Signaling in the Pathogenesis of Influenza	0.623	0.0897	0.378	APC2,FZD10,FZD2,FZD8,WNT3A,WNT8B,WNT9B
RAR Activation	0.611	0.0784	#NUM!	ACTL6B,ADCY5,DHRS3,DHRS4,DPF1,FOS,MAPK11,PRKACA,PRKCQ,PRMT1,PTEN,RDH12,RELB,RPL7A,RXRG,TGFB1
Neuroprotective Role of THOP1 in Alzheimer's Disease	0.607	0.0833	-0.378	HPN,HTRA1,HTRA3,MAPT,MME,PNOC,PRKACA,PRSS23,TMPRSS15,TMPRSS9
Heparan Sulfate Biosynthesis (Late Stages)	0.606	0.0886	-1.134	CES3,HS3ST1,HS3ST4,HS3ST5,HS6ST2,NDST3,SULT1C4
Fatty Acid Activation	0.599	0.133	#NUM!	ACSBG1,ACSF2
Superpathway of Citrulline Metabolism	0.599	0.133	#NUM!	ASL,GLS2
Phosphatidylglycerol Biosynthesis II (Non-plastidic)	0.599	0.111	#NUM!	GPAT3,LPCAT3,MBOAT1
3-phosphoinositide Degradation	0.597	0.0785	1.155	ACP5,ATP1A2,CDC25C,DUSP14,DUSP5,INPP5D,PPFIA4,PPM1J,PPP1R13B,PPP2R2C,PPTC7,PTEN,PTPN6,PTPRH,SYNJ2
CCR3 Signaling in Eosinophils	0.593	0.0815	1	GNA11,GNG7,ITPR1,ITPR2,ITPR3,MAPK11,MYLK,PLA2G3,PLA2G4A,PLA2G4C,PRKCQ
Sirtuin Signaling Pathway	0.592	0.0753	2	ATG4A,ATP5F1D,BAX,FOXO1,G6PD,GADD45A,GADD45B,H1-2,H1-3,H4C11,MAP1LC3C,MT-ND1,NDRG1,NDUFA4L2,NDUFA9,NEDD4,NQO1,RELB,SLC25A6,SREBF1,TOMM34,XPC
Thyroid Hormone Metabolism II (via Conjugation and/or Degradation)	0.59	0.1	0	CSGALNACT1,DIO2,DIO3,SULT1C4
Renin-Angiotensin Signaling	0.58	0.082	1.134	ADCY5,FOS,ITPR1,ITPR2,ITPR3,MAPK11,PRKACA,PRKCQ,PTPN6,RELB
Phospholipases	0.578	0.0896	0.816	PLA2G3,PLA2G4A,PLA2G4C,PLAAT3,PLCE1,PLCH1
D-myo-inositol (1,4,5,6)-Tetrakisphosphate Biosynthesis	0.573	0.0782	0.632	ACP5,ATP1A2,CDC25C,DUSP14,DUSP5,INPP5D,PPFIA4,PPM1J,PPP1R13B,PPP2R2C,PPTC7,PTEN,PTPN6,PTPRH
D-myo-inositol (3,4,5,6)-tetrakisphosphate Biosynthesis	0.573	0.0782	0.632	ACP5,ATP1A2,CDC25C,DUSP14,DUSP5,INPP5D,PPFIA4,PPM1J,PPP1R13B,PPP2R2C,PPTC7,PTEN,PTPN6,PTPRH
Phototransduction Pathway	0.572	0.0926	#NUM!	CNGB1,NPR1,OPN3,PDE6B,PRKACA
NAD Signaling Pathway	0.569	0.0795	1.155	ERN1,GJA1,H1-2,H1-3,H2BC12,PARP12,PDGFB,PRDM13,SLC12A8,SLC29A4,SREBF1,TGFB1
Tryptophan Degradation III (Eukaryotic)	0.569	0.107	#NUM!	ACAT2,HADHA,HSD17B8
Mechanisms of Viral Exit from Host Cells	0.567	0.0976	#NUM!	ACTA2,NEDD4,PRKCQ,SH3GLB2
D-myo-inositol (1,4,5)-trisphosphate Degradation	0.558	0.125	#NUM!	INPP5D,SYNJ2
RHOA Signaling	0.554	0.0806	2.53	ACTA2,BAIAP2,MYL7,MYL9,MYLK,NEDD4,PIP5K1B,RHPN2,RND3,TTN
EGF Signaling	0.551	0.0909	1	FOS,ITPR1,ITPR2,ITPR3,MAPK11
Proline Biosynthesis II (from Arginine)	0.547	0.2	#NUM!	PYCR1
Pentose Phosphate Pathway (Oxidative Branch)	0.547	0.2	#NUM!	G6PD
Tetrahydrofolate Salvage from 5,10-methenyltetrahydrofolate	0.547	0.2	#NUM!	MTHFD2
Serine Biosynthesis	0.547	0.2	#NUM!	PSPH
Lysine Degradation V	0.547	0.2	#NUM!	PIPOX
Citrulline-Nitric Oxide Cycle	0.547	0.2	#NUM!	ASL
Galactose Degradation I (Leloir Pathway)	0.547	0.2	#NUM!	GALK1
dTMP De Novo Biosynthesis	0.547	0.2	#NUM!	SHMT2
Folate Polyglutamylation	0.547	0.2	#NUM!	SHMT2
April Mediated Signaling	0.544	0.0952	#NUM!	FOS,MAPK11,NFKBID,RELB
Intrinsic Prothrombin Activation Pathway	0.544	0.0952	1	COL1A2,F10,F12,F5
Sonic Hedgehog Signaling	0.542	0.103	#NUM!	CDK1,HHIP,PRKACA
Pancreatic Adenocarcinoma Signaling	0.529	0.0794	0.447	BRCA2,CDKN1A,CDKN1B,E2F2,MDM2,PDGFC,PGF,RELB,TGFB1,VEGFC
Androgen Signaling	0.527	0.0769	-0.378	CACNA2D4,CACNG2,CACNG4,CACNG5,CACNG6,GNA11,GNG7,ITPR1,ITPR2,ITPR3,PRKACA,PRKCQ,RELB
Gap Junction Signaling	0.526	0.0758	#NUM!	ACTA2,ADCY5,GJA1,GJC2,GJD2,GRIA2,GRIK1,ITPR1,ITPR2,ITPR3,NPR1,PLCE1,PLCH1,PRKACA,PRKCQ
PEDF Signaling	0.524	0.0833	2	CASP7,CASP8,FAS,HNF1B,MAPK11,NFKBID,RELB
B Cell Activating Factor Signaling	0.521	0.093	#NUM!	FOS,MAPK11,NFKBID,RELB
1D-myo-inositol Hexakisphosphate Biosynthesis II (Mammalian)	0.521	0.118	#NUM!	INPP5D,SYNJ2
14-3-3-mediated Signaling	0.516	0.0787	2.121	BAX,CDKN1B,FOS,FOXO1,MAPT,PLCE1,PLCH1,PRKCQ,SNCA,TNFRSF1A
GP6 Signaling Pathway	0.516	0.0787	1.265	COL16A1,COL1A2,COL20A1,COL26A1,COL4A2,FCER1G,ITGA2B,ITGB3,ITPR1,PRKCQ
CD27 Signaling in Lymphocytes	0.513	0.0877	#NUM!	CASP8,FOS,MAP3K10,NFKBID,RELB
Role of MAPK Signaling in Promoting the Pathogenesis of Influenza	0.513	0.0796	1	ATP6V1G2,BAX,MAPK11,NFKBID,PLA2G3,PLA2G4A,PLA2G4C,PLAAT3,TCIRG1
CDK5 Signaling	0.5	0.0789	-1.89	ADCY5,CAPN1,EGR1,ITGA2,MAPK11,MAPT,PPM1J,PPP2R2C,PRKACA
Heparan Sulfate Biosynthesis	0.495	0.0814	-1.134	CES3,HS3ST1,HS3ST4,HS3ST5,HS6ST2,NDST3,SULT1C4
Isoleucine Degradation I	0.487	0.111	#NUM!	ACAT2,HADHA
Arginine Biosynthesis IV	0.481	0.167	#NUM!	ASL
Urea Cycle	0.481	0.167	#NUM!	ASL
Chondroitin and Dermatan Biosynthesis	0.481	0.167	#NUM!	CSGALNACT1
Arginine Degradation VI (Arginase 2 Pathway)	0.481	0.167	#NUM!	PYCR1
Glycerol Degradation I	0.481	0.167	#NUM!	GPD1
Rapoport-Luebering Glycolytic Shunt	0.481	0.167	#NUM!	TIGAR
Serotonin Receptor Signaling	0.48	0.0889	#NUM!	ADCY5,HTR1A,HTR1B,MAOB
fMLP Signaling in Neutrophils	0.47	0.0763	0.378	CYBB,GNA11,GNG7,ITPR1,ITPR2,ITPR3,NFKBID,PRKCQ,RAC2,RELB
Dopamine Degradation	0.466	0.0938	#NUM!	ALDH3B1,MAOB,SULT1C4
3-phosphoinositide Biosynthesis	0.461	0.0732	0.905	ACP5,ATP1A2,CDC25C,DUSP14,DUSP5,INPP5D,PIP5K1B,PPFIA4,PPM1J,PPP1R13B,PPP2R2C,PPTC7,PTEN,PTPN6,PTPRH
SPINK1 Pancreatic Cancer Pathway	0.461	0.0833	-1.342	CPA1,CPA4,MMP12,TGFB1,TMPRSS15
γ-linolenate Biosynthesis II (Animals)	0.456	0.105	#NUM!	ACSBG1,ACSF2
Mitochondrial L-carnitine Shuttle Pathway	0.456	0.105	#NUM!	ACSBG1,ACSF2
DNA damage-induced 14-3-3σ Signaling	0.456	0.105	#NUM!	CCNB2,CDK1
Fc Epsilon RI Signaling	0.453	0.0763	0.707	FCER1G,INPP5D,MAPK11,PLA2G3,PLA2G4A,PLA2G4C,PRKCQ,RAC2,SYNJ2
Airway Pathology in Chronic Obstructive Pulmonary Disease	0.453	0.0763	#NUM!	EDA,FGF1,FGF22,IL12A,IL1A,LIF,LTA,MMP2,TGFB1
Gα12/13 Signaling	0.449	0.0752	2.828	CDH18,CDH22,CDH23,CDH4,F2RL2,MEF2C,MYL7,MYL9,NFKBID,RELB
Virus Entry via Endocytic Pathways	0.447	0.0769	#NUM!	ACTA2,AP2A1,ITGA2,ITGB2,ITGB3,ITGB8,PRKCQ,RAC2
IGF-1 Signaling	0.447	0.0769	-1	CCN2,FOS,FOXO1,IGFBP5,IRS1,NEDD4,PRKACA,SOCS1
Unfolded protein response	0.441	0.0778	1	AMFR,CANX,DNAJC1,DNAJC16,ERN1,INSIG1,SREBF1
GDNF Family Ligand-Receptor Interactions	0.435	0.0789	#NUM!	FOS,IRS1,ITPR1,ITPR2,ITPR3,PSPN
Trehalose Degradation II (Trehalase)	0.428	0.143	#NUM!	HKDC1
Ceramide Biosynthesis	0.428	0.143	#NUM!	SPTSSB
Phosphatidylcholine Biosynthesis I	0.428	0.143	#NUM!	PCYT1B
Adenine and Adenosine Salvage III	0.428	0.143	#NUM!	ADARB2
Apelin Adipocyte Signaling Pathway	0.428	0.0769	1.342	ADCY5,CYBB,GNA11,GPX2,MAPK11,PRKACA,RAC2
Antiproliferative Role of Somatostatin Receptor 2	0.421	0.0779	-0.447	CDKN1A,CDKN1B,GNG7,NPR1,PTPN6,SSTR2
IL-7 Signaling Pathway	0.409	0.0769	-1	BAX,CDKN1B,FOXO1,MAPK11,PAX5,SOCS1
Histamine Degradation	0.401	0.0952	#NUM!	ALDH3B1,HNMT
Endoplasmic Reticulum Stress Pathway	0.401	0.0952	#NUM!	CASP7,ERN1
IL-15 Production	0.399	0.0732	-1.414	AXL,EPHA5,EPHA6,KDR,KIT,LMTK3,NTRK1,NTRK3,RELB
Thyroid Cancer Signaling	0.396	0.0759	-0.816	FOS,FOXO1,IRS1,NTRK1,NTRK3,PTEN
Fcγ Receptor-mediated Phagocytosis in Macrophages and Monocytes	0.393	0.0745	1.89	ACTA2,DGKB,INPP5D,PRKCQ,PTEN,RAC2,VAMP3
FAT10 Cancer Signaling Pathway	0.393	0.08	#NUM!	EEF1A1,RELB,TGFB1,TNFRSF1A
PXR/RXR Activation	0.386	0.0769	#NUM!	ABCB1,CES3,FOXO1,PRKACA,SCD
Activation of IRF by Cytosolic Pattern Recognition Receptors	0.386	0.0769	1	IFIH1,LTA,NFKBID,PIN1,RELB
Interferon Signaling	0.384	0.0833	#NUM!	BAX,SOCS1,TAP1
Xenobiotic Metabolism Signaling	0.384	0.069	#NUM!	ABCB1,ALDH3B1,CAMK1G,CES3,CES4A,HS3ST1,HS3ST4,HS3ST5,HS6ST2,IL1A,MAOB,MAP3K10,MAPK11,NDST3,NQO1,PPM1J,PPP2R2C,PRKCQ,RELB,SULT1C4
Histidine Degradation III	0.383	0.125	#NUM!	MTHFD2
Inositol Pyrophosphates Biosynthesis	0.383	0.125	#NUM!	IP6K3
Superoxide Radicals Degradation	0.383	0.125	#NUM!	NQO1
Purine Ribonucleosides Degradation to Ribose-1-phosphate	0.383	0.125	#NUM!	ADARB2
Sphingomyelin Metabolism	0.383	0.125	#NUM!	SGMS2
Putrescine Degradation III	0.377	0.0909	#NUM!	ALDH3B1,MAOB
Amyloid Processing	0.377	0.0784	#NUM!	CAPN1,MAPK11,MAPT,PRKACA
Pyridoxal 5'-phosphate Salvage Pathway	0.373	0.0758	-0.447	CDK1,CDK6,NEK2,PRKCQ,TTK
Small Cell Lung Cancer Signaling	0.371	0.0729	#NUM!	CDK6,CDKN1B,E2F2,NFKBID,PTEN,RELB,RXRG
Reelin Signaling in Neurons	0.37	0.0714	-1.414	APOE,ARHGEF6,DAB1,GRIN1,GRIN2C,GRIN2D,GRIN3A,MAP3K10,MAPT
Noradrenaline and Adrenaline Degradation	0.366	0.0811	#NUM!	ALDH3B1,DHRS4,MAOB
Complement System	0.366	0.0811	#NUM!	C3,C5AR1,ITGB2
IL-17 Signaling	0.364	0.0695	1.941	EDA,FOS,IL12A,IL17RA,IL1A,LIF,LTA,MAPK11,MMP2,PDGFC,PGF,TGFB1,VEGFC
CD40 Signaling	0.36	0.0746	#NUM!	FOS,LTA,MAPK11,NFKBID,RELB
Prostate Cancer Signaling	0.36	0.0714	#NUM!	CDKN1A,CDKN1B,E2F2,FOXO1,MDM2,NFKBID,PTEN,RELB
Role of MAPK Signaling in the Pathogenesis of Influenza	0.36	0.0732	#NUM!	BAX,MAPK11,PLA2G3,PLA2G4A,PLA2G4C,PLAAT3
IL-17A Signaling in Airway Cells	0.36	0.0746	#NUM!	IL17RA,MAPK11,NFKBID,PTEN,RELB
Differential Regulation of Cytokine Production in Intestinal Epithelial Cells by IL-17A and IL-17F	0.354	0.087	#NUM!	IL12A,IL1A
Docosahexaenoic Acid (DHA) Signaling	0.349	0.0789	#NUM!	ALOX15,BAX,FOXO1
Notch Signaling	0.349	0.0789	#NUM!	ADAM17,DLL4,HES1
Citrulline Biosynthesis	0.345	0.111	#NUM!	GLS2
Heme Biosynthesis II	0.345	0.111	#NUM!	PPOX
Salvage Pathways of Pyrimidine Deoxyribonucleotides	0.345	0.111	#NUM!	APOBEC3G
VEGF Signaling	0.339	0.0707	0.816	ACTA2,FOXO1,KDR,PDGFC,PGF,PTPN6,VEGFC
NRF2-mediated Oxidative Stress Response	0.333	0.0675	0	ACTA2,AKR7A2,CLPP,DNAJC1,DNAJC16,EPHX1,FOS,FOSL1,FTH1,GPX2,HSPB8,JUNB,MAFK,NQO1,PRKCQ,TXN
Role of Cytokines in Mediating Communication between Immune Cells	0.333	0.0741	#NUM!	IL12A,IL1A,IL32,TGFB1
Antigen Presentation Pathway	0.333	0.0769	#NUM!	CANX,TAP1,TAP2
LPS-stimulated MAPK Signaling	0.326	0.0706	1	FOS,MAPK11,NFKBID,PRKCQ,RELB,TLR4
Agrin Interactions at Neuromuscular Junction	0.323	0.0714	1	ACTA2,ARHGEF6,CHRNA1,NRG2,RAC2
Xenobiotic Metabolism PXR Signaling Pathway	0.321	0.0674	-0.832	ABCB1,ALDH3B1,CES3,CES4A,HS3ST1,HS3ST4,HS3ST5,HS6ST2,MAOB,NDST3,PRKACA,PRKCQ,SULT1C4
Prolactin Signaling	0.316	0.0698	0	FOS,IRS1,KCNMB1,KCNMB2,PRKCQ,SOCS1
Serotonin Degradation	0.312	0.0704	2.236	ALDH3B1,CSGALNACT1,DHRS4,MAOB,SULT1C4
Cell Cycle Control of Chromosomal Replication	0.307	0.0714	-1	CDK1,CDK6,POLD1,TOP2A
Melatonin Signaling	0.301	0.0694	0	PLCE1,PLCH1,PRKACA,PRKCQ,SLC2A4
ERK5 Signaling	0.301	0.0694	1.342	FOS,FOSL1,LIF,MEF2C,NTRK1
Role of IL-17A in Arthritis	0.295	0.0702	#NUM!	IL17RA,MAPK11,NFKBID,RELB
Protein Ubiquitination Pathway	0.292	0.0655	#NUM!	AMFR,DNAJC1,DNAJC16,HSPA4L,HSPB1,HSPB8,MDM2,NEDD4,RPS27A,TAP1,TAP2,UBE2C,UBE2T,UBE2Z,UBE3A,UBE3B,USP24,USP44
Retinoate Biosynthesis I	0.288	0.0714	#NUM!	DHRS3,DHRS4,RDH12
Pentose Phosphate Pathway	0.284	0.0909	#NUM!	G6PD
Purine Nucleotides De Novo Biosynthesis II	0.284	0.0909	#NUM!	ADSS1
GDP-glucose Biosynthesis	0.284	0.0909	#NUM!	HKDC1
Cancer Drug Resistance By Drug Efflux	0.284	0.069	#NUM!	ABCB1,FOXO1,MDM2,PTEN
Tryptophan Degradation X (Mammalian, via Tryptamine)	0.277	0.0741	#NUM!	ALDH3B1,MAOB
Oncostatin M Signaling	0.275	0.0698	#NUM!	MT2A,OSMR,TIMP3
Th1 Pathway	0.272	0.0656	1.134	DLL4,GATA3,IL12A,IL6R,ITGB2,LTA,PRKCQ,SOCS1
MSP-RON Signaling In Cancer Cells Pathway	0.27	0.0652	1.414	ACTA2,ELF4,ETS1,F12,FOS,PDGFC,PGF,RELB,VEGFC
Chronic Myeloid Leukemia Signaling	0.267	0.0654	#NUM!	CDK6,CDKN1A,CDKN1B,E2F2,MDM2,RELB,TGFB1
Hematopoiesis from Multipotent Stem Cells	0.259	0.0833	#NUM!	CSF1
Glucose and Glucose-1-phosphate Degradation	0.259	0.0833	#NUM!	HKDC1
Glycogen Degradation II	0.259	0.0833	#NUM!	PYGM
Angiopoietin Signaling	0.252	0.0649	2	ANGPT1,FOXO1,GRB7,NFKBID,RELB
Estrogen Biosynthesis	0.25	0.0667	#NUM!	DHRS11,HSD17B7,HSD17B8
Methylglyoxal Degradation III	0.246	0.069	#NUM!	AKR7A2,DHRS11
Role of p14/p19ARF in Tumor Suppression	0.246	0.069	#NUM!	MDM2,NPM3
Apelin Pancreas Signaling Pathway	0.238	0.0652	#NUM!	ERN1,PRKACA,RELB
Oleate Biosynthesis II (Animals)	0.237	0.0769	#NUM!	SCD
NAD Phosphorylation and Dephosphorylation	0.237	0.0769	#NUM!	ACP5
γ-glutamyl Cycle	0.237	0.0769	#NUM!	CHAC1
UDP-N-acetyl-D-galactosamine Biosynthesis II	0.237	0.0769	#NUM!	HKDC1
DNA Double-Strand Break Repair by Homologous Recombination	0.217	0.0714	#NUM!	BRCA2
Role of IL-17A in Psoriasis	0.217	0.0714	#NUM!	IL17RA
Acyl-CoA Hydrolysis	0.217	0.0714	#NUM!	ACOT7
Glycogen Degradation III	0.217	0.0714	#NUM!	PYGM
Phenylalanine Degradation IV (Mammalian, via Side Chain)	0.217	0.0714	#NUM!	MAOB
Colanic Acid Building Blocks Biosynthesis	0.217	0.0714	#NUM!	GALK1
Mineralocorticoid Biosynthesis	0.217	0.0714	#NUM!	EBP
Telomere Extension by Telomerase	0.199	0.0667	#NUM!	HNRNPA1
Choline Biosynthesis III	0.199	0.0667	#NUM!	PCYT1B
Glucocorticoid Biosynthesis	0.199	0.0667	#NUM!	EBP
Glucocorticoid Receptor Signaling	0	0.0465	#NUM!	ACTL6B,ATP5F1D,CDKN1A,DPF1,FOS,GHR,GJA1,IL13RA2,IL17RA,IL1A,IL31RA,IL6R,MAPK11,MMP2,MT-ND1,NDUFA4L2,NDUFA9,NFKBID,PC,PLA2G3,PLA2G4A,PLA2G4C,POMC,PRKACA,RXRG,SERPINE1,TGFB1
Natural Killer Cell Signaling	0	0.0452	0	COL1A2,FCER1G,IL12A,MAP3K10,MAPK11,PRKCQ,PTPN6,RAC2,RELB
Huntington's Disease Signaling	0	0.0641	-1.604	ATP5F1D,BAX,CAPN1,CASP7,CASP8,CASQ1,GNA11,GNG7,GRM5,ITPR1,MAP3K10,NEUROD1,NTRK1,PENK,PRKCQ,RPS27A,SNCA,VAMP3
Mitochondrial Dysfunction	0	0.0526	#NUM!	ATP5F1D,CASP8,MAOB,MT-ND1,NDUFA4L2,NDUFA9,SNCA,TXNRD2,VPS9D1
Ceramide Signaling	0	0.0556	0	FOS,PPM1J,PPP2R2C,RELB,TNFRSF1A
TREM1 Signaling	0	0.0519	#NUM!	LAT2,RELB,TLR3,TLR4
Role of NFAT in Regulation of the Immune Response	0	0.0238	2.121	AKAP5,CABIN1,FCER1G,FOS,GNA11,GNG7,ITPR1,ITPR2,ITPR3,MEF2C,NFKBID,PRKCQ,RCAN1,RELB
CCR5 Signaling in Macrophages	0	0.0301	#NUM!	CACNA2D4,CACNG2,CACNG4,CACNG5,CACNG6,FAS,FCER1G,FOS,GNA11,GNG7,ITPR1,ITPR2,ITPR3,MAPK11,PRKCQ
IL-22 Signaling	0	0.0417	#NUM!	MAPK11
Calcium-induced T Lymphocyte Apoptosis	0	0.0152	1.633	ATP2A1,CABIN1,FCER1G,ITPR1,ITPR2,ITPR3,PRKCQ
Cytotoxic T Lymphocyte-mediated Apoptosis of Target Cells	0	0.00941	2	CASP7,CASP8,FAS,FCER1G
IL-3 Signaling	0	0.0633	-0.447	FOS,FOXO1,INPP5D,PRKCQ,PTPN6
Lymphotoxin β Receptor Signaling	0	0.0545	#NUM!	LTA,NFKBID,RELB
Thrombopoietin Signaling	0	0.0317	#NUM!	FOS,PRKCQ
CTLA4 Signaling in Cytotoxic T Lymphocytes	0	0.0126	#NUM!	AP2A1,FCER1G,PPM1J,PPP2R2C,PTPN6,TRAT1
Airway Inflammation in Asthma	0	0.0606	#NUM!	IL12A,TGFB1
T Helper Cell Differentiation	0	0.0127	#NUM!	FCER1G,GATA3,IL12A,IL6R,TGFB1,TNFRSF1A
IL-9 Signaling	0	0.0571	#NUM!	IRS1,RELB
CD28 Signaling in T Helper Cells	0	0.0174	0.816	FCER1G,FOS,ITPR1,ITPR2,ITPR3,NFKBID,PRKCQ,PTPN6,RELB
IL-15 Signaling	0	0.00379	#NUM!	MAPK11,RELB
Dendritic Cell Maturation	0	0.0322	1.886	CCR7,CD1D,COL1A2,FCER1G,FSCN1,IL12A,IL1A,IL32,IRF8,LEPR,LTA,MAPK11,NFKBID,PLCE1,PLCH1,RELB,TLR3,TLR4,TNFRSF1A
CNTF Signaling	0	0.0175	#NUM!	LIFR
Semaphorin Signaling in Neurons	0	0.0645	#NUM!	DIRAS3,RAC2,RND2,RND3
ICOS-ICOSL Signaling in T Helper Cells	0	0.0197	1	FCER1G,INPP5D,ITPR1,ITPR2,ITPR3,NFKBID,PRKCQ,PTEN,RELB,TRAT1
Lipid Antigen Presentation by CD1	0	0.00962	#NUM!	AP2A1,CANX,CD1D,FCER1G
FLT3 Signaling in Hematopoietic Progenitor Cells	0	0.025	#NUM!	INPP5D,MAPK11
Polyamine Regulation in Colon Cancer	0	0.0345	#NUM!	ALOX15,FOS
Melanocyte Development and Pigmentation Signaling	0	0.0625	-2.236	ADCY5,KIT,POMC,PRKACA,PTPN6,SH2B2
DNA Methylation and Transcriptional Repression Signaling	0	0.0286	#NUM!	H4C11
Role of OCT4 in Mammalian Embryonic Stem Cell Pluripotency	0	0.0217	#NUM!	NR5A1
Germ Cell-Sertoli Cell Junction Signaling	0	0.0526	#NUM!	ACTA2,DIRAS3,ITGA2,MAP3K10,RAC2,RND2,RND3,TGFB1,TNFRSF1A
Melanoma Signaling	0	0.06	#NUM!	CDKN1A,MDM2,PTEN
Renal Cell Carcinoma Signaling	0	0.0625	#NUM!	ETS1,FOS,PDGFB,RPS27A,TGFB1
Type I Diabetes Mellitus Signaling	0	0.0216	1.414	CASP8,FAS,FCER1G,IL12A,IL1RAP,LTA,MAPK11,NFKBID,RELB,SOCS1,TNFRSF1A
Endometrial Cancer Signaling	0	0.0333	#NUM!	APC2,PTEN
Primary Immunodeficiency Signaling	0	0.0357	#NUM!	TAP1,TAP2
Allograft Rejection Signaling	0	0.00413	#NUM!	FAS,FCER1G
Autoimmune Thyroid Disease Signaling	0	0.00661	#NUM!	FAS,FCER1G,TG
Acute Myeloid Leukemia Signaling	0	0.044	#NUM!	IDH3G,KIT,RELB,RUNX1
Graft-versus-Host Disease Signaling	0	0.00673	#NUM!	FAS,FCER1G,IL1A
Non-Small Cell Lung Cancer Signaling	0	0.0638	#NUM!	CDK6,E2F2,ITPR1,ITPR2,ITPR3,RXRG
G Protein Signaling Mediated by Tubby	0	0.0455	#NUM!	GNA11,GNG7
Communication between Innate and Adaptive Immune Cells	0	0.00646	#NUM!	CCR7,FCER1G,IL12A,IL1A,TLR3,TLR4
Systemic Lupus Erythematosus Signaling	0	0.0129	#NUM!	FCER1G,FOS,IL1A,IL6R,INPP5D,PTPN6,RNU4-1,RNU5A-1
CDC42 Signaling	0	0.033	2.121	APC2,ARHGEF6,BAIAP2,FCER1G,FOS,ITGA1,ITGA10,ITGA2,ITGA2B,ITGA8,ITGAV,ITGB2,ITGB3,ITGB8,MAPK11,MYL7,MYL9,MYLK,PARD6A
Phospholipase C Signaling	0	0.0428	0.535	ADCY5,ARHGEF6,DIRAS3,FCER1G,GNG7,ITGA1,ITGA10,ITGA2,ITGA2B,ITGA8,ITGAV,ITGB2,ITGB3,ITGB8,ITPR1,ITPR2,ITPR3,MEF2C,MYL7,MYL9,PLA2G3,PLA2G4A,PLA2G4C,PLCE1,PRKCQ,RAC2,RELB,RND2,RND3
Altered T Cell and B Cell Signaling in Rheumatoid Arthritis	0	0.0203	#NUM!	CSF1,FAS,FCER1G,IL12A,IL1A,LTA,RELB,TGFB1,TLR3,TLR4
Estrogen-Dependent Breast Cancer Signaling	0	0.0633	#NUM!	DHRS11,FOS,HSD17B7,HSD17B8,RELB
Granzyme B Signaling	0	0.0625	#NUM!	CASP8
RANK Signaling in Osteoclasts	0	0.0549	#NUM!	FOS,MAP3K10,MAPK11,NFKBID,RELB
Regulation of IL-2 Expression in Activated and Anergic T Lymphocytes	0	0.013	0.816	FCER1G,FOS,NFKBID,PRKCQ,RELB,TGFB1
NUR77 Signaling in T Lymphocytes	0	0.00586	#NUM!	CABIN1,FCER1G,PRKCQ
PKCθ Signaling in T Lymphocytes	0	0.0269	0.816	CACNA2D4,CACNG2,CACNG4,CACNG5,CACNG6,FCER1G,FOS,ITPR1,ITPR2,ITPR3,MAP3K10,NFKBID,PRKCQ,RAC2,RELB
Role of Lipids/Lipid Rafts in the Pathogenesis of Influenza	0	0.0435	#NUM!	FDPS
Role of PI3K/AKT Signaling in the Pathogenesis of Influenza	0	0.0303	#NUM!	NFKBID,RELB
Role of Hypercytokinemia/hyperchemokinemia in the Pathogenesis of Influenza	0	0.0581	2.236	IL12A,IL1A,ISG20,TLR3,TLR4
Antiproliferative Role of TOB in T Cell Signaling	0	0.00939	#NUM!	CCNA2,CDKN1B,FCER1G,TGFB1
OX40 Signaling Pathway	0	0.00626	#NUM!	FCER1G,NFKBID,RELB
Mismatch Repair in Eukaryotes	0	0.0625	#NUM!	POLD1
Role of IL-17F in Allergic Inflammatory Airway Diseases	0	0.0444	#NUM!	IL17RA,RELB
Differential Regulation of Cytokine Production in Macrophages and T Helper Cells by IL-17A and IL-17F	0	0.0556	#NUM!	IL12A
Role of JAK1 and JAK3 in γc Cytokine Signaling	0	0.029	#NUM!	IRS1,SOCS1
NGF Signaling	0	0.0339	#NUM!	BAX,MAP3K10,NTRK1,RELB
Telomerase Signaling	0	0.0467	2	CDKN1A,ELF4,ETS1,PPM1J,PPP2R2C
Hematopoiesis from Pluripotent Stem Cells	0	0.0113	#NUM!	CSF1,FCER1G,IL12A,IL1A,LIF
Transcriptional Regulatory Network in Embryonic Stem Cells	0	0.0556	#NUM!	GJD2,H4C11,LHX5
Ephrin A Signaling	0	0.0638	#NUM!	EPHA10,EPHA5,EPHA6
Ephrin B Signaling	0	0.0556	#NUM!	EPHB6,GNA11,GNG7,RAC2
ERBB Signaling	0	0.0532	0	FOS,FOXO1,MAPK11,NRG2,PRKCQ
ERB2-ERBB3 Signaling	0	0.0615	#NUM!	CDKN1B,FOXO1,NRG2,PTEN
ERBB4 Signaling	0	0.0441	#NUM!	ADAM17,NRG2,PRKCQ
Nicotine Degradation III	0	0.0172	#NUM!	CSGALNACT1
Androgen Biosynthesis	0	0.0476	#NUM!	EBP
Glutathione Redox Reactions I	0	0.0357	#NUM!	GPX2
Ubiquinol-10 Biosynthesis (Eukaryotic)	0	0.0333	#NUM!	MICAL2
Melatonin Degradation I	0	0.0323	#NUM!	CSGALNACT1,SULT1C4
NAD Salvage Pathway II	0	0.037	#NUM!	ACP5
Triacylglycerol Degradation	0	0.0526	#NUM!	CES3,FAAH,NDST3
Nicotine Degradation II	0	0.0152	#NUM!	CSGALNACT1
Valine Degradation I	0	0.0476	#NUM!	HADHA
Purine Nucleotides Degradation II (Aerobic)	0	0.0526	#NUM!	ADARB2
TCA Cycle II (Eukaryotic)	0	0.0435	#NUM!	IDH3G
Gluconeogenesis I	0	0.0385	#NUM!	ME3
Adenosine Nucleotides Degradation II	0	0.0625	#NUM!	ADARB2
Superpathway of Melatonin Degradation	0	0.0448	#NUM!	CSGALNACT1,MAOB,SULT1C4
Histidine Degradation VI	0	0.0357	#NUM!	MICAL2
Pregnenolone Biosynthesis	0	0.037	#NUM!	MICAL2
Acetone Degradation I (to Methylglyoxal)	0	0.025	#NUM!	DHRS11
Fatty Acid α-oxidation	0	0.0476	#NUM!	ALDH3B1
Oxidative Ethanol Degradation III	0	0.0179	#NUM!	ALDH3B1
Ethanol Degradation IV	0	0.0417	#NUM!	ALDH3B1
Ethanol Degradation II	0	0.0588	#NUM!	ALDH3B1,DHRS4
Methionine Degradation I (to Homocysteine)	0	0.0435	#NUM!	PRMT1
Superpathway of Methionine Degradation	0	0.0263	#NUM!	PRMT1
Epithelial Adherens Junction Signaling	0	0.051	0.707	BAIAP2,ECT2,FGF1,MYL7,PPM1J,PPP2R2C,PTEN,STK3
Gαs Signaling	0	0.0488	-1	ADCY5,CHRM5,CNGB1,GNA11,GNG7,PRKACA
Remodeling of Epithelial Adherens Junctions	0	0.0147	#NUM!	ACTA2
Cysteine Biosynthesis III (mammalia)	0	0.04	#NUM!	PRMT1
TEC Kinase Signaling	0	0.0415	1.732	ACTA2,DIRAS3,FAS,FCER1G,FOS,GNA11,GNG7,ITGA1,ITGA10,ITGA2,ITGA2B,ITGA8,ITGAV,ITGB2,ITGB3,ITGB8,PRKCQ,RAC2,RELB,RND2,RND3,TLR4,TNFRSF10A,TNFRSF10B
UVA-Induced MAPK Signaling	0	0.051	#NUM!	FOS,MAPK11,PARP12,PLCE1,PLCH1
UVB-Induced MAPK Signaling	0	0.0577	#NUM!	FOS,MAPK11,PRKCQ
UVC-Induced MAPK Signaling	0	0.0588	#NUM!	FOS,MAPK11,PRKCQ
Oxidative Phosphorylation	0	0.036	0	ATP5F1D,MT-ND1,NDUFA9,VPS9D1
BER (Base Excision Repair) Pathway	0	0.0227	#NUM!	POLB
HIPPO signaling	0	0.0471	1	AJUBA,PPM1J,PPP2R2C,STK3
Nucleotide Excision Repair Pathway	0	0.0286	#NUM!	XPC
SAPK/JNK Signaling	0	0.012	-0.816	FCER1G,GADD45A,GNG7,IRS1,MAP3K10,RAC2
IL-2 Signaling	0	0.0328	#NUM!	FOS,SOCS1
FGF Signaling	0	0.0595	0	FGF1,FGF22,ITPR1,MAPK11,PTPN6
JAK/STAT Signaling	0	0.061	-1	CDKN1A,FOS,PTPN6,RELB,SOCS1
IL-4 Signaling	0	0.0538	#NUM!	INPP5D,IRS1,PTPN6,SOCS1,SYNJ2
B Cell Receptor Signaling	0	0.0286	-0.258	CARD10,DAPP1,EGR1,ETS1,FOXO1,INPP5D,MAP3K10,MAPK11,MEF2C,NFKBID,PAX5,POU2F2,PRKCQ,PTEN,PTPN6,RAC2,RELB,SYNJ2
Insulin Receptor Signaling	0	0.05	-0.816	FOXO1,INPP5D,IRS1,PRKACA,PTEN,SLC2A4,SYNJ2
Chemokine Signaling	0	0.0375	#NUM!	CAMK1G,FOS,MAPK11
Neurotrophin/TRK Signaling	0	0.0395	#NUM!	FOS,NTRK1,NTRK3
Dopamine Receptor Signaling	0	0.0633	#NUM!	ADCY5,MAOB,PPM1J,PPP2R2C,PRKACA
NF-κB Signaling	0	0.0316	1.886	BMP2,CARD10,CASP8,FCER1G,GHR,IGF2R,IL1A,KDR,LTA,NFKBID,NTRK1,NTRK3,PRKACA,PRKCQ,RELB,TLR3,TLR4,TNFRSF1A
T Cell Receptor Signaling	0	0.0179	0.905	CDKN1B,DUSP5,FCER1G,FOS,ITGA2,ITGB2,MAPK11,PRKCQ,PTPN6,PTPRH,RELB
PDGF Signaling	0	0.0581	2.236	FOS,INPP5D,PDGFB,PDGFC,SYNJ2
Phagosome Maturation	0	0.0566	#NUM!	ATP6V1G2,CANX,CTSO,CTSZ,CYBB,RAC2,TAP1,TCIRG1,VAMP3
PD-1, PD-L1 cancer immunotherapy pathway	0	0.0566	-1	CDKN1B,IL12A,PRKCQ,PTEN,TGFB1,TNFRSF1A
Th1 and Th2 Activation Pathway	0	0.0523	#NUM!	DLL4,GATA3,IL12A,IL6R,ITGB2,LTA,PRKCQ,SOCS1,TGFB1
Th2 Pathway	0	0.0365	0	GATA3,IL12A,ITGB2,PRKCQ,TGFB1
Th17 Activation Pathway	0	0.0103	#NUM!	FCER1G,IL12A,IL6R,RELB,RUNX1
NER (Nucleotide Excision Repair, Enhanced Pathway)	0	0.0485	1	DDB2,H4C11,POLD1,TOP2A,XPC
SPINK1 General Cancer Pathway	0	0.0435	#NUM!	IL6R,MT1H,MT2A
Endocannabinoid Developing Neuron Pathway	0	0.048	1	ADCY5,CDKN1B,GNG7,MAPK11,PRKACA,RAC2
Apelin Endothelial Signaling Pathway	0	0.0567	1.633	ADCY5,ANGPT1,FOS,GNA11,GNG7,MEF2C,PRKCQ,RELB
Apelin Muscle Signaling Pathway	0	0.0625	#NUM!	GNA11,GNG7,SLC2A4
BAG2 Signaling Pathway	0	0.0595	1	ANXA2,CDKN1A,MAPT,MDM2,RELB
FAT10 Signaling Pathway	0	0.0179	#NUM!	UBE2Z
PFKFB4 Signaling Pathway	0	0.0435	#NUM!	PRKACA,TGFB1
T Cell Exhaustion Signaling Pathway	0	0.0247	1.941	FCER1G,FOS,FOXO1,IL12A,IL6R,KDR,LAG3,PPM1J,PPP2R2C,PRDM1,PRKCQ,PTPN6,TGFB1,TNFRSF14
IL-23 Signaling Pathway	0	0.0435	#NUM!	RELB,RUNX1
Systemic Lupus Erythematosus In T Cell Signaling Pathway	0	0.0235	-1.291	CASP7,CASP8,CASQ1,DIRAS3,FAS,FCER1G,FOS,GADD45A,ITPR1,LEPR,PPM1J,PPP2R2C,RAC2,RND2,RND3
Systemic Lupus Erythematosus In B Cell Signaling Pathway	0	0.0249	1.698	EDA,FOS,FOXO1,IFIH1,IL12A,IL1A,IL6R,INPP5D,ISG20,LIF,LTA,PRKCQ,PTPN6,RAC2,RELB,SYNJ2,TGFB1,TLR3
Inhibition of ARE-Mediated mRNA Degradation Pathway	0	0.0559	-0.333	AGO2,LTA,MAPK11,POMC,PPM1J,PPP2R2C,PRKACA,TNFRSF1A,ZFP36
Xenobiotic Metabolism General Signaling Pathway	0	0.028	0	MAP3K10,MAPK11,NQO1,PRKCQ
Xenobiotic Metabolism AHR Signaling Pathway	0	0.046	#NUM!	ALDH3B1,IL1A,NQO1,RELB
Xenobiotic Metabolism CAR Signaling Pathway	0	0.0579	-1.508	ABCB1,ALDH3B1,HS3ST1,HS3ST4,HS3ST5,HS6ST2,NDST3,PPM1J,PPP2R2C,PRKCQ,SULT1C4
Coronavirus Replication Pathway	0	0.0444	#NUM!	HNRNPA1,IFITM10
MSP-RON Signaling In Macrophages Pathway	0	0.0598	0	F12,FOS,IL12A,ITGB2,RELB,SOCS1,TLR4
GM-CSF Signaling	0	0.0286	#NUM!	ETS1,RUNX1

## Sheet: IPA_UpstreamRegulators
© 2000-2022 QIAGEN. All rights reserved.
Upstream Regulator	Expr Fold Change	Molecule Type	Predicted Activation State	Activation z-score	p-value of overlap	Target Molecules in Dataset	Mechanistic Network
LARP1		translation regulator	Activated	6.161	1.06e-22	EEF1A1,EEF1B2,EEF2,HNRNPA1,RPL10,RPL10A,RPL13A,RPL19,RPL21,RPL26,RPL27,RPL29,RPL32,RPL34,RPL36,RPL37A,RPL39,RPL5,RPL6,RPL7,RPL7A,RPS12,RPS15A,RPS2,RPS23,RPS25,RPS27,RPS27A,RPS28,RPS29,RPS3,RPS3A,RPS4X,RPS5,RPS6,RPS7,RPS9,TPT1
tetradecanoylphorbol acetate		chemical drug	Activated	5.14	1.86e-09	ABCB1,ADAM17,ADAM8,ADCYAP1,ADM,ANGPT1,APOBEC3G,APRT,ARC,ATF3,AXL,BAX,BMP2,BMP7,C3,C5AR1,CA8,CCN2,CCNA2,CCR7,CD36,CD68,CDK1,CDKN1A,CDKN1B,CRHBP,CSF1,CYBA,CYBB,CYP27B1,DAB2,DIO2,DIO3,DUSP5,EGR1,EGR2,EGR3,ETS1,FAAH,FAS,FBN1,FCER1G,FCGBP,FOS,FOSL1,FOSL2,FTH1,GADD45B,GATA2,GATA3,GATA3-AS1,GDF15,GEM,GJA1,GPR35,GPR83,GSDMB,HAS2,HES1,HJURP,HTR1A,ID2,ID3,IGF2,IGFBP5,IL12A,IL1A,IL31RA,IL32,IL6R,IRF8,ITGA2,…	608 (16)
poly rI:rC-RNA		biologic drug	Activated	5.086	1.07e-05	APOBEC3G,APOL2,ASB13,ATF3,AXL,BAX,BMP2,C3,CASP7,CCNA2,CCNB2,CCR7,CD36,CDCA3,CDK1,CENPE,COX20,CSF1,CX3CL1,CYP27B1,DDX60L,DIO2,DLL4,DUSP5,EGR1,FAS,FOS,FOSL1,GADD45B,GDF15,GJD2,GPR84,IFIH1,IL12A,IL13RA2,IL1A,IL32,IRF8,ISG20,JUNB,LIF,LTA,MMP2,MVP,NEDD9,NOP2,NR4A3,PLA2G4C,PRKCQ,RELB,RPL10A,RPL13A,RPL19,RPS2,SAMD9,SDC4,SLC7A2,SOCS1,SP110,ST8SIA4,STAB1,TAP1,TAP2,TENM1,TFPI2,TG,TGFB1,TLR3,TLR4,TNFRSF10A,…	547 (14)
lipopolysaccharide		chemical drug	Activated	5.047	2.81e-14	ABCB1,ABCB4,ACP5,ACTA2,ADM,ADRA2A,AIM2,AK4,ALOX15,ANGPTL2,ANKRD1,ANXA3,APOA1,APOBEC3F,APOBEC3G,APOC1,APOE,ARC,ASCC3,ATF3,ATP1A2,AXL,BAX,BMP2,C3,C5AR1,CALCRL,CASP7,CASP8,CAVIN1,CCN2,CCNB2,CCR7,CD1D,CD36,CD63,CD68,CDKN1A,CEMIP2,CENPI,CLIC5,COL1A2,COL4A2,CP,CSF1,CSTB,CUBN,CX3CL1,CXCL16,CYBA,CYBB,CYP27B1,DDN,DHCR24,DIO2,DLL4,DRAM1,DUSP5,EEF2,EGR1,EGR2,EGR3,ENTPD1,ERN1,ETV7,F2RL2,FAAH,FABP3,FAS,FASN,F…	640 (16)
l-asparaginase		biologic drug	Activated	4.642	4.8e-10	CCNA2,CCNB2,CDC25C,CDCA5,CDK1,CDKN1A,DHCR7,FASN,FDPS,HMGCR,HMGCS1,IDI1,INSIG1,KIF15,KIF2C,KIFC1,LDLR,MIS18BP1,MTHFD2,MVD,NDC80,NUF2,OIP5,PCSK9,SPC25,SQLE,TM7SF2,TOP2A,UBE2C	224 (7)
IFNG		cytokine	Activated	4.636	1.61e-17	ABCB1,ACTA2,ADAM17,ADAMTS8,ADAMTS9,ADCY5,ADGRG2,ADM,ADRA2A,AIM2,ALOX15,APOBEC3G,ARAP2,ARC,ATF3,BAX,BCYRN1,BRCA2,BRIP1,C3,C5AR1,CAPN1,CASP7,CASP8,CCN2,CCNA2,CCR7,CD1D,CD36,CD63,CD68,CDH22,CDK1,CDKN1A,CDKN1B,CELSR1,CHAC1,CHRND,CLIC5,COL1A2,CP,CSF1,CTSZ,CX3CL1,CXCL16,CYBA,CYBB,DDB2,DDX60L,DEPP1,DKK1,DUOX2,DUSP5,E2F2,EDNRB,EEF1A1,EFCAB6,EGR1,EGR2,EGR3,ELN,ENDOD1,ENTPD1,ERAP2,ETV7,F11R,FAAH,FAS,FASN,F…	540 (14)
doxorubicin		chemical drug	Activated	4.628	9.95e-10	ABCB1,ABCB4,ADM,ANXA2,ATF3,BAX,BCAP31,BHLHE40,BRCA2,CACNG5,CASP8,CCN2,CCNB2,CDC25C,CDK1,CDKN1A,CDKN3,CP,CYBB,DINOL,DRAM1,DUSP5,E2F2,EEF1A1,EEF1B2,EGR1,ERN1,FAS,FOS,FTH1,GADD45A,GAS5,GDF15,GPX2,ID2,KIF20A,LGALS3,MDM2,MEF2C,MMP2,MT-ND1,MVP,NDRG1,NQO1,PDE3A,PTEN,PTTG1,PVT1,RAC2,RRM2B,RUNX1,SDC2,SESN1,TAP1,TAP2,TGFB1,TLR4,TNFRSF10A,TNFRSF10B,TNFRSF10C,TNFRSF12A,TNFRSF1A,TOP2A,TP53INP1,TP63,TXN,WNT3A,…	506 (17)
cisplatin		chemical drug	Activated	4.56	1.45e-11	ABCB1,ACOX1,ACTA2,AHNAK2,ANK1,ANKRD1,ANKRD18A,ANXA2,APOBEC3F,ATF3,BAX,CACNG5,CAPN1,CASP8,CCN2,CD68,CDK1,CDKN1A,CDKN1B,CLDN19,CMBL,CP,CSF1,CYBB,DDB2,DEPDC1B,DHRS3,DKK1,DNAI2,DRAM1,EGR1,EPS8L2,F11R,FAM210B,FAS,FASN,FNDC3B,FOS,FOSL1,G6PD,GADD45A,GAS5,GDF15,GHR,GLS2,GPX2,GRIA2,HADHA,HJURP,HMGCR,HMGCS1,HNF1B,HSPA4L,ID2,IFIH1,IL1A,INPP5D,ITGB8,LGALS3,MDM2,mir-339,MMP2,MT2A,NEFL,NINJ1,NQO1,P4HA2,PHLDA3,…	576 (16)
carbon tetrachloride		chemical toxicant	Activated	4.442	0.00019	ACTA2,AK4,APOA1,APOE,ATF3,BAX,CASP7,CCN2,CDKN1A,CDKN1B,COL1A2,FAAH,FOS,GADD45A,GADD45B,GDF15,HSPB1,IGF2R,IGFBP5,IL13RA2,ITGA8,JUNB,KDR,MMP12,MMP2,NQO1,PDGFB,PDGFC,TGFB1,TIMP3,TNFRSF12A	533 (18)
arsenic trioxide		chemical drug	Activated	4.261	1.8e-05	ACAT2,ARL6IP1,ATP1A2,ATP5F1D,BAX,BCAP31,CASP7,CASP8,CDC25C,CDK1,CDK6,CDKN1A,DHCR24,DHCR7,EBP,ECT2,FAS,FASN,FDFT1,FDPS,FTH1,HMGCR,HMGCS1,IDI1,LMO2,LSS,MT1H,MT2A,NDUFA4L2,NQO1,POLD1,PTEN,PTTG1,SCD,SHMT2,SLC25A6,SLC7A11,SQLE,SREBF1,TCIRG1,TNFRSF10A,TNFRSF10B,TNFRSF1A,TP63	537 (20)
NUPR1		transcription regulator	Activated	4.241	1.41e-05	ABHD15,ACTA2,ADM,AEN,ANK1,ARHGAP11A,ASPM,ATF3,BRINP3,CCNA2,CCNB2,CD63,CD68,CDC25C,CDCA3,CDCA8,CDKN1B,CENPI,COL1A2,DENND5B,DHCR24,DUSP5,ERMP1,ESPL1,ETS1,FAM111A,FGF1,FZD8,GADD45A,GDF15,GRAMD2B,HCN1,HJURP,IL6R,ITPR3,JADE2,KIF18A,KIF20A,KIF2C,KIFC1,LHFPL2,LIF,MMP10,MMP12,MMS22L,NDRG1,NEK9,P4HA2,PEX12,PLK3,PODNL1,PRKACA,PXDC1,RELB,SERPINE1,SH2D5,SHROOM3,SLC16A6,SLC39A8,SPC25,ST3GAL2	415 (13)
deferoxamine		chemical drug	Activated	4.189	0.000119	ADM,ANXA2,BHLHE40,CCR7,CDKN1A,CP,DUSP5,ELN,FASN,FOS,GADD45A,GADD45B,GDF15,GEM,IGFBP5,IL32,ISG20,ITGB2,KIT,MDM2,MMP2,NDRG1,NDUFA9,PIP5K1B,PLA2G3,PLA2G4A,SERPINE1,SREBF1,TGFB1,TNFRSF10B	558 (22)
TP53		transcription regulator	Activated	4.176	8.46e-29	AATF,ABCB1,ABCB4,ACSF2,ACTA2,ADAM12,ADAM8,AEN,AGO2,AK4,ALOX15,ANGPT1,ANK1,ANKRD1,ANXA2,ANXA3,APOA1,APOBEC3C,APOE,ARAP2,ARL6IP1,ASL,ASPM,ATF3,ATG4A,BAX,BCAP31,BHLHE40,BRCA2,CALCRL,CARD10,CASP8,CCDC80,CCN2,CCNA2,CCNB2,CD36,CDC25C,CDK1,CDKN1A,CDKN1B,CDKN3,CELSR1,CENPE,CEP55,CLPP,CMBL,COL14A1,COL1A2,COL4A2,CP,CSF1,CSTB,CX3CL1,DBH-AS1,DBI,DDB2,DEF6,DHCR24,DHCR7,DINOL,DKK1,DLGAP5,DNAI3,DRAM1,DSC3,DUSP5…	630 (24)
IL2		cytokine	Activated	4.164	1.19e-08	ABCB4,ADAM8,APOBEC3G,ARC,ARHGAP11A,ARHGEF6,BAX,BHLHE40,BMP2,C3,CARD10,CCNA2,CCR7,CD200R1,CDK1,CDK6,CDKN1A,CDKN1B,CDKN2C,CSF1,CSRNP1,DHCR24,DUSP5,EMP1,ENTPD1,ETS1,FAS,FCER1G,FOS,FOXO1,GADD45B,GATA3,GDF15,GPR83,H1-2,HMGCR,HMGCS1,HOPX,IDI1,IL1A,INSIG1,ISG20,ITGA1,ITGA2,ITGB8,KIT,KLF3,LAPTM5,LDLR,LIF,LIFR,LTA,LTB4R,MME,MMP2,MMP25,MTHFD2,NAB2,NDRG1,NEAT1,NOP2,PAX5,PDGFC,PDLIM4,PENK,PIP5K1B,PRDM1,PTHLH…	451 (17)
CD 437		chemical drug	Activated	4.139	0.00012	APC2,BAX,CDC25C,CDKN1A,CLIC1,EEF2,FAS,FOS,FSCN1,FTH1,GADD45A,GDF15,HADHA,HNRNPA1,KIF2C,PIN1,PURB,RPL10,RPL13A,RPL19,RPL39,RPS2,RPS27,SLC25A6,SOX4,TMSB10/TMSB4X,TNFRSF10A,TNFRSF10B,TXN	467 (16)
F2		peptidase	Activated	4.104	1.19e-08	ACTA2,ADAMTS9,ANGPT1,BAX,CCN2,CCNA2,CD36,CD63,CD68,CDKN1A,CDKN1B,CLIC1,CX3CL1,CYBB,DIO3,EDNRB,EGR1,ENTPD1,ETS1,FOS,FOSL1,FOSL2,HAS2,IGFBP5,IL32,JUNB,KDR,MMP10,MMP2,NR4A3,PDGFB,PLA2G4A,RAB3A,RAC2,RCAN1,RELB,SDC4,SERPINE1,SLC12A7,SPOCD1,TAGLN2,TAP2,TFPI2,TNFRSF12A,TRPC3,TXNRD2	529 (17)
CD40		transmembrane receptor	Activated	4.069	0.00476	A4GALT,APOBEC3G,BAX,CCNA2,CDK6,CDKN1A,CDKN1B,CSF1,CX3CL1,DAPP1,ERN1,FAS,FOS,IL12A,IL1A,IL6R,ITGB2,LGALS3,LTA,NEFH,PRDM1,RASGRF1,SERPINE1,TAP1,TAP2,TNFRSF9	370 (15)
IL13		cytokine	Activated	4.053	0.000348	ACOX1,ADAM8,ALOX15,ATF3,BAX,C3,CASP7,CASP8,CCN2,CD36,COL1A2,CP,CX3CL1,CYBB,DHCR24,DNAJC16,DNASE2,EGR1,EGR2,FAS,FLOT1,G6PD,GATA3,GRIN1,GRM5,HS3ST1,HTRA1,IL12A,IL13RA2,IL31RA,LTBP1,MMP10,MMP12,MMP2,PDGFC,PLA2G4A,POSTN,SERPINE1,SLC16A6,SLC7A2,SNCA,SOCS1,SPINT2,ST3GAL6,ST8SIA4,TGFB1,TLR4,TMC6,TNFRSF1A,TNXB	527 (17)
pidnarulex		chemical drug	Activated	4	2.59e-14	ASCC3,CDKN1A,DDB2,FAS,GADD45A,MDM2,PLK2,RPS27L,RRM2B,SESN1,TIGAR,TNFRSF10C,TNFRSF10D,TRIM22,XPC,ZMAT3
ST1926		chemical drug	Activated	3.965	0.000551	CDKN1A,CLIC1,CNTN2,EEF2,KIF2C,PIN1,PURB,RPL10,RPL18A,RPL19,RPL29,RPL32,RPL39,RPL6,RPS2,RPS27,RPS27A,SLC25A6,SOX4,TMSB10/TMSB4X,TNFRSF10B,TPT1,TXN
calcitriol		chemical drug	Activated	3.902	1.39e-08	ABCB1,ACAT2,ANXA2,APOA1,ATP5F1D,BAX,BMP7,C3,CASP7,CAVIN1,CCNA2,CDCA5,CDCA8,CDK1,CDKN1A,CDKN1B,COL4A2,CSF1,CXCL16,CYBB,CYP27B1,DDAH1,DIRAS3,ECT2,EGR1,ELN,ESPL1,FAS,FASN,FBN1,FDPS,FOS,FTH1,G6PD,GADD45A,GATA3,GDPD5,GEM,GHR,GSDMB,HES1,ID2,IGFBP5,IL12A,IL1A,KCNH1,KCTD12,KIF20A,LRRC17,LTBP1,MELK,MMS22L,NEDD9,NEK2,NEUROD1,NUSAP1,OSTN,P3H2,PALMD,PBK,PC,PTEN,PTPRR,PYCR1,RAB11FIP1,SDSL,SERPINB1,SLC25A1,SLC…	584 (22)
prexasertib		chemical drug	Activated	3.9	8.8e-08	ADM,AIM2,ATF3,C3,CDKN1A,CSRNP1,EGR1,EGR3,FOS,GADD45B,GDF15,IFIH1,NLRP1,NR4A3,PLK2,SERPINE1,TNFRSF10D,TNFRSF9,ZFP36	610 (20)
Ige		complex	Activated	3.849	0.00213	ADAM8,BAIAP2,BNIP5,C3,CDKN1A,CX3CL1,CXCL16,EGR1,EGR2,FAS,FCER1G,FXYD6,GADD45B,GDF15,IL1A,ITGAV,JUNB,LIF,LTA,NFKBID,PDGFB,PENK,PLK3,PTPN6,RELB,RUNX1,SCD,SERPINB1,SLC2A4,SOCS1,TCIRG1,TGFB1,TNC,TNFRSF10A,TNFRSF12A,TNFRSF9,VEGFC	512 (14)
CD3		complex	Activated	3.837	0.0127	CASP8,CDK1,CDK6,CDKN1B,CLEC2A,CYBA,DHRS4,DUSP14,EBP,EGR2,EGR3,ETS1,FAS,FBL,FCER1G,FDPS,FOS,FUT7,G6PD,GATA3,GPR37,HNRNPA1,HPX,ID3,IGFBP5,IL16,IL1A,IL1RAP,IL32,IRF8,ITPR1,JUNB,LTA,LTBP1,MAP3K10,MMP2,MMRN1,MT1H,MTHFD2,NHLH2,NLRP1,P2RY2,PRKACA,PTEN,RAC2,RELB,RPL6,RPS3A,SEC14L1,SOCS1,TFPI2,TGFB1,TNFRSF9,TOM1L1,TOP2A,TRIM25,WEE1,ZFP36
Interferon alpha		group	Activated	3.784	2.53e-05	A4GALT,AIM2,APOBEC3F,APOBEC3G,APOL2,ATF3,AXL,C3,CASP8,CCR7,CD1D,CDKN1A,CDKN1B,CELSR1,EFCAB6,FAS,FASN,FOS,FOSL2,GATA3,HERC5,IFIH1,IL17RA,IL32,IL6R,IRF8,ISG20,ITPR1,LAMP3,LIF,MDM2,MYLIP,NPM3,PARP12,PARVG,POMC,PRKACA,PTHLH,RNASEL,SAMD9,SAMD9L,SERPINB1,SOCS1,SP110,TAP1,TAP2,TGFB1,TGM1,TLR3,TLR4,TRANK1,TRIM22,UBA7,UNC93B1,ZNRF3	473 (14)
PML	0.431	transcription regulator	Activated	3.757	6.43e-07	ACACA,ACOX1,AKR7A2,APOA1,APOE,BAX,CDKN1A,DRC1,FAS,FASN,GADD45A,HMGCR,HMGCS1,HSD17B7,HSPB1,ID2,IDI1,IFIH1,IL1A,ISG20,LDLR,MAPK11,MMP10,NDRG1,NQO1,SCD,SREBF1,TAP1,TAP2,TXN	527 (20)
nitric oxide		chemical - endogenous mammalian	Activated	3.754	0.00254	ATF3,BAX,CASP7,CCN2,CDKN1A,CDKN1B,EGR1,FAS,FOS,FTH1,GADD45A,JUNB,MDM2,MMP2,NDRG1,NQO1,PGF,RHBDF2,RXRG,TIMP3,UBE2C	520 (17)
MAPK14		kinase	Activated	3.753	2.06e-09	ACP5,ACTA2,ANKRD1,BAX,BMP2,CCNA2,CCR7,DAB2,DKK1,FAS,FASN,FDPS,FOS,FOSL2,GADD45A,GJA1,HAS2,HMGCR,IGF2,IL12A,ITGB8,JUNB,KDR,LDLR,MAOB,MAPK11,MAPT,MEF2C,PIN1,PTEN,RUNX2,SREBF1,TAGLN,TGFB1,TNN,TOP2A,TRPA1,VEGFC,ZFP36	594 (15)
IRF7		transcription regulator	Activated	3.695	0.201	APOBEC3G,HERC5,IFIH1,IL12A,IL1A,IRF8,ISG20,PARP12,SAMD9L,SOCS1,TAP1,TAP2,TLR4,TRIM22,UBA7
OSM		cytokine	Activated	3.654	1.67e-05	ACTA2,ADAM17,ANXA2,ANXA3,ARFGEF2,ATF3,BAIAP2,BHLHE40,CDKN1A,CDKN1B,CLEC2B,CLPP,COL1A2,DHCR24,DHRS3,EGR1,EPHB6,FASN,FOS,FOSL1,GNS,GRIN2C,HIPK3,ID2,IL32,IL6R,IRS1,ISG20,JUNB,KIF5B,KLF10,LDLR,LIF,LIFR,LITAF,LRG1,LY6G6C,MMP10,MMP2,MT2A,NEDD4,OSMR,PDLIM5,PGF,PLA2G4A,POMC,PRDM1,PTEN,RUNX1,SERPINB1,SERPINE1,SLC15A1,SLC16A6,SLC7A8,SOCS1,TAL1,TAP1,TAP2,TIMP3,TLR3,TM7SF2,TNC,TOP2A,TRIM22,ZFP36	529 (16)
E. coli B5 lipopolysaccharide		chemical - endogenous non-mammalian	Activated	3.652	8.33e-05	APOA1,BHLHE40,CCR7,CDK6,CDKN1A,CDKN1B,CX3CL1,CYBB,DBI,EEF1A1,FASN,FOS,IL12A,IL13RA2,IL16,IL17RA,IL1A,IL1RAP,IL32,IL6R,ISG20,JUNB,LDLR,LIF,MDM2,PAX5,PRDM1,PTEN,SELENBP1,SELENOP,SERPINE1,SPINT2,TGFB1,TLR3,TLR4	541 (16)
IL3		cytokine	Activated	3.642	0.000506	ACOX1,BMP2,CD63,CDKN1A,CDKN1B,CRAT,CSF1,EEF1A1,EGR1,EGR2,EGR3,FAS,FASN,FOS,FOSL2,GADD45A,GADD45B,GATA2,ITGAV,ITGB3,JUNB,LAMP3,LIF,LTA,MDM2,NEDD9,RPL10,RPL5,RPL6,RPL7,RPS12,RPS3,RPS6,RPS7,SH3BP1,SOCS1,SOX4,TAL1,TLR4,TNFRSF9	478 (20)
ZBTB10		transcription regulator	Activated	3.638	0.02	ADAM8,CCR7,CD1D,CX3CL1,CYBB,FCER1G,IFIH1,IL12A,IL32,ISG20,LTA,NR4A3,PRKCQ,SERINC5,SERPINE1,TNFRSF14,TNFRSF1A,UNC93B1
STAT6		transcription regulator	Activated	3.631	6.96e-05	ACOX1,ACP5,ADAP1,ALOX15,ANO1,APOE,BAX,CCR7,CDK1,CDKN1A,CDKN1B,CDKN3,COL1A2,CRIP1,CYBB,DDAH1,DUOX2,EGR1,EGR2,EPHX1,FASN,FCER1G,FLRT2,FSCN1,FYCO1,GADD45B,GATA3,HMGCR,IFIH1,IGF2R,IL13RA2,IL1A,IL31RA,ISG20,KCTD12,LIF,LIFR,LTA,MMP12,MMP2,MVK,NEDD9,PARM1,PDGFC,PHF21B,POU2F2,PREX1,SAPCD2,SELENBP1,SERPINE1,SOCS1,TGFB1,TMEM176B,ZFP36	508 (13)
medroxyprogesterone acetate		chemical drug	Activated	3.623	3.06e-17	ACP5,ASPM,BAX,BRCA2,BRIP1,CCNA2,CCNB2,CD68,CDC25C,CDK1,CDK6,CDKN1A,CDKN1B,DDB2,DEPDC1,DKK1,DLGAP5,DLL4,ESPL1,ETS1,FAS,FASN,FGF1,FOSL1,FOXO1,FZD2,FZD8,GHR,GNS,HTRA1,HTRA3,ID2,ID3,IGF2,IL12A,IL1A,IL6R,INSRR,ITGA1,ITGA2,ITGA8,ITGAV,ITGB2,ITGB3,ITGB8,JUNB,KIF18A,KIT,LEPR,LIF,LIFR,LOC105371267,LTBP1,MAOB,MDM2,MYLK,NEK2,NPR1,NTRK1,NUSAP1,OMG,P4HA2,PBK,PDGFB,PDGFC,POMC,PTTG1,RAC2,RASGRF1,RRM2B,RUNX1,SCD…	652 (22)
SRF		transcription regulator	Activated	3.621	7.07e-06	ACTA2,ANKRD1,ANO1,ARC,ATF3,BMP2,C1QL3,CCN2,CDKN1A,CENPB,CLRN1,CYBB,DUSP5,EGR1,EGR2,EGR3,ETS1,FGF1,FOS,FOSL1,GADD45A,ITGA1,ITGA2B,JUNB,KDR,LDB3,LDLR,LEPR,LMOD1,LPCAT3,MINDY2,MSTN,MYL9,MYLK,NLRP1,OPN3,PTMS,RAB27B,RAMP1,RND3,SOSTDC1,TAGLN,TAL1,TCAP,TNC,TTN,WDR1	507 (21)
CD40LG		cytokine	Activated	3.586	3.74e-06	A4GALT,ADAM17,APOBEC3G,APRT,ASCC3,ATF3,AXL,BAX,CAST,CCN2,CCR7,CD1D,CD63,CDK6,CDKN1A,CDKN1B,CHRM5,CSF1,DAPP1,DUSP5,E2F2,EGR1,FAS,FBL,FOS,FOSL2,FSCN1,GADD45A,GRSF1,ID2,ID3,IL12A,IL1A,IL1RAP,ITGB2,JUNB,LAMP3,LTA,MMP10,MT1H,MT2A,NEFH,NINJ1,NR4A3,PLA2G4C,PRDM1,RELB,SERPINE1,SOCS1,TAP1,TAP2,TM7SF2	597 (17)
Am 580		chemical reagent	Activated	3.576	4.57e-05	ADM,CD1D,FASN,FDFT1,HES1,HMGCR,HMGCS1,LSS,MVK,NTRK1,RDH12,SCD,SQLE	459 (20)
IL4		cytokine	Activated	3.557	1.28e-08	ABHD17C,ACOX1,ACP5,ACTA2,ADAM17,ADAM8,ADAP1,ALOX15,ANO1,ANXA2,APOE,APRT,ARC,ASCC3,ATP2A1,BAX,BCL11A,BHLHE40,C21orf62,C3,C5AR1,CCR7,CD200R1,CD36,CDK1,CDK6,CDKN1A,CDKN1B,CENPB,CITED1,COL1A2,CRIP1,CSF1,CX3CL1,CXCL16,CYBB,DDAH1,DGAT2,DNLZ,DUOX2,DUSP14,EGR2,EPHX1,EPOP,ESPL1,F2RL2,FAAH,FAS,FASN,FBL,FCER1G,FLRT2,FOS,FSCN1,FUT7,FYCO1,GADD45B,GATA3,GCAT,GJA1,GPT,HMGCR,HOPX,ID3,IFIH1,IGF2R,IL12A,IL13RA2,IL…	583 (19)
cigarette smoke		chemical toxicant	Activated	3.535	0.000348	ACTA2,ADM,C3,CCN2,CDC25C,CDKN1A,COL4A2,EGR1,ELN,ERN1,FBXO32,FOS,FOSL1,G6PD,GATA3,GPX2,IL1A,KDR,LTB4R2,MMP12,MMP2,NQO1,P2RY2,PDGFB,PGF,RPS6,SERPINE1,SLC1A4,SLC6A9,SREBF1,TGFB1,TLR4,TNFRSF1A,XPC	549 (17)
TP63	-1.276	transcription regulator	Activated	3.531	1.32e-09	ABCB1,ACTA2,ADM,AEN,ATG4A,AXL,BAX,BHLHE40,BMP7,CAST,CCN2,CCNA2,CDC25C,CDK1,CDK6,CDKN1A,CDKN1B,DDAH1,DDB2,DKK1,EMP1,F11R,FAS,FASN,FBN1,FDPS,FOS,FOSL1,FOSL2,G6PD,GADD45A,GLS2,GPX2,HES1,HTRA1,ID3,IL1RAP,ITGA2,ITGB8,JUNB,MDM2,MMP10,P2RY2,POSTN,PTEN,PTHLH,RAC2,RELB,RIN1,RUNX1,RUNX2,SERPINE1,SLC7A11,SOX4,SPATA18,SPON1,SSPN,TAGLN,TGFB1,THBS2,TIMP3,TNC,TNFRSF10A,TNFRSF10B,TNFRSF1A,TOP2A,TP63,WEE1,WNT3A,X…	564 (23)
bleomycin		biologic drug	Activated	3.527	1.1e-05	ACTA2,ANGPT1,BAX,C3,CCN2,CD68,CDKN1A,CDKN1B,CHAC1,COL1A2,ELN,FAS,FOSL1,IL13RA2,IL1A,ITGA1,LGALS3,LTBP1,MMP12,MMP2,PTEN,PTTG1,SDC4,SERPINE1,TGFB1,TIMP3,TNFRSF10A,TNFRSF10B,TNFRSF1A,TP63,UBE2C,UBE2T	573 (18)
methyl methanesulfonate		chemical toxicant	Activated	3.514	4.03e-06	ATF3,CDKN1A,DDB2,EGR1,GADD45A,GADD45B,LIF,MDM2,PHLDA3,TNFRSF10C,TP53INP1,TRIM22,XPC	552 (20)
STAT1	0.897	transcription regulator	Activated	3.511	3.94e-05	ALOX15,APOA1,APOBEC3G,APOE,AXL,BAX,C3,CAPN1,CASP8,CCN2,CCR7,CDKN1A,CDKN1B,CLIC5,CX3CL1,DUOX2,EGR1,FAS,FCER1G,FOS,FOXO1,GATA3,GRIN1,HES1,HTRA1,IFIH1,IL12A,IL1A,IL31RA,IRF8,ITGA2,KCTD12,LIF,MDM2,NEUROD1,NKX2-2,PDGFB,PDGFC,POMC,RUNX1,SAMD9L,SOCS1,SP110,SREBF1,TAP1,TGFB1,TLR3,TLR4,TNC,TNFRSF10B,TRIM22	559 (15)
5-fluorouracil		chemical drug	Activated	3.511	5.77e-13	AEN,ANXA2,ATF3,BAIAP2,BAX,CANX,CDK1,CDKN1A,COL1A2,CSTB,DDB2,DLL4,DRAM1,EEF2,EGR1,ERN1,FAS,FBL,FDPS,FOXO1,GADD45A,GDF15,HADHA,HNRNPA1,HSPA4L,IL1A,LIF,MDM2,MVP,NINJ1,PHLDA3,PLK2,PLK3,RHBDF2,RPL10,RPL10A,RPL19,RPL21,RPL36,RPL5,RPL6,RPL7,RPL7A,RPS12,RPS15A,RPS23,RPS27A,RPS27L,RPS28,RPS29,RPS4X,SERPINB1,SESN1,SLC25A6,SLC7A11,TGFB1,TLR3,TLR4,TMSB10/TMSB4X,TNFRSF10B,TNFRSF12A,UBE2C,ZMAT3	513 (18)
reactive oxygen species		chemical toxicant	Activated	3.429	0.0903	ACTA2,ADAM17,BAX,CCN2,CDKN1A,ETS1,FAS,GADD45A,ITGB3,MDM2,RRAD,SERPINE1,TGFB1
Ifn		group	Activated	3.396	0.0673	CASP8,FAS,FOS,IFIH1,IL32,IRF8,ISG20,RNASEL,SERPINE1,SOCS1,TAP1,TLR3,TRIM22
Akt		group	Activated	3.389	3.61e-06	ACTA2,ADM,ANGPT1,ANKRD1,BAX,BHLHE40,BMP2,CCN2,CCR7,CD36,CD63,CDK1,CDKN1A,CDKN1B,CP,DLL4,E2F2,EGR2,FAS,FASN,FBXO32,FOS,FOSL1,FOXO1,GALNT10,GATA2,GCNT4,HES1,IGF2,IL12A,IL32,KISS1,MDM2,MME,MMP12,MMP2,MT2A,NDRG1,OSTM1,PLA2G4A,PODXL,PTTG1IP,RUNX2,SCD,SERPINE1,SLC2A4,SOX4,ST3GAL6,THBS2,TNC,TTYH3	719 (24)
mitomycin C		chemical drug	Activated	3.373	2.09e-05	ATF3,BAX,BRCA2,CCNB2,CDKN1A,EGR1,FAS,GADD45A,ITPRIPL2,MDM2,NQO1,TP53INP1,TP63,WEE1,ZMAT3	530 (21)
MRTFA	-0.522	transcription regulator	Activated	3.372	0.000803	ACTA2,ANKRD1,CCN2,CYBA,DDAH1,DHCR24,EGR1,EGR3,EPPK1,F11R,FABP3,FOS,GADD45A,MAFK,MYL9,MYLK,OSTN,RAB27B,RAMP1,RUNX1,SELENOP,SERPINE1,TAGLN,TAL1,TNC	578 (28)
IL1B		cytokine	Activated	3.37	1.49e-17	A4GALT,ACTA2,ADAM12,ADAM8,ADM,ALOX15,ANGPT1,ANGPTL2,APOE,ARC,ATF3,BAX,BCYRN1,BMP2,C3,CCN2,CCNA2,CCR7,CDH22,CDK1,CDKN1A,CP,CSF1,CSRNP1,CTSZ,CX3CL1,CXCL16,CYBA,CYBB,CYP27B1,DAB2,DBI,DLL4,DUSP5,E2F2,EDNRB,EGR1,ELN,EPHA6,FAS,FOS,FOSL1,FOXO1,FUT7,G6PD,GADD45A,GADD45B,GAS5,GATA3,GDF15,GEM,GHR,GJA1,GRB7,HAS2,HERC5,HES1,HEXB,HNF1B,HSPB1,ID2,ID3,IGFALS,IGFBP5,IL12A,IL13RA2,IL16,IL1A,IL1RAP,IL32,IL6R,INSRR…	592 (16)
topotecan		chemical drug	Activated	3.365	4.13e-07	ARHGAP42,ARL6IP1,ATF3,C3,CDKN1A,CNTN5,CSMD1,DPP10,DUSP5,EGR1,EGR3,EPHA6,FAS,GDF15,GRM5,GRM7,HS3ST1,IL1RAPL1,IL1RAPL2,IRS1,ITGA2,JUNB,KIAA0040,MDGA2,MDM2,NINJ1,NLGN1,PLK2,PLK3,SOX4,TOP2A,UBE3A,UNC5D	395 (7)
CDKN2A		transcription regulator	Activated	3.361	6.49e-11	ACTA2,APPL2,BAX,BCL11A,C3,CCN2,CCNA2,CCR7,CDC25C,CDCA5,CDK1,CDKN1A,CDKN1B,CDKN2C,CPA4,CSF1,CX3CL1,E2F2,EEF1A1,EGR1,EGR2,FAM111A,FAM86B1,FASN,FBL,FOS,GATA3,HAUS1,HMGB2,IGFBP5,IL1A,IL6R,ITGAV,ITGB3,KIFC1,KIT,LGALS3,LIN28B,LTA,MDM2,MELK,MMP2,P4HA2,PAX5,PDGFC,PGF,PTEN,RRM2B,SERPINE1,SREBF1,TCF19,TLR4,TMEM97,TNFRSF1A,TP53INP1,TP63,VEGFC,ZMAT3	580 (20)
ASPSCR1-TFE3		fusion gene/product	Activated	3.357	0.00252	ANGPTL2,APOE,APOL2,BHLHE40,CAST,GDF15,GNS,IGF2R,MYOF,OSTM1,P4HA2,RHBDF1,RRAGD,SCPEP1,VAT1
hydrogen peroxide		chemical - endogenous mammalian	Activated	3.337	3.45e-12	ABCB1,ACAT2,ACTA2,ADAM17,AEN,ANKRD1,ANXA2,ATF3,BAX,BRIP1,CCN2,CCNA2,CD36,CD63,CD68,CDC25C,CDK1,CDKN1A,CDKN1B,CDKN2C,COL1A2,CSF1,DHCR7,DKK1,EEF1A1,EEF1B2,EGR1,ELN,ETS1,FAS,FASN,FBXO32,FDFT1,FDPS,FOS,FOSL1,FTH1,FZD2,GADD45A,GADD45B,GDF15,GLS2,HMGCR,HNRNPA1,ID3,IL1A,IL32,INSIG1,IRS1,ITGA2,ITGB3,KDR,KIT,LDLR,LTB4R,MDM2,MMP10,MMP2,NDC80,NQO1,PDGFB,PGF,PTEN,RAB36,RPL21,RPL5,RPL7A,RUNX2,SELENOP,SERPINE1…	638 (21)
trovafloxacin		chemical drug	Activated	3.317	0.00548	BHLHE40,CDKN1A,FASN,FOS,IL17RA,ISG20,JUNB,LDLR,MDM2,PTEN,SERPINE1	528 (12)
IL1A	3.255	cytokine	Activated	3.314	0.000808	ATF3,BAX,C3,CDKN1A,CSF1,FAM89B,FAS,FOS,FOSL1,FTH1,IGFBP5,IL1A,IL32,ITGAV,ITGB3,JAM2,JUNB,KIT,LIF,MMP10,MMP12,MMP2,MT2A,PDGFB,PLA2G4A,POMC,SERPINE1,SSTR1,SSTR2,TGFB1,VEGFC	552 (16)
LDL		complex	Activated	3.273	9.42e-09	APOE,ATF3,AXL,BMP2,C3,CAPN1,CASP7,CASP8,CCN2,CCR7,CD36,CD68,CDK1,CDKN1A,CYBB,DLL4,EDNRB,EGR1,EGR3,FAS,FASN,FDPS,FOS,GJD2,HAS2,HMGCR,IL17RA,IL1A,INSIG1,ITGAV,ITGB3,ITPR1,ITPR2,LDLR,LTA,MMP12,MMP2,NR4A3,PTEN,RCAN1,RND3,SERPINE1,SOCS1,SREBF1,TGFB1,TLR4	566 (14)
MAP2K1/2		group	Activated	3.272	0.00227	ARC,ATF3,C3,CCN2,CDK1,CDKN1B,EGR1,EGR2,ELN,FOS,FOSL1,GJA1,HSPB1	468 (20)
TLR4	6.687	transmembrane receptor	Activated	3.255	0.000604	ADM,ATF3,BAX,BMP2,C3,CASP7,CASP8,CAST,CCR7,CD200R1,CDK6,CERS2,CYP27B1,DAB2,DLL4,DUOX2,FAS,FBXO32,FOS,GJA1,HTRA1,IL12A,IL1A,IRF8,ISG20,LHX2,LTA,NFKBID,NR4A3,PLA2G4A,PLK2,PRDM1,RELB,RUNX1,SGMS2,SGPL1,SH3BP5,SLC2A4,SLC6A12,SLC7A11,SOCS1,TGFB1,TLR3,TLR4,TNFRSF10A	554 (13)
INSIG1	-1.777	other	Activated	3.255	4.79e-08	ACACA,APOE,ATF3,CCR7,CD68,DHCR24,DHCR7,ERN1,FASN,FDFT1,FDPS,G6PD,HMGCR,HMGCS1,IDI1,IRF8,LDLR,LPCAT3,LSS,MVK,SCD,SQLE,SREBF1,TGFB1,TM7SF2	481 (16)
MYD88		other	Activated	3.252	0.0497	C3,CD200R1,DLL4,EDNRB,EGR1,FBXO32,FCER1G,FOS,GDF15,IGFBP5,IL12A,IL1A,IL1RAP,IL32,INPP5D,IRF8,ITPR2,LTB4R2,MMP10,MMP2,PLA2G4A,RELB,SERPINE1,SH3BP5,SLC7A2,SOCS1,TGFB1
TNF		cytokine	Activated	3.222	7.37e-22	A4GALT,ACACA,ACOX1,ACP5,ACTA2,ADAM17,ADAM8,ADAMTS8,ADCY5,ADM,ANGPT1,AOC3,APOA1,APOE,ARC,ARID5B,ATF3,BAX,BCYRN1,BHLHE40,BMP2,C3,C5AR1,CASP7,CASP8,CCDC80,CCN2,CCR7,CD36,CDC25C,CDKN1A,CDKN2C,CHRND,CMBL,COL16A1,COL1A2,COLQ,CP,CSF1,CSGALNACT1,CTSZ,CX3CL1,CXCL16,CYBA,CYBB,CYP27B1,DBI,DEPP1,DHRS3,DKK1,DLL4,DSC3,DUSP14,DUSP5,EDNRB,EGR1,EGR2,EGR3,EMP1,EPHX4,ERN1,ETS1,F11R,FAS,FASN,FBL,FBXO32,FCER1G,FDPS,F…	602 (17)
Ap1		complex	Activated	3.217	0.0211	ATF3,CCN2,CCNA2,ETS1,FAS,FOS,FOSL1,IL1A,ITGA2,MMP12,MMP2,MT2A,NDRG1,NQO1,PRDM1,RELB,SERPINE1,SOCS1,TGFB1,TLR4
salmonella minnesota R595 lipopolysaccharides		chemical - endogenous non-mammalian	Activated	3.216	0.0331	AXL,EDNRB,EGR1,FOS,FOSL1,GDF15,IL12A,IL1A,IRF8,ITPR2,JUNB,RELB,SERPINE1,SLC7A2
25-hydroxycholesterol		chemical reagent	Activated	3.212	4.3e-06	ACAT2,ATF3,CHAC1,FASN,FDFT1,FDPS,FOS,FOSL1,FOSL2,HMGCR,HMGCS1,INSIG1,JUNB,LDLR,NR4A3,SCD,SREBF1	456 (17)
cardiotoxin		chemical - other	Activated	3.207	4.38e-06	ACOX1,AOC3,APRT,BRINP3,C5AR1,CCNA2,COL1A2,CSF1,CX3CL1,DHH,E2F2,EDNRB,FBL,G6PD,IGF2,IL16,IL1A,IL6R,ITGA1,ITGB2,LIF,LRG1,LTA,LTB4R,LTBP1,MMP10,MMP12,MMP2,MSTN,OSTN,PDGFB,SERPINE1,STXBP2,TGFB1,TNFRSF10A,TNFRSF14,VEGFC
CD36	2.355	transmembrane receptor	Activated	3.2	0.00063	ACACA,APOA1,AXL,ERN1,FAS,FASN,IL1A,LIF,MMP10,MTTP,PDGFB,SCD,SERPINE1,SLC2A4,TNFRSF10A,TNFRSF10B,TNFRSF10C	531 (21)
cholesterol		chemical - endogenous mammalian	Activated	3.196	1.21e-08	ACACA,ACTA2,APOE,ATF3,CD68,CSF1,CYBB,DBI,DHCR7,EPHX1,FABP3,FASN,FDFT1,FDPS,GRIN1,HMGCR,HMGCS1,IDI1,IL1A,INSIG1,LAPTM5,LDLR,LEAP2,LEPR,LGALS3,MAPT,MME,MMP2,NR4A3,PCSK9,PLTP,RPS28,SCD,SLC2A4,SQLE,SREBF1,TCTE1,TGFB1,TIMP3,TLR4,TM7SF2,ZFPM2	429 (16)
PRKCD		kinase	Activated	3.194	4.49e-06	CCNA2,CD68,CDKN1A,COL1A2,CX3CL1,CXCL16,FBN1,FOS,FOSL1,FOSL2,GDF15,GEM,HJURP,IL32,ITPR3,JUNB,KIF2C,LDLR,LIF,MMP12,MMP2,NEDD4,PALMD,PTPN6,RCAN1,RELB,RHPN1-AS1,SERPINE1,SLC15A1,SOCS1,ZFP36	536 (17)
Salmonella enterica serotype abortus equi lipopolysaccharide		chemical toxicant	Activated	3.19	0.0362	CCR7,CDK1,EGR1,EGR3,FOSL1,GADD45A,GADD45B,GEM,HES1,ID2,IL1A,IL32,LAMP3,MMP10,PTTG1IP,SYNJ2,TEX14,TFPI2
PROM1	-0.366	other	Activated	3.162	9.82e-08	DHCR24,DHCR7,FDPS,HMGCS1,IDI1,INSIG1,LSS,MVD,SQLE,TM7SF2	204 (7)
SLC29A1		transporter	Activated	3.148	9.82e-08	BAX,CDKN1A,FAS,GADD45A,MDM2,RPL10A,RPS27L,RRM2B,SESN1,TP53INP1	231 (7)
EGR1	3.688	transcription regulator	Activated	3.13	2.17e-09	ABCB1,ACTA2,APOA1,ARC,ATF3,BAIAP2,BAX,CACNA2D4,CASP7,CASP8,CAVIN1,CDKN1A,COL1A2,CSF1,EGR1,EGR2,FAS,FOSL1,GADD45A,GADD45B,GDF15,HMGCR,IGF2,IL6R,JUNB,LDLR,MAOB,NAB2,NDRG1,PDGFC,PTEN,RRAD,SERPINE1,SOCS1,SQLE,SYN1,TGFB1,TLR4	607 (18)
MFSD2A	-0.306	transporter	Activated	3.124	5.7e-07	DHCR7,FASN,FDFT1,IDI1,INSIG1,LDLR,LSS,MVD,SCD,SREBF1
IFNA2		cytokine	Activated	3.12	0.000616	ADAM17,BAX,CCDC92,CDKN1A,CDKN1B,FAS,GAB3,GEM,HERC5,HMGCS1,IFIH1,ISG20,KCNJ6,KCNK17,LAMP3,MDM2,MT2A,PARP12,PPP2R2C,PTTG1,SAMD9,SOCS1,SP110,TAP1,TLR3,TNFRSF10B,TNFRSF10D,TNFRSF1A,TRIM22,UBA7,VEGFC	448 (17)
5-azacytidine		chemical drug	Activated	3.108	0.0853	ABCB1,ANXA2,BRCA2,CANX,CASP8,CAVIN1,CDKN1A,DKK1,FOSL1,GADD45A,GDF15,IRF8,KDR,NTRK3,TFPI2,THBS2,TNFRSF10B
methylnitronitrosoguanidine		chemical toxicant	Activated	3.096	1.14e-05	BAX,CDKN1A,EGR1,FAS,GADD45A,GDF15,KLF10,MDM2,POLB,SERPINE1	484 (19)
IL18		cytokine	Activated	3.095	0.0226	ATF3,CCR7,CSF1,CXCL16,EDNRB,FAS,FOSL2,GADD45B,GJA1,IL12A,IL1A,IL32,INPP5D,KIT,LIF,PENK,PTEN,SERPINB1,TACR1,TLR4,TNFRSF9
INSIG2		other	Activated	3.088	4.1e-09	ACACA,FASN,FDFT1,FDPS,G6PD,HMGCR,INSIG1,LDLR,SCD,SREBF1	427 (11)
doxifluridine		chemical drug	Activated	3.082	2.34e-08	BAX,CDKN1A,FAS,GADD45A,MDM2,RPL10A,RPS27L,RRM2B,SESN1,TP53INP1
Collagen type I (complex)		complex	Activated	3.08	4.43e-05	ACTA2,APOE,BAX,ITGA1,ITGA2,ITGAV,KDR,MMP10,MMP12,MMP2,PLOD2,PTEN,RUNX2,TGFB1,TNC	538 (23)
IFNAR1	0.374	transmembrane receptor	Activated	3.066	0.00274	ATF3,AXL,CLIC5,CSF1,F10,GPT,HMGCR,HMGCS1,IDI1,IFIH1,IL12A,IL1A,ITGAV,LAMP3,LIF,PARP12,SERPINE1,SOCS1,SQLE,TLR3,TRIM22	457 (13)
Tgf beta		group	Activated	3.063	2.14e-09	ACTA2,ADAM12,AOC3,BASP1,BHLHE40,CASP8,CCN2,CCR7,CDK6,CDKN1A,CDKN1B,COL1A2,COL4A2,CSF1,DAB2,EGR2,ENTPD1,F10,FOS,FSCN1,GADD45B,GATA3,ID3,IGFBP5,IL16,IL1A,IL32,INPP5D,ITGA1,ITGA2,ITGAV,ITGB3,JUNB,KLF10,LIF,MAFK,MMP10,MMP2,NEDD9,PDGFB,POSTN,PRMT1,PTEN,PTHLH,RUNX1,RUNX2,SERPINE1,TAGLN,TGFB1,TIMP3,TNFRSF12A	544 (19)
RAC1	0.245	enzyme	Activated	3.058	0.000334	ABCB1,ACP5,ACTA2,ANKRD1,ATF3,CCN2,COL1A2,DLL4,FAS,FOS,FOSL1,FOXO1,HOXA1,HSPB1,IL6R,MMP10,MMP2,TGFB1,WNT3A	413 (20)
TICAM1	0.748	other	Activated	3.051	0.185	EDNRB,EGR1,FAS,GDF15,IL12A,IL1A,ISG20,ITPR2,RELB,SERPINE1,SLC7A2,SOCS1,TLR3
sirolimus		chemical drug	Activated	3.031	1.21e-14	ACACA,ACTA2,ADM,BAX,BMP2,CCN2,CCNA2,CCNB2,CCR7,CD36,CD68,CDK1,CDK6,CDKN1A,CDKN1B,CLIC1,COL1A2,CRAT,CSF1,EEF1A1,EEF2,EGR1,ENTPD1,FAS,FASN,FOS,FSCN1,FTH1,G6PD,GATA3,GPD1,ID2,IDI1,IGF2,IGFBP5,IL16,IRS1,JUNB,KDR,KIF15,KISS1,LEPR,LGALS3,MAPT,MDM2,MMP2,NDUFA9,NFKBID,NR4A3,PDGFB,POSTN,PRMT1,RPL10,RPL10A,RPL13A,RPL18A,RPL19,RPL21,RPL27,RPL29,RPL32,RPL34,RPL37A,RPL5,RPL7A,RPS12,RPS2,RPS23,RPS27,RPS27A,RPS…	642 (24)
EPAS1		transcription regulator	Activated	3.022	4e-07	ACACA,ACP5,ADM,AXL,BHLHE40,CCN2,CDKN1A,DGAT2,FASN,FOS,GADD45B,GJA1,H1-2,HMGCS1,IGFBP5,ITGA2B,ITGAV,ITGB3,ITIH5,ITPR1,KDR,LAG3,LDLR,NDRG1,NEAT1,NEFL,PDGFB,PGF,PLOD2,POMC,PVT1,RAB27B,SERPINE1,SLC2A4,SLC6A8,SPAG4,SREBF1,TGFB1,TNFRSF9,ZNF423	545 (26)
IRF1		transcription regulator	Activated	3.018	0.0289	ACTA2,ADAM8,BAX,BRIP1,CASP7,CASP8,CDKN1A,CXCL16,CYBB,IFIH1,IL12A,IL17RA,PCDH7,PLAAT3,SOCS1,SP110,TAP1,TAP2,TGFB1,TLR3,TRIM22
GH1		growth factor	Activated	2.982	4.1e-07	ATF3,DBI,EGR1,FASN,FOS,GADD45A,GATA2,GHR,GRIN1,HOXA1,ID2,ID3,IGFALS,ITGA1,JUNB,LDLR,PTEN,RPL6,SHMT2,SOCS1,SREBF1,TNFRSF1A,TRPA1,UBA7,ZFP36	635 (25)
4-hydroxytamoxifen		chemical drug	Activated	2.972	1.44e-05	ABCB1,ANGPTL2,ATF3,BAX,BHLHE40,C3,CCN2,CDKN1A,CDKN1B,COL16A1,DUSP5,EGR1,FOS,FOSL2,FOXO1,HSD17B7,HTR1A,JUNB,MICOS10-NBL1/NBL1,MT2A,NEDD9,PDLIM3,PTPRH,PTTG1,RIOX2,SLC39A8,SPAG4,TMEM97,ZFP36	407 (17)
GnRH-A		chemical reagent	Activated	2.966	9.23e-07	ADCYAP1,ATF3,CD68,CDKN1A,EGR1,EGR2,FOS,FOSL1,GADD45B,JUNB,KIFC1,MVK,PRSS23,RRAD,SCN1B,SERPINE1,UHMK1,ZFP36	497 (21)
CD28		transmembrane receptor	Activated	2.963	0.167	BHLHE40,CASP8,CDK6,CDKN1B,CLEC2A,DUSP14,EGR2,FBL,FCER1G,FDPS,FOS,GATA3,GLS2,GPR37,HNRNPA1,IGFBP5,IL12A,IL1RAP,IRF8,LTA,LTBP1,MAP3K10,MMP2,MMRN1,PRDM1,PTEN,RPL6,SOCS1,TFPI2
lysophosphatidic acid		chemical - other	Activated	2.952	0.000916	ACTA2,ANKRD1,CCN2,CD36,CSF1,EGR1,FOS,IL13RA2,JUNB,KDR,LIF,MDM2,SERPINE1,SOCS1,TAGLN,VEGFC	497 (17)
TLR3	2.356	transmembrane receptor	Activated	2.951	0.131	AIM2,ATF3,C3,CAST,CX3CL1,FAS,FOS,GADD45B,HERC5,IFIH1,IL12A,IL1A,ISG20,JUNB,PLK2,SERPINE1,SOCS1,TLR3,TLR4,TNC,TNFRSF1A,TP63,UBE3A
gentamicin		chemical drug	Activated	2.931	0.0126	ASL,ATF3,BAX,BMP7,CD63,CPEB1,CSF1,EEF1A1,EGR1,ETFDH,FOS,FTH1,GADD45A,GAS5,GDF15,GHR,HIVEP2,HSPB1,IGFBP5,JUNB,LAG3,LGALS3,LITAF,MDM2,MMP2,NPNT,PC,RPS27L,SLC1A1,SLC7A8,SOX4,ST3GAL6,TAP1,TGFB1,VAT1
REL		transcription regulator	Activated	2.924	0.0372	CDKN1A,EGR2,FAS,FOS,FOSL1,GADD45B,IL12A,IL32,IRF8,KDR,NAB2,NFKBID,NR4A3,PIPOX,PLAAT3,PLK2,POLB,RELB,SLC35A3,TNFRSF10A,TNFRSF10B,TNFRSF10C,TTK,UBE2Z
arachidonic acid		chemical - endogenous mammalian	Activated	2.923	1.84e-06	ACACA,ACOX1,CD36,COL1A2,EGR1,FAS,FASN,FOS,FOSL1,G6PD,ITGB3,KDR,LDLR,PENK,PLA2G4A,PLTP,PTHLH,SCD,SLC2A4,SREBF1,TNFRSF1A,TNFRSF9	490 (18)
EIF2AK2	0.85	kinase	Activated	2.913	0.0154	ATF3,BAX,BHLHE40,BRIP1,CDKN1A,EGR1,ERAP2,FAS,FOS,IL1A,ISG20,NEDD9,PARP12
KDM3A		transcription regulator	Activated	2.91	1.38e-05	ACTA2,ADM,AJUBA,CCN2,ETS1,GDF15,MMP12,PLOD2,SERPINE1,TAGLN,TNC,TNXB	308 (11)
MMP1		peptidase	Activated	2.904	4.57e-05	ANGPT1,BAX,CDKN1A,EGR1,FOS,KDR,MDM2,PLTP,RUNX2,SERPINE1,TACR1,TAGLN,TGFB1	309 (17)
TGFB1	2.134	growth factor	Activated	2.898	2.28e-20	ACTA2,ADAM12,ADAM17,ADGRG2,ADM,ADRA2A,AIM2,ALOX15,ANGPT1,ANKRD1,ANXA2,APOE,ARC,ARID5B,ASPM,AXL,B3GALT2,BAX,BHLHE40,BMP2,BMP7,BRIP1,C3,C5AR1,CASP8,CCN2,CCNA2,CCNB2,CCR7,CD200R1,CD36,CD68,CDC25C,CDH4,CDHR1,CDK1,CDKN1A,CDKN1B,CDKN2C,CDKN3,CENPE,COL16A1,COL1A2,COL4A2,CSF1,CX3CL1,CYBA,CYBB,CYP27B1,DAB2,DACT1,DDB2,DHCR24,DNAH2,E2F2,EDNRB,EEF1A1,EGR1,EGR2,EGR3,ELF4,ELN,ESPL1,ETS1,F12,F5,FAS,FASN,FBN1,FC…	651 (17)
IL7		cytokine	Activated	2.898	0.0412	BAX,CDK6,CDKN1A,CDKN1B,CSF1,DUSP5,E2F2,FAS,FOXO1,GATA3,LIF,LTA,PAX5,RUNX2,SOCS1,TNFRSF9
KDM5B	0.422	transcription regulator	Activated	2.872	1.17e-06	CCN2,CDCA3,CDK1,CDKN1B,DHCR24,DLGAP5,ECT2,EGR1,GADD45A,HSD17B8,INSIG1,JADE2,KIF2C,MT1H,NDC80,NEDD9,NEFL,OIP5,PBK,POLB,PPOX,TAL1,TGFB1,TOP2A,TTK,WNT3A	498 (13)
G protein alphai		group	Activated	2.867	0.000122	ADAMTS9,ATF3,FOS,FOSL1,FOSL2,GEM,IFIH1,LDLR,LIF,NR4A3,PTHLH,TAGLN2,TAP1,TGM1,TNFRSF12A	470 (19)
cytokine		group	Activated	2.863	0.0322	ADAM12,BAX,C5AR1,CCR7,CDKN1B,CSF1,CX3CL1,EGR1,FAS,FOS,LIF,MMP12,MMP2,PTHLH,SERPINE1,SOCS1,TLR4
ELOVL3		enzyme	Activated	2.853	5.29e-05	ACAT2,ACSBG1,CD68,COL1A2,CYBB,FCER1G,FDFT1,HMGCR,IDI1,ITGB2,LSS,MMP2,MVD,MVK,PLPPR2
IL15		cytokine	Activated	2.849	0.166	CCN2,CDK6,CDKN1A,CDKN1B,CSF1,DHRS4,DUSP14,DUSP5,EBP,EGR2,ETS1,FAS,G6PD,GATA3,IL1RAP,IL32,JUNB,KIT,LIF,LTA,MT1H,NHLH2,PLA2G4A,PRDM1,PRKACA,RAC2,RPS3A,RPS6,SERPINE1,SOCS1,TIGAR,TNFRSF10B,TNFRSF10C,TNFRSF1A,TNFRSF9,TOP2A,ZFP36
Jnk		group	Activated	2.844	2.63e-05	ACTA2,BAX,CCN2,CCR7,DKK1,EGR1,ETS1,F12,FAS,FBXO32,FOS,GADD45A,GDF15,GJA1,HES1,IL12A,IL1A,MMP12,MMP2,NQO1,PDGFB,PON2,POSTN,PTEN,SERPINE1,TGFB1,TNFRSF10A,TNFRSF10B,TNFRSF12A,TNN,TRPC3,ZFP36	536 (16)
DMD		other	Activated	2.828	1.14e-05	ANKRD1,ATP2A1,CASQ1,CDKN1A,COL1A2,EEF1A1,FBXO32,FTH1,GPD1,IGF2,IL12A,IP6K3,KCNN3,KY,LDB3,LIF,MAOB,MEF2C,MSTN,MT-ND1,OPN3,P2RY2,POSTN,PYGM,SCN1B,SELENOP,SERPINB1,SLC2A4,ST3GAL6,TBC1D4,TCAP,TMEM108,TMOD4	377 (11)
IFNE		cytokine	Activated	2.828	0.00726	APOBEC3G,CDKN1A,HERC5,HEXB,IFIH1,ISG20,SLC7A2,TLR3	231 (9)
D-galactosamine		chemical - endogenous mammalian	Activated	2.828	0.00195	BAX,CASP8,FOS,GDF15,GPT,IL12A,JUNB,TLR4,TNFRSF1A	501 (14)
TREM1		transmembrane receptor	Activated	2.822	0.00403	ATF3,CCR7,CDK1,CSF1,DUSP14,EGR1,EGR2,EGR3,FABP3,FOSL1,GADD45B,GEM,HES1,IL6R,LAMP3,LIF,MMP10,NRIP3,PTTG1IP,RCAN1,RRAD,SYNJ2,TFPI2,TLR4	531 (16)
IL12 (complex)		complex	Activated	2.813	2.85e-05	CCR7,CD63,CSF1,DDB2,FAAH,FAS,FOS,FUT7,GADD45B,GAS5,GATA3,GJA1,GPT,IFIH1,IL12A,IL32,IRF8,ISG20,ITGB2,KIT,LTA,MMP2,PRDM1,RRAD,SOCS1,TACR1,TGFB1,TLR4,TNFRSF1A,TNFRSF9,XPC	539 (15)
trans-cinnamaldehyde		chemical drug	Activated	2.813	8.12e-05	CDC25C,CDK1,CDKN1A,EGR1,FAS,GPX2,LTA,MDM2,SERPINE1	238 (9)
TLR7		transmembrane receptor	Activated	2.809	0.00331	ATF3,CCR7,CD1D,CDKN1A,CDKN1B,CLDN6,CPA4,DIO2,DKK1,FCER1G,FOSL1,GPR84,HIVEP2,IL12A,INPP5D,ISG20,JUNB,KCNH1,LHFPL1,LTA,MYRFL,PTCHD1,PTPN6,RPL26,RPL32,SOCS1	436 (17)
2-(4-amino-1-isopropyl-1H-pyrazolo[3,4-d]pyrimidin-3-yl)-1H-indol-5-ol		chemical reagent	Activated	2.803	1.3e-05	ANKRD1,ATF3,BMP2,BRIP1,CCN2,DHCR24,E2F2,EGR1,EGR2,FOSL1,GJA1,H1-2,H2BC18,HAS2,HAUS1,HMGCR,ID3,IL6R,ITGA2,LIF,MTHFD2,MXD3,NR4A3,SDC4,SERPINB1,SGO2,TOP2A,TROAP,UBE2T	539 (19)
thioacetamide		chemical toxicant	Activated	2.8	4.44e-07	ACP5,ACTA2,ANXA2,BHLHE40,BRCA2,BRIP1,CACNG5,CCN2,CHRND,COL1A2,CP,DAB1,EDNRB,ELN,EMP1,EPHX1,FBN1,FOS,FXYD6,GAS5,GPD1,GPX2,IL13RA2,KDR,LGALS3,LTBP1,MMP2,NLGN1,PDGFB,PRELP,SCN1B,SCPEP1,SLC7A11,SPARCL1,ST3GAL2,TAGLN,TGFB1,TMSB10/TMSB4X,TNFRSF12A,TRIM25	540 (13)
Pkc(s)		group	Activated	2.788	1.39e-05	ACTA2,ADM,APOA1,ATF3,CCN2,CD36,CDKN1A,CDKN1B,CYBB,EGR1,EGR2,ERN1,FAS,FOS,FOSL1,GADD45A,GADD45B,HMGCR,ID2,IGF2,IRS1,JUNB,MAFK,MAOB,MMP2,NQO1,NR4A3,POU2F2,SERPINE1,SLC6A9,TAGLN,TGFB1,TGM1	602 (25)
IRF3	0.528	transcription regulator	Activated	2.786	0.238	CX3CL1,FAS,FGF1,IFIH1,IL12A,IL1A,ISG20,JUNB,LAG3,PARP12,PTMS,RPS7,SAMD9L,TAP1,TIMP3,TLR3,TLR4
Pdgf (complex)		complex	Activated	2.785	0.000129	BAX,CDK6,CDKN1A,CDKN1B,CYBA,DIO3,EGR1,F10,FOS,FOXO1,GJA1,ITGB3,JUNB,LDLR,MMP2,SERPINE1,TGFB1,TIMP3	507 (20)
CREB1		transcription regulator	Activated	2.783	6.66e-12	ADM,AK4,ANGPTL2,APOE,ARC,ARHGAP33,ATF3,BHLHE22,BHLHE40,CA10,CCNA2,CCNB2,CD68,CDCA8,CDKN1A,CHRNA1,CPEB1,CRHBP,CSRNP1,DGKK,DIO2,DUSP14,EBP,EGR1,EGR2,ENTPD1,FASN,FOS,FUT7,GABRA5,GADD45A,GADD45B,GALR1,GEM,GPR83,GRM5,HAS2,HMGCR,HMGCS1,HPCA,IDI1,ITGBL1,JUNB,KCNC4,KCND2,KDELR3,LDLR,LITAF,LSS,MVD,MVK,NAB2,NARF,NEUROD1,NFKBID,NKAIN2,NKX6-2,NR4A3,NTSR1,OMG,PDE3A,PENK,PLA2G4A,PLPPR1,PTPRR,RASGRF1,RPRM,SCD,S…	588 (22)
NONO	0.446	transcription regulator	Activated	2.771	0.00749	ACACA,BRIP1,DDX60L,FASN,HERC5,IFIH1,ISG20,PDE3A,PDE7A,SAMD9,SAMD9L,SP110,TLR3,TRANK1,TRIM22,TRIM25,VAMP5
MAP2K4	0.357	kinase	Activated	2.771	0.0149	ATF3,CDKN1A,FAS,FOS,GADD45A,MDM2,MEF2C,PLA2G4A,TGFB1
NR1I3		ligand-dependent nuclear receptor	Activated	2.77	0.000973	ABCB1,ACOX1,APOA1,CDKN1A,EPHX1,FAM107B,FASN,GADD45B,IGF2R,INSIG1,LEAP2,LRG1,MDM2,NEDD9,SCD,SREBF1,TNFRSF1A	413 (11)
IFNL1		cytokine	Activated	2.764	0.0315	ATF3,CCR7,CHAC1,DDX60L,HERC5,IFIH1,ISG20,LAMP3,SAMD9,SP110,TRIM22
MAPK3	-0.762	kinase	Activated	2.746	0.0049	APOA1,ARC,CDKN1A,EGR1,EGR2,ELN,FOS,FOSL1,FOSL2,ITGA2,JUNB,PDGFB,PLA2G4A,TNFRSF10A,TNFRSF10B	562 (20)
POR		enzyme	Activated	2.737	8.23e-05	ACAT2,ANTXR2,CD36,DHCR24,DHCR7,FDFT1,FDPS,FGF1,FLVCR2,GADD45B,HMGCR,HMGCS1,IDI1,INSIG1,KDR,LDLR,LGALSL,LSS,MSX2,MVD,MVK,SCD,SDC4,SQLE,TM7SF2,TMEM176A,TMEM97	157 (7)
platelet activating factor		chemical - endogenous mammalian	Activated	2.726	0.033	CDKN1A,EGR1,EGR2,FOS,IL1A,ITGB2,MMP2,SERPINE1
Mapk		group	Activated	2.722	0.00234	ABCB1,ADAM12,APOA1,ARC,CDKN1A,CDKN1B,CYBB,EGR1,FOS,GJA1,IRS1,JUNB,MMP10,NR4A3,PTEN,RUNX2	437 (21)
Ifnar		group	Activated	2.72	0.0579	AIM2,AXL,C3,FCER1G,IFIH1,IRF8,ISG20,TAP1,TAP2,TLR3,UNC93B1
IL6		cytokine	Activated	2.719	3.58e-09	ACOX1,ACTA2,ADM,ANGPT1,APOA1,APOE,ATF3,ATP2A1,BAX,BMP2,C3,C5AR1,CASP7,CCN2,CCNA2,CCNB2,CCR7,CD36,CD68,CDC25C,CDK1,CDKN1A,CDKN1B,CDKN3,CENPE,CP,CSF1,CYBB,DCC,E2F2,EGR1,EGR2,ERN1,F12,FAS,FOS,FOSL1,FSCN1,GADD45A,GADD45B,GRIN1,HPX,ID2,IGF2,IGFBP5,IL12A,IL6R,IRS1,ITGA1,ITGAV,ITGB3,ITPR1,JUNB,KDR,KIF2C,KIFC1,KISS1,KIT,LAG3,LDLR,LIF,LIFR,LRG1,MACROD1,MMP10,MMP12,MMP2,MTTP,NPHP1,OIP5,PDGFB,PENK,PGF,PLK2,…	694 (18)
3-methylcholanthrene		chemical toxicant	Activated	2.691	0.03	ABCB1,ADM,CD36,FOS,HNF1B,NEDD9,NQO1,SLC7A11
CREM		transcription regulator	Activated	2.685	0.00015	APOE,ARC,ATF3,BHLHE40,CSRNP1,DIO2,DUSP14,EGR1,EGR2,FOS,FUT7,GADD45B,GJD2,HMGCR,HMGCS1,IDI1,JUNB,LDLR,LSS,MVK,NAB2,NFKBID,PDE3A,SLC2A4	619 (24)
MRTFB	0.286	transcription regulator	Activated	2.683	4.18e-06	ACTA2,ADM,AK5,ANKRD1,ARID5B,CCN2,CYBA,DAB2,DDAH1,DHCR24,EGR1,EGR3,EPPK1,F11R,GADD45A,GPR37,IGFBP5,MAFK,MYL9,PDGFRL,POSTN,RAB27B,RAMP1,RUNX1,SDC2,SELENOP,SERPINE1,TAGLN,TAL1	328 (15)
TET2		enzyme	Activated	2.673	0.0584	ADAM8,ANXA2,BHLHE40,C5AR1,CA8,FOSL2,ITGA2,ITGB2,P2RY2,PXDC1,RND3,RUNX1,SEC14L1,SLC6A8,TGM1
sterol		chemical - endogenous mammalian	Activated	2.653	9.19e-07	ACACA,DBI,DHCR7,EBP,FASN,FDFT1,FDPS,HMGCR,LDLR,MTTP,PCSK9	384 (13)
MDK	-0.663	growth factor	Activated	2.63	0.00921	ACTA2,CSF1,CXCL16,FOSL1,LIF,TAGLN,TGFB1	443 (17)
NFkB (complex)		complex	Activated	2.625	4.29e-12	ABCB1,ADAMTS9,ADM,ADRA2A,ADRA2C,ANKRD1,ANXA13,APOE,ATF3,BAX,BCL11A,BMP2,C3,CARD10,CASP7,CASP8,CCN2,CCNB2,CCR7,CD36,CDH22,CDKN1A,COL1A2,CSF1,CX3CL1,CYBB,DUSP5,EDNRB,EGR1,ERAP2,ETS1,FAS,FGF1,FOS,FTH1,GADD45A,GADD45B,GATA3,GDF15,GRIN1,HAS2,HERC5,HSPB1,HTR1A,IL12A,IL13RA2,IL1A,IL32,INSRR,ITGAV,ITGB8,ITPR1,JUNB,KDR,KIT,KLF3,LIF,LITAF,LTA,MDM2,MMP2,MSTN,MSX2,MYLK,NFKBID,P2RY2,PLK2,PLK3,POU2F2,PRDM1,PRK…	555 (15)
CDKN1A	2.656	kinase	Activated	2.623	4.86e-08	ACTA2,ARL6IP1,ASPM,BAX,CCN2,CCNA2,CDC25C,CDK1,CDKN1A,CDKN1B,CDKN3,CEP55,COL4A2,DLGAP5,E2F2,FAS,GADD45A,HJURP,HMGB2,IL16,IL32,ITGAV,ITGB3,KIF20A,KIF2C,LGALS3,MDM2,MIS18BP1,MTTP,NUSAP1,OSMR,PBK,PLK2,POLD1,PRSS23,SERPINE1,SSPN,STK3,TGM1,TOP2A,TP63,TTK,UBE2C,UBE2T	483 (17)
ACACB		enzyme	Activated	2.621	4.13e-05	ACACA,FASN,HMGCR,MVD,SCD,SLC2A4,SREBF1	284 (13)
LMNB1	-0.476	other	Activated	2.621	0.000202	CRIP1,DHCR7,FASN,FBN1,GJA1,HMGCR,HMGCS1,HS6ST2,LDLR,SCD,SQLE,THBS2	449 (7)
PEX5L	-1.038	ion channel	Activated	2.619	3.94e-07	DHCR7,FDFT1,FDPS,HCN1,HMGCR,IDI1,LSS,MVK
IL5		cytokine	Activated	2.615	0.000593	ACP5,ANXA2,CCR7,CD63,CDKN1A,CLEC2B,CRIP1,DRC1,DUSP5,EBP,EGR1,EGR2,EGR3,FAS,FOSL2,GADD45A,GALK1,GCAT,HMGCR,IDI1,IL6R,ITGAV,LTA,NDRG1,NEK2,PAX5,PCP4,PRDM1,PYCR1,SCEL,SLC39A8,SOCS1,TGFB1,TMEM97,TNFRSF9	590 (20)
IGFBP3		other	Activated	2.607	0.0124	BAX,CDK1,CDKN1A,SDC2,SERPINE1,THBS2,TNC
IPMK	0.706	kinase	Activated	2.607	0.00209	ACTA2,FOS,ITGB3,JUNB,MYL9,PDLIM5,TAGLN2	463 (17)
IFNL3		cytokine	Activated	2.596	0.0026	IFIH1,IL12A,ISG20,RNASEL,SOCS1,TLR3,TLR4	470 (11)
crocidolite asbestos		chemical toxicant	Activated	2.596	0.00081	FOS,FOSL1,FOSL2,GADD45A,JUNB,LIF,MMP12,TNFRSF1A	549 (19)
ICAM1		transmembrane receptor	Activated	2.592	0.0749	ACTA2,FOS,HES1,IL1A,MMP10,SREBF1,TGFB1
KIF3A	0.302	enzyme	Activated	2.592	0.00043	ACAT2,CDKN1A,FDPS,HMGCR,HMGCS1,IDI1,MVD	405 (7)
MAP3K1	0.32	kinase	Activated	2.584	4.57e-05	ATF3,EGR1,FAS,FOS,HSPB1,LDLR,MAOB,PLA2G4A,SERPINE1,TGFB1,TNC,TNFRSF10A,TOP2A	354 (17)
quinolinic acid		chemical - endogenous mammalian	Activated	2.583	0.0405	BAX,EGR1,FOS,JUNB,NTRK1,NTRK3,PENK
NOTCH3	0.628	transcription regulator	Activated	2.581	0.0184	ACTA2,CDKN1A,CDKN1B,DLGAP5,HES1,KDR,PRKCQ,SDC2,TAGLN
IKBKB		kinase	Activated	2.579	2.26e-08	ANKRD1,ATF3,BAX,BMP2,BRCA2,C3,CASP8,CCN2,CCNA2,CCR7,CDKN1A,CP,CSF1,CTSZ,CX3CL1,CXCL16,CYBA,ECT2,EGR1,ETS1,FAS,FASN,FOS,FOXO1,FSCN1,GADD45A,IL1A,ITGB3,JUNB,KIF20A,LIFR,MDM2,MMP2,PCDH7,PLA2G4A,POSTN,PTEN,RCAN1,RELB,SOCS1,TGFB1,TIMP3,TLR3,TMEM176B,TNC,TNFRSF9,TP63	527 (15)
cobalt chloride		chemical reagent	Activated	2.577	0.117	ACTA2,ADM,BHLHE40,CCR7,CDKN1A,CP,HES1,MDM2,NDRG1,SLC1A1
imiquimod		chemical drug	Activated	2.577	0.0643	CCR7,DDB2,FOS,FOSL1,HHIP,IGFL3,IL12A,IL1A,ISG20,ITGB2,JUNB,SOCS1,TGFB1,XPC
BRD7	0.353	transcription regulator	Activated	2.575	1.44e-05	BAX,CDKN1A,FASN,MDM2,NDRG1,RRM2B,SERPINE1,TRIM22,ZMAT3	570 (23)
SN-38		chemical drug	Activated	2.575	0.000762	BAX,CASP8,CDKN1A,CHRNA9,FAS,GDF15,IL1A,TNFRSF10B,TTK	492 (15)
dinoprost		chemical - endogenous mammalian	Activated	2.563	0.00519	ADM,CD36,FOS,FOSL2,ID2,ID3,IL1A,PLA2G4A,RUNX2,SCN1B,TGFB1,TIMP3	652 (21)
WR 1065		chemical drug	Activated	2.561	5.45e-06	BAX,CDKN1A,DDB2,FAS,GADD45A,GDF15,KDR,MDM2,TNFRSF10B,XPC	539 (19)
DDX58		enzyme	Activated	2.559	0.0361	GEM,HERC5,IFIH1,IRF8,ISG20,RPS7,SOCS1,TLR3,TRIM25,UBA7
RICTOR		other	Activated	2.549	0.0199	ATP5F1D,ATP6V1G2,BAX,EGR1,LEPR,LHPP,NCAM2,NDUFA4L2,NDUFA9,PTEN,RPL10,RPL10A,RPL13A,RPL21,RPL26,RPL6,RPL7,RPL7A,RPS2,RPS23,RPS27A,RPS29,RPS3,RPS5,RPS6,RPS9,SLC10A2,SREBF1,TCIRG1
PGR		ligand-dependent nuclear receptor	Activated	2.545	0.00257	ACOX1,ACP5,AK4,ALOX15,CCNB2,CD36,CDK1,CDKN1A,CDKN1B,FAM89B,FOS,FOXO1,GATA3,HES1,IGFBP5,IRS1,MSX2,MVP,NDRG1,NEDD9,OCEL1,P2RY2,P4HA2,PIP5K1B,PLK2,POSTN,RAB27B,RUNX1,SELENOP,SERPINA5,SLC35A3,SLC39A8,STEAP1,TNC	687 (22)
FN1	-0.839	enzyme	Activated	2.545	0.00544	ACP5,ACTA2,APOE,CANX,CASP7,CCN2,CDK6,CDKN1A,CDKN1B,DHCR24,FOS,IRS1,ITGA1,ITGAV,ITGB3,MMP2,PDGFB,PPP6R2,RRAGD,RUNX2,SDC4,SERPINE1,TAGLN,TGFB1,TNFRSF10B	570 (24)
TNFSF11		cytokine	Activated	2.539	0.000716	ACP5,CDKN1A,CDKN1B,DAB2,ECT2,EGR2,ETS1,FAS,FOS,FOSL1,FOXO1,GADD45B,IL1A,IRF8,ITGAV,ITGB3,JUNB,LDB2,NAB2,NEK2,PCDH7,PHLDA3,PRDM1,RCAN1,RELB,SDC4,SERPINE1,SOCS1,SOX8,TCIRG1,TGFB1,TLR4,TTK	391 (20)
laquinimod		chemical drug	Activated	2.538	0.206	ADAMTS9,AK4,CX3CL1,DAB2,DNAH2,DUSP14,F10,PALMD,PGF,SLC7A11
LGALS1		other	Activated	2.522	0.00218	ACTA2,CDKN1A,CDKN1B,CXCL16,DHCR7,GPAT3,IL1A,INSIG1,LGALS3,MMP10,MMP12,MMP2,SERPINE1,TGFB1	502 (17)
vorinostat		chemical drug	Activated	2.516	4.08e-05	ARC,B3GALT1,BAX,BRCA2,CASP8,CD1D,CDK1,CDKN1A,CDKN1B,CYP27B1,EGR1,FAS,HMGCR,HMGCS1,IDI1,IL12A,IL1A,KIT,LDLR,LSS,LTA,MMP2,MVD,MVK,NDRG1,PDGFB,PRDM1,RUNX2,SNCA,SOCS1,SREBF1,TAL1,TNFRSF10A,TNFRSF10B,TNFRSF1A,TOP2A,TXN,VEGFC	553 (22)
PDGF BB		complex	Activated	2.51	3.14e-11	ACAT2,ACTA2,ADM,AKR7A2,ATF3,BHLHE40,C3,CCN2,CDK1,CDKN1A,CDKN1B,COL1A2,CP,CSF1,DAB2,DUSP5,EDNRB,EGR1,EGR2,EGR3,ETS1,FASN,FOS,FOSL1,FZD2,GADD45A,GDF15,GEM,GHR,GJA1,HES1,HMGCR,HMGCS1,ID3,IGF2,JUNB,KLF10,LDLR,LGALS3,LIF,MAFK,MICOS10-NBL1/NBL1,MMP12,MMP2,NR4A3,PLK2,POSTN,RND3,RPS6,RXRG,SCD,SERPINE1,SLC1A1,SREBF1,TAGLN,TGFB1,TNC,TNFRSF12A,ZFP36	559 (17)
F2R	0.481	G-protein coupled receptor	Activated	2.474	0.0441	ANGPT1,CCN2,EGR1,EGR3,FOS,GJA1,KDR,MMP2,TAGLN,TFPI2,TRPC3,VEGFC
GNAS		enzyme	Activated	2.474	0.0165	ATF3,CYP27B1,FASN,FOS,FOSL2,GEM,NR4A3,PENK,PLA2G4A,PTHLH,TG
TCF3		transcription regulator	Activated	2.474	1.47e-06	AATF,ATF3,CCNA2,CCNB2,CD200R1,CDCA3,CDK1,CDK6,CDKN1A,CDKN2C,CDKN3,CEP55,CPA1,ECT2,ENTPD1,ESCO2,ETS1,FOXO1,GADD45A,GADD45B,GATA2,GATA3,HADHA,HMGB2,HS3ST1,ID2,ID3,IL16,IL32,IRF8,KIF2C,KIT,LMO2,MEF2C,MXD3,NDC80,NEK2,NEUROD1,NIBAN3,NR4A3,NUF2,NUSAP1,PAX5,PRDM1,RPS3A,SAMD9L,SELENOP,SEMA3G,SERINC5,SERPINB1,SOCS1,SPC25,TOP2A,TTK,VSIR	454 (19)
Tcf7		transcription regulator	Activated	2.473	4.53e-05	ACSBG1,CDK1,DHCR24,EGR2,EGR3,EPHX1,FAAH,FDPS,GATA3,GEM,GPR83,ID2,ID3,INPP5D,ITGB8,JAM2,KIT,LAG3,LDLR,LPCAT3,MBOAT1,MMP25,MVD,PENK,PLTP,PRDM1,PTEN,RRAGD,SQLE,TBL1X,TGFB1,TNFRSF19	522 (14)
CD44		other	Activated	2.465	0.00197	ABCB1,ACTA2,ADAM8,CCR7,CD36,CD63,CDKN1A,CDKN1B,CX3CL1,FAS,FASN,GADD45A,IL1A,ITGAV,ITGBL1,LGALS3,LTBP1,MMP12,MMP2,NPNT,OGA,PTHLH,SDC4,STEAP1,TCIRG1,THBS2	610 (20)
C5		cytokine	Activated	2.463	0.00509	ACTA2,ATF3,C5AR1,CD63,CSF1,CYBB,EGR1,ERN1,GDF15,IL12A,IL1A,ITGB2,PLK3,SERPINE1,TGFB1,VEGFC,ZFP36	546 (15)
isoproterenol		chemical drug	Activated	2.453	0.000107	ACTA2,ADCY5,ALDH3B1,ALOX15,ATF3,CD68,CDK1,DHRS3,DIO2,FOS,FOSL1,FOSL2,HSD17B7,JUNB,KISS1,LGALS3,LIF,MMP2,NR4A3,OSTN,PDE3A,PDGFB,SCD,TGFB1,TLR4,TNXB	612 (21)
cyclic AMP		chemical - endogenous mammalian	Activated	2.45	7.47e-05	ACTA2,ADCYAP1,ADRA2A,ANTXR2,AOC3,ARC,BMP2,CCN2,CDKN1A,CDKN1B,DUOX2,EGR1,EGR2,ENTPD1,FOS,FOSL2,GATA3,GJA1,IGF2,IGFBP5,ITPR3,JUNB,KDR,MME,MMP10,MYLK,NR0B1,NR5A1,PENK,PLA2G4A,POMC,PTHLH,SERPINE1,SREBF1,TG,TNFRSF10B	571 (19)
bromodeoxyuridine		chemical drug	Activated	2.449	0.145	BMP7,CSF1,IFIH1,IL1A,SERPINE1,SP110
CYP51A1	-0.579	enzyme	Activated	2.449	0.000105	DHCR24,EBP,HMGCR,LSS,SQLE,TM7SF2
isoprenaline		chemical drug	Activated	2.449	0.0607	CCN2,FOS,LGALSL,NR4A3,PLK2,SLC2A4
idarubicin		chemical drug	Activated	2.449	0.00208	BAX,CDKN1A,GADD45A,MDM2,SESN1,TP53INP1	491 (12)
paclitaxel		chemical drug	Activated	2.443	0.00213	ABCB1,ACTA2,APC2,ATF3,BAX,BHLHE40,CCN2,CDKN1A,DDAH1,DUSP5,EGR1,EMP1,FAS,FOSL1,FOXO1,GADD45B,GDF15,HTR1A,IL12A,IL1RAP,KCTD2,KIF20A,LGALS3,MDM2,NEFH,NXPH4,OSMR,PRELP,RAC2,SCN1B,TAP2,TFPI2,TNFRSF10A,TNFRSF10B,TP53INP1	550 (19)
fludarabine		chemical drug	Activated	2.443	0.00389	CDKN1A,CDKN1B,DDB2,FAS,MDM2,TNFRSF10A,TNFRSF10B	508 (24)
aldosterone		chemical - endogenous mammalian	Activated	2.435	0.000417	ADM,BMP2,CCN2,CD68,COL1A2,CYBA,CYBB,EGR1,ELN,FOS,FOSL1,HAS2,HHIP,IL16,IP6K3,IRS1,KCNJ10,KCNMB1,KDR,LGALS3,MMP2,PGF,SERPINE1,TBC1D4,TGFB1	529 (18)
alvespimycin		chemical drug	Activated	2.433	0.00345	ACACA,FASN,FDFT1,HMGCR,SCD,SREBF1
oblimersen		biologic drug	Activated	2.433	0.164	ADM,ATF3,CDKN1A,GADD45A,GADD45B,KLF10
MBOAT7	0.524	enzyme	Activated	2.433	3.18e-05	ACACA,DHCR24,FASN,HMGCR,HMGCS1,SCD	177 (7)
IL4R	0.544	transmembrane receptor	Activated	2.433	0.00263	ACOX1,ADAM8,ALOX15,EGR2,FAS,FCER1G,GATA3,IL12A,IL13RA2,IL31RA,RUNX2	486 (15)
phorbol 12,13-dibutyrate		chemical - endogenous non-mammalian	Activated	2.426	0.0316	APOA1,CDKN1A,FOS,ITGA2,MDM2,SERPINE1
ALB		transporter	Activated	2.425	0.00567	ACTA2,CCN2,CDKN1A,CX3CL1,CYBA,EDNRB,ERN1,SCD,TGFB1	581 (22)
RIPK1	0.625	kinase	Activated	2.425	0.154	CDKN1B,IGF2,MDM2,MMP12,PDGFB,RPS6
IRAK3		kinase	Activated	2.425	0.0136	ACTA2,CCN2,GPR84,INPP5D,SOCS1,TGFB1
bicuculline		chemical - endogenous non-mammalian	Activated	2.425	0.0149	ACTA2,ARC,ATF3,EGR1,EGR2,FOS,GADD45B,GRIA2,JUNB
erlotinib		chemical drug	Activated	2.422	1.56e-06	ADAM17,AXL,BAX,CD36,CYBB,EGR1,FAS,FBN1,IL13RA2,IL1A,LIF,MME,MMP10,PDGFB,PTEN,RELB,SERPINE1,SPOCD1,TLR4,TNFRSF10A,TNFRSF10B,TNFRSF1A	542 (16)
CAMP		other	Activated	2.417	0.0499	BAX,C5AR1,CCR7,CSF1,IL12A,IL1A,IL1RAP,ITGB2,LIFR,TGFB1,TLR4,VEGFC
EIF2AK3		kinase	Activated	2.415	0.0131	ATF3,CANX,CAPN1,CPA1,DERL3,EGR1,ERN1,FOSL1,GADD45A,NDRG1,PON2,PRDM1,RELB,RNASEL,SHMT2,SLC1A4,SYS1,ZFP36
IGFBP5	-1.365	other	Activated	2.414	0.00434	BAX,BHLHE40,IRS1,RUNX2,SERPINE1,TNFRSF1A	585 (21)
TP73		transcription regulator	Activated	2.414	1.5e-11	ABCB1,ACTA2,ADAM17,AEN,ATF3,ATG4A,BAX,BHLHE40,BMP7,C3,CCNA2,CDC25C,CDK1,CDKN1A,CDKN1B,CDKN3,CITED1,CX3CL1,DAB1,DHRS3,DRAM1,EDA,EGR1,FAM78B,FAS,FASN,G6PD,GADD45A,GATA2,GLS2,HES1,HSPB8,ID2,IGFBP5,KIT,LRG1,LTBP1,MDM2,MICOS10-NBL1/NBL1,MIR22HG,MMP2,MTX3,NTRK1,P2RY2,PDGFB,PLK2,PTEN,RNF144B,RPRM,RRM2B,RUNX1,SCRG1,SERPINA5,SERPINE1,TAP1,TBL1X,TGFB1,THBS2,TIMP3,TNFRSF10A,TNFRSF10B,TNFRSF12A,TNFRSF1A,TRIM…	551 (20)
inosine		chemical - endogenous mammalian	Activated	2.412	0.135	ANTXR2,ANXA2,C3,CD63,CD68,SERPINB1
amphetamine		chemical drug	Activated	2.411	0.0293	ATF3,BAX,DCC,EGR1,FOS,FOSL1,FOSL2,GPR83,JUNB,MAOB,SNCA
etoposide		chemical drug	Activated	2.409	0.000307	ABCB1,ADAM17,ATF3,BAX,CDK1,CDKN1A,CDKN1B,COL1A2,EEF1A1,EEF1B2,FAS,FASN,FTH1,GADD45A,GDF15,GLS2,ID2,IL1A,MDM2,MME,RELB,RNF144B,TNFRSF10A,TNFRSF10B,TNFRSF10D,TNFRSF1A,TOP2A,TP63	513 (18)
BHLHE40	1.834	transcription regulator	Activated	2.405	0.000146	ACTA2,AK4,ATF3,AXL,CALCRL,CASP8,CCR7,CP,CYBB,DAPL1,EPHX1,FAS,FASN,IFIH1,IL12A,IL17RA,IL6R,IRF8,KCNA3,KIT,LDLR,LIF,LTB4R,MEF2C,MTHFD2,NDRG1,NTRK3,PCDH7,PLA2G4A,PTPN6,RND3,RPS9,SDC4,SGMS2,SLC7A2,SOCS1,SPARCL1,SREBF1,TNFRSF9,TP63	440 (17)
HEIH		other	Activated	2.4	0.0185	FAS,FOS,GADD45B,MEF2C,MMP2,PDGFC
BSG	-0.803	transporter	Activated	2.391	0.118	CDKN1B,IL1A,KDR,MMP2,SERPINE1,TGFB1
MKNK1		kinase	Activated	2.385	0.000896	ACOT7,AIM2,ANXA2,CP,EGR1,ETS1,F11R,FOS,GLDN,GRM7,HADHA,HS6ST2,HSPA4L,ID2,KCTD12,MAPT,MMP10,NR4A3,PCDH8,PDLIM5,PLTP,RAB3A,SPARCL1,TAGLN	300 (13)
N-acetylmuramyl-L-alanyl-D-isoglutamine		chemical - endogenous non-mammalian	Activated	2.384	0.227	ETS1,IL1A,ITGAV,ITGB2,ITGB3,WNT3A
cytarabine		chemical drug	Activated	2.383	0.00157	BAX,CDK1,CDKN1A,FAS,GADD45A,IL12A,ITPR2,MDM2,SESN1,TNFRSF10B,TOP2A,TP53INP1	522 (22)
buthionine sulfoximine		chemical drug	Activated	2.38	0.0026	ABCB1,CD36,EEF2,FOS,NQO1,SERPINE1,TNFRSF10B	459 (16)
camptothecin		chemical drug	Activated	2.379	1.72e-08	ABCB1,ACTA2,AEN,AK4,ANXA2,APOE,ARAP2,ASPM,ATF3,BAX,BCL11A,BRCA2,CABIN1,CASP8,CAST,CD1D,CD300C,CDK1,CDK6,CDKN1A,CHAC1,CLN8,CSF1,DDB2,DENND5B,DKK1,EEF1A1,EEF1B2,EGR2,F5,FAS,FNDC3B,FOS,FOXO1,FSCN1,GADD45A,GADD45B,GNG7,HJURP,ID3,IL12A,IL16,IL17RA,IL1A,IL1RAP,INSIG1,ITPR1,KIF3B,LDLR,LGALS3,LITAF,MDM2,MEF2C,MELK,MIR22HG,NEK2,NLRP1,P2RY2,PTEN,RND2,RRAGD,RRM2B,SDC4,SERPINE1,SLC2A4,SLC30A1,SOCS1,STK3,STK3…	561 (18)
TGFB3		growth factor	Activated	2.379	2.42e-10	ACTA2,ADAM12,BHLHE40,CCN2,CDKN1A,CDKN1B,COL1A2,ELN,ETS1,FOS,FOSL2,GATA3,GJA1,HTRA1,ITGAV,ITGB3,MAPK11,MICAL2,MIXL1,MMP10,MMP2,PLOD2,PTEN,PTHLH,SCD,SERPINE1,TAGLN,TGFB1,TIMP3,TNC	485 (18)
IL12A	1.263	cytokine	Activated	2.376	0.0867	FAS,FUT7,IL12A,IL1A,LTA,SOCS1
MAP2K1	0.521	kinase	Activated	2.376	2.93e-09	ABCB1,ACSBG1,ACTA2,ANKRD1,APOBEC3G,APOE,ATF3,CCN2,CCNA2,CDKN1A,CDKN1B,COL1A2,DAB2,DKK1,DUSP5,EGR2,FASN,FOS,FOSL1,GRIN1,IL13RA2,IL1A,IRS1,ITGA2B,ITGB3,ITPR1,LDLR,LGALS3,MAOB,MMP12,MMP2,PLA2G4A,PMP2,RRAGD,RUNX2,TFPI2,TNC,TNFRSF10A	552 (20)
Zn2+		chemical - endogenous mammalian	Activated	2.375	0.00345	FOS,MMP12,MT2A,PTEN,SLC30A1,SLC39A8	415 (19)
arsenite		chemical toxicant	Activated	2.366	0.00195	ABCB1,ADAM12,CDKN1A,EGR1,FOS,GADD45A,HAS2,HS6ST2,HSPA4L,HSPB1,IL1RAP,MDM2,NQO1,SERPINE1,TACR1,TGFB1,WWOX	578 (23)
hyaluronic acid		chemical - endogenous mammalian	Activated	2.361	0.145	ABCB1,CCR7,CDKN1B,FOS,MMP12,MMP2,PTEN,PTHLH,SERPINE1,TGFB1,TLR4
TP53COR1		other	Activated	2.36	2.37e-06	BAX,CASP8,FAS,MDM2,PLK2,RRM2B,TNFRSF10B,TOP2A,TP53INP1	435 (15)
tretinoin		chemical - endogenous mammalian	Activated	2.357	2.45e-11	ACOX1,ADM,ANXA2,APOE,ATF3,B3GALT1,B3GALT5,BHLHE40,BMP2,C3,C5AR1,CA8,CACNG5,CASP7,CASZ1,CCDC169,CCN2,CCNA2,CD1D,CD300C,CD36,CD63,CD68,CDK6,CDKN1A,CDKN1B,CDKN2C,CDKN3,CHL1,COL1A2,COL4A2,CP,CPA1,CRAT,CSRNP1,CUBN,CYBB,DAB2,DACT2,DBI,DDB2,DDX60L,DHRS3,DIO2,DIO3,DKK1,DLGAP5,DLL4,DUOXA1,EEF1A1,EFS,EGR1,ELF4,ELN,EPHX1,ETS1,FASN,FCER1G,FOS,FOSL1,FOSL2,FOXO1,FZD10,FZD8,GATA2,GATA3,GDF15,GHR,GJA1,GPX2,GRB7,…	618 (17)
VEGFA	-0.786	growth factor	Activated	2.354	1.21e-08	ACTA2,AK4,ANGPT1,BAX,BMP2,CCN2,CD36,CD68,CDC25C,CDKN1A,CDKN1B,CSTB,DLL4,DUSP5,E2F2,EGR1,ETS1,FOS,GJA1,GRIA2,HES1,ID3,IGFBP5,INPP5D,ITGA1,ITGA2,ITGAV,ITGB3,JUNB,KDR,LAG3,MEF2C,MMP10,MMP12,MVP,MYLK,PDGFB,RCAN1,RUNX1,RUNX2,SERPINE1,SHMT2,SLC25A6,TAL1,TFPI2,TGFB1,TMSB10/TMSB4X,TNC,TNFRSF9	504 (16)
norepinephrine		chemical - endogenous mammalian	Activated	2.354	0.004	CAMK1G,CCN2,COL1A2,DIO2,EGR1,FOS,FOSL2,FTH1,GALNT14,GDF15,GEM,GPD1,HHIP,IL12A,MMP2,NPY1R,NR4A3,POMC,SERPINE1,SLC15A1,SLC2A4,TGFB1	430 (24)
tunicamycin		chemical - endogenous non-mammalian	Activated	2.348	0.000251	ABCB1,ACACA,ACOX1,ACTA2,ATF3,AVIL,AXL,BLOC1S1,CANX,CD36,CDKN1A,CDKN1B,CHAC1,CLPP,DERL3,DGAT2,EGR1,ERN1,ETS1,FASN,GADD45A,GADD45B,HCN2,HOOK1,IL1A,MVD,NDRG1,SCD,SLC39A14,SLC7A11,SREBF1,SYS1,TG,TNFRSF10A,TNFRSF10B	570 (26)
phorbol esters		chemical - other	Activated	2.345	0.159	EGR1,FOS,JUNB,LIF,MMP10,SCG2,TGFB1,TGM1,TXN
cyclophosphamide		chemical drug	Activated	2.338	0.034	ATF3,BAX,CACNG5,CASP8,CP,FAS,FOS,GAS5,GPX2,LGALS3,RAC2,TNFRSF12A
PLAT		peptidase	Activated	2.335	0.00921	ANGPT1,FOS,MMP2,MVP,SERPINE1,TGFB1,TLR4	359 (18)
F3		transmembrane receptor	Activated	2.333	0.0167	ANGPT1,BRINP3,CASP7,CCN2,EGR1,FOS,GJA1,ITGA2,MMP2,SERPINE1
Ifn gamma		complex	Activated	2.333	0.000242	APOBEC3G,CDKN1A,CDKN1B,CXCL16,CYBB,FAS,IGFBP5,IL17RA,IL32,IRF8,LIF,NR4A3,PCDH7,SOCS1,TLR3,TLR4,TNFRSF9	545 (18)
ETS1	3.343	transcription regulator	Activated	2.332	0.000682	ABCB1,BAX,BCL11A,CCN2,CDK6,CDKN1A,COL1A2,CX3CL1,EGR1,ETS1,HSPB8,ID2,IL12A,INSIG1,ITGA10,ITGA2B,ITGB2,ITGB3,JUNB,MDM2,MMP2,NPR1,NQO1,PRDM1,PTHLH,RUNX1,RUNX2,SERPINE1,SLC7A11	504 (22)
JAK2	-0.298	kinase	Activated	2.324	0.00171	BAX,BMP7,CD36,CDKN1A,CDKN1B,CYBB,EGR1,F10,F5,FOS,FOXO1,LAT2,LMO2,OSMR,PAX5,PHLDA3,PLK2,SDC4,SOCS1,TAP1,TP53INP1	384 (18)
P38 MAPK		group	Activated	2.318	6.38e-12	ADAM17,ANGPT1,ANK1,ATF3,BAX,BMP2,CCN2,CCR7,CD1D,CD36,CDKN1A,CYBB,DDB2,DIO2,DIO3,DUOX2,EDNRB,EGR1,EGR2,FAS,FBXO32,FOS,GJA1,HAS2,HTRA1,ID3,IGFBP5,IL12A,IL1A,IL32,ITGAV,ITGB2,ITGB3,ITGB8,JAM2,JUNB,KDELR3,LDB3,MEF2C,MMP12,MMP2,NPR1,NR4A3,PLA2G4A,POSTN,PRDM1,PTEN,RCAN1,RND3,RRAD,RUNX1,RUNX2,SDC2,SERPINE1,SLC6A12,TGFB1,TIMP3,TNFRSF10B,TNFRSF1A,TOP2A,TRPC3,VEGFC,ZFP36,ZMAT3	562 (17)
palbociclib		chemical drug	Activated	2.309	0.000113	ATF3,CDK6,CDKN1A,EGR1,EGR3,GADD45A,GADD45B,HES1,ID2,JUNB,KLF10,ZFP36	491 (13)
FFAR3		G-protein coupled receptor	Activated	2.304	4.4e-05	BAX,BCL11A,CA10,CCR7,CD36,CDH22,DUSP14,IL1A,IL1RAP,ITPR3,KCNH1,P4HA2,PCP4,PCSK9,RASGRF2,SCN1B,SLC12A7
bisphenol A		chemical - endogenous mammalian	Activated	2.304	0.00403	BAX,C3,CCN2,CD36,CDKN1A,CDKN1B,COL1A2,EGR1,ELN,F11R,FGF1,FOS,GABRA2,GABRQ,KDR,KISS1,KIT,NR4A3,POMC,POSTN,SLC2A4,SYN1,TIMP3,TNC	479 (22)
IFT88	0.816	other	Activated	2.281	1.14e-06	ACAT2,COL1A2,FDPS,HMGCR,HMGCS1,IDI1,LSS,MMP2,MVD,PGF,RUNX2,TIMP3	470 (13)
SMARCA4	-0.205	transcription regulator	Activated	2.275	8.38e-07	ABCB1,ACTA2,AIM2,ANGPTL2,ANO1,ANTXR2,APOA1,APOBEC3G,ATP2A1,CA14,CCDC169,CCN2,CCNA2,CD63,CDKN1A,CDKN1B,CP,CSF1,DYSF,EGR1,ESPNL,FAS,FOS,FOSL2,GADD45A,GADD45B,GCAT,GPR83,HCN1,HCP5,HENMT1,HEPH,HEXB,HHIP,HKDC1,HNMT,HS3ST1,ID3,IGFBP5,IL1A,IL1RAPL1,ITGAV,ITPR1,KCNQ3,KDR,KIT,LGALS3,MAOB,MEF2C,MMP2,MT1H,MYLK,NRIP3,PCSK9,PMEL,POLB,PTHLH,RAC2,RAMP1,RUNX2,SDC2,SELENOP,SERPINE1,SLC2A4,SPANXB1 (includes others…	597 (20)
FOXL2		transcription regulator	Activated	2.274	0.0114	ATF3,BMP2,CHRNA9,FAS,FOS,IL12A,LIF,NR4A3,NR5A1,PTHLH,SOX4,TNFRSF1A
acetaminophen		chemical drug	Activated	2.273	0.00654	ABCB1,ABCB4,ACOT7,ACOX1,AK4,ASL,CASP8,CAST,CDKN1A,EPHX1,FAS,FTH1,GADD45A,GHR,GPT,GPX2,HMGCR,HMGCS1,IL1A,IRS1,KDR,NQO1,NR0B1,SELENOP,SLC7A11,TLR3,TXN	536 (19)
cocaine		chemical drug	Activated	2.24	0.00147	ARC,BHLHE40,CDKN1B,DUSP14,DUSP5,EGR1,EGR2,FOS,FOSL1,FOXO1,GADD45A,GADD45B,GRIA2,GRIN1,GRM5,JUNB,MAPT,NAB2,NR4A3,PDE6B,PDGFB,POMC,PRKACA,SNCA,SPAG4	555 (26)
PRKAA		group	Activated	2.239	0.0178	ACOX1,BAX,CCN2,CD36,CDKN1A,FASN,SREBF1,XPC
collagenase		group	Activated	2.236	0.0609	ADM,EGR1,FOSL1,IL1A,JUNB
fluocinolone acetonide		chemical drug	Activated	2.236	0.127	CDCA3,ITGA10,KIF2C,MT1H,OIP5,RUNX2
PAF1	0.684	other	Activated	2.236	0.233	HERC5,ISG20,SDC4,SERPINE1,ZFP36
STK40	0.401	kinase	Activated	2.236	0.138	ABCB1,ACTA2,APOE,FGF1,MIXL1,TLR4,WNT3A,WNT8B
EDN3		other	Activated	2.236	0.0113	CDKN1B,EGR1,FOS,ITGA2,ITGB3
SS18		transcription regulator	Activated	2.236	0.1	GADD45B,IGF2,PDGFB,RRAD,SOX8
CCR1		G-protein coupled receptor	Activated	2.236	0.037	FOS,ITGAV,ITGB3,MMP2,RUNX2
CDN1163		chemical reagent	Activated	2.236	0.000731	ACACA,DGAT2,FASN,SCD,SREBF1	196 (7)
stallimycin		biologic drug	Activated	2.236	0.196	BMP7,CSF1,IFIH1,IL1A,SP110
GABA		chemical - endogenous mammalian	Activated	2.229	0.136	APOE,CASP8,CD63,CDKN1B,CLDN6,DHCR24,EEF1A1,FASN,FOS,GJD2,HSD17B7,INSRR,ITPR1,MAOB,MMP2,MTHFD2,MYL7,NEUROD1,NKX2-2,PC,PIP5K1B,RPL21,RPL27,RPL37A,RPL39,RPL5,RPL6,RPL7,RPS2,RPS25,RPS28,RPS29,SUMF1,TGFB1,VEGFC
imipramine blue		chemical drug	Activated	2.219	0.0679	CCNA2,CENPE,E2F2,FOXRED2,GADD45A
eltanexor		chemical drug	Activated	2.219	0.0679	BRCA2,BRIP1,CCNA2,E2F2,UBE2T
vitamin K3		chemical drug	Activated	2.219	0.0213	BAX,CHRNA9,EGR1,FAS,FOS,IL1A
bromobenzene		chemical toxicant	Activated	2.219	0.0447	CAPN1,CDKN1A,FDFT1,FDPS,FOS,GADD45A,HMGCS1,HSPB1,NQO1
GLP-1 (7-36) amide		biologic drug	Activated	2.219	2.58e-05	ACACA,FASN,ITPR2,ITPR3,SCD	489 (24)
prostaglandin D2		chemical - endogenous mammalian	Activated	2.218	0.0023	ALOX15,CSF1,HAS2,IL1A,NINJ1,NTRK1,PRDM1,SDC4,SOX8,TG,TNFRSF12A	315 (11)
Gm35986		other	Activated	2.216	7.8e-06	FDFT1,HMGCR,HMGCS1,IDI1,MVK
KNG1		other	Activated	2.214	0.0185	CCN2,COL1A2,F12,FOS,KDR,TGFB1
PTHLH	2.048	other	Activated	2.208	0.00318	ANGPT1,CDK1,CDKN1A,CDKN1B,FOS,FOSL2,KISS1,MSX2,RUNX1,RUNX2,SERPINE1,TGM1,TNC	450 (25)
CCR5		G-protein coupled receptor	Activated	2.202	0.0607	BAX,CASP8,FAS,FOS,IL12A,TNFRSF1A
cadmium		chemical toxicant	Activated	2.201	0.00417	BAX,C3,CDKN1A,CLCN5,CUBN,EPHX1,GNS,IGF2R,ITPR1,LGALS3,SLC30A1,SLC39A8	557 (20)
FCGR2A		transmembrane receptor	Activated	2.2	0.311	FAS,GPR84,ISG20,RNASEL,SERPINE1
daunorubicin		chemical drug	Activated	2.195	0.00787	ABCB1,ABCC9,BAX,CDKN1A,MDM2,TAP1,TAP2	497 (18)
ouabain		chemical drug	Activated	2.195	0.172	ABCB1,CDKN1A,FOS,TNFRSF10A,TNFRSF10B
3-nitropropionic acid		chemical toxicant	Activated	2.193	0.154	BAX,DRAM1,NQO1,PC,PENK,SLC7A11
MAP2K7	-0.257	kinase	Activated	2.19	0.0044	ATF3,CDKN1A,FAS,GJA1,JUNB,MAOB,MTTP,PLA2G4A,RPS6,TFPI2	501 (17)
EPHB1	-0.957	kinase	Activated	2.189	0.000451	EGR1,EGR2,FOS,JUNB,SERPINE1	433 (18)
DETA-NONOate		chemical reagent	Activated	2.187	0.298	CDKN1A,FAS,FOS,HMGCR,SERPINE1
deoxycorticosterone acetate		chemical drug	Activated	2.186	0.0276	CD68,CYBA,SLC2A4,TGFB1,TNC
C3	3.161	peptidase	Activated	2.184	0.0518	ACTA2,APOE,C3,C5AR1,CSF1,CXCL16,GPT,IL1A,TGFB1,TNFRSF1A
Ccl2		cytokine	Activated	2.183	0.0433	CSF1,CYBB,ETS1,ITGB3,KDR,SDC4,SLC2A4,TLR4
Pam3-Cys-Ser-Lys4		chemical reagent	Activated	2.183	0.399	CASP8,CCR7,CX3CL1,IL12A,IL1A,IL32,MMP2,PAX5,PRDM1,RELB,TLR3,TLR4,TNFRSF14
KITLG	-0.376	growth factor	Activated	2.182	1.16e-09	AXL,CCN2,CCNA2,CD68,CDKN1A,CDKN1B,CLIC1,CSF1,CX3CL1,DHCR24,EDNRB,EEF1A1,EGR1,F2RL2,FOS,FTH1,GJA1,GRIA2,ID2,IL16,IL1A,ITGA2B,ITGAV,ITGB3,KDR,KIT,LAPTM5,LDLR,MAPK11,MEF2C,MME,MMP2,PDGFB,PRKCQ,PTPRR,RPL7,RPS23,RPS6,RPS7,SOCS1,TACR1,TAL1,TNFRSF1A,TPT1,WDR1,WEE1	493 (16)
TCR		complex	Activated	2.178	0.000268	ADM,AIM2,APOE,CCR7,CDKN1B,EGR1,EGR2,F5,FAS,FBL,FOS,GADD45B,GATA3,HERC5,ID3,IFIH1,IL16,ISG20,JUNB,LTA,NAB2,POMC,PRDM1,PRMT1,PTEN,RELB,RPL10A,RPL13A,RPL18A,RPL5,RPL6,RPL7,RPS2,RPS23,RPS3,RPS3A,RPS4X,RUNX1,SOCS1,TGFB1,TLR3,TLR4,TNFRSF12A,TNFRSF1A	515 (18)
di(2-ethylhexyl) phthalate		chemical toxicant	Activated	2.178	0.0397	ACOX1,ALOX15,CD36,EGR1,FOS,SPAG4,SREBF1,ZFP36
RELB	1.854	transcription regulator	Activated	2.177	0.271	ABCB1,CDKN1A,LTA,PRDM1,RELB,TNFRSF14,TNFRSF1A
E. coli lipopolysaccharide		chemical - endogenous non-mammalian	Activated	2.176	0.23	CCR7,FDPS,IL12A,IL32,MVD,TGFB1,TLR4
AGER	0.46	transmembrane receptor	Activated	2.168	0.00202	CDKN1A,CSF1,EGR1,FAS,MMP12,MMP2,NEFL,PDGFB,SCG2,SERPINE1,TGFB1,TLR4,TNC	531 (22)
thapsigargin		chemical toxicant	Activated	2.168	0.00134	ABCB1,ARC,ATF3,BAX,C5AR1,CDKN1A,CHAC1,CP,DIO2,EGR1,EGR2,ERN1,ETS1,FOS,GADD45A,GADD45B,HMGCR,INSIG1,ITGB2,LAMP3,LIFR,MEF2C,NR4A3,PTPN6,RCAN1,SERPINI1,SREBF1,TNFRSF10B	567 (21)
palmitic acid		chemical - endogenous mammalian	Activated	2.167	0.000456	ACACA,ATF3,BAX,CCN2,CD36,CD68,CDKN1A,CYBA,CYBB,DGAT2,EEF1A1,ERN1,FASN,FBXO32,FDPS,FOS,FOXO1,G6PD,GDF15,GPAT3,IL6R,IRS1,MVD,NR4A3,PTEN,RUNX2,SCD,SERPINE1,SLC25A1,SLC2A4,SREBF1,TGFB1,TLR4,TNFRSF10B	450 (20)
phorbol 12,13-didecanoate		chemical toxicant	Activated	2.166	0.037	ABCB1,CDK1,CDKN1A,CSF1,IL1RAP
progesterone		chemical - endogenous mammalian	Activated	2.164	1.76e-11	ABCB1,ABCB4,ACOT7,ACOX1,ACP5,ACTA2,ADCYAP1,ADM,ADRA2A,ALOX15,APOE,ATF3,ATP1A2,BAX,BHLHE40,BMP2,C3,C5AR1,CCNA2,CCNB2,CD1D,CD248,CD36,CDC25C,CDKN1A,CDKN1B,CP,CSF1,CX3CL1,DKK1,EGR1,ESPL1,FAAH,FAM111A,FOS,FOSL1,FOXO1,FTH1,G6PD,GALR1,GATA2,GHR,GJA1,HMGCR,HOPX,ID3,IGFBP5,IL12A,IL13RA2,IL1A,IL6R,IRS1,ISG20,ITGA1,ITGA2,ITGB3,JAM2,KDR,KISS1,KLF10,LEPR,LGALS3,LIF,LITAF,LRP2,MDM2,MICOS10-NBL1/NBL1,MME,MMP2,…	615 (17)
advanced glycation end-products		chemical - endogenous mammalian	Activated	2.16	0.000579	BAX,CASP8,CCN2,CDKN1A,FOXO1,GJA1,LRP2,PDGFB,SERPINE1,TGFB1,TLR4	394 (22)
ROCK		group	Activated	2.157	0.00081	ACTA2,BMP2,CAVIN1,CCN2,CDKN1A,ETS1,FOS,MAFK,RUNX2,TAGLN,TGFB1	406 (24)
streptozocin		chemical drug	Activated	2.155	5.98e-05	ABCB1,ACACA,ATF3,ATP1A2,BAX,CCN2,CD68,CDKN1A,DLL4,FABP3,FAS,FASN,FBN1,FBXO32,FOS,IGFALS,IRS1,KIT,LGALS3,MMP2,NEUROD1,NQO1,NTRK3,OGA,OSTN,PTEN,RUNX2,SCD,SERPINE1,SLC1A1,SLC2A4,SLC6A12,SLC7A2,SLC7A8,SREBF1,TGFB1,TNFRSF1A,TRPC3	641 (23)
MEF2D	0.409	transcription regulator	Activated	2.155	0.0126	CCN2,COL1A2,EGR2,FOS,JUNB,NQO1,PTEN,SLC2A4,SLC7A11,TGFB1,ZFP36
clofibrate		chemical drug	Activated	2.152	0.00252	ACOX1,BAX,BMP7,CD36,CDK1,FAS,GADD45A,HADHA,HMGCR,LDLR,NQO1,PCSK9,PLEKHB1,SCD,SREBF1	372 (22)
RIPK2	0.469	kinase	Activated	2.144	0.00762	ACACA,ACOX1,CD36,DGAT2,FASN,GPR84,HMGCR,LDLR,MTTP,SCD,SREBF1	615 (19)
vancomycin		biologic drug	Activated	2.144	0.00648	ACTA2,ANXA2,BMP7,C3,CACNG5,CD63,CP,CSF1,FOS,FTH1,GAS5,GPX2,HJURP,IGFBP5,JUNB,LAG3,LGALS3,MMP2,NPNT,SCD,SLC7A8,SOX4,ST3GAL6,TMSB10/TMSB4X,TNFRSF12A	283 (14)
EDN1		cytokine	Activated	2.143	9.03e-06	ACTA2,ADAM12,CALCRL,CCN2,CCR7,CDK1,CDKN1B,COL1A2,CYBB,EDNRB,EGR1,FABP3,FOS,FOSL1,GJA1,HCN2,ITGA2,ITGAV,ITGB3,ITPR2,JUNB,LEPR,MMP2,POMC,RAB3A,SERPINE1,SOCS1,TIMP3,TNC,TPT1,TTN,VEGFC	617 (20)
IL1R1		transmembrane receptor	Activated	2.132	0.0184	ACTA2,EGR1,FAM89B,FOS,IL1A,IL1RAP,LIFR,MMP2,TGFB1
dalfampridine		chemical drug	Activated	2.132	0.0203	ARC,ATF3,CDKN1B,EGR1,EGR2,FOS,GADD45B,GRIA2,JUNB
sulforafan		chemical drug	Activated	2.125	0.0351	ABCB1,BAX,CDC25C,CDKN1A,CDKN1B,EPHX1,FAS,FOS,GATA3,GPX2,HTR1A,IL12A,MSTN,NEAT1,NQO1,TNFRSF10B
KCNJ10	1.2	ion channel	Activated	2.121	2.52e-05	ANXA3,FOSL1,GADD45A,IGF2,KCNJ10,LGALS3,TGM1,TNFRSF12A
formaldehyde		chemical - endogenous mammalian	Activated	2.117	0.000121	BAX,EGR1,EGR2,FOS,FOSL1,FOSL2,GHR,GRIN1,JUNB,PENK	539 (22)
sulindac sulfide		chemical drug	Activated	2.115	0.000372	ADRA2C,ALOX15,ATF3,CCN2,CDKN1A,EGR1,GADD45A,GDF15,INSIG1,MTHFD2,NQO1,PRSS23,RRM2B,TNFRSF10B	568 (19)
PTPN3		phosphatase	Activated	2.113	5.66e-05	ADAM17,CDKN1A,E2F2,ITGAV,MMP10,PDGFB,SERPINE1,TAGLN	458 (19)
PDX1		transcription regulator	Activated	2.111	0.00311	AKR7A2,ANXA2,ATF3,CX3CL1,DUSP5,EGR1,FGF1,ID2,ID3,INSIG1,JUNB,KLF10,MAOB,MAPT,MT-ND1,NEUROD1,NEUROG3,NKX2-2,NQO1,PC,PPP2R2C,PRSS23,SCG2,TRPC3	199 (7)
Bvht		other	Activated	2.111	0.0114	ACTA2,ANGPT1,DLL4,ETS1,IGF2,KDR,MEF2C,MSX2,MYL7,PRDM6,TTN
BNIP3L		other	Activated	2.111	0.002	ANK1,CCNA2,CDKN3,CENPE,GADD45A,IL16,ITPR3,LTA,NUF2,TGFB1,TOP2A
HIC1	0.927	transcription regulator	Activated	2.111	0.0023	ACTA2,AHNAK2,CDKN1A,GRSF1,ITPR1,KCNJ6,LIF,MMP12,PLA2G4A,SLC7A11,TMEM47	296 (13)
tamoxifen		chemical drug	Activated	2.11	7.79e-08	ACACA,ACOX1,ADM,BAX,BMP2,C3,CASP8,CCDC80,CCNA2,CD36,CDK6,CDKN1A,CDKN1B,COL1A2,DCC,DEPP1,EPHX1,FASN,FLOT1,FOS,GDF15,GDPD3,HAS2,HES1,HMGCR,HMGCS1,HPN,IGF2,IRS1,ISG20,JUNB,KIF2C,LDLR,LIF,LSS,MDM2,MELK,MMP2,PCP4,PRSS23,SCD,SCN1B,SLC1A1,SLC7A2,SREBF1,SSTR2,TAGLN,TLR4,TXN	609 (24)
HMGA1	-0.815	transcription regulator	Activated	2.095	1.98e-05	ACTA2,B3GALT5,CITED1,COL1A2,COL4A2,DAB2,DHCR7,EGR1,FOS,FOSL2,GHR,GRAMD2B,HMGCR,HS3ST1,ID3,IDI1,IGFALS,INSIG1,JUNB,KIT,LTA,MAPT,MVD,MVK,RPL7A,SDC4,SOX4,TAGLN,TFEB	569 (23)
TGM2		enzyme	Activated	2.09	0.0316	C3,C5AR1,CCDC169,CD300C,CD36,CDK6,CSRNP1,DDX60L,FCER1G,GJA1,ITGB3,MMP2,MSX2,MT2A,RUNX2,SAMD9L,SLC7A2,SP110,TAP1,TGFB1,TP63,TRIM22,UBA7
ITGAV	1.179	transmembrane receptor	Activated	2.088	4.72e-10	BAX,CD36,CDK1,CDKN1A,CDKN1B,COL1A2,FOS,HAS2,ITGAV,ITGB3,MMP2,PTHLH,RUNX2,SERPINE1,TGFB1	466 (22)
CYP19A1		enzyme	Activated	2.087	0.00535	ACACA,ACOX1,CDKN1B,FASN,GRIN1,IRS1,KISS1,NR0B1,OSMR,SLC2A4,SSTR1,SSTR2,SSTR5,TGFB1,TGM1	645 (25)
TGFA		growth factor	Activated	2.086	0.0484	CCN2,CDKN1A,FOS,FOSL2,JUNB,PLA2G4A,PTTG1,PYY,SERPINE1,TGFB1
trinitrobenzenesulfonic acid		chemical reagent	Activated	2.085	0.0256	ADAM12,ADAM8,CD68,COL1A2,FOS,IL12A,IL1A,MMP10,MMP12,TACR1,TGFB1,TNFRSF12A
HTT	0.462	transcription regulator	Activated	2.08	6.34e-08	ACAT2,ACTA2,ADCY5,APOA1,APOE,ATF3,BAIAP2,BASP1,BCAP31,BHLHE40,CANX,CAST,CBLN1,CCN2,CDKN1A,CHRNA1,CLDN6,COL16A1,COL4A2,CX3CL1,DHCR7,DIO2,DUSP5,EDNRB,EEF1A1,EEF2,EGR1,EGR2,FASN,FDFT1,FDPS,FGF1,FOS,FOSL1,FXYD6,GJD2,GNG7,GRIN1,GRIN2C,GRIN2D,GRM3,HIVEP2,HMGB2,HMGCR,HMGCS1,HPCA,IGF2,IGFBP5,ITPR1,JUNB,KCNC3,KCNC4,LDLR,LMTK3,MMP10,MMP2,NAB2,NEFH,NEFL,NEUROD1,NPTX1,NTRK1,PC,PCP4,PDLIM4,PENK,PNOC,POLB,PREL…	656 (27)
IFNB1		cytokine	Activated	2.079	0.00207	ADAM17,APOL2,AXL,BHLHE40,CASP8,CDKN1A,CX3CL1,FBN1,FOS,HERC5,HMGB2,HMGCR,HMGCS1,IDI1,IFIH1,IL12A,ISG20,ITGAV,ITGB3,MMP2,NID2,NPTX1,PARP12,PMEL,PRDM1,RNASEL,RND3,SLC39A14,SOCS1,SQLE,THBS2,TLR3,TNFRSF10A,UBA7	533 (17)
PLG		peptidase	Activated	2.078	0.0735	BAX,COLEC12,CSF1,EDNRB,IL1A,MMP12,RAC2,RLBP1,SERPINE1
MEF2C	1.715	transcription regulator	Activated	2.074	0.000649	ARC,ATF3,ATP2A1,CDKN1A,COL1A2,EGR2,FOS,GJA1,JUNB,MEF2C,MMP10,MMP12,MMP25,MYL7,PDLIM3,POSTN,RUNX2,SLC2A4,TTN,ZFP36	440 (18)
entinostat		chemical drug	Activated	2.063	0.00577	ARC,BAX,CDKN1A,CDKN1B,MMP2,RUNX2,SERPINE1,THBS2,TNFRSF10A,TNFRSF10B,TNFRSF19,TXN	524 (23)
3,3'-diindolylmethane		chemical drug	Activated	2.057	3.69e-05	ATF3,BAX,CASP8,CDK6,CDKN1A,CDKN1B,FAS,FASN,GDF15,NQO1,PTEN,TAP1,TAP2,TNFRSF10A,TNFRSF10B	545 (18)
cholic acid		chemical - endogenous mammalian	Activated	2.055	3.79e-05	ABCB1,ABCB4,ACOX1,APOA1,DHCR7,EPHX1,FDFT1,HMGCR,IGFBP5,LRP2,MVP,PLTP,SLC10A2,SQLE,SREBF1,TAGLN	312 (16)
FOSL2	2.546	transcription regulator	Activated	2.038	0.0119	COL1A2,DIO2,FAS,FOSL1,KISS1,MMP2,RELB,RUNX2,SOX4
KAT2A		enzyme	Activated	2.038	0.125	ADAM12,BCL11A,E2F2,EMP1,EPHA5,FBXO32,FGF1,GATA2,ITIH3,JUNB,TNFRSF10A,TNFRSF10B
calcimycin		chemical reagent	Activated	2.038	0.0111	ATF3,EGR1,ELN,FOS,FOSL1,ID3,IL12A,JUNB,LTA,PON2,RCAN1,SERPINE1,SYN1,SYT4,TLR4
phytohemagglutinin		chemical drug	Activated	2.035	0.0251	ACOX1,AMFR,CCR7,COL1A2,CSF1,EGR1,FAS,FBN1,FOS,FOSL2,GATA2,GATA3,GPD1,HPCA,HTR1A,ITGA8,ITGB3,KCNMB1,KIT,LTA,MMP12,OMG,PAX5,PGF,PON2,SELENOP,SERPINA5,SLC6A8,SOX4,TIMP3
JUNB	1.349	transcription regulator	Activated	2.033	3.87e-08	ACAT2,ATF3,C3,C5AR1,CD68,CDKN1B,COL1A2,CXCL16,EEF2,FASN,FOSL1,FTH1,HES1,ID2,ITGAV,ITGB3,JUNB,KISS1,MIXL1,MMP10,MMP2,MVD,PENK,POMC,RASGRF1,RELB,RUNX2,SCD,SERPINE1,TIMP3,VEGFC	508 (19)
5-hydroxytryptamine		chemical - endogenous mammalian	Activated	2.03	0.00282	ANGPT1,ARC,CCN2,CYBB,DUOX2,EGR1,FOS,IL1A,ITGA2B,POMC,RUNX2,SERPINE1,SLC10A2,STAB1,TGFB1,TNFRSF1A,VAMP3	546 (22)
HIF1A		transcription regulator	Activated	2.026	1.42e-09	ABCB1,ACTA2,ADAM17,ADM,APOE,AXL,BAX,BHLHE40,BMP2,CABIN1,CAVIN1,CCN2,CCR7,CD36,CDKN1A,CDKN1B,CSF1,DLL4,EDNRB,ENTPD1,ETS1,FAS,FOS,FSCN1,FUT7,FZD2,GADD45B,GHR,GJA1,GRIN1,H1-2,H2BC12,HSPB1,ID2,IGF2,IGFBP5,IL12A,IL17RA,IL1A,ITGA1,ITGA2B,ITGAV,ITGB2,ITGB3,ITPR1,KIFC2,LIFR,MEF2C,MMP12,MMP2,MT-ND1,NDRG1,NEFL,NEUROG3,NR4A3,P4HA2,PDGFB,PGF,PHLPP2,PLOD2,PPFIA4,PTEN,RELB,SCG2,SDC4,SERPINE1,SLC2A4,SPACA9,SPAG…	538 (15)
CHUK		kinase	Activated	2.024	0.0001	ATF3,BMP2,C3,CDKN1A,CDKN1B,CP,CSF1,CTSZ,CX3CL1,CYBA,FAS,FOS,GADD45B,IL1A,ITGB3,JUNB,KLF10,LIFR,MMP10,MMP2,PCDH7,PLA2G4A,RCAN1,RELB,SMOC2,TIMP3,TLR3,TMEM176B,TP63,VEGFC	511 (15)
JAG1		growth factor	Activated	2.017	0.000122	ACTA2,CDKN1A,DUSP5,GATA2,HES1,ITGAV,ITGB3,RUNX2,TAGLN,TGFB1,TIMP3,TNC,TRPA1	488 (24)
Ngf		group	Activated	2.016	0.172	ANXA2,CDKN1A,EGR1,FOS,SERPINE1,SLC12A4,TGFB1
AGN194204		chemical drug	Activated	2.015	8.77e-06	ACAT2,ANXA2,ATF3,CCNA2,CDK1,CDKN1A,CDKN2C,DHCR7,EMP1,FDFT1,FDPS,GADD45A,GATA3,GJA1,H1-2,HTRA3,IDI1,ITGB2,KANK3,KIF20A,KIF2C,LDB3,LIFR,LSS,LTA,PARM1,PENK,SCD,SCG2,STAC2,TAP1,TOP2A,UNC13C,ZNF423	211 (7)
SMAD3		transcription regulator	Activated	2.013	2.89e-07	ACTA2,ADAM12,ANKRD1,APOA1,BMP2,C3,CCN2,CDKN1A,CHRDL1,COL1A2,EGR1,ELN,F12,FDFT1,FOS,FOXO1,FZD8,GADD45B,GATA3,HAS2,ID2,ID3,IL32,INPP5D,JAM2,JUNB,MMP12,MSTN,MSX2,NR5A1,PC,PDGFB,PTHLH,RPS6,RUNX2,SERPINE1,SPON1,SSTR2,TAGLN,TGFB1,TIMP3,TNC,VEGFC,ZFP36	509 (19)
resiquimod		chemical drug	Activated	2.01	0.00211	ADAM8,AIM2,AOC3,APOBEC3D,APOBEC3G,ATF3,C3,CCR7,DLL4,FAS,FCER1G,GATA3,GDF15,GPR84,HERC5,HES1,HIVEP2,HSPB1,IL12A,IL16,IL1A,ISG20,LIF,LTA,MMP25,PAX5,PLA2G4C,PRDM1,RELB,TLR4,TNFRSF1A,TNFRSF9,TRIM22	542 (15)
YAP1	0.869	transcription regulator	Activated	2.008	2.41e-21	ACACA,ACAT2,ACTA2,ANKRD1,BAX,BMP2,CASP8,CCDC80,CCN2,CCNA2,CCR7,CD36,CDCA5,CDK1,CDK6,CDKN1A,CDKN1B,CSF1,CYTOR,DAB2,DDAH1,EGR1,EGR2,FASN,FBXO32,FGF1,FOS,GADD45A,GDF15,HMGCR,HMGCS1,ID2,IGF2,IL1A,ITGB2,LAMTOR5-AS1,LIFR,MMP25,MYL9,NEK2,NR5A1,PDGFB,PHACTR2,PLOD2,PTEN,RPL10,RPL10A,RPL13A,RPL18A,RPL19,RPL21,RPL26,RPL27,RPL37A,RPL39,RPL5,RPL6,RPL7,RPL7A,RPS12,RPS15A,RPS2,RPS23,RPS25,RPS27A,RPS27L,RPS28,RP…	587 (24)
NR3C2		ligand-dependent nuclear receptor	Activated	2.005	0.00207	ABCC9,APOE,BAX,CABIN1,CCN2,EGR1,GHR,GPR83,HTR1A,JUNB,KCNJ10,KDR,MMP10,MMP12,MT1H,NRIP3,PGF,RRAD,SERPINE1,TGFB1	316 (14)
geneticin		chemical toxicant	Activated	2	0.00196	BAX,CDKN1A,MDM2,XPC
CARD9		other	Activated	2	0.179	C3,C5AR1,IL1A,NPTX1
CCAR2	0.224	peptidase	Activated	2	0.237	CDK6,DDB2,MDM2,WEE1
CGAS		enzyme	Activated	2	0.207	CDKN1A,HERC5,IL1A,MMP12
ZBTB33		transcription regulator	Activated	2	0.0154	BAX,CDKN1A,FAS,TNFRSF10A
SENP3		peptidase	Activated	2	0.375	IL12A,ISG20,SP110,TAP1
ENT		group	Activated	2	0.000275	BAX,CDKN1A,FAS,RRM2B
IFNAR2	0.552	transmembrane receptor	Activated	2	0.0867	HERC5,IFIH1,LAMP3,TLR3,TRIM22,UBA7
ATP2A2	0.247	transporter	Activated	2	0.0293	DGAT2,FASN,SCD,SYT3
HOXD3	0.867	transcription regulator	Activated	2	0.0417	ITGB3,MMP2,SERPINE1,TAGLN
MAP2K3	-0.4	kinase	Activated	2	0.0482	BAX,CDKN1A,CDKN1B,COL1A2,IL12A,MAOB,RAB34,SERPINE1,SLC2A4
IFNA1/IFNA13		cytokine	Activated	2	0.555	GEM,IFIH1,SOCS1,TLR3
MALP-2s		chemical reagent	Activated	2	0.116	CAST,CYP27B1,IL1A,TLR4
acetyl-L-carnitine		chemical - endogenous mammalian	Activated	2	0.0352	BAX,CDKN1A,GADD45A,RRM2B
acetaldehyde		chemical - endogenous mammalian	Activated	2	0.0489	COL1A2,FOS,MMP2,TGFB1
propionic acid		chemical - endogenous mammalian	Activated	2	0.0293	CCR7,DUSP14,IL1A,RASGRF2
1-chloro-2,4-dinitrobenzene		chemical drug	Activated	2	0.0651	MMP10,MMP12,NQO1,SLC7A11
ST3-Hel2A-2		chemical reagent	Activated	2	0.00461	ATF3,EGR2,FOS,GADD45A	398 (9)
leukotriene C4		chemical - endogenous mammalian		1.998	0.0241	EGR1,EGR2,EGR3,FOS
MTF1	0.686	transcription regulator		1.997	0.00461	MMP12,MT2A,PGF,SLC30A1
SMARCB1		transcription regulator		1.994	0.00121	ABCB1,BMP2,CA8,CCNA2,CDK1,CDKN1A,CDKN2C,CENPE,COL14A1,CSF1,F10,F11R,FAS,FOS,GJA1,HES1,HOXA1,IL1A,MDM2,PC,PDGFB,POSTN,PTMS,RAB36,RND3,WNT3A	620 (24)
uric acid		chemical - endogenous mammalian		1.992	0.0543	CCN2,CDCA8,DDB2,ESPL1,IL1A,ITGAV,ITGB3,MDM2,POLB,PTTG1,RELB,TGFB1,TTK
CREBBP		transcription regulator		1.991	6e-07	ADAM12,ADCYAP1,AMHR2,ANGPT1,ASL,BMP7,CAMK1G,CCR7,CDKN1A,CDKN1B,COL1A2,CSF1,CYBB,DHRS3,EGR1,EGR2,EGR3,FDPS,FNDC3B,FOS,FOSL2,FRMD4A,FUT7,GRAMD2B,GRIA2,GRIN1,GRIN2C,GRIN2D,HAS2,HMGCS1,LDLR,LTA,MDM2,MEF2C,NDRG1,NEUROD1,NPAS2,NR4A3,NTRK3,PDLIM4,PIP5K1B,PIPOX,RNASEL,RUNX2,SCN4B,SDC4,SLC7A11,SREBF1,TAGLN,TAP2,TNC,TNFRSF10B,TRAT1,WNT8B	564 (21)
bromocriptine		chemical drug		1.989	0.129	ADCYAP1,FAS,MMP2,POMC,PRLHR
NOTCH4	-0.619	transcription regulator		1.987	0.00166	ACTA2,ANGPT1,CDKN1B,DLL4,HES1,SERPINE1,TAGLN	229 (7)
TP53INP1	1.074	other		1.987	0.000608	BAX,CDKN1A,MDM2,TP53INP1	380 (7)
indican		chemical - endogenous mammalian		1.987	0.207	ACTA2,CDKN1A,GATA3,TGFB1
S1PR3		G-protein coupled receptor		1.987	0.0241	ACTA2,ETS1,FOS,TAGLN
pCPT-cAMP		chemical - kinase inhibitor		1.985	0.0241	EGR1,FOS,JUNB,MT-ND1
tert-butyl hydroperoxide		chemical toxicant		1.982	0.0489	FAS,GJA1,NEAT1,TGFB1
ELOVL2		enzyme		1.982	0.0031	EGR1,FASN,SCD,SREBF1
AKT2		kinase		1.982	0.0749	ACTA2,CDKN1A,CDKN1B,IGF2,NQO1,PTEN,TGFB1
RIPK3		kinase		1.982	0.0489	ACTA2,IL1A,TGFB1,TLR4
BID		other		1.982	0.0417	ADAM17,C5AR1,GPT,MMP12
SSTR2	-1.301	G-protein coupled receptor		1.982	0.00539	CDKN1B,FOS,GALR1,POMC,TNFRSF10A,TNFRSF1A	61 (4)
EPO		cytokine		1.982	4.96e-05	ABCA13,ANK1,AOC2,BAX,CD36,CDKN1A,CDKN1B,CLIC1,CTSZ,DHCR24,DNAI2,EEF1A1,EGR1,FAS,FOS,GATA2,GATA3,GDF15,ID2,IGF2,JUNB,KIT,LAPTM5,LDLR,MMP2,NAB2,PBXIP1,PRKCQ,RPL7,RPS23,RPS6,RPS7,SOCS1,TAL1,TLR4,TPT1,VEGFC,WDR1,XPC	296 (17)
CHRM1		G-protein coupled receptor		1.981	0.00896	EGR1,EGR2,EGR3,FOS	448 (25)
cyclopiazonic acid		chemical - endogenous non-mammalian		1.981	0.0194	EGR1,FAS,FOS,TRPC3
RUNX1-RUNX1T1		fusion gene/product		1.981	0.00073	BRCA2,C5AR1,CA8,CDKN1A,FOXO1,ID2,ID3,IL6R,ITGA2,MDM2,MT2A,PXDC1,RND3,SEC14L1,SLC6A8,SOX4	494 (16)
manassantin B		chemical - endogenous non-mammalian		1.981	0.00196	ACACA,FASN,SCD,SREBF1	213 (7)
NEK10		kinase		1.98	0.000275	BAX,CDKN1A,GADD45A,MDM2	380 (7)
ADCYAP1R1		G-protein coupled receptor		1.98	0.000608	ARC,DUSP5,EGR2,FOS	332 (16)
Hif1		complex		1.98	1	ADM,CDKN1A,CP,SERPINE1,TNFRSF9
Ni2+		chemical reagent		1.98	0.0741	CSF1,CX3CL1,IL1A,NDRG1
IL12 (family)		group		1.977	1	ATF3,EGR2,FOSL2,GATA3,IRF8,LIF,SERPINB1,TNFRSF9
C5AR1	2.889	G-protein coupled receptor		1.977	0.0747	C3,C5AR1,CD36,COL1A2,ERN1,FCER1G,LTBP1,SERPINE1
TRAF3IP2		enzyme		1.976	0.00937	CCN2,CSF1,CX3CL1,CXCL16,GATA3,MMP10,MMP2,POSTN,TGFB1,TNFRSF12A,TP63	535 (17)
PRKD1		kinase		1.972	1	AJUBA,ERN1,KDR,MMP2
PDGFRA		kinase		1.969	0.000102	ACTA2,CDKN1A,DAB2,FOS,KIT,PRKCQ,RUNX2	534 (22)
ERVW-1		other		1.969	0.0417	CCNA2,CDCA8,CDKN1A,SLC1A4
S1PR2		G-protein coupled receptor		1.969	0.0352	ACTA2,FOS,PDGFB,TGFB1
leptomycin B		chemical drug		1.969	0.0417	CDKN1A,CDKN1B,FGF1,MDM2
CRP		other		1.966	0.437	EGR1,IL6R,SERPINE1,WNT3A
24-hydroxycholesterol		chemical - endogenous mammalian		1.965	0.0154	APOE,HMGCR,LDLR,SREBF1
Tlr		group		1.964	1	CCR7,CLEC2B,ID2,IL12A,PAX5,SOCS1
NFATC3		transcription regulator		1.964	0.172	ACTA2,ANGPT1,ATF3,BMP2,EGR2,EGR3,FOS
NTRK1	-1.767	kinase		1.964	0.00434	CDKN1A,EGR1,FOS,GADD45A,IGF2,TACR1	515 (20)
TCF		group		1.964	2.1e-06	ABCB1,ADGRG2,CRAT,DIO2,EGR1,FOS,GJA1,GPX2,HTRA1,ID3,IRS1,ITGA1,JUNB,LGALS3,LMO2,MME,MMP2,MSX2,SERPINA5,SERPINE1	525 (14)
mir-185		microRNA		1.961	0.00896	FDFT1,HMGCR,LDLR,VEGFC
chlorambucil		chemical drug		1.961	0.000275	BAX,FAS,TNFRSF10A,TNFRSF10B
AMBRA1		other		1.96	0.0119	ANGPT1,CDKN1A,ITGA8,SERPINE1
TFAP2A		transcription regulator		1.959	2.63e-05	ADAM17,APOE,BAX,CDKN1A,CX3CL1,E2F2,GEM,GPR37,HIPK3,IGF2,IL32,ITGBL1,KISS1,MMP2,MT2A,PLAAT3,PODXL,RAB27B,RPL6,RPL7,RPS5,SERPINE1,SESN1	566 (19)
INHBA		growth factor		1.952	0.0109	ACTA2,ANKRD1,BAX,BMP2,CCN2,CDKN1A,GRSF1,IL12A,JUNB,MIXL1,MMP2,NR5A1,PLOD2,POMC,PRDM1,PTEN,SERPINE1,SOCS1,SOX4,TAGLN,TAL1,TENT5B
IL21		cytokine		1.951	0.0528	CCR7,CD1D,CDKN1A,CDKN1B,CLIC5,EGR1,FCER1G,GATA3,ID2,MMP12,MMP2,PAX5,PRDM1,RUNX1,SOCS1,TAP1,TGFB1,TLR4
RBP4		other		1.951	0.0741	CD68,SLC2A4,TGFB1,TLR4
diethylmaleate		chemical toxicant		1.948	0.0352	CDKN1A,NQO1,SLC7A11,SREBF1
Fgf		group		1.945	0.0679	FOS,JUNB,KDR,MMP2,RUNX2
carrageenan		chemical drug		1.943	0.00218	EGR1,EGR2,FOS,FOSL1,FOSL2,JUNB,KIT,POMC,RPS6,SELENOP	593 (19)
FOXO3	0.351	transcription regulator		1.942	3.75e-10	ACTA2,ANGPT1,ANXA3,BAX,BMP2,CASP8,CCN2,CCNB2,CDCA8,CDKN1A,CDKN1B,CDKN3,CEP55,COL4A2,DEPP1,DLGAP5,EDNRB,EGR1,EGR2,FASN,FBXO32,FOS,FOXO1,GADD45A,GADD45B,GATA2,HMGCR,IFIH1,IL12A,ITGB2,JUNB,KIF15,KIF2C,MEF2C,MSTN,MTHFD2,MXD3,NDRG1,NPNT,PBK,PCSK9,POMC,PRDM1,PTEN,PTTG1,RUNX2,SERPINB1,SERPINE1,SESN1,SLC1A4,TAL1,TGFB1,TNFRSF1A,TP53INP1,TP63,TXNRD2,UBE2C	625 (23)
mir-23		microRNA		1.941	0.153	FBXO32,PTEN,RUNX2,SNCA
EPHB4		kinase		1.941	5.62e-05	BMP2,BMP7,GATA2,GATA3,IGF2,KDR,KIT,MYL7,NCAM2,NEFL,RUNX1,TAL1,TGFB1
aphidicolin		chemical toxicant		1.941	0.0567	BAX,CDKN1A,GADD45A,ISG20
silicon dioxide		chemical drug		1.94	0.0241	EGR1,FOS,FOSL1,JUNB
4-hydroxynonenal		chemical toxicant		1.939	0.000971	CCN2,CD36,CDC25C,CDK1,DDAH1,mir-339,MME,PTEN,SERPINE1,TGFB1	536 (19)
TNFRSF8		transmembrane receptor		1.937	0.115	CCR7,CDKN1A,FAS,JUNB,PCDH7,RELB,RPL7A
IL12B		cytokine		1.937	0.0471	DUSP5,ERN1,IL12A,IL1A,INPP5D,LTA,SOCS1,TGFB1
ETS2		transcription regulator		1.937	0.11	CDKN1A,FGF1,FOS,ITGA2B,JUNB,MKX,PLAAT3,PTHLH
CAMK4		kinase		1.929	0.119	ATF3,CDKN1A,FOS,FOSL2,JUNB
N-methyl-D-aspartate		chemical drug		1.928	0.0034	ARC,BAX,C3,EGR1,FOS,GRIN1,GRIN2C,LIF,PCDH8,POMC,SERPINF2	557 (25)
NFKBIA		transcription regulator		1.927	1.54e-06	ANKRD1,APOA1,AXL,B3GALT5,BAX,BCL11A,BMP2,C3,CARD10,CASP8,CCNA2,CDKN1A,COL1A2,CP,CSF1,CTSZ,CX3CL1,CYBA,ERAP2,FAS,FOS,FSCN1,GADD45A,GADD45B,GAS5,GRIN1,HES1,ID3,IGF2,IGF2R,IL12A,IL1A,ITGA2,ITGAV,ITPR1,JUNB,LIF,LIFR,LITAF,MDM2,NINJ1,PCDH7,POLB,PTEN,RCAN1,RELB,RPS2,SDC4,SH3GLB2,TACR1,TGFB1,TIMP3,TLR4,TMEM176B,TNC,TNFRSF10A,TNFRSF10B,UBE3A,VEGFC	517 (17)
sphingosine-1-phosphate		chemical - endogenous mammalian		1.926	9.86e-05	ACTA2,ANGPT1,ANXA2,CCN2,CD36,EGR1,ERN1,ETS1,FAS,FOS,HAS2,KDR,PDGFB,RUNX2,SERPINE1,TAGLN,TGFB1,VEGFC	550 (21)
Gli		group		1.925	0.0352	ACTA2,HHIP,IL6R,RUNX2
GNAQ	0.221	enzyme		1.923	1.9e-06	ABCB1,ADM,AK4,ANKRD1,ANXA3,ATF3,BMP2,CCN2,CX3CL1,DUSP5,EGR1,EMP1,FOS,FOSL1,GADD45A,GNA11,HAS2,HSPB8,INSIG1,LGALS3,MAPK11,NR4A3,SELENBP1,SERPINE1,SH3BP5,TGM1,TNFRSF12A	400 (21)
CPT1B	0.624	enzyme		1.923	0.0317	ABCB4,ACACA,DBI,DGAT2,FABP3,FASN,FLOT1,FOXO1,HADHA,INPP5D,INSIG1,IRS1,NDUFA9,PDE3A,PRKACA,PYGM,RPS6,SCD,SH2B2,SLC2A4,SOCS1,SREBF1
folic acid		chemical - endogenous mammalian		1.918	0.0262	ACTA2,ANGPT1,CDKN1A,CYBB,DKK1,HOXA1,IGF2,MMP2,PTHLH,TGFB1
KLF6		transcription regulator		1.915	0.0741	ADM,ATF3,BMP2,CDKN1A,CDKN1B,IL12A,IL1A,MMP12,NR5A1,PRDM1,TFPI2,TGFB1
Rb		group		1.912	0.0251	CCNA2,CDCA3,CDK1,CDKN1A,E2F2,ECT2,HERC5,POLD1,PTTG1,ROBO3,TOP2A
FDFT1	-1.227	enzyme		1.912	0.000102	FASN,FDPS,HMGCR,MTTP,PCSK9,SQLE,SREBF1	210 (7)
QKI		other		1.912	0.122	CD36,DACT1,ITGB8,LAMP3,SCD,TAP1,TNC
ursolic acid		chemical drug		1.912	0.0138	ATF3,BAX,CDKN1A,ENPP6,FASN,FOS,GDF15,MMP2,SLC6A9,TLR4,TNFRSF10B
mir-96		microRNA		1.908	0.0237	DDX60L,GHR,IRS1,SAMD9,SLC30A1,SP110,TRANK1
SFRP1	0.36	transmembrane receptor		1.904	1.18e-05	ACACA,ACTA2,BAX,DKK1,FASN,GATA3,MMP10,MMP2,RUNX2,SCD,SDC2,SERPINE1,SLC2A4,SREBF1	567 (24)
pyruvic acid		chemical - endogenous mammalian		1.901	0.0119	BAX,FOS,TNFRSF10A,TNFRSF10B
Brd4		kinase		1.897	0.0262	ACTA2,COL1A2,COL4A2,EDNRB,IL1A,KDR,KIT,LGALS3,TAGLN,TLR4
Map3k7		kinase		1.897	0.024	BHLHE40,EGR2,FASN,HAS2,IGF2,ISG20,MVK,SCD,SESN1,TLR3
ionomycin		chemical reagent		1.895	0.0674	BMP2,DUSP5,EGR1,ETS1,FAS,FOS,GATA3,GEM,HTR1A,ITGB2,ITPR2,ITPR3,LDLR,LTA,MMP10,P2RY2,PAX5,RCAN1,TGFB1
daporinad		chemical drug		1.89	0.00787	ASPM,BHLHE40,BRIP1,E2F2,LIF,RCAN1,SERPINE1	270 (7)
H2AB3 (includes others)		other		1.89	0.0536	ARC,ATF3,CDKN1A,CHAC1,FOS,LYPD1,TNFRSF9
2-bromoethylamine		chemical reagent		1.89	0.0446	ANXA2,CACNG5,CP,GPX2,LGALS3,TMSB10/TMSB4X,TNFRSF12A
laminaran		chemical drug		1.89	0.0163	GPR84,IL1A,ITGB8,MT2A,SLC39A8,TNC,TNFRSF9
diethylstilbestrol		chemical drug		1.886	0.0037	AMHR2,C3,CCN2,CCNA2,CCNB2,CDKN1A,CDKN1B,CENPE,CLN8,EGR1,EMP1,FAS,FDPS,FOS,GADD45A,HTRA3,IRS1,KDR,MAGEL2,MDM2,MMP2,MOXD1,MSX2,NR4A3,NR5A1,PDGFB,PRDM1,PTTG1,PTTG1IP,RUNX1,TGFB1,THBS2,TOP2A,TP63	580 (17)
LEPR	-1.28	transmembrane receptor		1.885	4.11e-08	ACACA,ACOX1,ACTA2,ADAM17,ADAM8,ADCYAP1,ALOX15,APOA1,APOE,CASP8,CD63,CD68,FASN,FOS,GADD45B,GALP,HMGCR,HPX,ID2,KISS1,LDLR,LEPR,LIF,MMP12,MMP2,MTTP,PC,POMC,PRMT1,SERPINE1,SLC2A4,SREBF1,TGFB1,TIMP3,TP53INP1	571 (22)
decitabine		chemical drug		1.884	1.18e-11	ABCB1,ADCY5,AIM2,ANKRD1,ANXA2,APOE,B3GALT5,BAIAP2,BAX,BCL11A,BRCA2,CAMSAP3,CASP8,CASZ1,CCN2,CCNA2,CCR7,CDH4,CDK1,CDK6,CDKN1A,CDKN1B,COL1A2,DHRS3,DIRAS3,EDA2R,EEF1A1,EEF1B2,EGR3,ELF4,EPHA5,EPHB6,FAS,GADD45B,GDF15,GDPD5,GPR37,HMGN5,HOXA1,HSPB8,HTR1B,HTRA3,IL1RAP,INSM2,ITGA1,ITGA2,ITGAV,JUNB,KISS1,LDLR,LEPR,LGALS3,LIN28B,LTBP1,MAOB,MMP2,NDRG1,NEFL,NEK2,NEUROD1,NPNT,NPTX1,NQO1,NR0B1,NR5A1,NTSR1,OSTN,…	585 (19)
CXCL8		cytokine		1.882	0.00535	ABCB1,ACTA2,BAX,FAS,ITGA1,ITGB2,LGALS3,MMP2,SOCS1,SREBF1,TNFRSF10A,TNFRSF10B,ZFP36	504 (20)
IL1		group		1.881	0.00307	ACACA,ADAM17,APOE,BAX,BHLHE40,BMP2,C3,CCR7,CDKN1A,CP,CSF1,EGR1,FAS,FOS,FTH1,GDF15,GJA1,GRM3,HMGCR,ITGB2,KIT,LDLR,LIF,MMP10,MMP2,MTTP,NTRK1,PLA2G4A,POMC,RELB,RUNX2,SDC4,SERPINE1,SREBF1,TG,TGFB1,TLR4,TNC	585 (20)
kainic acid		chemical toxicant		1.88	0.000656	APOE,ATF3,BAX,CAPN1,CSRNP1,EGR1,EGR2,EGR3,FOS,FOSL1,FOSL2,GABRA5,GADD45B,GRIA2,JUNB,KCNQ3,KDR,LMO2,NFKBID,NTRK1,PENK,PNOC,SYT10	466 (25)
corticosterone		chemical - endogenous mammalian		1.877	0.12	ACACA,ACOX1,ARC,CCN2,CDKN1A,CDKN1B,COL1A2,CYBA,DIO2,FASN,FOS,IRS1,POMC,SCD
tributyrin		chemical drug		1.873	0.000339	ADM,ATF3,CCN2,CDKN1A,DAPP1,DUSP14,ETS1,ID2,ID3,MME,NDRG1,PDLIM5,SLC30A1	171 (7)
APOA4		transporter		1.869	0.0119	DGAT2,FOS,FOXO1,MTTP
cycloheximide		chemical reagent		1.864	2.81e-05	ABCB1,ACOX1,ADCYAP1,ADM,APOA1,BAX,CCN2,CDC25C,CDKN1A,CDKN1B,COL1A2,CSF1,DIO2,DIO3,EEF1A1,EGR1,FAS,FOS,FOSL2,GADD45A,GADD45B,GJA1,IGF2,IGFBP5,IL1A,ISG20,ITGB3,JUNB,KCND2,KLF3,MME,MMP12,MMP2,NQO1,NR0B1,PDGFB,PRDM1,PTHLH,RCAN1,RELB,RUNX2,SCD,SERPINE1,SLC12A4,SLC30A1,TGFB1,TNFRSF10A,TNFRSF10B	535 (15)
SMAD2	0.329	transcription regulator		1.859	0.000115	ACTA2,ADAM12,CCN2,CDKN1A,COL1A2,FDFT1,GADD45B,HAS2,HES1,IL6R,INPP5D,MIXL1,MMP2,NEUROD1,PDGFB,PTHLH,RUNX2,SERPINE1,TIMP3,VEGFC	511 (17)
RELA	0.634	transcription regulator		1.859	5.31e-07	ABCB1,ACTA2,ANKRD1,APOE,BAX,BHLHE40,BMP2,BRCA2,C3,CASP8,CCN2,CCR7,CDKN1A,CDKN1B,CEMIP2,COL1A2,CX3CL1,CYBB,DIO2,EGR1,ELN,ERAP2,FAS,FOS,FSCN1,GDF15,HAS2,HES1,HTR1A,IL12A,IL1A,IL32,ISG20,JUNB,KIT,KLF10,LTA,MDM2,NEFH,NFKBID,NR4A3,P2RY2,PDGFB,PLK3,PRDM1,PTEN,PTPN6,RELB,RUNX2,SDC4,SLC2A4,SMOC2,SREBF1,TACR1,TAP1,TAP2,TFPI2,TGFB1,TMSB10/TMSB4X,TNFRSF10A,TNFRSF10B,TP63	542 (14)
CSF3		cytokine		1.853	1.67e-05	ADCY5,BAX,CCR7,CDK6,CDKN1B,CYBB,EGR1,EGR2,EGR3,ENTPD1,ERAP2,ETS1,FLOT1,FOS,GADD45A,GADD45B,GJA1,GNG7,GRIN1,GRM5,IL12A,ITGB2,KIT,LTA,MMP2,PTEN,SHANK1,SOCS1,TAGLN,TAL1,TGFB1,TLR4,TNFRSF1A	506 (16)
MAPK8		kinase		1.85	1.67e-07	ABCB1,ABCB4,APOA1,APOE,BMP2,CCN2,CCNA2,CDKN1A,CDKN1B,CXCL16,CYBB,DIO2,EGR1,ETS1,FOS,FOSL1,FOSL2,FOXO1,FTH1,GADD45A,HIPK3,HMGCR,HMGCS1,LIF,MAOB,MMP2,MTTP,MVP,NEFL,PTEN,TACR1,VEGFC,ZFP36	539 (17)
beta-estradiol		chemical - endogenous mammalian		1.839	3.5e-20	A4GALT,ABCB1,ACOX1,ACP5,ACTA2,ADGRG2,ADM,AGO2,AJUBA,ALOX15,ANGPT1,ANK1,ANKS1B,ANO1,ANXA2,ANXA3,APOA1,APOE,ARC,ARID5B,ATF3,BAX,BCYRN1,BHLHE40,BMP2,BRCA2,C3,CA14,CACNG4,CAST,CCDC80,CCN2,CCNA2,CCNB2,CD68,CDC25C,CDK1,CDK6,CDKN1A,CDKN1B,CDKN3,CEMIP2,CITED1,CLDN6,CLIC5,CLTRN,COL1A2,COLEC12,CP,CSTB,CUBN,CXCL16,CYBB,DAB2,DDAH1,DDB2,DHCR24,DHCR7,DKK1,DLGAP5,DLL4,DNAJC1,DNPH1,DRAM1,DUOX2,DUSP5,E2F2,EGR1,EG…	678 (18)
NFATC2		transcription regulator		1.819	0.00699	ACP5,AXL,CCNA2,CCR7,CDKN1A,CX3CL1,DAB2,EGR2,EGR3,FAS,GATA3,IL12A,IL1A,ISG20,ITPR1,MDM2,PLK2,PMEL,RCAN1,RELB,SH3BP5,SOCS1,TGFB1,TLR3	512 (13)
HRAS		enzyme		1.811	3.51e-12	ACACA,ADM,ADRA2A,ADRA2C,ANKRD1,ANXA2,ANXA3,BAX,BMP7,BTBD11,CACNG4,CALCRL,CCDC80,CCN2,CCNA2,CDK1,CDKN1A,CDKN1B,COL1A2,CSF1,CTSZ,DPF1,EGR1,ELN,EPHX1,ETS1,F2RL2,FABP3,FAS,FASN,FDFT1,FLRT2,FOS,FOSL1,FOSL2,FOXO1,FUT7,FZD2,GJA1,HADHA,HAS2,HES1,HSPB1,HTRA1,ID2,IGF2,IGFBP5,IL1A,ITGAV,JUNB,KLF3,LRRC17,LTB4R2,MAOB,MDM2,MMP2,MYL9,NID2,NQO1,PCYT1B,PDGFC,PDLIM5,PGF,PIN1,PLA2G4A,PLOD2,PLTP,POSTN,PREX1,PRSS23,P…	578 (23)
CDX2		transcription regulator		1.798	0.0412	ABCB1,B3GALT5,CDKN1A,ETS1,FGF1,HEPH,HNF1B,NEUROD1,PARD6A,PRDM1,PTEN,SLC7A8,TAL1,TFEB,TGFB1,WNT3A
SPI1		transcription regulator		1.793	1.55e-07	ACTA2,BAX,BCL11A,CCNA2,CCNB2,CCR7,CD1D,CD68,CDK1,CDK6,CDKN1A,CSF1,CYBB,DAB2,E2F2,EGR2,FCER1G,FOS,FOXO1,FTH1,FUT7,GATA2,GPR84,HES1,ID2,ID3,IL12A,ISG20,ITGB2,KIT,LAMP3,LMO2,MEF2C,MME,MMP2,MT1H,MT2A,PARP12,PRDM1,PTEN,PTPN6,SP110,TLR4,TLX3,TNFRSF14,TRIM22	502 (20)
CAV1		transmembrane receptor		1.775	0.00772	ADAM17,ADGRG2,CAVIN1,CD36,CDKN1A,EGR1,FAS,FOS,KDR,MDM2,NQO1,PLA2G4A,PTEN,RPS9,SERPINE1,SLC1A1,SLC7A2,TNC,TNFRSF1A	528 (20)
REST	0.83	transcription regulator		1.762	0.000319	CACNG2,CBLN1,CDKN1B,EPHA10,GJD2,GRIA2,GRIN1,JAM2,KCNJ6,KCNQ3,LHX5,MIXL1,NCAM2,NEFH,NEUROD1,NKAIN2,NTRK3,PENK,POU4F1,RAB3A,SCG2,SYN1,SYT4	426 (7)
polyunsaturated fatty acids		chemical - endogenous non-mammalian		1.758	0.000152	ACACA,ACOX1,FASN,G6PD,GALP,SCD,TLR4	325 (16)
GAB2	-0.556	other		1.756	0.00667	ANGPT1,FOS,IL13RA2,ITGA2B,ITGB3,KDR,SERPINE1	498 (17)
AVP		other		1.754	0.00115	ACTA2,ADM,ATF3,EDNRB,EGR1,FOS,GATA2,POMC,RUNX2,TGFB1	511 (20)
eflornithine		chemical drug		1.745	0.00958	C3,CDK1,CDKN1A,CDKN1B,IL32,ITGB3,LGALS3,SERPINE1	623 (23)
hexachlorobenzene		chemical toxicant		1.744	0.0134	ANXA2,CACNG5,CP,GAS5,GPX2,LGALS3,MMP2,TMSB10/TMSB4X,TNFRSF12A
ethanol		chemical - endogenous mammalian		1.744	9.74e-07	ACACA,ACOX1,ACTA2,ADAM17,ADM,ANKS1B,APOA1,ATF3,BAX,C5AR1,CAPN1,CCN2,CD36,CDKN1A,CDKN1B,COL1A2,DKK1,EDNRB,EGR1,EPHX1,FAAH,FAS,FASN,FOS,FOSL1,FOSL2,GADD45A,GPT,GRIN1,HMGCR,HOXA1,IL16,KISS1,LDLR,LSS,MEF2C,mir-339,MME,MMP12,MMP2,MSX2,NQO1,NR0B1,NTSR1,PCSK9,PLK3,POMC,PTEN,SCD,SERPINE1,SLC7A11,SQLE,SREBF1,TFPI2,TGFB1,TLR4,TP53INP1,WEE1	616 (22)
butyric acid		chemical - endogenous mammalian		1.742	2.85e-05	ABCB1,ALOX15,ANXA2,BAX,CCNA2,CCNB2,CD300C,CD36,CDC25C,CDK1,CDK6,CDKN1A,CDKN1B,COL4A2,CSF1,DHCR24,F10,FASN,FOS,FTH1,GADD45A,GATA2,GATA3,GRIN1,GRM3,H1-2,HMGB2,IGF2,IL12A,IL32,INPP5D,IRS1,ITPR2,ITPR3,KIT,MDM2,MMP12,MT2A,MVP,NPR1,PAX5,POU2F2,PRDM1,PRKACA,PTEN,SELENOP,SERPINE1,SLC2A4,SREBF1,TGFB1,TGM1,TIMP3,TNFRSF10B,TOP2A,WEE1	588 (19)
leukotriene D4		chemical - endogenous mammalian		1.736	3.99e-07	ADAM12,ARID5B,ATF3,BMP2,CITED1,EEF2,EGR1,EGR2,EGR3,FOSL2,GEM,NDRG1,NEDD9,NR4A3,RCAN1,ZFP36	494 (21)
5-O-mycolyl-beta-araf-(1->2)-5-O-mycolyl-alpha-araf-(1->1')-glycerol		chemical - endogenous non-mammalian		1.732	0.0114	ATF3,CCR7,CD1D,EGR2,GPAT3,IL1A,ITGB8,NR4A3,RCAN1,RND3,SDC4,SLC7A11
RAF1	0.288	kinase		1.731	2.63e-05	ACAT2,ACOT7,ANKRD1,CDKN1A,CDKN1B,DHRS3,DIO2,DUSP5,EGR1,EGR3,EMP1,FAS,FOS,HSPB1,ID3,IL12A,ITGA2,ITGB3,LIF,LIFR,MAOB,NINJ1,NQO1,OSMR,PC,PRDM1,PTHLH,RND3,RPS2,SELENBP1,SQLE,TFPI2	473 (19)
apomorphine		chemical drug		1.728	0.00964	BAX,EGR1,FOS,GJA1,SCG2,SYT3	547 (22)
WT1		transcription regulator		1.714	0.000367	AMHR2,APRT,CCN2,CDKN1A,CDKN2C,CLIC1,CSF1,CX3CL1,EGR1,ETS1,FDFT1,FDPS,FGF1,IDI1,IGF2,IL1RAP,IL32,IRF8,JUNB,LGALS3,LSS,MDM2,MMP2,MPP1,NDRG1,NR5A1,PODXL,RPL19,SERPINE1,SH3BP5,SQLE,TGFB1,TIMP3	560 (16)
ALOX15	2.958	enzyme		1.711	0.0142	ALOX15,BAX,CD36,FOSL1,ID3,IL1A,MMP2
mir-133		microRNA		1.706	0.00684	CCN2,CDCA8,CERS2,FSCN1,HCN2,ITPR2,SLC2A4,SNCA,TAGLN,TBL1X,TNFRSF10B
asiatic acid		chemical reagent		1.702	0.00234	BAX,CDC25C,CDK1,CDKN1A,FAS	304 (7)
galactosylceramide-alpha		chemical reagent		1.687	0.00385	CCN2,CD1D,EGR2,GATA3,GPT,IL12A,JUNB,LGALS3,TGFB1,TNFRSF9	531 (20)
STAT3	0.654	transcription regulator		1.681	8.15e-07	ACTA2,ADM,ALOX15,C5AR1,CASP7,CCN2,CDK1,CDKN1A,CDKN1B,CLIC5,COL1A2,CX3CL1,DIO3,DKK1,DUSP5,ECT2,EGR1,EGR2,EGR3,FAS,FASN,FCER1G,FOS,FSCN1,GADD45A,GATA3,GJA1,HAS2,HERC5,ID2,IFIH1,IGF2,IGFBP5,IL13RA2,IL1A,IL6R,ISG20,ITGAV,ITGB2,JUNB,KCTD11,KDR,LEPR,LIF,LRP2,LTA,MAGEL2,MMP10,MMP12,MMP2,MT-ND1,NDRG1,NR0B1,PAX5,PCSK9,PDGFB,PLA2G4A,POMC,PON2,PRDM1,PTPN6,PTTG1,RUNX1,SERPINB1,SERPINE1,SOCS1,SP110,SREBF1,TAG…	573 (16)
EP300		transcription regulator		1.673	4.15e-05	ACTA2,ADAM12,AMHR2,ANGPT1,BAX,CCR7,CD36,CDKN1A,CDKN1B,COL1A2,DHRS3,EGR1,EGR2,FASN,FNDC3B,FOS,FOSL2,FOXO1,FRMD4A,FTH1,GATA3,GRAMD2B,HMGCR,ID2,ID3,IL17RA,ITGB2,KDR,LIN28B,LTA,MAPT,MDM2,MEF2C,MME,NDRG1,NPAS2,NPR1,NTRK3,PDLIM4,PIP5K1B,PIPOX,PLA2G4A,PTEN,RNASEL,RUNX2,SCN4B,SDC4,SLC7A11,TNC,TNFRSF10B,TRAT1,UBE2C,WNT8B	575 (25)
semaxinib		chemical drug		1.673	0.00529	ACP5,ATF3,CCR7,EGR1,EGR2,FOS,FOXO1,GDF15,HES1,KDR,LMOD1,LRG1,MYOF,PRKCQ,SERPINE1,TFEB,TGFB1,TNFRSF14	629 (26)
caspase		group		1.671	0.00389	BAX,CDK1,CDK6,CDKN1A,CDKN1B,IL1A,PTEN	588 (24)
PRKCB		kinase		1.669	0.00174	BAX,CDKN1A,EGR1,FASN,FOS,MMP2,RELB,SERPINE1,SREBF1,TCIRG1,TGFB1	533 (20)
lysophosphatidylinositol		chemical - endogenous mammalian		1.667	0.00428	C3,CD36,CX3CL1,IL1A,INSIG1,ITGA1,PLCE1,TG,TLR3	494 (10)
PAX5-ELN		fusion gene/product		1.667	0.00164	CD248,CRHBP,CYBB,GALNT14,HTR1B,IRS1,KDR,PLK2,SEMA3G
fulvestrant		chemical drug		1.665	2.34e-08	ANKS1B,APOA1,ASCC3,AXL,BAX,BMP2,C3,CAST,CCDC80,CCNA2,CDK1,CDKN1A,CDKN1B,CDKN2C,CSF1,DHCR24,EGR1,EGR3,FOS,FOSL2,G6PD,GADD45A,GHR,GJA1,HES1,HSD17B7,ID2,IGFBP5,IRS1,ITGB3,KLF10,LDLR,LEPR,NQO1,PAX5,PLK2,PRSS23,PTEN,PTTG1,SAPCD2,SELENOP,SSTR2,TGFB1,UBE2C,WEE1,ZMAT3	644 (24)
puromycin aminonucleoside		chemical reagent		1.664	0.0158	ANXA2,BAX,CACNG5,CD36,CLIC5,CP,CYBA,CYBB,GAS5,GPX2,HADHA,LGALS3,TMSB10/TMSB4X,TNFRSF12A
ethionine		chemical toxicant		1.664	0.0497	CACNG5,CP,GPX2,LGALS3,TMSB10/TMSB4X,TNFRSF12A
Pka		complex		1.66	0.0006	ANTXR2,APOE,ARC,BAX,CCN2,CCR7,CDKN1A,CDKN1B,EGR1,FOS,GJA1,HAS2,HMGCR,JUNB,LDLR,NR4A3,PENK,POMC,PTHLH,RUNX1,SREBF1	561 (24)
Mek		group		1.66	7.31e-06	A4GALT,APOE,AXL,CCN2,CD36,CD63,CDKN1A,CDKN1B,COL1A2,DUSP5,EGR1,EGR2,EGR3,ETS1,FAM234A,FASN,FOS,FOSL1,GALNT10,GDF15,HAS2,HSPB1,ID2,ITGA2B,ITGB3,JUNB,KDR,MDM2,MME,MMP2,NQO1,OSTM1,PMEL,PODXL,PTEN,PTTG1IP,RND3,RUNX1,SERPINE1,SLC16A6,ST3GAL2,TG,TNFRSF10B,TOP2A,TTYH3,VEGFC	503 (21)
Nfat (family)		group		1.656	0.000501	ACP5,ATF3,CX3CL1,CYBB,EGR2,FAS,ITPR1,ITPR2,LAG3,LTA,PDGFB,RCAN1,RELB,SDC4,SERPINE1,SPARCL1,SPOCD1	542 (23)
Vegf		group		1.655	7.66e-14	ABCB1,ACTA2,ANGPTL2,ATF3,BAX,BMP2,BMP7,CALCRL,CASP8,CDC25C,CDK1,CDKN2C,CDKN3,CELSR1,CSGALNACT1,DIO2,DLL4,DUSP5,EBP,EDA,EGR1,EGR3,ELN,EMP1,ENTPD1,EPHX4,ETS1,FAS,FOSL1,GASK1B,GEM,HES1,HOPX,IL1A,INSIG1,ISG20,ITGA10,ITGA2,ITGB8,ITPR1,ITPR3,JAM2,KDR,KIAA1671,KIF15,KIF2C,LDLR,LRP2,MAOB,MEF2C,MELK,MFSD4A,MMP10,MMP2,NAB2,NDC80,NEK2,NID2,NOP2,NR4A3,OSMR,PC,PGF,PLOD2,PTHLH,PTPN5,PTPRR,RCAN1,SHISA2,SLC12A4,…	555 (20)
EGF	-0.333	growth factor		1.654	3.95e-10	ADAM17,ALOX15,ANGPT1,ANO1,APOA1,ARC,ATF3,CCN2,CDC25C,CDH4,CDK1,CDKN1A,CDKN1B,COL1A2,COL4A2,DIO2,DIO3,DUSP5,EEF1A1,EGR1,EGR2,EGR3,EMP1,ETS1,FAM89B,FASN,FOS,FOSL1,FOSL2,GADD45A,GATA2,GDF15,GJA1,GPR50,GRB7,HAS2,HES1,HMGCS1,ID2,IDI1,IGF2,IGFALS,IGFBP5,IRS1,ITGA2,ITGB3,JUNB,KCTD11,KIT,KLF10,LPCAT3,MAPK11,MMP10,MMP12,MMP2,NEUROD1,NEUROG3,NR4A3,NR5A1,PBK,PDE3A,PGF,PTEN,PTHLH,PTTG1,RUNX1,RUNX2,SBK3,SCD,S…	650 (19)
IL27		cytokine		1.652	0.0391	CD63,CX3CL1,DEPP1,EGR1,EGR2,FAS,FOS,GATA3,ID2,IL12A,IL1A,LAG3,PRDM1,SOCS1,TAP1,TLR3
IKBKG		kinase		1.652	0.00272	BAX,BMP2,C3,CP,CSF1,CTSZ,CX3CL1,FOS,GPT,IL1A,JUNB,KCND2,LIFR,PCDH7,PTEN,RCAN1,RELB,TG,TMEM176B	541 (17)
Immunoglobulin		complex		1.648	4.56e-07	ACACA,ACTA2,ADM,APOL2,ARC,ATP5F1D,AXL,BAX,BMP2,BMP7,C5AR1,CCNA2,CCR7,CD1D,CD63,CD68,CDK1,CDK6,CDKN1B,CSF1,CTSZ,CXCL16,CYP27B1,CYTOR,DYSF,EDNRB,EGR1,EGR2,EGR3,ELN,ENTPD1,EPOP,FAS,FASN,FCER1G,FGF1,FOS,FOXO1,G6PD,GATA2,GATA3,GPR83,IL12A,IL1A,IL32,IRF8,ISG20,ITGB8,KCTD12,KDR,LAG3,LGALS3,LTA,LTB4R,MAPT,MEF2C,MICAL2,MMP2,MOXD1,MTHFD2,NFKBID,PAX5,PC,PDLIM4,PENK,PLA2G3,PLK3,POMC,POSTN,POU2F2,PRDM1,PTEN,P…	584 (18)
F2RL1	0.609	G-protein coupled receptor		1.648	3.93e-05	ACTA2,ANGPTL2,ATF3,CASP7,CCN2,FAM210B,FAS,FOS,IL1A,IL31RA,IRF8,LIF,LOXL4,NPY1R,OSMR,SERPINB1,TRPA1,VEGFC,WWOX	497 (18)
PTEN	-1.059	phosphatase		1.646	1.28e-10	ABTB1,ACACA,ACOX1,ADM,ANGPT1,ATF3,BAX,BRIP1,C3,CA8,CALCRL,CASP7,CCNB2,CCR7,CDK6,CDKN1A,CDKN1B,CELSR1,CTSZ,DHRS11,DNPH1,EBP,EGR2,ETS1,FAS,FASN,FDFT1,FDPS,FGF1,FNDC10,FOS,FOXO1,FTH1,GALK1,GATA2,GATA3,GCAT,GPR146,GPR62,GPR83,HADHA,HCN2,HEXB,HMGCR,HMGCS1,HSD17B7,IDH3G,IDI1,IGF2,IGFBP5,IL12A,ITPR3,KDR,KIAA0930,KIF3B,LAMP3,LDLR,LGALS3,LHPP,LSS,MAFK,MDM2,MME,MMP2,MT-ND1,MT2A,MVD,NDRG1,NOP2,NQO1,NR0B1,NT…	630 (25)
NRG1		growth factor		1.64	2.54e-11	ANGPT1,ANKRD1,AXL,CAPN1,CAVIN1,CCN2,CDH4,CDKN1A,CDKN1B,CDKN2C,CHRND,DAB2,DDAH1,EEF1A1,EGR1,EGR2,EGR3,FGF1,FOS,FSCN1,GATA2,GRB7,GRIN2C,HES1,HEXB,HMGCR,IDI1,IGF2,ITGAV,ITGB2,ITGB3,JUNB,LIFR,LPCAT3,NDRG1,NR4A3,NR5A1,NTRK1,PDE3A,PRKACA,PTEN,PYGM,RAB3A,RUNX1,SERPINE1,SLC1A1,SLC2A4,SOX4,TOP2A,VEGFC,ZFP36	510 (21)
IL17A		cytokine		1.637	1.06e-05	ACTA2,C3,CCN2,CD68,CX3CL1,DUOX2,EGR2,ENTPD1,FAS,FOS,FOSL1,GADD45A,HEXB,HSPB8,IL12A,IL16,IL17RA,IL1A,IL32,ITPR1,ITPR2,KLF3,LIF,MMP2,MSX2,OSMR,PGF,PODXL,PRDM1,SDC2,SERPINE1,SOCS1,SREBF1,TGFB1,TIMP3,TLR3,TLR4,TNC,TNFRSF14,TP63,VEGFC	563 (16)
FGF19		growth factor		1.636	2.26e-05	ACACA,APOE,CD36,EGR1,FABP3,FASN,FDPS,FOS,GADD45A,HMGCR,LEPR,MME,MMP12,SCD,SCN1B,SLC10A2,SQLE,SREBF1	562 (20)
epothilone B		chemical drug		1.633	0.000411	CDK1,CDKN1A,CDKN1B,FAS,MDM2,TOP2A	493 (17)
PRDM8	-0.602	transcription regulator		1.633	6e-05	ANTXR2,BHLHE22,EPHA6,GJD2,GRIN3A,NHLH2
E2F4		transcription regulator		1.633	0.000786	CCNA2,CCNB2,CDC25C,CDCA3,CDK1,CDKN1A,CDKN2C,CENPE,DIRAS3,DUOX2,E2F2,ECT2,FAS,FDFT1,ID3,NDC80,NEK2,OIP5,PCSK1N,POLD1,PPP1R13B,PTTG1,SERPINE1,TOP2A,TP53INP1,TTK,UBE2C,UBE2T,XPC	174 (7)
miricorilant		chemical reagent		1.633	6.51e-06	ACACA,CD36,DGAT2,FASN,MTTP,SREBF1	205 (7)
NFKB1		transcription regulator		1.628	2.41e-05	ABCB1,AGO2,ANKRD1,APOE,BAX,BHLHE40,BMP2,BRCA2,CCN2,CDKN1A,COL1A2,CSF1,CX3CL1,CYBB,DLL4,EGR1,FAS,FOS,FSCN1,GADD45A,GATA3,GJA1,HAS2,HTR1A,IL12A,ITPR1,LTA,MDM2,MMP10,MMP2,NR4A3,PLK3,POLB,POU2F2,PRKACA,PTPN6,RELB,SDC4,TGFB1,VEGFC	467 (14)
CCR2		G-protein coupled receptor		1.606	0.0431	COL14A1,COL1A2,COL4A2,CSF1,CX3CL1,FBN1,GPT,IL1A,ITIH3,MMP2,PRELP,TGFB1,TNC
JAK1	0.48	kinase		1.603	0.00123	CAPN1,CDKN1A,CDKN1B,FOS,JUNB,LIF,LRG1,MMP2,OSMR,PDGFB,RUNX1,TAP1,TGFB1	520 (20)
phenylbutazone		chemical drug		1.6	0.0471	ANXA2,CACNG5,CP,GAS5,GPX2,LGALS3,TMSB10/TMSB4X,TNFRSF12A
LCK		kinase		1.584	0.024	CCNA2,CDK1,EGR1,FBL,FOS,GADD45B,ITGB2,PRKCQ,RPS27L,RUNX1
nicotine		chemical drug		1.581	1.55e-05	BMP2,CCN2,CDKN1A,CDKN1B,CHRNA1,DBI,EGR1,ERN1,FASN,FOS,GATA3,GJA1,IL1A,JUNB,KDR,LDLR,LGALS3,LITAF,MMP2,NEUROD1,PENK,PLCH1,POMC,POSTN,PTHLH,SCG2,SERPINE1,SLC1A1,SREBF1,TFPI2,TGM1,UBE3A,XPC,ZFP36	551 (19)
PRL		cytokine		1.58	0.00301	ANXA2,ANXA3,CDKN1A,COL1A2,DDX60L,EGR1,FOS,HERC5,HIPK3,HSD17B7,ID2,ID3,IFIH1,IGF2,IGFALS,IGFBP5,ITGA1,LAMP3,MICOS10-NBL1/NBL1,MME,PARM1,PARP12,PC,PDLIM4,PENK,SAMD9,SAMD9L,SOCS1,SP110,TGFB1,TP63,TRIM25	650 (19)
ERBB3		kinase		1.58	2.13e-06	ACTA2,AXL,BAX,CCN2,CDKN1A,CDKN1B,CDKN2C,EGR1,FBN1,GAS5,GHR,HAS2,HEXB,IGF2,IGFBP5,ITGB2,NDRG1,PTEN,SERPINE1,TIMP3,TNC,TNXB,TOP2A	538 (19)
PRKCA		kinase		1.579	0.000257	APOBEC3G,BCL11A,CCN2,CDKN1A,CHRND,CYBB,EGR1,ETS1,FOS,FOXO1,GDF15,HES1,ID2,ID3,INSIG1,NQO1,PTEN,RUNX1,RUNX2,SERPINE1	395 (23)
mevalonic acid		chemical - endogenous mammalian		1.577	0.00391	APOA1,FASN,HMGCR,LDLR,PCSK9,SERPINE1,SREBF1,TGFB1	599 (25)
JUN		transcription regulator		1.573	1.83e-10	ABCB1,ACAT2,ACP5,ACTA2,ANGPTL2,ANKRD1,ANXA2,APOE,ATF3,AXL,BAX,C3,C5AR1,CCN2,CCNA2,CD68,CDK1,CDKN1A,CDKN1B,CHL1,COL1A2,CSF1,CX3CL1,CXCL16,DIO2,DKK1,DUSP5,EEF2,FAS,FOS,FOSL1,FTH1,GADD45A,GJA1,GPT,HES1,ID2,IGF2R,IL1A,ITGAV,ITGB8,JUNB,KDR,LGALS3,LIF,LTBP1,MAOB,MDM2,MMP10,MMP12,MMP2,MT2A,MVD,NEFH,NQO1,PENK,PLA2G4A,PTEN,PTHLH,PTPN6,RASGRF1,RELB,RUNX2,SCD,SERPINE1,SH2D5,SLC10A2,TGFB1,TIMP3,TNC,TNFRSF10A…	629 (19)
NLRP3		other		1.571	0.0275	ACTA2,CDCA8,DDB2,ESPL1,GATA3,LIF,MDM2,POLB,PTTG1,RELB,TGFB1,TTK
LEP		growth factor		1.569	1.44e-07	ACACA,ACOX1,ACTA2,ADAM8,APOA1,ASL,BAX,CASP7,CCNA2,CD36,CD63,CD68,CDKN1A,CDKN1B,CYBA,CYBB,CYP27B1,DLL4,EGR1,EGR2,ETFDH,FAAH,FABP3,FAS,FASN,FOS,GADD45A,GALP,HES1,HMGCR,HPX,IL12A,IRS1,JUNB,KIF3B,KISS1,LDLR,LEPR,LIF,LIFR,MDM2,MMP12,MMP2,MT-ND1,MTTP,NHLH2,NPR1,NPW,NPY1R,POMC,RUNX2,SCD,SELENOP,SERPINE1,SIM1,SLC15A1,SLC2A4,SREBF1,SYN1,TG,TGFB1,TIMP3,TNFRSF1A,UCN2,ZFP36	639 (25)
PIM1		kinase		1.556	0.0397	ABCB1,CDKN1A,CDKN1B,FOSL1,ID2,IGFBP5,MDM2,SOCS1
15-deoxy-delta-12,14 -PGJ 2		chemical - endogenous mammalian		1.555	0.00344	ACTA2,BAX,CCN2,CD36,CDC25C,CDKN1A,COL1A2,CYBB,E2F2,EGR1,FOS,FTH1,GADD45A,GDF15,HSPB1,HTRA3,IL1A,KDR,KIT,NEUROD1,NQO1,PLA2G4A,RUNX2,SERPINE1,SLC2A4,SOCS1,SREBF1,TG	613 (17)
1-methyl-4-phenyl-1,2,3,6-tetrahydropyridine		chemical toxicant		1.551	7.81e-05	ANXA2,BAX,CASP8,CSF1,CYBB,EGR1,EGR3,FOS,GPT,HSPB1,IL1A,LIF,LUZP2,MVD,PENK,PIN1,SNCA,TLR4,TNFRSF1A	426 (20)
Sik1		kinase		1.551	0.000261	ACACA,DIO2,FASN,GPD1,SREBF1	222 (7)
17-alpha-ethinylestradiol		chemical drug		1.549	0.0358	ABCB1,APOE,C3,CCR7,CD68,CDK1,CDKN1A,FOS,GDF15,IL17RA,LDLR,LIFR,MDM2,PLK3,SESN1,SOCS1,UHMK1
OGA	1.056	enzyme		1.548	1.98e-06	ABCC9,ADAP1,ADGRG2,AHNAK2,APOBEC3G,APOE,BAX,CALCRL,CAPN1,CD302,CD36,CD68,CDK6,CDKN1A,CDKN2C,CELSR1,CXCL16,DAB2,DGKK,DHCR7,EGR2,EPHB6,FABP3,FAS,FDFT1,FDPS,FSCN1,FZD10,G6PD,GABRA2,GADD45A,GRIN3A,HIVEP2,HMGCR,HMGCS1,IGF2,IGFBP5,IL6R,IP6K3,ITGA2,LIF,LSS,MDM2,MTX1,NDUFA9,PLA2G4A,PLAAT3,PLCE1,SOCS1,TCF19,TGFB1,TIMP3,TNC,TNFRSF12A,TSPAN12	614 (21)
RPS6KA5		kinase		1.544	0.0138	CCR7,FOS,FOSL1,IL12A,JUNB
BRD4	-0.241	kinase		1.54	2.83e-06	ACTA2,BHLHE40,CCNA2,CDCA5,CDKN1B,COL1A2,DERL3,FBN1,FOS,FOSL2,GALNT14,ID2,IL6R,IRF8,ITGA1,KCNA3,LIN28B,NQO1,PDGFB,PDGFC,PRDM1,RREB1,SLC16A6,SLC7A2,THBS2,TNFRSF10B,TOP2A	574 (17)
CXCR4	-0.712	G-protein coupled receptor		1.54	0.000245	ANKS1B,AXL,CDKN1A,EGR1,ID2,JUNB,MMP2,MSX2,RUNX2,TNFRSF10A,TNFRSF10B,TNFRSF10C,TNFRSF10D	502 (21)
romidepsin		biologic drug		1.539	0.0104	BAX,CASZ1,CDKN1A,CDKN1B,DIRAS3,EGR1,FOS,ITGAV,PMEL,PRDM1,TIMP3,TNFRSF10B
NRG4		growth factor		1.536	0.000731	ACACA,ACOX1,FASN,SCD,SREBF1	186 (7)
SP1	0.363	transcription regulator		1.53	3.59e-10	ABCB1,ACTA2,ANK1,APOA1,APOE,ATF3,BAX,BMP7,CCN2,CCNA2,CDC25C,CDK1,CDK6,CDKN1A,CDKN1B,CDKN2C,COL1A2,CPLX1,DHCR24,EDA,EGR1,F10,FAS,FASN,FOS,FOSL1,GDF15,GHR,GJA1,GJD2,GRIA2,GRIN1,HADHA,HAS2,HMGCR,HSD17B7,IGF2,IL12A,IL1A,ITGA2,ITGAV,ITGB3,ITPR1,JAM2,KCNA3,KCNQ3,KDR,KISS1,KIT,LDLR,LTB4R,MAOB,MMP2,MYLK,NAB2,NDRG1,NPR1,NTRK1,PDE6B,PDGFB,PDGFC,PENK,PLA2G4A,POLB,POLD1,PREX1,PTTG1,PYY,RUNX2,SERPINE1,SLC39A8…	615 (23)
SPP1		cytokine		1.529	0.00101	ANGPT1,BAX,CASP8,CDKN1A,DHCR7,EPDR1,FOS,HAS2,HMGCR,IL1A,INSIG1,ITGA2,ITGAV,ITGB3,LIF,MMP2,NDUFA9,RUNX2,SERPINE1,SOX8,SPARCL1,TGFB1,TM7SF2,TXNRD2,VAT1	498 (16)
POSTN	-2.292	other		1.528	0.0266	ACTA2,HES1,MEF2C,MMP2,PDGFB,RUNX2,TGFB1
VTN		other		1.524	0.00081	BHLHE40,CDKN1A,COL1A2,IRF8,IRS1,MMP2,RUNX2,SERPINE1	481 (22)
nitroprusside		chemical drug		1.517	0.0246	ADM,EGR1,FAS,FOS,FOXO1,MDM2,SLC12A4,SLC1A4
STAT4	-0.636	transcription regulator		1.513	0.0303	C3,CDKN1B,FCER1G,FSCN1,GAS5,GATA3,GJA1,HEXB,IFIH1,ISG20,ITIH5,NDRG1,P4HA2,PBX4,PLOD2,PRDM1,RAMP1,RRAD,RRAGD,SELENBP1,SERPINB1,SERPINE1,VSIR
NSUN6		enzyme		1.508	3.6e-05	AXL,CCN2,CDKN2C,DAB2,DDAH1,FSCN1,HEXB,ITGB2,NDRG1,SERPINE1,TOP2A
SUB1		transcription regulator		1.504	0.0115	BAX,FOS,GADD45A,KCND1,MDM2,VEGFC
tert-butyl-hydroquinone		chemical reagent		1.504	0.000186	ATF3,DDAH1,FLRT2,FOS,FOSL1,FOSL2,FTH1,G6PD,GADD45A,GPX2,JUNB,NEFH,NQO1,PCDH8,SCG2,SERPINE1,SLC1A1	521 (18)
PACS1	-0.26	other		1.501	0.000272	CDK6,CSTB,IGF2R,ITPR1,ITPR2,ITPR3
EML4-ALK		fusion gene/product		1.5	0.000206	BAX,BMP2,CDKN1A,CDKN1B,CDKN2C,EGR1,GADD45B,IL6R,JUNB,MDM2,MMP10,MMP2,NR0B1,PDGFC,SERPINE1,TNFRSF10B	460 (19)
desoxycorticosterone		chemical - endogenous mammalian		1.499	6.61e-05	CCN2,CYBA,CYBB,FOS,MMP12,SERPINE1,TGFB1	372 (15)
PDGFB	3.377	growth factor		1.498	0.0413	ACTA2,COL1A2,EGR1,FGF1,FOS,FOXO1,MMP2,PTEN,TNC
diallyl trisulfide		chemical - endogenous non-mammalian		1.491	0.00345	CDC25C,CDKN1A,FAS,FOS,MDM2,NQO1	449 (22)
CTF1		cytokine		1.485	0.0046	FASN,FOS,IRS1,JUNB,MYLK,POMC,SOCS1,TAGLN	541 (23)
CXCL12		cytokine		1.482	0.000261	ACP5,ACTA2,ADAM17,ANKS1B,AXL,BAX,BMP2,CANX,CD36,CX3CL1,EGR1,FAS,FOS,HIPK3,IL1A,ITGB3,JUNB,KIT,MAFK,MMP2,MSX2,PPEF1,RUNX2,SOCS1,TNFRSF10A,TNFRSF10B,TNFRSF10C,TNFRSF10D	515 (17)
Smad		complex		1.478	0.00016	CCN2,CDKN1A,COL1A2,ID2,ID3,INPP5D,PTHLH,SERPINE1	474 (14)
CXCL10		cytokine		1.478	0.00389	FOS,GPT,IL1A,ITGA1,ITGA2,LAG3,TGFB1	441 (19)
diallyl disulfide		chemical - endogenous non-mammalian		1.477	0.0213	ATF3,CDC25C,FOS,GDF15,GJA1,NQO1
PPARA		ligand-dependent nuclear receptor		1.474	4.27e-07	ABCB4,ACACA,ACAT2,ACOX1,ADTRP,ANXA2,APOA1,APOE,ASL,BAX,C3,CCNA2,CD36,CD63,CDK1,CDKN1A,CDKN2C,CES3,CYBA,CYBB,DBI,DHCR7,DIO2,ENTPD1,F11R,FABP3,FASN,FDFT1,FDPS,FOS,G6PD,GPD1,GPT,H1-2,HADHA,HMGCR,HMGCS1,HPX,IDI1,IGFBP5,INSIG1,KIF20A,KIF2C,LIFR,LPCAT3,LSS,MTTP,MVD,MVK,PC,PLIN5,PLTP,SCD,SELENBP1,SLC10A2,SLC2A4,SQLE,SREBF1,TFEB,TOP2A,TP63,TXN	338 (19)
CSF1	1.041	cytokine		1.47	8.1e-10	ACP5,APOE,AXL,BAX,C5AR1,CD68,CDKN1A,CDKN1B,CSF1,CYBB,DHCR24,DHCR7,DUSP5,EBP,EGR1,EGR2,EGR3,F2RL2,FAS,FCER1G,FDFT1,FDPS,FOS,GAB3,GDF15,GPT,HMGCR,HMGCS1,HSD17B7,IDI1,IL12A,IL1A,IRF8,ITGAV,ITGB3,JUNB,LAG3,LSS,MMP12,MVD,MVK,RUNX1,SQLE,STAB1,TGFB1,TNFRSF1A,TPT1	568 (18)
HSPA9	0.253	other		1.463	0.00137	CDKN1A,FOXO1,HES1,MDM2,MMP10,MMP2,NEDD9,NTRK1,RPL7	534 (21)
MFAP5		other		1.463	0.0272	DLL4,ESPL1,FAM131C,ITGB3,MYLIP,PLA2G4C,TNN,UBE2C
bortezomib		chemical drug		1.459	0.0273	ATF3,BAX,BRCA2,CASP7,CASP8,CDKN1A,CDKN1B,DKK1,ERN1,FAS,FOXO1,GADD45A,GADD45B,GDF15,IL12A,IRS1,KIT,LIF,MDM2,PRDM1,SNCA,SREBF1,TGFB1,TIGAR,TNFRSF10A,TNFRSF10B
IRF8	1.813	transcription regulator		1.457	3.73e-05	ARID5B,ATF3,BAX,CCR7,CDKN1A,CXCL16,CYBB,DAB2,EGR1,EGR2,FAS,FOS,ID3,IL12A,IL17RA,IRF8,LHX2,LHX5,LIF,MDM2,PCDH7,PRDM1,TLR3,TLR4	520 (18)
FBXW7	0.271	enzyme		1.451	8.81e-05	ADAM17,CD36,CDKN1B,DGAT2,FDFT1,HMGCR,HSPB1,LDLR,MT-ND1,MTHFD2,NQO1,SERPINE1,SQLE,SREBF1,TLR4	542 (22)
MED12		transcription regulator		1.446	0.0113	ANKRD1,EGR2,GDF15,LIF,SLC16A6
TERT		enzyme		1.446	0.00941	ATF3,BAX,BTBD11,CCN2,CDKN1A,COLQ,ETS1,F2RL2,HTRA1,ITGAV,MMP10,MMP2,NEUROD1,PDGFC,PLOD2,PLTP,PRSS23,SPON1	578 (23)
PRKCZ	-0.763	kinase		1.446	0.0279	BAX,CD1D,COL1A2,ETS1,HIF1AN,MMP2
NPPB		other		1.44	6.06e-06	ACAT2,BAX,CCN2,EBP,FDFT1,HMGCR,HMGCS1,IDI1,LDLR,LSS,TGFB1	612 (17)
HIPK2	-0.554	kinase		1.438	3.79e-05	ANK1,AVIL,CDKN1A,CDKN1B,CITED1,EGR1,GATA2,ITGA1,LGALS3,MDM2,MMP10,NQO1,NTRK1,POU4F1,RAC2,TFR2	545 (23)
CSF1R		kinase		1.432	0.0237	CDKN1A,CDKN1B,CSF1,FOS,GAB3,IL1A,JUNB
linolenic acid		chemical - endogenous mammalian		1.432	0.0276	CD36,FASN,LEPR,SERPINE1,SNCA
nitroarginine		chemical reagent		1.432	0.0423	EGR1,HMGCR,SLC2A4,TGFB1,TNFRSF1A
ESRRA		transcription regulator		1.426	0.000164	ACOX1,ADAM8,ANGPT1,CASP8,CCR7,CD36,COL4A2,CX3CL1,CYBB,EGR3,ETFDH,ETS1,FABP3,FGF1,GPR37,GRB7,GSDMB,HADHA,HMGCR,HMGCS1,IDI1,IGF2,IL32,LRG1,MAOB,PLK2,RAPGEFL1,RPL19,RUNX2,STAC2,TCAP,TNFRSF12A,TNFRSF1A,TOP2A,VASH2	533 (16)
levothyroxine		chemical - endogenous mammalian		1.424	3.19e-05	ABCB1,ACP5,APOE,CDKN1A,DIO2,DIO3,FASN,FOS,GDF15,ITGAV,ITGB3,PENK,POMC,SREBF1,SSTR1,SSTR5	504 (23)
IL11RA	0.537	transmembrane receptor		1.423	0.00493	ACTA2,DUSP5,FOS,JUNB,MMP10,MMP12,MMP2,POSTN,TGFB1	477 (12)
SEMA7A		transmembrane receptor		1.414	8.16e-05	BAX,CCN2,CCNA2,COL1A2,EGR1,ELN,IL13RA2,TGFB1	230 (7)
ROR1		kinase		1.414	0.00102	AXL,CCN2,CDKN2C,HEXB,ITGB2,NDRG1,SERPINE1,TOP2A	259 (11)
SOX7		transcription regulator		1.414	0.035	CALCRL,COL4A2,DLL4,KDR,LHX5,MMP2,MSX2,PRDM1,SOX4
phenobarbital		chemical drug		1.411	0.0293	ABCB4,APOA1,CDKN1A,EPHX1,GADD45B,GPT,HNF1B,INSIG1,MDM2,SREBF1,TRPC3
HOXA5		transcription regulator		1.408	0.000775	CDKN1A,EGR1,GADD45B,KLF10,MDM2,RUNX2,TGFB1
Ras homolog		group		1.408	0.000311	CCN2,CDKN1A,EGR1,FOS,IL16,ITGAV,ITGB3	493 (17)
geldanamycin		chemical drug		1.404	0.0191	ACACA,ACTA2,AGO2,ANXA2,BAX,CASP8,CDK1,CDKN2C,CEP55,DLGAP5,DNAJC1,EEF1A1,EGR3,FASN,GJA1,HEXB,IGF2R,IRS1,LGI3,LIF,MAPT,MDM2,NEDD4,NHLH2,RNASEL,SPINT2,TACR1,TAP1,WEE1
Smad2/3-Smad4		complex		1.4	0.0026	ACTA2,CCN2,CDKN1A,CDKN1B,COL1A2,IGFBP5,SERPINE1	299 (9)
berberine		chemical drug		1.396	0.00282	ACACA,ACOX1,BAX,CASP7,CASP8,CDKN1A,CDKN1B,FAS,HMGCR,LDLR,MDM2,MMP2,MTTP,PCSK9,SCD,SREBF1,TGFB1	575 (23)
SPARC	0.869	other		1.394	0.00955	BHLHE40,BRCA2,BRIP1,COL1A2,DAB1,GPD1,HES1,LOXL4,MMP2,NDRG1,P2RY2,SERPINE1,SLC7A11,TGFB1,TRIM25	589 (24)
miR-221-3p (and other miRNAs w/seed GCUACAU)		mature microRNA		1.392	0.0023	CDKN1B,DIRAS3,FOS,GAS5,KIT,PTEN,TIMP3,TP63
mir-29		microRNA		1.392	0.0121	ACTA2,ADAM12,ADAMTS9,CDK6,COL1A2,COL4A2,DKK1,ELN,KIT,MMP2,PTEN,RUNX2,TIMP3
ERK		group		1.391	8.44e-09	ACP5,ACTA2,APOBEC3G,AXL,BAX,CCN2,CD1D,CDKN1A,CDKN1B,DIO2,DIO3,EGR1,EGR2,ETS1,FAS,FOS,FOSL1,FOSL2,FOXO1,GDF15,HOXA1,IL12A,IRS1,ITGA2B,ITGAV,ITGB2,ITGB3,JUNB,KLF10,LDLR,LIF,MMP2,MYLK,NDRG1,PDGFC,POSTN,PRDM1,RUNX2,SERPINE1,SOX4,TNFRSF10B,TRPC3,ZFP36	644 (23)
VDR		transcription regulator		1.39	0.00174	ACACA,ACOX1,ACTA2,BAX,BMP2,BMP7,CDKN1A,COL4A2,CSF1,CUBN,CYP27B1,EGR1,GADD45A,GATA3,GPD1,IGFBP5,IL1A,LDLR,MSX2,NEDD9,NUSAP1,PODXL,PYY,RELB,RUNX2,SLC10A2,SOCS1,SREBF1,TP63,TXN	635 (26)
tosedostat		chemical drug		1.387	0.0481	ATF3,CDKN1A,CHAC1,GADD45A,SLC7A11
MAOA		enzyme		1.387	0.0423	ACTA2,HTR1A,IL1A,TGFB1,TNC
ACVR1C		kinase		1.387	0.00434	CASP8,CDKN1A,CDKN1B,FOS,JUNB,SERPINE1	528 (25)
LIPG		enzyme		1.387	0.0113	CD36,CSF1,IL12A,LDLR,PLTP
PELP1		other		1.387	0.00784	AHNAK2,BMP2,DAB2,EPDR1,F12,FOS,HS3ST5,IGFL3,IL13RA2,IL1A,MMP2,NDRG1,P3H2,PRKCQ,PTEN,TAGLN	558 (20)
finasteride		chemical drug		1.387	0.0091	BAX,FOS,KDR,PENK,TGFB1	234 (6)
IL24		cytokine		1.379	0.0446	BAX,CASP8,FAS,GADD45A,IL12A,PAX5,PRDM1
baicalein		chemical drug		1.375	0.000677	ABCB1,APOE,BAX,CYBB,FOS,KDR,MMP2,PLA2G4A,PTPN6,PTTG1	434 (16)
carbenoxolone		chemical toxicant		1.375	0.000638	ACACA,BAX,CCN2,CYBA,DEPP1,FASN,HMGCR,SREBF1	534 (23)
RBL2	0.571	other		1.373	0.0194	CCNA2,CCNB2,CDC25C,CDK1,CDKN1A,CDKN1B,FAS,KIFC1,KLF10,NEK2,NOP2,POLD1,XPC
ITGB6		other		1.371	0.000599	COL1A2,MMP12,MMP2,PTHLH,SERPINE1,TGFB1	490 (16)
AGT		growth factor		1.367	1.02e-15	ACAT2,ACTA2,ADAM12,ADAM17,ADAM8,ADAMTS8,ADM,AKAP5,ALOX15,ANGPT1,ANGPTL2,ANO1,ANXA3,ASL,ASPM,ATF3,BAX,BHLHE40,BMP2,C3,C5AR1,CASP8,CCDC80,CCN2,CCNB2,CCR7,CD300C,CD36,CD68,CDK1,CDKN1A,CDKN1B,CENPE,COL16A1,COL1A2,COL4A2,CP,CPA1,CYBA,CYBB,DAB2,DIO2,DLL4,E2F2,EBP,EDNRB,EGR1,ELN,ETS1,FASN,FDFT1,FOS,FOSL1,FREM1,GDF15,GJA1,GLDN,GRIN1,HAS2,HES1,HHIPL1,HMGB2,HMGCR,HMGCS1,HSPB1,ID3,IDI1,IGFBP5,IL1A,IRS1,ITGA…	664 (18)
BRCA1	-0.622	transcription regulator		1.363	1.04e-05	ANGPT1,BAX,BRCA2,CARD10,CCNB2,CDC25C,CDKN1A,CDKN1B,DDB2,EGR1,FAS,FOXO1,GADD45A,GADD45B,GDF15,HSPB1,KIT,MDM2,NEDD9,NEK2,NQO1,PIN1,PLTP,PTEN,RRM2B,TAP1,TP63,WEE1,XPC	519 (22)
TGFBR2		kinase		1.363	2.48e-06	ABHD17C,ACTA2,ADAM8,ALOX15,ATP1A2,BHLHE40,C21orf62,C5AR1,CCN2,CDHR1,CDKN1A,CDKN1B,CITED1,COL1A2,CSF1,DGAT2,DNLZ,DUSP14,EPOP,ESPL1,FASN,GADD45B,GJA1,IL1A,IL1RAP,IRF8,KCNH1,KDR,LAG3,LTB4R,LY6G6C,MAP3K10,MMP10,MMP12,MMP2,MVK,MYOF,NAB2,NFKBID,PDGFB,POU4F1,PTHLH,RRAD,RUNX2,SERPINE1,SLC12A4,TAGLN,TGFB1,TNFRSF12A,UBE3A,ZNF365	500 (16)
Il3		cytokine		1.362	0.00466	ADAM17,BHLHE40,CD68,CDKN1A,CDKN1B,CSF1,EGR1,FAS,FOS,MDM2,SOCS1,TNFRSF1A	425 (22)
1,4-bis[2-(3,5-dichloropyridyloxy)]benzene		chemical toxicant		1.36	4.27e-05	ABCB4,ACACA,APOA1,CCNA2,CCNB2,CDK1,CDK6,CDKN1A,DIO2,FAM107B,FASN,GADD45B,IGF2R,INSIG1,LEAP2,LRG1,MDM2,NEDD9,SCD,SREBF1,TNFRSF1A	527 (15)
morphine		chemical drug		1.358	0.00016	ABCB1,ADM,ARC,BAX,CDKN1A,CYBB,FAS,FOS,FOSL1,FOSL2,FZD10,GATA3,GHR,GRIN1,JUNB,NTRK3,PENK,POMC,PTEN,SLC1A1,THBS2,TLR4,TXN	612 (16)
STK11	-0.52	kinase		1.348	0.00362	ATF3,ATP5F1D,AVIL,CCNA2,CDKN1A,CDKN1B,CREBL2,FOSL1,GADD45A,GADD45B,HHIP,IGFBP5,IL1A,IL1RAP,JUNB,MAFK,MMP2,NCAM2,NDUFA9,NEDD9,NPEPL1,PDGFRL,PTEN,PYCR1,RND2,RPS6,SCG2,SERPINE1,SERPINI1,SHMT2,SPARCL1,SYT4,TOP2A	570 (17)
TSH		complex		1.348	0.00137	CDKN1A,EGR1,FOS,FOXO1,FTH1,IGFBP5,JUNB,KDR,PTEN,SLC2A4,SOCS1,TG	594 (23)
ITGA5		transmembrane receptor		1.346	0.00136	APOE,CDKN1A,CDKN1B,FOS,GJA1,IGF2,IL12A,JUNB,MMP2,RAC2	616 (25)
mir-183		microRNA		1.346	0.0272	DDX60L,EGR1,IRS1,PTEN,SAMD9,SLC30A1,SP110,TRANK1
FOS	1.932	transcription regulator		1.346	1.12e-08	ABCB1,ACACA,ACOX1,ADAM12,ASL,ATF3,C3,CAST,CASZ1,CCN2,CCNA2,CD68,COL16A1,CXCL16,DIO2,EGR1,EGR2,FASN,FBN1,FLRT2,FOS,FOSL1,FTH1,GAS5,GJA1,HAS2,HIPK3,HOOK1,HOXA1,HSPB8,IGFBP5,IL1A,ITGA2,JUNB,KIF5B,LGALS3,LPCAT3,LTBP1,MAFK,MDM2,MMP10,MMP2,MMRN1,MT2A,MYO5B,NPTX1,NQO1,PDE6B,PENK,PIP5K1B,PLK2,POMC,PRDM1,PTCHD1,PTEN,PTTG1,RAB11FIP1,RPL39,RPS6,RPS7,RPS9,RUNX1,SCD,SELENBP1,SERPINE1,SHISA6,SLC10A2,STK3,TACR1…	595 (21)
3-deoxy-2-octulosonic acid(2)-lipid A		chemical - endogenous non-mammalian		1.342	0.0043	DHCR24,DHCR7,HMGCR,LSS,SQLE
DT-061		chemical reagent		1.342	0.0113	BAX,FASN,HNRNPA1,RPL19,RPL27
RNF138	-0.338	enzyme		1.342	0.02	CCR7,GADD45B,IL1A,PLK3,SH2D5
cortistatin A		chemical reagent		1.342	0.000261	BHLHE40,CDKN1B,FOSL2,IRF8,RREB1
WWTR1-CAMTA1		fusion gene/product		1.342	0.0091	ATF3,CCN2,MMP2,SERPINE1,TOP2A
trichostatin A		chemical drug		1.329	5.74e-15	ABCB1,ACOT7,ACOX1,ANGPT1,ANKRD1,APOE,ARC,ARL6IP1,AVIL,BAIAP2,BAX,BCL11A,BMP2,BRCA2,CAMSAP3,CAST,CCNA2,CCNB2,CCR7,CD1D,CD36,CDC25C,CDK1,CDK6,CDKN1A,CDKN1B,COL1A2,COLEC12,CYBB,CYTOR,DHRS3,DIRAS3,ELF4,EPHX1,FAS,FASN,FOS,FOSL2,FOXO1,FTH1,G6PD,GADD45A,GATA3,GDPD5,GHR,GJD2,GPX2,GRIA2,GRIN1,HES1,HMGCR,HMGCS1,HMGN5,HOXA1,ID2,ID3,IGFBP5,IL12A,IL1A,IL1RAP,IRF8,ITGA1,KDR,KIF20A,KIT,LDLR,LEPR,LIN28B,LTBP1,MI…	625 (21)
mir-223		microRNA		1.323	3.2e-07	ABCA13,ABCB1,ACTA2,AK8,C5AR1,CD36,CDKN1B,CRHBP,CSF1,EGR2,EGR3,EMP1,FOXO1,GASK1B,HMGCS1,ID2,IL1A,LMO2,MEF2C,MMP25,MYOF,NEUROG3,NQO1,POSTN,PURB,SGPL1,SLC2A4,TLR4	533 (22)
BMP4		growth factor		1.308	0.000206	ACTA2,BMP2,CCR7,CDKN1A,DEPP1,DIO2,DIO3,GATA2,GATA3,GJA1,HES1,HOPX,HTRA1,ID2,ID3,JUNB,KDR,KIT,KLF10,MAFK,MIXL1,MSX2,PGF,POMC,POSTN,RUNX2,SERPINE1,SPNS2,TAGLN,TAL1,TP63	511 (23)
colchicine		chemical drug		1.306	0.00336	ACTA2,ADCYAP1,ATF3,CCN2,FAS,FOS,MDM2,NQO1,PTHLH,TNFRSF1A	522 (20)
Tnf (family)		group		1.303	0.0139	ATF3,CSF1,DKK1,FBXO32,GHR,GJA1,GRM3,IL12A,IL1A,KDR,MSTN,MSX2,PDGFB,POMC,RUNX2,SERPINE1,TACR1,TNFRSF9
MSTN	-1.498	growth factor		1.292	0.00108	ACTA2,BMP2,BMP7,CDKN1A,FBXO32,FOS,IGF2,IGFBP5,KLF10,MEF2C,RUNX2,TGFB1,TNC	586 (20)
metronidazole		chemical drug		1.291	0.0172	ACTA2,BMP7,CD63,CSF1,FOS,FTH1,IGFBP5,JUNB,LAG3,LGALS3,MMP2,NPNT,SLC7A8,SOX4,ST3GAL6
TXNIP	-0.408	other		1.289	0.0044	CCNA2,CD36,CDKN1A,CDKN1B,COL1A2,DHCR7,FASN,G6PD,KISS1,MTTP	515 (19)
TRIB1		kinase		1.287	0.000731	ACACA,ACOX1,FASN,SCD,SPNS2	295 (7)
UCN2	1.704	other		1.286	0.0241	FOS,POMC,SYN1,TLR4
valproic acid		chemical drug		1.286	1.27e-05	ACACA,AMFR,ANTXR2,APOA1,ATF3,CASP8,CDKN1A,CDKN1B,COLQ,CRAT,DBI,DHCR7,DPP10,ERN1,FAS,FDFT1,FDPS,FSCN1,GADD45B,GRM7,HMGCS1,HNRNPA1,ID2,IDI1,IL1A,INSRR,KIT,LDLR,LTB4R2,MME,MTTP,MVD,MVK,MYOF,NARF,NEUROD1,NEUROG3,NQO1,P3H2,PDGFB,PLTP,PPP2R2C,PRSS23,PTEN,SCD,SELENOP,SERPINE1,SLC1A1,SLC7A8,SQLE,SREBF1,SSTR2,TBL1X,TGFB1,THSD4,TNFRSF10A,TOP2A,WWOX	639 (25)
MAML1		transcription regulator		1.281	0.00563	EGR1,HES1,IL1A,MYLK,RND3	493 (17)
RASSF1		other		1.281	2.69e-10	ABCB1,APOE,BHLHE40,CCNA2,CDKN1A,COL4A2,DAB2,DKK1,EGR1,EMP1,FOS,GDF15,GHR,HOXA1,KISS1,KLF10,LDB2,LIF,LITAF,MMP2,MYL9,PCDH7,PLK2,SELENOP,SPANXB1 (includes others),TP53INP1	523 (22)
SMAD1		transcription regulator		1.28	0.0124	ACTA2,CCN2,CDKN1A,COL1A2,CSF1,GADD45B,PDGFB,RUNX2
HDL		complex		1.278	0.03	ATF3,CX3CL1,INSIG1,ITGAV,ITGB2,ITGB3,LDLR,SREBF1
PTGS2		enzyme		1.276	0.00118	ADCY5,ANGPT1,ANXA2,BAX,CCR7,CD68,CDKN1A,CDKN1B,CDKN2C,EGR1,FOS,IL12A,ITGAV,KDR,LTBP1,MMP2,NOP2,PCDH7,PLA2G4A,RPS3A,RUNX2,TGFB1,TNFRSF10B,TNFRSF12A,VEGFC	520 (18)
8-bromoguanosine 3',5'-cyclic monophosphate		chemical reagent		1.276	0.00921	ACACA,BMP2,CDKN1A,FOS,JUNB,SLC12A4,TGFB1	582 (21)
concanavalin a		chemical drug		1.274	0.00022	BAX,CDKN1A,CDKN1B,EGR1,EGR3,FAS,FOXO1,GATA3,GPT,HTR1A,HTR1B,IL32,ITGB2,KCNA3,NPR1,NTRK1,PENK,POMC,SDC4,TGFB1,TLR3	381 (15)
CD38		enzyme		1.271	0.00274	ACTA2,ANXA2,CRIP1,DRC1,GALK1,GCAT,IL6R,LGALS3,LGALSL,LTA,NDRG1,NEK2,PAX5,PCP4,PRDM1,PYCR1,SCEL,SLC39A8,SOCS1,TGFB1,TMEM97	220 (7)
MYOCD		transcription regulator		1.268	0.00149	ACTA2,ANO1,CDKN1A,COL1A2,FBXO32,FOS,GJA1,KCNMB1,LMOD1,MEF2C,MYL7,MYLK,PDLIM3,TAGLN,TTN	167 (7)
MMP9		peptidase		1.268	0.00227	ACTA2,CD68,CDKN1A,FOS,GADD45A,GJA1,HTR1B,IL1A,MMP12,MMP2,MSTN,SDC4,TGFB1	539 (19)
THRA	-0.232	ligand-dependent nuclear receptor		1.266	0.00123	ACACA,APOA1,CDKN1A,CDKN1B,CYP27B1,DIO3,FASN,FOS,HCN2,KCNJ10,LDLR,NEUROG3,NTRK1,PENK,PTTG1,SERPINE1,SLC2A4,SLC6A12,SREBF1,SYT12,TGFB1	543 (22)
NORAD		other		1.265	0.000304	BASP1,BHLHE40,CCN2,COL4A2,GADD45B,ID3,IL32,JUNB,TAGLN,TNFRSF12A	220 (10)
LLGL2		other		1.265	1.61e-05	ANKRD1,AXL,CCN2,CDKN2C,FSCN1,HEXB,ITGB2,NDRG1,SERPINE1,TOP2A
xanthohumol		chemical drug		1.265	0.000121	ACACA,DGAT2,FASN,FOS,NQO1,RUNX2,SCD,SREBF1,TLR4,TNFRSF10B	503 (19)
SIX2		transcription regulator		1.265	0.00904	CCNB2,CDKN1A,CDKN1B,DUSP14,FAS,IL1A,MDM2,NEUROD1,NUSAP1,RNASEH2C
ZFTA-RELA		fusion gene/product		1.265	0.000971	BMP2,CSF1,CX3CL1,FTH1,LITAF,NPY1R,PDGFB,RELB,SDC4,TAP1
mir-145		microRNA		1.256	0.049	ACTA2,ADAM17,CCNA2,CDK6,FSCN1,IRS1,TAGLN
oxaliplatin		chemical drug		1.256	0.0124	ANXA2,BAX,CDKN1A,CNGB1,FAS,GDF15,HTR1A,RPS6,TMSB10/TMSB4X,TNFRSF10C
MYOG		transcription regulator		1.254	0.0047	CDKN1A,CHRNA1,CHRND,FBXO32,FOS,IGF2,MEF2C
HDAC6	-0.801	transcription regulator		1.254	0.0367	BAX,HTR1A,JUNB,PDGFB,SERPINE1,TAGLN,TGFB1
carbonyl cyanide m-chlorophenyl hydrazone		chemical toxicant		1.254	0.033	CHRNA9,DUSP5,GDF15,IL13RA2,IL1A,RND3,SERPINE1,TGFB1
acadesine		chemical drug		1.253	0.000848	ACACA,CDKN1A,EGR1,FASN,LDLR,SREBF1	403 (21)
LPL		enzyme		1.25	0.00336	ACOX1,APOA1,CD36,CSF1,CX3CL1,FABP3,IRS1,LDLR,SLC2A4,TGFB1	439 (19)
exisulind		chemical - endogenous mammalian		1.244	0.0119	ALOX15,CDKN1A,CDKN1B,NQO1
NFATC1		transcription regulator		1.235	0.00524	ACP5,ATF3,BMP7,CDKN1B,CYBB,EGR3,FAS,HNF1B,ITGAV,ITGB3,ITPR2,NEUROD1,NQO1,PRDM1,PTEN,RCAN1	566 (20)
PDGFC	1.572	growth factor		1.231	0.0167	ACTA2,COL1A2,COL4A2,KDR,TGFB1
pilocarpine		chemical drug		1.231	0.0113	FOS,GRM5,JUNB,KCNQ3,LGALS3
KLF9		transcription regulator		1.229	0.0043	ACP5,BMP2,GHR,NEUROD1,TGFB1
phencyclidine		chemical drug		1.226	0.00896	BAX,FOS,GRIN1,SCG2	552 (24)
NR2F1	0.392	ligand-dependent nuclear receptor		1.225	0.00567	APOA1,EGR1,GDF15,HNF1B,ID2,IL32,NR0B1,POMC,TP63
9,10-dimethyl-1,2-benzanthracene		chemical toxicant		1.216	0.0199	BAX,CCDC80,CDKN1A,EPHX1,GADD45A,NQO1,RUNX1,SERPINE1
F7		peptidase		1.216	6e-05	CASP7,CCN2,EEF1A1,EEF2,EGR1,FOS,FOSL1,GADD45A,LIF,RND3,ZFP36	300 (15)
NPY		other		1.211	0.0295	DIO2,FAS,FOS,HCN1,KISS1,MTTP,POMC,RCAN1,RPS2
RHOA		enzyme		1.209	0.000274	ACTA2,BAX,CCN2,CDKN1A,CDKN1B,ECT2,FAS,FOS,GDF15,ITGBL1,RND3,RUNX2,SDC2,SREBF1,TAGLN,TG,TGFB1	499 (22)
mycophenolic acid		chemical drug		1.206	6.66e-07	ACTA2,ADM,ATF3,CCN2,CD63,CDK6,CDKN1A,CDKN1B,CYBB,DAPP1,DUSP14,ETS1,ID2,ID3,LDLR,MME,PDLIM5,RUNX2,SERPINE1,SLC30A1	507 (19)
PI3K (complex)		complex		1.205	1.75e-08	ADAM12,ATF3,CCN2,CDKN1A,CDKN1B,CYBB,DAPP1,DKK1,DLL4,ETS1,FBXO32,FOS,FOSL1,FOXO1,FUT7,G6PD,GATA2,GATA3,GJA1,HIF1AN,HMGCR,IGF2,ITGB2,KDR,MEF2C,MMP10,MMP12,MMP2,MT2A,MTHFD2,NEUROG3,NQO1,PIN1,PLA2G4A,PMEL,POSTN,PRDM1,RND3,RPS6,SERPINE1,SLC12A4,SLC12A7,SREBF1,TAGLN,TLR4,TNFRSF10A,TP63,TRIM25	623 (21)
KISS1R		G-protein coupled receptor		1.204	0.00208	BMP7,FOS,HHIP,KISS1,LIN28B,RCAN1	452 (11)
CREBZF		transcription regulator		1.199	0.0352	ERN1,FASN,INSIG1,SREBF1
8-bromo-cAMP		chemical reagent		1.193	1.08e-14	ACOX1,ACP5,ADM,APOA1,BAX,BMP2,BMP7,BRCA2,CCN2,CCNA2,CCNB2,CD68,CDC25C,CDK1,CDK6,CDKN1A,CDKN1B,DDB2,DIO2,DKK1,DLL4,EGR1,ENTPD1,ESPL1,ETS1,FAM89B,FAS,FGF1,FOS,FOSL1,FOXO1,FZD2,FZD8,GHR,GJA1,GNS,ID2,ID3,IGF2,INSRR,ITGA1,ITGA2,ITGA8,ITGAV,ITGB3,ITGB8,ITPR2,ITPR3,KDR,KIT,LDLR,LEPR,LIF,LIFR,LTBP1,MAOB,MDM2,MSX2,MYLK,NPR1,NQO1,NR5A1,NTRK1,P4HA2,PDGFB,PDGFC,POMC,PTTG1,RAC2,RASGRF1,RRM2B,RUNX1,SERPINE1,SL…	630 (20)
CARM1	-0.836	transcription regulator		1.176	0.0447	C3,CDKN1A,EGR3,FOS,FTH1,GADD45A
pirinixic acid		chemical toxicant		1.172	1.74e-06	ABCB4,ACACA,ACAT2,ACOX1,ANXA2,APOA1,APOE,ASL,BAX,BMP7,C3,CCNA2,CD36,CD63,CDK1,CDKN1A,CDKN1B,DBI,ENTPD1,ETFDH,FAS,FASN,FBXO32,FCER1G,G6PD,GADD45A,GADD45B,GPD1,H1-2,HADHA,HMGCR,HMGCS1,HNF1B,HPX,HSPB1,ID2,INSIG1,IRF8,JUNB,KDR,KLF10,LDLR,LGALS3,LIFR,MTTP,PCSK9,PLEKHB1,PLIN5,PLTP,POLB,RXRG,SCD,SERPINE1,SLC10A2,SLC2A4,SREBF1,TXN,WEE1	341 (19)
okadaic acid		chemical toxicant		1.168	0.00166	APOA1,CCN2,CDK1,CYBB,EGR1,ELN,FAM89B,FOS,FOSL2,IL1A,IRS1,JUNB,MAPT,NDRG1,SSTR1	525 (23)
CTNNBIP1		other		1.167	0.00112	CDKN1A,HMGCR,HMGCS1,IDI1,NEDD9	406 (7)
TGFB2		growth factor		1.157	2.9e-06	ACTA2,BHLHE40,CCN2,CD248,CD36,COL1A2,EGR1,EGR2,FAS,FOS,HAS2,JAM2,KDR,MMP2,PLOD2,PTEN,PTHLH,RUNX1,SCD,SERPINE1,SESN1,TAGLN,TGFB1	586 (17)
MET		kinase		1.156	0.0107	CDK1,CDKN1A,CDKN1B,DAB2,FBXO32,FOS,GATA3,HSPB1,LTA,MDM2,MMP2,PLK2,RUNX1,SH3BP5,TGFB1,TLR3,VEGFC
hydroxyurea		chemical drug		1.156	0.0381	ABCB1,BAX,CDKN1A,CDKN1B,E2F2,GADD45A,HJURP,ISG20,MDM2
15(S)-HETE		chemical - endogenous mammalian		1.155	0.0293	EGR1,FOSL1,HMGCR,MMP2
ELK1	-0.342	transcription regulator		1.155	4.3e-06	BMP2,CDKN1A,CDKN1B,EGR1,EGR2,FOS,FOSL1,ITGAV,JAM2,JUNB,MTHFD2,MYLK,RUNX2,SLC7A11,TAGLN,TNFRSF10B,ZFP36	549 (26)
tamibarotene		chemical drug		1.154	0.0489	HOXA1,ITGB2,LEPR,NTRK1
APEX1	-0.272	enzyme		1.151	3.05e-05	ABCB1,CDKN1A,EGR1,EGR2,EGR3,FOS,FTH1,HTRA1,IL1A,JUNB	536 (24)
dacinostat		chemical drug		1.149	0.0417	CDKN1A,CDKN1B,TNFRSF10A,TNFRSF10B
GRIN3A	-4.163	ion channel		1.147	0.000212	ABCC9,ARC,CADM2,CATSPERG,CNTNAP4,EPHA5,EPHX4,HIPK3,HNMT,INSIG1,ITGA8,KCND2,MTHFD2,NCAM2,NKAIN3,SNCA,TLL1,TOMM34,TRPM3
FMR1	0.277	translation regulator		1.145	5.34e-07	ARC,ATF3,BASP1,DGKK,EEF2,EGR3,GABRA5,GRIN1,GRM3,GRM5,KCND2,MYL9,NKX2-2,NPEPL1,PCDH8,PCDHGA8,PRKACA,RAB26,RAB3A,RASGRF1,RPRM,SHANK1,SHISA7,SPARCL1,SPON1,ST3GAL6,SYCE2,SYN1,TAGLN2	171 (5)
JQ1		chemical reagent		1.137	0.02	CCNA2,CDCA5,CDK6,DHCR24,DHCR7,FDFT1,FOS,H1-2,LIN28B,MAPK11,MVD,PRDM1,SLC7A11,TLR4,TNFRSF10B,TNFRSF14,TOP2A,TP63
ARHGAP31		other		1.134	0.00562	BMP2,BMP7,CCN2,GADD45B,GDF15,ID2,MMP10	361 (7)
CYBB	-3.137	enzyme		1.134	0.00921	CCN2,CDKN1A,CDKN1B,CYBA,CYBB,DUOX2,KIT	442 (16)
PTPRJ	0.567	phosphatase		1.134	0.0119	CCNA2,CDKN1B,FCER1G,FOS,IL12A,IL1A,LHX2,LTA,TG
bee venom		chemical - endogenous non-mammalian		1.134	0.00228	ARC,CYBB,GADD45A,GPR35,GPR84,HSPA4L,HSPB1,IL13RA2,ITGAV,JUNB,KIFC1,NUSAP1,RCAN1,SLC7A11,TOP2A	499 (12)
EHF		transcription regulator		1.132	0.0275	CDK1,CDKN1B,GATA2,HOPX,KDR,KIT,SCEL,SERPINE1,TGFB1,TNC,TNFRSF10B,VEGFC
DYSF	-1.266	other		1.132	0.00185	ACACA,ANKRD1,ANXA2,CD68,CYBA,DGAT2,FASN,GPAT3,HSPB1,ITGB3,LGALS3,MMP12,PRSS23,SCD,SREBF1
MAP3K5		kinase		1.131	0.0027	BAX,CCN2,CDKN1A,CYBB,TGFB1,TGM1	479 (17)
AGPAT2	0.865	enzyme		1.131	0.0293	ACACA,FASN,SCD,SLC2A4
Ca2+		chemical - endogenous mammalian		1.131	3.16e-06	ABCB1,ACTA2,ADCYAP1,ARC,ATF3,CDKN1A,CDKN1B,CYP27B1,E2F2,EGR1,FAAH,FASN,FOS,FOSL1,FOSL2,GJA1,HMGCR,HOXA1,ID3,IL6R,ITPR1,ITPR2,ITPR3,JUNB,KCND2,NDRG1,NR4A3,NR5A1,PTTG1,PYY,RUNX2,SERPINE1,SLC6A12,SSTR2,SYT4,TAGLN,TGFB1,TGM1,TLR4,TNFRSF10B	538 (21)
ID3	-2.49	transcription regulator		1.127	7.03e-05	ADM,BMP7,CCR7,CDK1,CDKN1A,CDKN1B,CDKN2C,CSF1,E2F2,EGR2,FCER1G,FOXO1,GADD45B,ID3,IL6R,IRF8,ITGB3,LEPR,LMO2,LTA,MMP2,NEUROD1,NR4A3,PRDM1,PTPN5,RELB,RPRM,SOX4,TNFRSF1A	579 (22)
leuprolide		biologic drug		1.124	0.00722	BAX,EGR1,MMP2,NR4A3,TGFB1	562 (17)
GTF2I		transcription regulator		1.119	0.0154	CDKN1A,CDKN1B,FOS,KDR
LOC102724428/SIK1		kinase		1.118	1.53e-05	ACACA,FASN,GPD1,NR0B1,SCD,SREBF1	176 (7)
FGF2		growth factor		1.114	1.15e-07	ACTA2,ADM,ANGPT1,ARC,BAX,BMP2,CCNA2,CDK1,CDKN1A,CDKN1B,COL1A2,CSF1,DIO3,DKK1,DLL4,EDNRB,EGR1,ELN,ETS1,FAS,FBN1,FOS,FOSL1,FOXO1,FTH1,GADD45A,GJA1,GRB7,GRIN2C,GRM7,HAS2,HES1,ID2,ID3,IGF2,IGFBP5,IRS1,ITGA1,JUNB,KDR,KIT,MACROD1,MAPT,MDM2,MMP2,NEUROD1,NEUROG3,PDGFB,PDGFC,PENK,PGF,PLK2,PTEN,PTTG1,RUNX1,RUNX2,SCD,SCG2,SDC2,SERPINE1,TAGLN,TGFB1,TIMP3,TNFRSF12A,TOP2A,VEGFC,WNT3A	605 (18)
cytochalasin B		chemical toxicant		1.109	0.000173	BMP2,CD63,CDKN1A,MMP2,PTTG1,TAGLN2	370 (17)
prostaglandin E2		chemical - endogenous mammalian		1.107	9.86e-06	ACTA2,ALOX15,ANGPT1,ANXA2,ARC,ATF3,B3GALT5,BAX,BMP2,C5AR1,CALCRL,CASP7,CCN2,CCR7,CDKN1A,CP,CSF1,EGR1,EGR2,ENTPD1,ETS1,FAS,FASN,FOS,FOSL1,FOSL2,FOXO1,FSCN1,GJA1,HAS2,HEG1,IGFBP5,IL12A,IL16,IL1A,MMP2,NEDD9,PENK,PGF,PLA2G4A,PLK2,PRDM1,RELB,RIN1,RUNX2,TGFB1,TLNRD1,VEGFC	579 (16)
SYVN1	0.401	transporter		1.107	0.0181	AXL,BHLHE40,CAVIN1,DAB2,DIO2,ERN1,FAS,FASN,HERC5,HSPB1,ITGAV,MYOF,PODXL,RAB34,RPL10,SLC30A1,SLC7A2
ginsenoside Rb1		chemical - endogenous non-mammalian		1.104	0.000173	ACOX1,FASN,FOS,NTRK1,SCD,SREBF1	574 (20)
raltitrexed		chemical drug		1.103	0.00196	ANXA2,CDKN1A,FAS,TMSB10/TMSB4X	202 (7)
CRNDE	-0.652	other		1.1	0.0023	CDKN1A,DUSP5,GADD45B,PGF,RAC2,RIN1,STK3,TGFB1	171 (7)
genistein		chemical drug		1.095	0.000113	ACP5,ADM,APOA1,BAX,BMP2,C3,CCN2,CCNB2,CD68,CDC25C,CDK1,CDKN1A,CTSO,CX3CL1,DIRAS3,DKK1,DNASE2,DNPH1,FOS,GDF15,GNS,HEXB,HMGCR,ID2,IGF2R,ITGB2,JUNB,LAPTM5,LDLR,MMP2,MMRN1,MTTP,PLK3,PLTP,POMC,PTEN,PTPN6,RUNX2,SCPEP1,SERPINE1,SH2B2,SOCS1,ST3GAL2,SUMF1,TAGLN,TFEB,TGFB1,WEE1	609 (18)
gemfibrozil		chemical drug		1.093	0.00846	ACOX1,APOA1,APOE,BMP7,GADD45A,HADHA,LDLR,PCSK9,PLEKHB1,SCD,SERPINE1	553 (20)
IFT57	0.208	other		1.091	0.0194	CASP7,CASP8,MT-ND1,PENK
TAF6	0.286	transcription regulator		1.091	0.037	ATF3,CDKN1A,GADD45A,HES1,MIR22HG
honokiol		chemical - endogenous non-mammalian		1.091	0.00156	BAX,CDK6,CDKN1A,CDKN1B,FOS,JUNB,KDR,PTPN6	509 (19)
D-glucose		chemical - endogenous mammalian		1.086	3.96e-06	ABCB1,ACACA,ACOX1,ACTA2,ADAM17,ADCY5,ANO1,ANXA3,ATF3,BAX,BMP2,C3,CANX,CCN2,CD36,CDK1,CDKN1A,CDKN1B,COL1A2,CX3CL1,CYBA,CYBB,DBI,DLL4,EGR1,FAS,FASN,FBXO32,FOS,G6PD,GALR1,GCNT4,GDF15,GJA1,GPD1,GRIA2,H4C11,HMGCR,HSPB1,IGF2,IRS1,ITGA1,ITGA8,ITPR1,ITPR2,ITPR3,JUNB,KCNMB1,KDR,KLF10,LDLR,LMOD1,MMP2,MT-ND1,MYL9,NKX2-2,NPNT,NPY1R,NQO1,NR4A3,PBK,PC,PCSK1N,PLK3,PODXL,PON2,PTPN6,PYCR1,RELB,RUNX1,RUNX2,SCD,SEL…	643 (21)
anisomycin		chemical - endogenous non-mammalian		1.083	3.43e-05	ABCB1,ATF3,CDKN1A,CYBB,DLL4,EGR1,FOS,GJA1,IRS1,JUNB,LDLR,POSTN,PTTG1,SERPINE1	496 (17)
DGCR8		enzyme		1.081	0.00738	ACTA2,EGR1,EGR2,FOS,GJA1,HES1,ID2,TAGLN,TNC	451 (20)
NR5A2		ligand-dependent nuclear receptor		1.079	2.32e-05	ABCB4,ACTA2,ANXA2,APOA1,C3,C5AR1,CDKN1A,CPA1,CXCL16,FASN,FOS,GLS2,HMGCR,HTRA1,IL32,JUNB,KISS1,LDLR,NR0B1,PLK3,SLC10A2,TGFB1,TNFRSF12A	422 (20)
YBX1	-0.189	transcription regulator		1.077	0.00771	ABCB1,ACTA2,APOL2,CDK6,CDKN1A,COL1A2,FOS,LRP2,MMP2,MVP,PDGFB,RIN1,SPON1,TGFB1	517 (20)
SNAI2	-0.828	transcription regulator		1.076	0.0152	ANKRD1,AXL,BRCA2,CCN2,CDKN1A,DKK1,EGR2,MEF2C,RUNX2,TP63
colistin		biologic drug		1.069	0.0147	BMP7,CD63,CSF1,FOS,FTH1,IGFBP5,JUNB,LAG3,LGALS3,MMP2,NPNT,SLC7A8,SOX4,ST3GAL6
kanamycin A		chemical drug		1.069	0.017	BMP7,CD63,CSF1,FOS,FTH1,IGFBP5,JUNB,LAG3,LGALS3,MMP2,NPNT,SLC7A8,SOX4,ST3GAL6
octanoic acid		chemical - endogenous mammalian		1.067	0.0119	CD36,DGAT2,FASN,SREBF1
(+)-catechin		chemical drug		1.067	0.0241	BAX,CASP7,CASP8,RUNX2
PI-103		chemical drug		1.067	0.0293	ABCB1,FDPS,TNFRSF10A,TNFRSF10B
CSDE1		enzyme		1.067	0.0241	BCYRN1,PTEN,SDC4,TNC
YWHAQ	-0.251	other		1.067	0.0154	CASP7,CASP8,CDKN1A,TAGLN
FANCC	-0.381	other		1.067	0.0413	CDK1,DKK1,FZD2,GDF15,HES1,HNF1B,MYOF,RND3,TOM1L1
1,25-dihydroxyvitamin D		chemical drug		1.067	0.00946	CSF1,CUBN,EGR1,GLS2,IGF2,MSTN,SOCS1,TLR3,TLR4	337 (12)
RETNLB		other		1.062	0.0196	ACTA2,CCN2,COL1A2,ELN,IRS1,MMP12,MMP2,PTEN,TGFB1,UBE2C,UBE2T
10E,12Z-octadecadienoic acid		chemical - endogenous mammalian		1.061	6.39e-09	ACACA,ACOX1,ADAM12,ADAM17,ADAM8,ATF3,CACNG4,CD36,CDKN3,CITED1,CLIC5,DGAT2,DLGAP5,EGR2,FASN,GCNT4,GDF15,HPCA,LDLR,MMP12,NDC80,NPTX1,NPW,NR4A3,PBK,PBXIP1,PLK2,PODN,RASGRF1,RHBDF2,SCD,SLC2A4,SREBF1	417 (18)
dimethyl sulfoxide		chemical drug		1.052	0.014	ADAM12,BMP2,FOS,GAS5,ITGB2,LIFR,LOXL4,MEF2C,P2RY11,PBXIP1,RAMP1,RUNX2,SGMS2,SLC8A3,SPNS2,WNT3A
E. coli B4 lipopolysaccharide		chemical toxicant		1.045	0.00979	ABCB4,BAX,CASP7,CASP8,CCR7,F5,FAS,FCER1G,HSPB8,IL12A,IL1A,INPP5D,PABPC1L,PDE3A,PDLIM5,PLA2G4A,PTPN6,RELB,RHBDF2,RPL7,RPS25,SLC6A12,SNCA,SOCS1,STAB1,TAP1,TEX15,TLR4,TNFRSF1A,TRPM3	285 (14)
ascorbic acid		chemical - endogenous mammalian		1.044	8.22e-06	ACTA2,APOA1,CASP8,CCNB2,CDKN1A,DUOX2,FAS,FTH1,IGFBP5,ITGA1,ITGA2,ITGAV,ITGB3,LDLR,MSX2,NDRG1,PCSK9,RUNX2,SERPINE1,TGFB1	400 (21)
birabresib		chemical drug		1.041	0.00385	CHRNA1,CHRNA9,H2BC12,HS6ST2,KLHL14,LDB2,MAMDC2,MIR7-3HG,NTRK1,TEX14,TNFRSF10B
daidzein		chemical drug		1.041	0.00491	APOE,BAX,DNPH1,HMGCR,ID2,ITGB2,LAPTM5,LDLR,MMRN1,MTTP,NQO1,PTPN6,SH2B2,SREBF1	644 (22)
bardoxolone		chemical drug		1.039	0.0244	ACTA2,CDKN1A,EPHX1,FTH1,IRS1,NQO1
mir-221		microRNA		1.038	7.21e-05	CCN2,CDKN1B,DIRAS3,ETS1,KDR,KIT,MMP2,PTEN,SLC2A4,TIMP3	215 (7)
DRD1		G-protein coupled receptor		1.033	0.000731	EGR1,FOS,HTR1B,JUNB,TACR1	568 (23)
tanespimycin		chemical drug		1.031	0.000354	ACACA,AXL,CAPN1,CDK1,CDK6,CDKN1A,CDKN1B,FAS,FASN,FDFT1,HMGCR,HMGCS1,HNRNPA1,IL6R,KIT,SCD,SERPINE1,SREBF1,SYN1,TLR3	537 (20)
TRPC1		ion channel		1.026	0.00166	BAX,CDK6,CDKN1A,CDKN1B,FOXO1,KDR,SNCA	510 (20)
S-nitroso-N-acetyl-DL-penicillamine		chemical reagent		1.025	0.0471	ADM,CDKN1A,FAS,GRIA2,LDLR,PRDM1,SLC2A4,TGFB1
tetrodotoxin		chemical drug		1.013	6.78e-05	ABCC9,ARC,CADM2,CATSPERG,CNTNAP4,EGR1,EPHA5,EPHX4,FAS,HIPK3,HNMT,INSIG1,ITGA8,KCND2,MTHFD2,NCAM2,NKAIN3,SNCA,TAP1,TAP2,TLL1,TOMM34,TRPM3	437 (12)
triclosan		chemical drug		1	0.0241	ACTA2,CYBB,FOS,NQO1
Stat5 dimer		complex		1	0.0489	BAX,IGF2,IGFALS,SOCS1
HDL-cholesterol		complex		1	0.000933	CHAC1,DHCR7,EGR1,FDFT1,FOSL2,HMGCS1,IDI1,SLC30A1,SQLE
CNOT6	0.562	enzyme		1	0.00196	CDH18,CDKN1A,CDKN1B,IGFBP5
SLC39A14	1.097	transporter		1	0.00115	FASN,GPT,SCD,SREBF1	292 (7)
OMA1	0.717	peptidase		1	0.0241	FASN,GPT,NDUFA9,SCD
BLOC1S5		other		1	0.0241	GRIN1,GRIN2C,GRIN2D,NPAS1
PHB2	-0.582	transcription regulator		1	0.0293	BMP2,GJA1,SOCS1,TXN
FKBP4		enzyme		1	0.0241	C3,FASN,LIF,SREBF1
RLIM	0.315	enzyme		1	0.00461	CCN2,CDKN1A,SERPINE1,SNCA	244 (10)
miR-217-5p (and other miRNAs w/seed ACUGCAU)		mature microRNA		1	0.00115	ACACA,ACOX1,FASN,SCD	149 (6)
SMARCE1	0.627	transcription regulator		1	0.0489	BRCA2,CDK1,CENPE,FOS
Fructus xanthii aqueous extract		chemical - endogenous non-mammalian		1	0.000275	ACOX1,CD36,FASN,SCD
ethyl 2-{[(6,7-dimethyl-3-oxo-1,2,3,4-tetrahydro-2-quinoxalinyl)acetyl]amino}-4,5-dimethyl-3-thiophenecarboxylate		chemical reagent		1	0.0119	BAX,CDKN1A,MDM2,SYN1
lipid		chemical - endogenous mammalian		1	0.00195	ACOX1,APOA1,DHCR7,FDPS,HMGCR,LDLR,SLC2A4,SQLE,SREBF1	449 (22)
sea cucumber body wall meal		chemical reagent		1	0.0154	ACACA,FASN,HMGCR,SREBF1
sphingomyelin		chemical - endogenous mammalian		1	0.00461	FASN,PLTP,SCD,SREBF1
TNFRSF1A	1.597	transmembrane receptor		0.993	0.0294	CCN2,CD36,CD68,CDKN1A,DIO2,GATA3,GHR,GPT,IL12A,IL1A,KDR,LMO2,MMP2,NQO1,SERPINE1,TGFB1,TLR4,TNFRSF1A
DRD2		G-protein coupled receptor		0.992	0.000677	BAX,EDNRB,FOS,ITGB8,LTBP1,MMP2,PENK,POMC,SERPINE1,TGFB1	576 (20)
LIF	2.527	cytokine		0.991	0.00226	ACACA,ACTA2,BMP2,BMP7,CCNA2,CDKN1A,DCAF11,E2F2,EGR1,FOS,GPT,GRAMD2B,HES1,ID2,JAM2,JUNB,KDR,KLF10,LIFR,MEF2C,MT-ND1,POMC,SOCS1,TAL1,TMEM176A,TMEM176B,TNC	531 (22)
CNTF		cytokine		0.984	3.19e-05	EGR1,FASN,FOS,GJA1,IL1A,IRS1,JUNB,LIF,LIFR,NTRK1,PENK,POMC,SCD,SOCS1,SREBF1,TGFB1,ZFP36	553 (20)
isobutylmethylxanthine		chemical toxicant		0.981	0.000153	ACOX1,ALDH3B1,ATP5F1D,CCN2,CD36,CDKN1A,CDKN1B,COL1A2,CRHBP,DGAT2,DHRS3,EGR1,EGR2,FAM89B,FOS,HSD17B7,IL13RA2,ITGA1,ITGB2,ITGB3,JUNB,MMP2,PLAAT3,SCD,SERPINE1,SREBF1,TGFB1,THBS2,TIMP3,TNC	683 (25)
indomethacin		chemical drug		0.98	0.00135	ACOX1,ADAM8,ALOX15,ANGPT1,ANXA2,BAX,CACNG5,CDKN1A,CDKN1B,CP,FASN,FOS,GAS5,GDF15,GPX2,HAS2,IL1A,LDLR,LGALS3,MMP12,MMP2,PLA2G4A,POMC,RPS28,SLC15A1,TACR1,TFPI2,TMSB10/TMSB4X,TNFRSF10B,TNFRSF12A	564 (21)
IGFBP2	0.527	other		0.98	0.000952	COL14A1,DDAH1,ESCO2,GDF15,GHR,HHLA2,MMP2,NEDD9,POSTN,PTEN,THBS2	589 (22)
RND3	-1.312	enzyme		0.978	0.00208	BAX,CDKN1A,CDKN1B,HES1,MMP2,PTEN	482 (17)
GNRH		group		0.972	0.0124	ADCYAP1,ATF3,BMP7,EGR1,FOS,IGFBP5,SCG2
GDNF		growth factor		0.971	0.022	CDKN1B,EEF2,EGR1,EGR2,GATA2,GRIN1,HTR1A,KIT,PENK,PRKACA
fenofibrate		chemical drug		0.967	0.00798	ABCB4,ACOX1,APOA1,CD36,CD68,DBI,DGAT2,FASN,FBXO32,GADD45A,GPX2,HADHA,HNF1B,ID2,IRF8,KDR,LDLR,LPCAT3,MSTN,MTTP,NEAT1,PLTP,POLD1,SCD,SERPINE1,SLC2A4,SREBF1,TGFB1,TP53INP1	324 (19)
dextran sulfate		chemical drug		0.964	0.00103	ADAM8,C3,CCN2,CCNA2,CD36,CDCA3,CDCA5,CDCA8,CDK1,CDKN1A,CENPE,ETS1,FGF1,FZD10,HJURP,ID3,IL12A,KCTD11,MMP2,MYLK,NEK2,NQO1,NUSAP1,OSMR,P2RY2,PDGFB,PGF,POLD1,SERPINE1,SPC25,THBS2,TLR4,TOP2A,UBE2C,VEGFC	502 (17)
dimethylnitrosamine		chemical toxicant		0.964	0.0405	ACTA2,CDKN1A,COL1A2,IGF2,IGFBP5,NQO1,TGFB1
apigenin		chemical - endogenous non-mammalian		0.963	0.00394	ABCB1,BAX,CASP8,CDK1,CDK6,CDKN1A,CDKN1B,DGAT2,FOS,LTA,MDM2,TAGLN,TNFRSF10B	445 (19)
CCN5		growth factor		0.956	0.0246	ACTA2,CCN2,GATA3,SDC4,SERPINE1,SLC2A4,TGFB1,ZNF423
FGFR2		kinase		0.955	0.00022	BAX,CDKN1A,CITED1,COL4A2,CUBN,DAB2,DKK1,DRAM1,FAS,GASK1B,GJA1,HES1,HHIP,ID2,IGF2,IL1A,MAEL,MSX2,PTHLH,RUNX2,VEGFC	595 (21)
TRPS1	0.599	transcription regulator		0.954	7.85e-07	BMP2,CCNA2,CCNB2,CDC25C,CDK1,DKK1,ENPP6,MMP2,PTTG1,RAMP1,RANBP3L,RUNX1,RUNX2,SPC25,TOP2A	536 (11)
C1QA		other		0.946	0.0213	C3,C5AR1,CD68,EGR1,SERPINE1,TLR4
NOS1	-0.524	enzyme		0.946	0.00661	ARC,EGR1,FBXO32,FOS,IL1A,SOCS1	519 (21)
RAS		group		0.941	0.00136	CCN2,CDKN1A,CDKN1B,EGR1,FOS,FOSL1,GRIN1,IL1A,LDLR,LIF,MAOB,MMP2,PDGFB,PRDM1,PTEN,SERPINE1,SREBF1,TFPI2,TG	533 (19)
NGF		growth factor		0.939	4.7e-10	ADM,ANXA2,APOBEC3G,ATF3,BAX,CCR7,CDK1,CDKN1A,CDKN1B,E2F2,EEF1A1,EGR1,EGR2,FAS,FOS,FOSL1,FOSL2,GADD45A,GRIA2,GRIN1,IGF2,ITGA1,ITGA2,JUNB,KCTD11,LDLR,LIFR,MACROD1,MAFK,MMP10,MMP2,NAB2,NTRK1,PLA2G4A,PLK2,PPP2R2C,PTEN,SCG2,TACR1,TGFB1,TNFRSF12A,TRPA1,TXN,VEGFC	662 (19)
miR-128-3p (and other miRNAs w/seed CACAGUG)		mature microRNA		0.937	0.00563	DBI,GRM5,LDLR,NTRK3,WEE1
PPP1R13L		transcription regulator		0.937	0.0091	CDKN1A,DSC3,GJA1,ITGAV,TP63	474 (13)
PDGF-AA		complex		0.935	0.00661	ACTA2,CDK1,CDKN1A,FOS,LDLR,TGFB1	483 (23)
CCN2	2.124	growth factor		0.931	0.00108	CCN2,COL4A2,EGR1,FZD2,HES1,HSD17B7,IGF2,ITGA1,MMP2,PDE7A,PDGFB,PODXL,SDC4,SERPINE1,SOX4,TGFB1,TIMP3	608 (22)
GLI2	-0.769	transcription regulator		0.929	0.0457	ANO1,ATP2A1,CDK1,CDKN1A,CDKN1B,GATA3,HHIP,IL6R,JUNB,MEF2C,PTHLH,RCAN1,RUNX2
FOXO4	0.444	transcription regulator		0.929	5.72e-07	ACACA,ANGPT1,ANXA3,CASP8,CCN2,CDKN1A,CDKN1B,COL4A2,DHCR24,EDNRB,FASN,FDFT1,GADD45A,GADD45B,HMGCR,HMGCS1,IDI1,ITGB2,RUNX2,SCD,SERPINB1,SERPINE1,SESN1,TGFB1	473 (21)
ITGA11	0.825	other		0.928	0.0027	ACTA2,CCN2,IDI1,INSIG1,TGFB1,TNC	450 (7)
CCN1	0.904	other		0.928	5.14e-05	BAX,C3,CDKN1A,COL1A2,FCER1G,FZD8,IL1A,ITGA2,ITGAV,ITGB3,KDR,MMP2,MSX2,SERPINE1,TGFB1,TLR4,VEGFC	473 (18)
ANGPT2		growth factor		0.923	0.00611	ACTA2,ADAM12,CD68,CDKN1A,COL1A2,CYBA,CYBB,EEF1B2,ETS1,FAS,HMGCS1,LEPR,MMP2,POLD1,POSTN,PTHLH,RCAN1,RPS6,SERPINE1,TGFB1,THBS2,TLR3,TLR4,TNFRSF10B,TNFRSF12A	543 (17)
IGF2BP1	0.493	translation regulator		0.923	0.000313	BCL11A,CDKN1A,COL14A1,COL1A2,GADD45A,IGF2,LIN28B,PTEN,TNC	202 (7)
IFRD1		other		0.923	0.000145	CCN2,CTSZ,DGAT2,EBP,MSX2,MTTP,PTTG1,RPL39,SYN1	407 (7)
ILF3		transcription regulator		0.92	0.000946	ACAT2,ATF3,COL14A1,DHCR7,EBP,FDPS,FOS,ID2,LDLR,LGALS3,MVK,SCD,TLR3,TNC,TNFRSF12A	263 (7)
benzo(a)pyrene		chemical toxicant		0.913	2.22e-06	ABCB1,ADAM12,AJUBA,APOA1,ARHGEF6,BAX,C1QTNF2,CDKN1A,ECT2,EPHX1,FASN,FOS,G6PD,GNA11,HAS2,HS6ST2,HSPA4L,HSPB1,IL1RAP,ITPR1,LDB2,MDM2,MXD3,NQO1,NR5A1,PHLPP2,PRKACA,PRKCQ,SELENBP1,SERPINE1,SLC1A4,TACR1,TGFB1,XPC,ZMAT3	545 (22)
ELOVL5		enzyme		0.911	0.00964	ACACA,FASN,FOXO1,HADHA,PLTP,SCD	418 (19)
GPER1		G-protein coupled receptor		0.911	3.43e-05	ACTA2,ATF3,BAX,BHLHE40,CCN2,CDKN1A,DUSP5,EGR1,FASN,FOS,MT2A,SLC1A1,TAGLN,ZFP36	613 (22)
EIF4E		translation regulator		0.905	0.00831	CDKN1A,CTSZ,CXCL16,CYBA,CYBB,FOSL1,GPX2,IL1A,INSIG1,LAG3,LAT2,MDM2,NLGN1,PGF,PIN1,POMC,RPL10A,RPL19,RPL37A,TNC,UBA7,UBE2C,VEGFC,VSIR	510 (17)
NOTCH1	-0.249	transcription regulator		0.902	4.94e-06	ACTA2,ANGPT1,ANKRD1,BMP2,CCN2,CD68,CDKN1A,CDKN1B,COL1A2,DKK1,DLL4,ECT2,FCER1G,FOS,FOSL1,GATA2,GATA3,HES1,ID2,IL12A,IL1A,IRF8,ITGA2B,MMP10,MMP2,MYLK,NEUROD1,PDGFB,PIN1,PTEN,RELB,RLBP1,RND3,RUNX2,SERPINE1,SOCS1,TAGLN,TGFB1,TP63	512 (16)
NCOA4		transcription regulator		0.896	0.0185	CCN2,FTH1,MME,PLTP,POU4F1,ST3GAL6
SMAD4	0.35	transcription regulator		0.896	2.48e-05	AIM2,ANGPT1,APOA1,BMP2,BMP7,CCN2,CDKN1A,CDKN1B,COL1A2,CSF1,DNAH2,FOS,FSCN1,FUT7,GADD45A,GADD45B,GJA1,HAS2,ID2,IL32,INPP5D,JAM2,MDM2,MSX2,PDGFB,PNOC,PTEN,PTHLH,RUNX1,RUNX2,SCD,SERPINE1,SLC6A1,SSTR2,TGFB1,TIMP3,TNC,TNFRSF10A,ZFP36	545 (20)
DDIT3	0.364	transcription regulator		0.89	0.0122	ANKRD1,ATF3,AVIL,BHLHE22,CCDC80,CLPP,FOXO1,IL12A,ITGA2,MTHFD2,NDRG1,NPAS2,STXBP2,THBS2,TNFRSF10A,TNFRSF10B
ARNT	0.371	transcription regulator		0.883	0.0352	ADAM17,ADM,BHLHE40,CCR7,G6PD,ID2,ITGAV,ITGB3,KIF20A,MPP1,NQO1,SERPINE1,SIM1,UBE2C
PTPN6	1.527	phosphatase		0.882	0.00385	BAX,CCR7,CDK6,CDKN1B,CYBB,ETS1,ITGB2,MMP2,POMC,PTPN6	377 (21)
PTH		other		0.882	2.39e-07	ALOX15,ANGPT1,ARFGEF2,ATP5F1D,BHLHE40,BMP2,CCN2,CDKN1A,CDKN1B,COL1A2,CSF1,CYBA,CYP27B1,EGR2,FOS,FOSL2,GJA1,IGFBP5,IL6R,ITGAV,MME,MMP2,MSX2,POSTN,PTHLH,RUNX1,RUNX2,SDC4,SLC2A4,TFPI2,TGFB1,WNT3A	438 (21)
TGFBR1	0.788	kinase		0.878	0.00308	ACTA2,BHLHE40,C3,CCN2,CCR7,CDKN1A,COL1A2,EGR2,HAS2,ITGB2,LTBP1,PDGFB,RUNX1,SERPINE1,TAGLN,VEGFC,ZFP36	490 (17)
carbamylcholine		chemical drug		0.876	4.67e-05	APOE,ARC,CDKN1A,EGR1,FOS,GEM,ITPR1,ITPR2,ITPR3,NPR1,PTHLH	553 (22)
SHC1	0.285	other		0.876	4.3e-06	BAX,CCR7,CDKN1A,CDKN1B,DAPL1,DKK1,EGR1,FOS,FTH1,HMGB2,HS3ST1,IL13RA2,NQO1,SDC4,SERPINE1,TXN,WNT3A	536 (19)
raloxifene		chemical drug		0.871	0.000546	ANXA3,ASCC3,BMP2,CDKN1A,CSF1,EGR3,GNS,HES1,ITGB3,LDLR,LITAF,MMP2,NDRG1,NTRK1,PAX5,PLK2,PLK3,PRSS23,PTTG1,SELENBP1,SERPINE1,SOCS1,TIMP3,TOP2A	566 (19)
LIPE	-0.617	enzyme		0.87	9.11e-07	ANGPT1,ANKRD1,ATF3,CASP8,CD36,COL1A2,CP,EGR1,FASN,FOS,GJA1,ID2,MAPT,MEF2C,PC,POSTN,RAMP1,RRAD,RUNX2,RXRG,SCD,SDC4,SLC2A4,SREBF1,ST8SIA4	599 (25)
HNRNPK		other		0.863	0.0446	ALOX15,CCN2,CDKN1A,G6PD,LDLR,MMP10,PRELP
phenacetin		chemical drug		0.863	0.00627	ANXA2,CACNG5,CP,GAS5,GPX2,LGALS3,TMSB10/TMSB4X,TNFRSF12A	349 (7)
PLAU		peptidase		0.859	0.00295	ACTA2,C5AR1,GDF15,GJA1,ITGAV,KDR,MDM2,MMP12,PLK3,RELB,SERPINB1,SERPINE1	567 (18)
N-nitro-L-arginine methyl ester		chemical drug		0.852	3.59e-06	ADM,ATF3,BAX,CCN2,CD68,COL1A2,CSF1,CYBA,CYBB,FAS,GJA1,HMGCR,INSIG1,ITGAV,ITGB3,LDLR,SERPINE1,SLC2A4,SREBF1,TGFB1,TLR4	587 (17)
forskolin		chemical toxicant		0.851	2.53e-07	ACOX1,ACP5,ACTA2,ADCYAP1,ADM,APOA1,ARC,ATF3,BHLHE40,CABIN1,CARD10,CCN2,CCNB2,CD68,CDKN1A,CDKN1B,CDKN3,CHRNA1,COL1A2,CREBL2,CRHBP,CSF1,CYP27B1,DAB2,DHCR7,DHRS3,DIO2,DUOX2,DUSP14,EGR1,EPHA5,FAS,FOS,FOSL1,FOSL2,FOXO1,GADD45A,GADD45B,GALNT14,GEM,GJA1,HAS2,HHIP,HSD17B7,ID2,ID3,IGF2,IGFBP5,ITGA1,ITPR1,ITPR2,ITPR3,JUNB,LITAF,MACROD1,MDM2,NPY1R,NR4A3,NR5A1,OSTN,P4HA2,PDLIM3,PENK,PLK2,POMC,PRKACA,PRLHR,PT…	628 (23)
IGFBP1		other		0.849	0.0194	ITGA2,ITGAV,ITGB3,TGFB1
fluoride		chemical - endogenous mammalian		0.849	0.00321	BAX,FAS,FOS,GADD45A,RUNX2	319 (12)
sulindac		chemical drug		0.847	0.000339	ABCB1,ALOX15,CCNA2,CCNB2,CDC25C,CDK1,CDKN1A,CDKN1B,E2F2,NQO1,PLA2G4A,SERPINB1,WEE1	510 (22)
bezafibrate		chemical drug		0.841	0.0296	ABCB4,ACOX1,APOA1,APOE,CD36,DBI,FASN,HADHA,INSIG1,LGALS3,SCD,SERPINE1
NEUROG3	-2.038	transcription regulator		0.834	0.00212	ACACA,CBLN1,CD63,CDKN1A,DEPP1,DLL4,FASN,IGF2R,INSM2,NEUROD1,NEUROG3,NKX2-2,NTRK1,PYY,SCG2,SREBF1	233 (7)
AICAR		chemical - endogenous mammalian		0.832	0.00174	ACTA2,BAX,CDKN1A,CDKN1B,FASN,FOXO1,GATA3,MDM2,MSTN,NQO1,PTEN,RUNX2,SCD,SERPINE1,SREBF1,TGFB1	613 (24)
SIRT1		transcription regulator		0.822	0.000268	ABCB1,ANO1,BAX,CCNB2,CD36,CD63,CDKN1A,CDKN1B,CDKN2C,CPA1,DKK1,EPDR1,ERMP1,FAS,FASN,FBXO32,FOXO1,GADD45A,H2BC18,HJURP,HMGCR,KISS1,LAPTM5,LDLR,LGALS3,MAPT,MEF2C,MMP2,MVK,NCAM2,NECTIN4,NLGN1,NPNT,PARP12,PC,PYGM,RELB,RPL10A,RUNX2,SERPINE1,SLC12A8,SLC7A11,SP110,SREBF1,TAL1,TAP1,TIMP3,TNFRSF10B,UBA7,XPC	536 (22)
FZD8	-1.685	G-protein coupled receptor		0.817	0.0293	ACTA2,BMP2,CCN2,IGFBP5
AFP		transporter		0.817	0.000451	EGR1,EGR2,FOS,TNFRSF10B,TNFRSF12A
propylthiouracil		chemical drug		0.817	0.00811	ADSS1,BCL11A,CNTN2,DIO2,EMP1,FYCO1,G6PD,GRB7,IGF2,LAPTM5,LHX5,MAPT,MOXD1,NEUROG3,PHF21B,POU4F1,PTEN,SERPINB1,SERTAD4,SLC22A7,SLC29A4,STMN3,TG,TMEM176B,UTS2B
betamethasone		chemical drug		0.816	0.00345	ABCB1,CCN2,G6PD,KDR,NQO1,TIMP3	236 (7)
PDGF-DD		complex		0.816	0.00345	CASP8,EGR3,KDR,PGF,TNFRSF12A,UNC5C
FAAH	-1.349	enzyme		0.816	0.0032	FAAH,FOS,MAEL,RPL5,RPL7,RPS2,RPS6	199 (5)
NOX4	-0.678	enzyme		0.812	0.03	ACTA2,CDKN1A,CYBA,CYBB,HAS2,KIT,MMP2,SERPINE1
diclofenac		chemical drug		0.811	0.000946	ATF3,CDKN1A,CDKN1B,FOS,GDF15,IL1A,KCNA3,LGALS3,MTHFD2,OSMR,PSPH,SERPINE1,SHMT2,TNFRSF12A,VEGFC	460 (19)
TAFAZZIN	-0.31	enzyme		0.808	0.000225	ACTA2,AHNAK2,ANKRD1,AXL,BASP1,BAX,CCN2,CCR7,EGR2,HADHA,IRS1,KIT,LDLR,LRP2,MMP25,MYOF,PHACTR2,PLK2,PLOD2,PRSS23,RUNX2,SERPINE1,TAGLN,TFPI2,TGFB1	512 (22)
CG		complex		0.802	1.81e-07	ABCB1,ACTA2,ADCYAP1,ADM,ANGPTL2,BAX,BHLHE40,BMP2,BRCA2,CCNA2,CDK1,CDKN1A,CDKN1B,CSF1,CX3CL1,DBI,DHCR7,EGR1,EMP1,EPHB6,FAS,FOS,FOSL1,FOSL2,GASK1B,GJA1,HAS2,HMGCR,HSD17B7,IL13RA2,IL1A,ITGA1,ITGA2,ITGA8,ITGAV,ITGB3,ITPR1,JUNB,KISS1,LDLR,LEPR,LIF,LIN28B,LRP1B,MELK,MMP10,MMP2,MVK,NPR1,PCED1A,PDGFC,PNOC,PODXL,RUNX1,RUNX2,SDC4,SELENOP,SREBF1,ST8SIA4,STEAP1,TFPI2,TNFRSF12A,VEGFC	609 (19)
ERK1/2		group		0.8	2.23e-06	BAX,BMP2,C3,CCN2,CCR7,CDC25C,CDK1,CDKN1A,CDKN1B,CYBB,DKK1,EGR1,ETS1,FOS,FOSL1,FOXO1,GJA1,HAS2,ID3,IL12A,IL1A,ITGA2,ITGB3,JUNB,KIF2C,LDLR,LEPR,MAP3K10,MAPT,MMP10,MMP12,MMP2,NR4A3,POLB,POMC,POSTN,RUNX2,SERPINE1,SLC12A4,SLC12A7,TACR1,TAP1,TAP2,TNFRSF10B	577 (18)
WNT1		cytokine		0.796	7.81e-05	ACTA2,CCDC80,CDKN1A,CDKN1B,DKK1,DLL4,DNAJC1,EEF1A1,EGR1,FOS,FZD2,HES1,IGF2,JUNB,KIT,NKX2-2,RPS6,RUNX2,SERPINE1,SIM1,TLX3,VEGFC	574 (22)
methylprednisolone		chemical drug		0.795	2.74e-05	ABCB4,ABCC9,ADAM17,AK4,AKR7A2,ANGPTL2,ANXA2,ANXA3,BAIAP2,CCN2,CD36,CDKN1A,CYBB,DAB2,DNPH1,EDA,EDNRB,EMP1,EPHX1,FAAH,FBXO32,FDFT1,FOS,GADD45A,GAS5,GHR,GPD1,GPT,HNMT,HPN,ID3,IGF2R,IGFALS,IL1A,IL6R,INPP5D,INSIG1,ITGA2,ITPR1,LDLR,LRP3,MAOB,MDM2,MVK,PC,PLAAT3,PPOX,PRDM1,PRKACA,PRMT1,PTPN6,RELB,RND3,SCEL,SDC4,SERPINB1,SERPINE1,SLC10A2,SLC12A7,SLC16A6,SLC22A7,SLC30A1,SLC7A2,SOSTDC1,TIMP3,TLR3,TLR4,TMSB1…	366 (14)
ASAH1	0.41	enzyme		0.792	0.000762	CCNB2,CERS2,COL1A2,ETS1,NR0B1,NR4A3,RUNX2,TAGLN,TGFB1	290 (7)
Notch		group		0.791	1.9e-06	ACTA2,ADAM12,ADAP1,ADM,ANKRD1,CDKN1A,COLQ,CRIP1,DLL4,GADD45B,GATA3,HES1,ID2,ID3,LTB4R,MMP2,MYLK,NFAM1,SH2D5,SSTR2,ST8SIA4,TAGLN,TGM1,TLX3,TMEM121,TNFRSF1A,TP63	522 (20)
IFN alpha/beta		group		0.784	0.0484	AXL,BAX,CCR7,CX3CL1,CXCL16,IRF8,ITGA2B,MMP10,SOCS1,TLR3
temozolomide		chemical drug		0.783	0.000813	BAX,CDC25C,CDKN1A,FAS,ITGAV,ITGB3,MMP2,TNFRSF10A,TNFRSF10B,TP63	499 (19)
sodium arsenite		chemical drug		0.775	3.07e-05	BAX,CDK6,CDKN1A,CDKN1B,EGR1,FOS,FTH1,GADD45A,GADD45B,GPT,LITAF,RND2,SLC2A4,SOCS1,TNFRSF10B	475 (19)
NEDD9	1.335	other		0.775	0.000839	ADM,BHLHE40,BMP2,FOS,GALNT14,GDF15,ITGA2,KIT,LYPD1,MMP2,NEK5,PLOD2,PPP2R2C,SERPINE1,SLC1A1	390 (18)
NEUROD1	1.12	transcription regulator		0.77	0.0184	CDKN1A,INSM2,NEUROD1,NEUROG3,NKX2-2,NTRK3,PDE6B,POMC,RDH12
AHR		ligand-dependent nuclear receptor		0.768	4.62e-07	A4GALT,ACACA,ACOX1,ACP5,ACTA2,ADM,BAX,CASP8,CCNA2,CCR7,CD36,CDC25C,CDK1,CDKN1A,CDKN1B,CDKN2C,CERS2,COL14A1,COL16A1,COL1A2,COL4A2,COLQ,DACT2,EGR2,ENTPD1,FAS,FOS,FOSL1,GADD45A,GDF15,HES1,HMGCR,ITGBL1,JUNB,KIT,LTBP1,MMP2,MT2A,NEDD9,NID2,NPTX1,NQO1,PCDH8,PDGFB,PRKCQ,SCD,SDSL,SERPINE1,SIM1,SLC1A1,SLC1A4,SLC22A7,SREBF1,SYT12,TGFB1,TIMP3,TNFRSF14,TNFRSF19,TXN,VEGFC	615 (21)
THBS1		other		0.768	0.0163	CCN2,COL1A2,EGR1,MMP2,TGFB1,TNFRSF10A,TNFRSF10B
NANOG		transcription regulator		0.765	0.00826	ABCB1,BMP2,CDK6,EGR1,FOS,HOPX,HOXA1,ID2,ID3,KDR,LHX2,LHX5,LTBP1,MIXL1,NKX2-2,NPTX1,PHACTR2,RCAN1,THBS2,VSTM2A	408 (5)
miR-133a-3p (and other miRNAs w/seed UUGGUCC)		mature microRNA		0.764	0.0115	CCN2,FSCN1,HCN2,RUNX2,SLC2A4,STK3
MYOC		other		0.762	0.000236	CARD10,CHRDL1,DAB2,EGR2,FBN1,FBXO32,FSCN1,HHIP,IGFBP5,MAFK,PTEN,RAB27B,RHBDF1,RUNX2,SLC7A11,SOSTDC1	349 (7)
PPM1A		phosphatase		0.762	0.00196	CDKN1A,ITGAV,MMP2,PTEN	538 (21)
ITGB8	1.114	other		0.762	0.00655	APOE,CDKN1A,RAC2,TGFB1	478 (19)
N-cor		group		0.761	1.31e-05	ACACA,CD36,CDK6,CDKN1A,DHRS3,FASN,G6PD,HES1,HIVEP2,IL1A,LHPP,MMP12,MMP2,PDGFB,PLA2G3,RNF144B,SCD,SLC2A4,SOCS1,SREBF1	560 (24)
EGFR		kinase		0.759	0.000457	A4GALT,ACOT7,ACTA2,AGO2,BAX,CCN2,CCNA2,CD63,CDK1,CDK6,CDKN1A,CDKN1B,E2F2,EGR1,EGR3,FAM234A,FASN,FBN1,FOS,FOSL1,FOSL2,GADD45A,GALNT10,GAS5,GHR,GJA1,HAS2,HNRNPA1,HSPB1,IGF2,IGFBP5,IL13RA2,IQUB,ITGA2,JUNB,MME,MMP2,OSMR,PCDHGA12,PLA2G4A,PODXL,POMC,POSTN,PTEN,PTTG1IP,RUNX1,RUNX2,SERPINE1,SLC7A11,ST3GAL2,TNC,TNXB,TTYH3,WEE1	579 (23)
SCARB1	-0.662	transporter		0.756	1.48e-05	APOA1,APOE,CD68,CX3CL1,FABP3,FASN,FBXO32,FOXO1,HMGCR,LDLR,LTA,SESN1,SREBF1	452 (23)
Growth hormone		group		0.756	2.97e-06	ACACA,APOE,ARID5B,BMP2,BMP7,C3,CD36,CX3CL1,CYP27B1,EGR1,FASN,FDPS,FOS,FOSL2,FTH1,G6PD,GDF15,GHR,GPT,HES1,HOXA1,IGF2,IGFALS,IGFBP5,JUNB,KLF10,LDLR,LEPR,MSTN,NEDD9,PLAAT3,PLK2,RAB3A,SOCS1,SSTR1,TBC1D4,TGFB1	661 (28)
mir-148		microRNA		0.754	0.04	ACTA2,EGR1,LDLR,MMP2,PTEN,SOCS1
FOXO1	1.434	transcription regulator		0.753	3.84e-08	ABCB4,ACACA,ANGPT1,ANXA3,ASPM,BAX,BRIP1,CASP8,CCN2,CCNA2,CCNB2,CCR7,CD36,CDK1,CDKN1A,CDKN1B,CDKN2C,COL4A2,DEPDC1,DIO2,DLGAP5,DRC7,EDNRB,EGR1,EGR2,FAS,FASN,FBXO32,FDPS,FOS,FOXO1,GADD45A,GADD45B,GATA2,GPD1,HMGCR,IL17RA,IRS1,ITGAV,ITGB2,JUNB,KIF18A,MTTP,MVD,NDUFA9,NEK2,NEUROD1,NUSAP1,PAX5,PBK,POMC,PRDM1,PTEN,RUNX2,SCD,SERPINB1,SERPINE1,SESN1,SLC2A4,SOX4,SPC25,SQLE,SREBF1,TGFB1,TNFRSF9	573 (21)
BAG1	-0.65	other		0.747	0.0276	CDKN1A,FOS,GADD45A,MAPT,MT2A
Ahr-aryl hydrocarbon-Arnt		complex		0.747	0.0119	BAX,CDKN1A,CDKN1B,FAS
GSK3B		kinase		0.746	0.0224	BAX,CDC25C,CDKN1A,CDKN1B,FOS,KDR,KIF3B,NEUROD1,NTSR1,RND2,SERPINE1,SREBF1,SYN1,TNFRSF10B,TP63
Raf		group		0.735	0.000173	CDKN1A,CDKN1B,EGR1,FOS,FOSL1,GDF15,GRIN1,HAS2,ID2,PTEN,RND3,SLC16A6,TAGLN,TOP2A	571 (21)
SNAI1		transcription regulator		0.734	0.00102	ANKRD1,AXL,CCN2,CDH4,CDKN1A,COL1A2,DKK1,ELF4,FASN,FOS,FOSL1,GDF15,IL32,ITGA2,LIF,PTEN,RUNX2,SERPINE1,SPARCL1,TGFB1,TMOD4,TP63	627 (23)
D-fructose		chemical - endogenous mammalian		0.732	5.98e-05	ACACA,ACTA2,CD68,FASN,IL1A,MMP2,RPS6,SCD,SLC2A4,SREBF1,TGFB1,TIMP3	605 (21)
ING1		transcription regulator		0.73	0.0019	BAX,CDKN1A,ERN1,GPR149,MDM2,SERTAD4,TPT1,ZFP36	482 (13)
propofol		chemical drug		0.73	0.021	BAX,CYBB,EGR1,FOS,MMP2,TLR4,ZFP36
taurocholic acid		chemical - endogenous mammalian		0.728	0.0032	APOA1,ATF3,EGR1,GADD45B,KDR,SLC10A2,TP63	583 (21)
OSMR	2.165	transmembrane receptor		0.728	0.00299	BAX,FASN,FOS,IL6R,JUNB,LRG1,OSMR,SCD,SOCS1,SREBF1,ZFP36	515 (20)
acteoside		chemical - endogenous non-mammalian		0.722	0.0115	BAX,FOS,MMP2,NQO1,PTPN6,SNCA
actinomycin D		biologic drug		0.719	2.86e-10	ADM,APOA1,ARC,BAX,CASP7,CCN2,CDC25C,CDKN1A,CDKN1B,COL1A2,DIO3,ETS1,FAS,FASN,FOS,FOSL2,FTH1,GADD45A,HNRNPA1,HTR1A,ID2,IGFBP5,IRS1,ITPR2,ITPR3,LTA,LTB4R,MDM2,MMP12,MMP2,MTTP,NR0B1,PDE3A,PTHLH,RRM2B,SERPINE1,SLC12A4,SLC30A1,TACR1,TAP1,TGFB1,TNFRSF10A,TNFRSF10B,TNFRSF9,VEGFC	540 (14)
EOMES		transcription regulator		0.714	6.48e-06	ACTA2,ADCYAP1,ADM,BHLHE22,CEMIP2,DUSP14,FREM1,FZD8,ITGA1,ITGA2,KCNQ3,KDR,MICAL2,MIXL1,NEFL,NHLH2,NXPH4,PRDM1,PREX1,RND3,TFPI2,TSHZ1
NR2C2	0.603	ligand-dependent nuclear receptor		0.707	0.0185	ACOX1,APOE,CD36,GPT,HADHA,IL32,POMC
PD 123319		chemical drug		0.707	0.000638	BAX,CYBA,FASN,FOSL2,KDR,POMC,SERPINE1,TGFB1	510 (19)
chenodeoxycholic acid		chemical - endogenous mammalian		0.705	0.00713	ABCB4,APOA1,APOE,CD36,EGR1,FASN,IL1A,LDLR,LRP2,MTTP,PLTP,SLC10A2,TNFRSF10B	513 (25)
ID2	-1.616	transcription regulator		0.699	3.36e-06	ACTA2,ADM,BMP7,CCR7,CDK1,CDKN1A,CDKN2C,CSF1,DLL4,E2F2,EGR2,FAS,FCER1G,FOXO1,GADD45B,GATA3,ID3,IL6R,IRF8,ITGA1,ITGB3,LEPR,LMO2,LTA,MMP2,NFKBID,NR4A3,POU2F2,PTPN5,RELB,RPRM,SMOC2,SOX4,TNFRSF19,TNFRSF1A	412 (20)
quercetin		chemical drug		0.698	0.000162	ACOX1,APOL2,BAX,BCYRN1,BHLHE40,C3,CAPN1,CD63,CRIP1,DUSP5,EGR1,FASN,FBL,FCGBP,FOS,FZD10,GAS5,GPT,IL32,KLF10,LDLR,LEPR,MMP12,NEDD9,NPAS2,PIN1,PON2,SLC16A6,THSD4,TNFRSF10B,ZFAS1	544 (19)
miR-29b-3p (and other miRNAs w/seed AGCACCA)		mature microRNA		0.696	0.0339	CDK6,COL1A2,COL4A2,FBN1,GPR37,INSIG1,LOXL4,NID2,PDGFB,PLOD2,PTEN
fluticasone propionate		chemical drug		0.694	0.00302	ADM,C3,CD36,CYP27B1,EMP1,FSCN1,GADD45B,GLDN,HCP5,HTRA1,IL1A,IRF8,MT2A,RCAN1,SDC4,SELENOP,SERPINE1,SESN1,SLC16A6,TAP1,TGFB1,TIMP3	511 (16)
IRF4		transcription regulator		0.694	0.0165	CANX,CD68,CDK1,CDK6,CEMIP2,DBI,DNASE2,ENTPD1,GATA3,IL12A,IL17RA,INPP5D,ISG20,PAX5,PRDM1,PRKCQ,RPL6,RPS3A,RUNX2,TMSB10/TMSB4X,TNFRSF9
naloxone		chemical drug		0.689	0.0417	FOS,NR4A3,POMC,SLC2A4
CRH		cytokine		0.686	0.0184	BAX,CCNA2,DIO2,FOS,JUNB,KCNMB1,NTSR1,POMC,SYN1,TLR4
PTGES		enzyme		0.686	0.00808	ANXA2,CCN2,CDKN1A,CDKN1B,CYBA,CYBB,EGR1,NOP2,RPS3A,SERPINE1	548 (20)
CASZ1	1.141	enzyme		0.677	2.75e-05	ABCC9,CASQ1,DCC,GRIN3A,HTR1B,ITGA10,KCND2,MYOF,NEFL,RAMP1,TP63
PI3K (family)		group		0.672	6.16e-05	ACTA2,ADM,CDKN1B,FASN,FBXO32,FDPS,FOS,FOXO1,FTH1,MMP12,MMP2,NQO1,PDGFB,PREX1,PTEN,SERPINE1,SOX4,SREBF1,TNC,TNFRSF10B	572 (20)
tetrachlorodibenzodioxin		chemical toxicant		0.671	0.041	ABCB1,ACOT7,ACOX1,ACTA2,ADM,ANGPT1,ARL6IP1,BAX,CCN2,CCNA2,CD36,CDCA5,CDKN1A,CDKN1B,DACT2,ELN,FAS,FOS,GRIN1,HES1,ID3,IGF2,IRS1,KCNA3,LRP2,MICOS10-NBL1/NBL1,NEDD9,NPTX1,NQO1,PAX5,PODXL,PRDM1,SERPINE1,SESN1,SIM1,SLC12A7,SLC2A4,TGM1,TMEM47,TNC,TNFRSF19,TXN,VEGFC
IgG		complex		0.668	4.13e-07	ACOX1,ADM,APOE,BHLHE40,C3,CDKN1A,CSF1,DHCR7,DUSP14,EGR1,EGR2,EGR3,EMP1,ENTPD1,FOSL2,FOXO1,GADD45B,HSPB1,IFIH1,IL16,IL6R,INPP5D,ITGB2,ITGB8,JUNB,LDLR,LGALS3,LIF,MMP12,MMP2,NINJ1,PTPN6,RELB,RND2,RND3,SDC4,SERPINE1,SLC16A6,STAB1,TAP1,TGFB1,TLR3,TLR4,TNC,TNFRSF10A,TNFRSF9,ZFP36	565 (16)
PKNOX2		transcription regulator		0.665	0.00158	CDKN1A,EGR1,FAS,GADD45A,IGFBP5,RPRM
S100A9		other		0.663	0.012	ATF3,BHLHE40,C3,CP,ELN,FAS,FOSL1,GPR37L1,LTBP1,MMP2,NR4A3,NTRK3,PCDHGB5,PDGFC,PLK3,POSTN,RXRG,SLC6A12,STAC2,TNFRSF9
GCG		other		0.662	0.00354	CCN2,ELN,FASN,FDPS,FOS,FOSL2,HMGCR,NEUROD1,NEUROG3,PLK3,SLC2A4,SREBF1,TGFB1	542 (21)
POMC	-2.7	other		0.66	0.018	CDKN1B,FOS,FOSL1,FOSL2,GALP,IGF2,JUNB,LDLR,NR0B1,NR4A3,NR5A1,POMC,SDC2
TEAD1	0.349	transcription regulator		0.658	1.86e-05	ACTA2,ADM,AK5,ARID5B,CCN2,CDK6,CDKN1A,CDKN1B,GPR37,IGFBP5,PDGFRL,POSTN,PURB,SDC2,TAGLN,TP63	497 (18)
TEAD4		transcription regulator		0.658	1.84e-06	ACTA2,ADM,AK5,ARID5B,CCN2,CDK6,CDKN1A,CDKN1B,DGAT2,GATA3,GPR37,IGFBP5,IL13RA2,JUNB,PDGFRL,PLK2,POSTN,RCAN1,SDC2,SLC2A4,TAGLN,TP63	215 (7)
DNMT3A	0.313	enzyme		0.657	0.00041	ADAMTS9,ADCY5,BRCA2,CYBB,E2F2,ENPP6,FCER1G,FOXO1,HOXA1,IGFBP5,IRF8,IRS1,ITGAV,ITPR3,LRP2,MYL9,NQO1,PAX5,PLK2,PTEN,RUNX2,SDC4,SLC12A8,TGFB1,TLR3,TLR4	506 (14)
NR4A3	1.999	ligand-dependent nuclear receptor		0.655	2.26e-05	ACTA2,ADAM8,BAX,CD300C,COL16A1,FOXO1,ITGA8,KIF20A,MEF2C,MMP12,MMP2,MSTN,NQO1,POMC,SCG2,SLC39A8,SYT4,UBE2C	508 (17)
imatinib		chemical drug		0.655	0.00236	ARL6IP1,ATP1A2,ATP5F1D,BAX,BCAP31,BMP2,BMP7,CAPN1,CASP7,CASP8,CCNA2,CDKN1A,CDKN1B,CDKN2C,CYBB,DAB2,ECT2,ESPL1,GADD45A,ITGA1,KDR,KIT,LMO2,MDM2,MME,MT1H,MT2A,NDUFA4L2,NQO1,POLD1,PTTG1,SLC25A6,TCIRG1,TGFB1,TNFRSF10A,TNFRSF10B,TNFRSF1A	518 (21)
BMP2	-1.088	growth factor		0.654	1.84e-05	ACP5,ACTA2,ATP2C2,BHLHE40,BMP2,CDKN1A,CDKN1B,COL1A2,CPA1,CSF1,DKK1,ETS1,FOS,FOXO1,GADD45B,HAS2,ID2,ID3,IGFBP5,JUNB,KLF10,MEF2C,MSX2,NTRK3,POMC,POSTN,RUNX2,SOSTDC1,TAGLN,TG,TIMP3,TNN,XPC	581 (21)
ciglitazone		chemical drug		0.652	0.0281	ACTA2,APOE,BAX,CD36,CDK1,CDKN1A,CDKN1B,CYBB,GPD1,GRB7,KIT,MMP2,NEUROD1,PTEN,SERPINE1,TGM1
oleoyl-estrone		chemical drug		0.651	0.00434	ACACA,FASN,G6PD,INSRR,LDLR,PRMT1	321 (7)
INS		other		0.651	1.77e-06	ACACA,ACTA2,ADM,ANO1,APOA1,CCN2,CD36,CDKN1A,EGR1,EGR2,FAS,FASN,FOS,FOSL1,FOSL2,FOXO1,HMGCR,IGFBP5,IRS1,JUNB,PLK2,PTEN,SCD,SLC2A4,SNCA,SREBF1,SSTR1,SSTR5,TGFB1	629 (23)
LOC105372576		other		0.649	0.00667	CDK6,FOS,MMP10,NUF2,RPS27,TIMP3,TNFRSF12A
torin1		chemical reagent		0.647	2.05e-13	CDKN1B,EEF1A1,EEF1B2,EEF2,FASN,HNRNPA1,NDUFA9,RPL10,RPL10A,RPL13A,RPL19,RPL21,RPL26,RPL27,RPL29,RPL32,RPL34,RPL36,RPL37A,RPL39,RPL5,RPL6,RPL7,RPL7A,RPS12,RPS15A,RPS2,RPS23,RPS25,RPS27,RPS27A,RPS28,RPS29,RPS3,RPS3A,RPS4X,RPS5,RPS6,RPS7,RPS9,RUNX2,TAGLN,TCIRG1,TPT1	227 (6)
ZBTB17		transcription regulator		0.64	3.11e-14	ASPM,BHLHE40,CCNA2,CCNB2,CDCA8,CDK1,CDKN1A,CEP55,DDB2,ECT2,EDA2R,EGR1,KIF20A,KIF2C,KIT,LDLR,NDC80,NEK2,NTRK1,NUF2,NUSAP1,OSMR,PBK,RRM2B,SGO2,SOCS1,TOP2A,UBE2C,ZFP36	507 (21)
NCF1		enzyme		0.64	0.00562	ACTA2,CDKN1A,HAS2,IFIH1,SERPINE1,TGFB1,TNFRSF14	403 (16)
IL33		cytokine		0.64	0.013	APOE,AXL,C1QL2,CD36,CX3CL1,CXCL16,DGAT2,EGR2,EGR3,ENTPD1,ETS1,FAS,FOSL2,GADD45B,GATA3,ID2,IL1A,JUNB,LEPR,MMP12,MYLK,MYO15A,NFKBID,PDGFB,POU2F2,PRDM1,RAMP1,RELB,SDC4,SERPINB1,SERPINE1,SLC7A11,TACR1,TGFB1,TNFRSF9,VEGFC
KDM3B	0.443	enzyme		0.632	0.00332	ADRA2A,ARL6IP1,CCN2,CMBL,COLEC12,DEPDC1,DLGAP5,GATA2,HJURP,IRS1,MYLK,PALMD
MXD1		transcription regulator		0.632	0.0451	CCNA2,CCNB2,CDK1,CENPE,COX20,ITGA1,NEDD9,NOP2,RPS2,TOP2A
HOXA10		transcription regulator		0.629	0.00132	ADM,APOE,ATF6B,ATP1A2,CDKN1A,CYBB,DKK1,EGR2,FCER1G,GJA1,HMGCR,ID2,IGFBP5,ITGB3,KLF10,LEPR,MICOS10-NBL1/NBL1,MYLK,PCP4,RIT2,RPL37A,SCD,SSPN,TNXB
molybdenum disulfide		chemical reagent		0.626	6.06e-05	ACTA2,CD248,COL16A1,COL4A2,DKK1,ELN,FBN1,FTH1,IGFBP5,ITPR3,KISS1,LDB3,LMOD1,LRRC17,NID2,NQO1,PLA2G4A,PLTP,PODN,RCAN1,STEAP1,STK38L,TFPI2
Rxr		group		0.625	0.00955	APOE,BMP7,CD36,CDKN1A,EEF2,GADD45A,HNF1B,HR,IL1A,INSIG1,ITGB2,MMP2,PDGFB,PLTP,SREBF1	414 (20)
hydroxypropyl-beta-cyclodextrin		chemical drug		0.625	0.0423	CD68,HMGCR,IL1A,LDLR,MYLIP
MAP3K14	0.9	kinase		0.621	0.000957	ACACA,ACTA2,ADAM8,FAS,FASN,GADD45A,IL1A,LTA,PLA2G4A,PON2,PTEN,RCAN1,RELB,SREBF1	431 (16)
ursodeoxycholic acid		chemical - endogenous mammalian		0.62	0.00179	ABCB1,BAX,CCN2,COL1A2,CX3CL1,FASN,GPT,IRS1,LGALS3,SLC10A2,SREBF1,TGFB1	503 (22)
MIF		cytokine		0.618	0.00694	ACTA2,BAX,CDKN1B,CXCL16,DGAT2,FASN,FOS,IL12A,IL16,IL17RA,ITIH5,MMP2,RPS27,SREBF1,TGFB1,TLR4,TRIM22	415 (16)
ATF2		transcription regulator		0.617	0.00936	ANGPTL2,ATF3,CCNA2,DUSP5,EGR1,ENTPD1,FOS,GADD45A,ITGB8,MT2A,MYLK,PENK,PTEN	591 (18)
UCHL1	-0.323	peptidase		0.616	0.0138	CDKN1A,GOLM1,LDLR,PLA2G4A,PRSS23,RPL7,RPS6,SERPINE1,SLC39A8,UBA7,VWA5A
SPHK1	0.687	kinase		0.615	0.0246	ACTA2,CCN2,CDKN1A,COL1A2,EGR1,ERN1,SERPINE1,TAGLN
OXT		other		0.608	0.0136	FASN,FOS,GJA1,MEF2C,MYL7,RCAN1
PKM	-0.342	kinase		0.607	0.0419	ACOX1,CD36,CDKN1B,EGR1,FASN,LSS,MMP2,PC,SDC2,VEGFC
IRF2	0.79	transcription regulator		0.607	0.0195	ANXA13,CDKN1A,CDKN1B,CLIC1,DUSP5,FAM111A,FCGBP,IL12A,IRF8,OPN3,SOCS1,TAP1,TAP2,TLR3,TLR4,TMEM256
TMSB4		group		0.6	0.00722	BMP2,ITGA1,ITGA2,RUNX2,SERPINE1	244 (9)
YAP/TAZ		group		0.6	0.0091	AJUBA,AXL,CCN2,HSPB1,IL1A
ABL1	-0.659	kinase		0.595	0.000304	BMP2,C3,CCNA2,CDKN1A,CDKN1B,CSF1,FAS,GADD45A,MDM2,TP63	514 (20)
PRKG1	-0.654	kinase		0.594	0.000189	ACTA2,ALOX15,CCN2,CDKN1A,CDKN1B,FOS,SERPINE1,TAGLN,TGFB1	555 (24)
onapristone		chemical drug		0.594	0.0119	ADCYAP1,NPY1R,RUNX1,TGFB1
FOXP3		transcription regulator		0.588	4.12e-06	CCR7,CD200R1,CDKN1A,CSF1,DDB2,EGR1,ENTPD1,FOS,FOSL2,GATA3,GPR83,ID2,IL17RA,IL6R,LAG3,LGALS3,LTA,LTB4R,METTL9,MMP2,NPR1,NR4A3,NTRK3,POLD1,PRDM1,RRM2B,RUNX1,SDC4,TGFB1,TXN	547 (20)
fatty acid		chemical - endogenous mammalian		0.578	0.000238	ACACA,ACOX1,APOA1,BAX,CD36,CDKN1B,FASN,IRS1,LDLR,LEPR,NEUROD1,NR4A3,PLIN5,PTEN,SCD,SERPINE1,SLC2A4,SREBF1,TNFRSF10B	393 (16)
estradiol valerate		chemical drug		0.577	0.0241	ITGB8,LTBP1,POMC,TGFB1
ABCA1		transporter		0.573	0.0013	APOA1,APOE,DGAT2,FASN,FDFT1,HMGCR,INSIG1,LDLR,SLC2A4,SREBF1,TLR4	527 (23)
TWIST1		transcription regulator		0.566	6.8e-06	ACTA2,ASPM,AXL,BAX,C3,CDKN1A,CELSR1,ETS1,FAS,FCGBP,FOS,FOSL1,FOXO1,HEG1,IGFBP5,ITGA8,ITGB3,KIT,LRG1,MME,MMP2,MXRA8,RELB,RUNX2,TGFB1,THBS2,TIMP3,TLL2	561 (26)
HGF		growth factor		0.563	4.84e-09	ABCB4,ACTA2,ANGPTL2,ATF3,BMP2,CALCRL,CASP8,CCN2,CDC25C,CDK1,CDKN1A,CDKN1B,CDKN2C,CDKN3,CELSR1,COL1A2,CSF1,EBP,EDA,EGR1,EMP1,ENTPD1,ETS1,FOS,FOSL1,GEM,HES1,INSIG1,IRF8,ISG20,ITGA2,ITGB8,ITPR1,ITPR3,KIF15,KIF2C,LDLR,LTA,MDM2,MELK,MMP10,MMP2,NAB2,NDC80,NEK2,NID2,NOP2,NR4A3,OSMR,PGF,PTHLH,PTPRR,PTTG1,RIN1,RUNX2,SERPINE1,SSTR1,STAB1,TACR1,TAGLN2,TGFB1,TIMP3,TMEM97,TNFRSF10B,TNFRSF10C,TNFRSF1A,TP63,TTK…	553 (19)
tributyltin		chemical reagent		0.563	0.0114	ACOX1,ATP5F1D,CCN2,COL1A2,DGAT2,HTRA3,ITGB3,KANK3,PARM1,SCG2,SREBF1,STAC2,THBS2,TNC,UNC13C,ZNF423
CSF2		cytokine		0.561	1.64e-07	ACP5,ACTA2,ADAM17,ADAM8,BAX,C3,C5AR1,CCNA2,CCR7,CD63,CDCA3,CDCA5,CDCA8,CDK1,CDKN1A,CDKN1B,CDKN2C,CENPE,CSF1,CYBB,EGR1,EGR2,EGR3,ELN,F2RL2,FAS,FOS,FOSL1,GDF15,HAS2,HJURP,HMGCR,ID2,ID3,IL16,IL1A,IL32,INPP5D,ITGB3,JUNB,KCTD11,LAMP3,LTA,MDM2,MME,MMP2,MPP1,NAB2,NEK2,NR4A3,NUSAP1,OSMR,POLD1,RELB,RRM2B,SLC2A4,SLC7A11,SOCS1,SPC25,SREBF1,TGFB1,TLR4,TNFRSF10D,TNFRSF1A,TNFRSF9,TOP2A,TPT1,UBE2C,ZFP36	606 (17)
methamphetamine		chemical drug		0.561	0.00447	ACOX1,BAX,BMP7,CAST,EGR1,ELP4,FAS,FOS,FOSL2,IL1A,MMP2,SH3GLB2,TNFRSF1A,TXN	508 (19)
RLN2		other		0.56	0.000775	ACTA2,CD36,EDNRB,FOS,MMP2,TGFB1,TLR4	280 (13)
SATB2	-0.641	transcription regulator		0.555	0.0106	BAX,BHLHE22,CX3CL1,FLVCR2,IL32,ITGA8,MDM2,PDE3A,SDC2
INHBB	-0.808	growth factor		0.555	0.0481	NKX2-2,SERPINE1,SOSTDC1,THBS2,TNC
HSD17B4	-0.576	enzyme		0.555	0.0236	ACOX1,BMP2,CD36,FASN,LPCAT3
ANGPTL4		other		0.555	0.00722	CD36,DGAT2,ERN1,FASN,SREBF1	149 (7)
mir-27		microRNA		0.553	0.024	ABCB1,BMP2,DLL4,FASN,FOXO1,MSTN,RUNX1,SLC2A4,SREBF1,WNT3A
PAX8		transcription regulator		0.552	0.00539	CCNA2,CDKN1A,DIO2,DIO3,HCN2,HR,POMC,TG
nocodazole		chemical reagent		0.546	0.0448	BCYRN1,CDK1,CDKN1A,CDKN3,FOS,MDM2,NEK2,PTPN6,PTTG1,SCD,STK3
PRKAA1	0.874	kinase		0.542	0.0206	ACOT7,ACTA2,ATF3,BAX,CD302,CDKN1A,CDKN1B,DDAH1,ERN1,GHR,ID2,ITIH5,LITAF,MYLK,NPEPL1,PTPRR,RND3,SERPINI1,SYT4
ARID1A		transcription regulator		0.533	0.00992	ACTA2,CCNB2,CDKN1A,CITED1,DLL4,FZD2,GATA3,HES1,HS3ST4,IL1A,MEF2C,NTSR1,TP63,ZFPM2	636 (24)
L-glutamic acid		chemical - endogenous mammalian		0.53	1.02e-08	ACTA2,ASL,BAX,CDKN1A,DHCR24,EGR1,FASN,FDFT1,FOS,GADD45B,GRIA2,GRIN1,GRM5,HMGCR,HMGCS1,IDI1,INSIG1,JUNB,LIF,MMP2,PLA2G4A,POMC,RUNX2,SCD,SELENOP,SLC1A1,SQLE,TAP1,TAP2,TMEM97	653 (24)
DAB2	1.728	other		0.528	0.000608	DAB2,FOS,HMGCR,LRP2	83 (4)
AMPK		complex		0.524	0.00123	ACACA,BAX,BMP2,CDKN1A,CYBB,EGR1,FASN,FBXO32,FSCN1,GJA1,LITAF,MSTN,MT-ND1,RUNX2,SERPINE1,SLC2A4,SLC6A8,SREBF1	614 (25)
ELF4	2.124	transcription regulator		0.522	0.0107	ABCB1,CCR7,CDKN1A,DUSP5,KIT,MDM2,RCAN1
trabectedin		chemical drug		0.517	0.000397	ABCB1,ARL6IP1,CDK1,CDKN1A,G6PD,GADD45A,H4C11,NR0B1,PMEL
triamcinolone acetonide		chemical drug		0.51	0.00172	ATF3,BAX,BHLHE40,BMP2,BMP7,CHL1,E2F2,EFS,EGR1,F10,FOS,INSIG1,ITGA10,JUNB,KCND1,KLF10,LDLR,MT1H,MT2A,PLK2,PSPH,RUNX1,SCD,SCG2,SOX4,ST8SIA4	350 (13)
luteolin		chemical drug		0.501	0.0134	BAX,CDK6,FAS,FOS,IRS1,MMP2,MTTP,TLR4,TNFRSF10B
resveratrol		chemical drug		0.496	0.000154	ACTA2,ADAM17,ATF3,BAX,BMP2,CD36,CD68,CDK6,CDKN1A,CDKN1B,CX3CL1,CYBB,EGR1,FAS,FASN,FOS,FOSL1,FOSL2,FOXO1,GATA3,GDF15,HAS2,HMGCR,IGF2,ITGA1,ITGA2B,KDR,LDLR,LITAF,MMP2,NQO1,PDGFB,PPP1R13B,SERPINE1,SLC10A2,TGFB1,TGM1,TNFRSF10A,TNFRSF10B	608 (21)
SH3BP2		other		0.492	0.0293	FOS,ITGAV,ITGB3,KIT
WBP2	-0.688	transcription regulator		0.471	0.00419	CASP7,COLEC12,EGR1,HAS2,HHIP,HMGB2,HNMT,ITGB3,MBOAT1,OGA,PLPPR2,PRKACA,SLC7A11,SOX4,SPACA9,TAGLN,TLR3,UCN2
IL6R	1.549	transmembrane receptor		0.47	0.0315	ACTA2,CD36,CDKN1A,CDKN1B,COL1A2,IGF2,IGFBP5,IL6R,MMP2,PENK,TGFB1
IHH		enzyme		0.466	0.0256	DHH,DKK1,HHIP,HSD17B7,KDR,MEF2C,PLIN5,POSTN,PTHLH,RUNX2,TAL1,TCAP
CGA		other		0.466	0.00992	BAX,EGR2,FOXO1,GATA2,HR,HSBP1L1,IKBIP,KIT,MMP2,NR5A1,PARM1,SHISA2,TIMP3,TP53INP1
BTNL2		transmembrane receptor		0.466	0.00417	ACSBG1,APPL2,CDKN2C,DAPL1,DAPP1,DRC1,ENTPD1,ITIH5,NTRK3,PDE7A,RRAGD,TMEM64
ENG		transmembrane receptor		0.464	0.000245	ACTA2,CCN2,ELN,ITGA1,ITGB3,KDR,PDGFB,RAC2,SERPINE1,TGFB1	392 (21)
bucladesine		chemical toxicant		0.462	6.33e-06	ADM,APOE,C5AR1,CAMK1G,CASZ1,CDKN1A,DIO2,EGR1,EGR2,FAAH,FOS,FOSL1,FOSL2,FOXO1,GADD45B,GALNT14,GDF15,GEM,GJA1,GLS2,HAS2,HHIP,HMGCR,HS3ST1,IGF2,IGFALS,IGFBP5,ITGA1,ITGB2,JUNB,KIT,LDLR,LIF,MACROD1,MME,MMP2,NR0B1,NR4A3,NTRK1,PLK2,POMC,SCG2,SCRT1,SERPINE1,SLC15A1,SLC2A4,SYT4,TGFB1	585 (24)
GNRH1		other		0.457	0.0397	CHRNA9,EGR1,EGR2,FOS,IGFBP5,JUNB,NR5A1,PRKCQ
mir-154		microRNA		0.456	0.00131	BAX,CDKN1B,KIT,KLF10,MMP10,OGA,PTEN	302 (13)
1-palmitoyl-2-oleoylphosphatidylserine		chemical - endogenous mammalian		0.447	0.0423	BMP2,LIF,TGFB1,TNFRSF12A,VEGFC
Ppar		group		0.447	0.0185	ACOX1,APOA1,CYBA,LDLR,MSTN,SERPINE1
Pkg		group		0.447	0.0167	ARC,EGR1,FOS,SLC2A4,TXN
chlorcyclizine		chemical drug		0.447	0.000731	DEPP1,GDPD3,HPN,LSS,TAGLN
P2RY14		G-protein coupled receptor		0.447	0.037	GALR1,ITPR1,PLCH1,SSTR1,SSTR2
Relaxin		group		0.447	0.0236	CD36,GJA1,HAS2,MMP2,TNFRSF1A
VGLL3		other		0.447	0.00563	ADM,ANKRD1,CCN2,COL1A2,GADD45B
DTNBP1		other		0.447	0.0091	GRIN1,GRIN2C,GRIN2D,NPAS1,SLC6A12
RYR2		ion channel		0.447	0.0423	ATF6B,BAX,FOXO1,MMP2,SCN4B
lapatinib/pazopanib		chemical drug		0.447	0.0091	CDH4,EGR1,EPPK1,PRDM1,SLC16A6
MAP2K6		kinase		0.447	0.00519	ACP5,ACTA2,BAX,CDC25C,CDKN1A,IL13RA2,IRS1,LDLR,MMP2,NPR1,RELB,SLC2A4	546 (23)
MAFB	0.289	transcription regulator		0.447	0.0315	CRHBP,EGR2,FCGBP,HS3ST1,ITGA2B,PRDM1,SELENOP,SLC7A8,SLC9A9,STAB1,TAGLN
PCYT2	-0.991	enzyme		0.447	0.00722	CD36,FASN,MTTP,SCD,SREBF1
SULT1E1		enzyme		0.447	0.0167	CD68,FASN,MTTP,SLC2A4,SREBF1
amiodarone		chemical drug		0.447	0.0316	AK4,HPN,LDLR,LSS,SCD,TAGLN
calyculin A		chemical toxicant		0.447	0.0276	CD200R1,CDKN1A,CDKN1B,EGR1,NR4A3
beta-1,3-glucan		chemical drug		0.447	0.00165	FGF1,ITGAV,ITGB3,PDGFB,TGFB1	512 (14)
PFKFB3	-0.619	kinase		0.443	0.00321	CDC25C,CDK1,CDKN1B,PDGFB,TGFB1	579 (20)
SENP1		peptidase		0.44	0.0481	CYBB,LDLR,MMP2,MYLIP,POMC
PRKCE	0.362	kinase		0.44	0.0151	ABCB1,ACTA2,ADAM12,BAX,CDKN1A,EGR1,FOS,ITGA2B,JUNB,LDLR,POMC
GW9662		chemical reagent		0.437	0.0084	ACACA,BAX,CCN2,CD1D,CD36,CDKN1A,FASN,FOS,G6PD,GDF15,INSIG1,KDR,SREBF1,TGFB1	426 (17)
OTX2		transcription regulator		0.426	0.0112	CDH4,CLTRN,DKK1,FLVCR2,NKX2-2,PDE6B,PMEL,POMC,PRDM1,TNC
potassium chloride		chemical drug		0.425	0.00257	ATF3,CASP7,CDK1,CDKN1B,EGR1,EGR2,FOS,ID3,IGFBP5,MEF2C,NEAT1,NPTX1,NR4A3,PTEN,SLC8A3,SYT4	563 (24)
BMP7	1.89	growth factor		0.424	7.47e-05	ACTA2,AP2A1,BMP2,BMP7,CDKN1A,COL1A2,DKK1,F11R,FASN,GJA1,ID2,IGF2,IGFBP5,IRS1,ITGAV,MMP2,MSX2,NDRG1,PENK,POMC,RUNX2,SERPINE1,SLC2A4,SOSTDC1,TAGLN,TGFB1,WNT3A	450 (18)
ADRB		group		0.424	5.62e-11	ACAT2,ANKRD1,ATF3,AXL,BAX,BHLHE40,BRCA2,CCNA2,CD68,CDK6,CDKN1A,CDKN1B,DIO2,ENDOD1,FAS,FDPS,FOS,GADD45A,GDF15,HMGCS1,HSD17B7,INSIG1,JUNB,LSS,LTBP1,MVD,NEK2,NPM3,NQO1,NR4A3,PDGFB,SLC6A9,SLC7A11,WEE1	622 (26)
NREP	-0.259	other		0.421	0.00321	ACTA2,MMP2,PDGFB,TAGLN,TGFB1	361 (7)
HDAC7	0.313	transcription regulator		0.415	0.0113	CDKN1A,DLL4,MMP10,PTEN,RPRM
deoxycholate		chemical - endogenous mammalian		0.415	0.03	BAX,EGR1,GJA1,GLS2,KCNJ10,LDLR,TNFRSF10B,TP63
AEBP1		peptidase		0.414	0.0031	ACTA2,APOE,CD36,COL1A2	510 (17)
KRAS		enzyme		0.41	0.000455	AEN,AGO2,AKAP5,ATF3,AXL,CAVIN1,CCDC80,CCN2,CCNA2,CDK1,CDKN1A,CDKN1B,CDKN2C,CLIC5,CX3CL1,CYBB,DDAH1,DUSP5,EEF1A1,EGR1,EGR2,ELN,FAS,FASN,FBN1,FOS,FOSL1,FTH1,G6PD,GADD45A,GALNT10,GJA1,H1-2,HES1,HOPX,HSPB1,IGF2,IL1A,ITGB2,ITGB3,JUNB,LAMP3,LGALS3,LGI3,LIF,LTBP4,MDM2,MELK,MICOS10-NBL1/NBL1,MME,MMP10,MMP2,MYLK,NEK2,NQO1,NR0B1,OSTM1,PC,PODXL,PTEN,PTPN6,PTTG1,PYGM,RPS6,SCD,SDC4,SLC7A11,SREBF1,ST3GAL2,ST3G…	560 (20)
Z-LLL-CHO		chemical - protease inhibitor		0.399	0.00155	AGO2,ATF3,BAX,CCN2,CDKN1A,CDKN1B,CLIC1,CYP27B1,DCC,DDB2,ETS1,FAS,FASN,FOS,FOXO1,HAS2,HMGB2,HSPB1,IRS1,ITPR2,ITPR3,MMP2,NQO1,PIN1,PLK3,PRDM1,PTEN,PTPN5,PTPN6,RUNX2,SLC10A2,SLC1A1,SLC2A4,TNFRSF10A,TNFRSF10B,TTK,TXN,UBE3A,XPC	519 (21)
LEF1		transcription regulator		0.391	0.00274	ACTA2,CASP7,CD1D,CDK1,CDKN1A,DKK1,EPHX1,FAS,GATA3,GEM,GPR83,HAS2,ID2,ITGB8,MMP2,MSX2,NR0B1,PENK,PRDM1,RRAGD,RUNX2	629 (25)
nicotinic acid		chemical - endogenous mammalian		0.391	0.0356	ANGPT1,APOA1,CD36,CD68,FASN,G6PD
LOXL1	0.531	enzyme		0.391	0.00165	ACTA2,ELN,MMP12,MMP2,SNCA	418 (13)
miR-18a-5p (and other miRNAs w/seed AAGGUGC)		mature microRNA		0.391	0.0167	CCN2,CDKN1A,E2F2,PTEN,TP63
Peg13		other		0.378	0.00209	GRIA2,GRIN1,GRIN2C,HTR1A,HTR1B,RASGRF1,UBE3A
ALDH2	-0.984	enzyme		0.378	0.00166	ACTA2,CCN2,MTHFD2,PSPH,SHMT2,SLC1A4,SLC7A11	232 (7)
CX3CL1	1.354	cytokine		0.378	0.0131	BMP7,CCNB2,CDHR1,CSF1,CX3CL1,FZD2,ID2,IL1A,MICOS10-NBL1/NBL1,MMP2,MYLK,NEUROD1,POSTN,PYGM,RHPN2,SOX4,TGFB1
amitriptyline		chemical drug		0.378	0.00101	CDKN1A,CDKN1B,DEPP1,GDPD3,HPN,LSS,TAGLN	238 (7)
APP		other		0.376	8.05e-09	ACTA2,ADAP1,ADCYAP1,APOE,ARC,ATP1A2,ATP5F1D,AXL,BASP1,BAX,C3,CANX,CAPN1,CAST,CCN2,CD68,CDK1,CDK6,CDKN1A,CLIC1,CP,CPLX1,CSF1,CYBB,DBI,DDAH1,DKK1,EGR1,ELN,ERMP1,FABP3,FBL,FOS,FTH1,GALK1,GDF15,GHR,GRIN1,HES1,HMGCR,HNRNPA1,HPCA,HSPB1,IFIH1,IGF2,IGF2R,IGFBP5,IL13RA2,IL1A,ISG20,ITGA1,ITGA2,ITGB3,ITPR3,JUNB,KCNC4,KCND2,LDB2,LDLR,LGALS3,LHFPL2,LIF,LRP1B,MAPT,MEF2C,MME,MMP10,MMP12,MMP2,MT-ND1,NEFL,NENF,NE…	580 (18)
ciprofibrate		chemical drug		0.376	0.000312	ABCB1,ABCB4,ACOX1,ANXA2,CD36,CD63,CES3,COL4A2,CRAT,CSTB,DBI,HADHA,IL1RAP,LHPP,LPCAT3,PALMD,PIPOX,SCD,SELENBP1,SLC10A2,TAGLN2,TNFRSF10A	411 (15)
DYRK1A	0.258	kinase		0.373	8.16e-05	APOA1,CDC25C,CDK1,CDKN1A,IRS1,RCAN1,SERPINE1,UBE2C	581 (21)
CDK4		kinase		0.372	0.00403	CDCA8,CDKN1A,CDKN1B,CDKN2C,CEP55,CPEB1,ELN,ENDOD1,HJURP,KIF20A,KIF2C,MELK,MFSD6,NEK2,PDLIM3,SPC25,TM7SF2,TP53INP1,ZNF423	496 (17)
FAS	1.228	transmembrane receptor		0.366	2.9e-07	ACTA2,ANXA2,ARAP2,BAX,BCL11A,CABIN1,CASP8,CAST,CCN2,CD1D,CD300C,CDKN1A,CDKN1B,COL1A2,COL4A2,CSF1,EGR1,EGR2,F5,FAS,FBN1,FOS,FOXO1,FSCN1,GNG7,IL16,IL17RA,IL1A,IL1RAP,INPP5D,ITGAV,ITGB8,ITPR1,KIF3B,LAMP3,LDLR,LGALS3,MEF2C,MME,NLRP1,P2RY2,RND2,RRAGD,RUNX2,SERPINE1,STK3,STK38L,TAGLN2,TGFB1,TNC,TNFRSF1A,XPC,ZFP36	389 (18)
octreotide		biologic drug		0.365	0.0321	CDKN1A,CDKN1B,FOS,KIT,POMC
GATA4		transcription regulator		0.364	7.13e-05	ACACA,ANKRD1,CCN2,CDCA8,COL1A2,DAB2,DIO2,EPDR1,EPHX1,ESPL1,F10,FOS,GATA3,GJA1,HES1,IGFBP5,IRF8,KIT,LHX5,LRG1,MEF2C,MSX2,MYL7,NR5A1,NUSAP1,PDLIM3,POSTN,PRDM1,PYY,SERPINA5,SGPL1,SLC10A2,TAGLN,TAL1,TTN	226 (10)
HOXA4		transcription regulator		0.359	0.00165	ACTA2,ANKRD1,CCN2,TAGLN,TAGLN2	267 (11)
Irgm1		other		0.355	0.00539	CCNA2,CCNB2,CDCA3,CXCL16,FAS,ID2,ID3,IFIH1,ISG20,KIF20A,NEK2,TLR3,TRIM25,UBE2C	340 (9)
GW3965		chemical reagent		0.351	0.00398	ADRA2A,APOA1,APOE,CCNA2,DGAT2,FASN,FDPS,LDLR,MELK,MVD,MYLIP,PLTP,SCD,SLC2A4,SREBF1,SYN1,TOP2A	268 (16)
ATF4	-0.804	transcription regulator		0.35	3.01e-08	ANKRD1,APOE,ATF3,ATP1A2,BCL11A,CANX,CAST,CDKN1A,CDKN1B,CHAC1,COL4A2,FASN,FUT7,GADD45A,GDF15,IGFBP5,IRAK1BP1,LAMP3,LGALS3,MT2A,MTHFD2,NDRG1,NID2,OSMR,PENK,PSPH,PYCR1,SHMT2,SLC1A4,SLC39A14,SLC44A3-AS1,SLC6A9,SLC7A11,SREBF1,TBL1X,TNFRSF10B,TNFRSF12A	516 (16)
celecoxib		chemical drug		0.348	0.000287	B3GALT5,BAX,CD68,CDKN1A,CDKN1B,FAS,FOS,GADD45A,GDF15,KDR,MDM2,MMP2,SERPINE1,SLC25A6,TLR4,TNFRSF10A,TNFRSF10B,TNFRSF10D,TP63,VEGFC	467 (18)
ID1	-0.402	transcription regulator		0.348	0.00762	CCN2,CDKN1A,CDKN1B,EGR1,GATA3,IGF2,MMP2,NEUROD1,RUNX2,SCD,TG	541 (20)
DLL4	1.435	other		0.346	0.014	ACTA2,DLL4,GATA3,HES1,KDR,PDGFB,RELB,SNCA
benzyl isothiocyanate		chemical - endogenous non-mammalian		0.346	0.0185	BAX,CDC25C,CDK1,CDKN1B,FOS,MMP2,SERPINE1
Focal adhesion kinase		group		0.343	0.0159	ITGB2,MMP2,NEUROD1,NEUROG3,NKX2-2,TAGLN
TNC	1.254	other		0.342	0.00836	CDKN1A,DKK1,FOS,HTRA1,ID2,IL1A,MMP2,TLR4	433 (17)
OLR1		transmembrane receptor		0.342	0.0405	CCN2,CD68,CYBA,CYBB,HAS2,RXRG,TGFB1
ATM	-0.223	kinase		0.341	0.00332	BAX,CCN2,CDC25C,CDKN1A,CDKN1B,FAS,GADD45A,GADD45B,MXD3,PPP2R2C,SERPINE1,TNFRSF10B	588 (22)
fluoxetine		chemical drug		0.341	0.00394	ARC,BAX,DEPP1,EGR1,FOS,HPN,HTR1A,LSS,MMP2,POMC,ST8SIA4,TAGLN,WNT3A	488 (21)
MAPK9		kinase		0.338	6.66e-06	ABCB4,ACACA,BAX,CCN2,CDKN1A,CDKN1B,DIO2,EGR1,FAS,FASN,FOS,FOSL1,FOSL2,GADD45A,GADD45B,HMGCR,HMGCS1,IL12A,ISG20,JUNB,LIF,LTA,MMP12,PLA2G4A,PTEN,SCD,SREBF1,TLR3,ZFP36	507 (15)
CDK4/6		group		0.333	0.0482	CDK6,EEF1B2,HSPB1,NOP2,PCYT1B,PDLIM4,RHPN2,RPL10,RPS6
CIP2A	-0.575	other		0.333	0.035	E2F2,GADD45A,GPR37,GRSF1,H2BC12,NPTX1,S100A16,SLC12A8,SNCA
SUPT16H		transcription regulator		0.333	0.0183	AJUBA,AXL,CDKN1A,DUSP5,EGR1,FAM219A,H1-2,ID2,NEFL,PALMD,RXRG,SCG2,SLC1A4,TTN
betulinic acid		chemical drug		0.332	0.0047	BAX,CYBA,MMP2,PTPN6,SREBF1,TLR4,TNFRSF10B	539 (14)
FGF1	2.483	growth factor		0.322	0.000159	APOE,CCN2,CD68,CDKN1A,DIO3,EGR1,FOS,FZD2,FZD8,HAS2,IRS1,LRRC17,NQO1,POSTN,SERPINB1,SLC7A2,SSTR2,TGFB1,TIMP3,TNFRSF12A,VEGFC	557 (15)
seocalcitol		chemical drug		0.312	0.00299	ANKRD1,BLOC1S1,CDKN1A,CDKN1B,CUBN,FOSL1,GADD45A,IGFBP5,NINJ1,PTEN,SSPN	524 (25)
THRB	-0.646	ligand-dependent nuclear receptor		0.306	0.0161	ACACA,ACOX1,APOA1,CDK6,CDKN1B,CYP27B1,DKK1,F12,FASN,FDPS,FOS,FOSL1,FZD8,H1-2,IL32,LDLR,MMP2,PENK,PTTG1,RUNX2,SERPINE1,SLC2A4,SLC7A11,SREBF1,TGFB1,TNFRSF10A,TP63,WNT8B,ZNF185
(+)-MK-801		chemical drug		0.305	0.00074	ARC,CDKN1A,CNTN2,EGR1,FOS,GJA1,GRIN1,IL6R,ITGA2B,ITGB3,JUNB,RUNX2,SSTR2,SYT3	602 (25)
GSTO1		enzyme		0.302	0.00385	AHNAK2,CELSR1,CHAC1,COL16A1,F11R,IFITM10,NID2,PARM1,PDLIM5,SAMD9,SOX4
TEAD2	-0.949	transcription regulator		0.302	0.000113	ADM,AK5,ARID5B,CCN2,CDK1,GPR37,IGFBP5,PDGFRL,POSTN,SDC2,TAGLN,TP63	234 (7)
EGR2	4.098	transcription regulator		0.3	3.2e-08	BHLHE40,CAST,CDKN1A,CNGB1,DDN,DHCR7,DIO2,EGR1,EGR2,FOS,GATA3,GHR,GRIA2,HMGCR,ID2,ID3,IGF2,IL1A,IL6R,KDR,LAG3,MME,NAB2,NXPH4,PDE7A,PRDM1,PTHLH,RRAD,SCD,SOCS1,SQLE,TXNRD2	553 (19)
S100A8		other		0.3	0.04	ATF3,BHLHE40,CP,ELN,FAS,FOSL1,GPR37L1,IL1A,LTBP1,MMP2,NR4A3,NTRK3,PCDHGB5,PDGFC,PLK3,POSTN,RXRG,SLC6A12,STAC2
SRC		kinase		0.298	0.0254	CAVIN1,CDK1,CDKN1A,COL1A2,FOS,FOSL1,GJA1,HAS2,LDLR,MMP2,NEUROD1,NEUROG3,POSTN,TFPI2,VEGFC
PSEN1	0.582	peptidase		0.297	0.0185	APOE,ARC,ATP1A2,ATP5F1D,AXL,BASP1,BAX,C3,CANX,CTSZ,DBI,EGR1,EMP1,ERMP1,FBL,FOS,GADD45B,GAS5,GJA1,GRIN1,HES1,HPCA,KIF5B,LRP1B,MAPT,MME,OCEL1,PCP4,SNCA,SOCS1,STAB1,SYN1,TGFB1,TNFRSF10B,TNXB,TPT1,TXN,VAMP3
GLI3		transcription regulator		0.291	0.00185	DUSP5,EGR1,FOXO1,HHIP,HMGB2,JUNB,NFKBID,PAX5,PCDH8,PTHLH,RUNX1,RUNX2,TAL1,TNFRSF10A,WNT3A
cinnamaldehyde		chemical toxicant		0.287	0.0339	ACACA,CCN2,EGR1,FOS,FTH1,INSIG1,NQO1,SLC2A4,SLC7A11,TLR4,TRPA1
TAC1	-0.925	other		0.284	0.000839	BAX,FOS,HTR1A,IL1A,KCND2,LDB2,MAPT,MME,NKX6-2,PNOC,PRKACA,SERPINE1,SERPINI1,TACR1,TGFB1	369 (17)
UGCG	-0.508	enzyme		0.283	0.00896	ABCB1,BAX,CDKN1A,GLS2	406 (10)
PIAS1		transcription regulator		0.283	0.000166	ACACA,ACTA2,CDK1,CDKN1A,FASN,GABRA5,GADD45A,MDM2,PTEN,RRAD,SCD,SNCA,SREBF1,TAGLN,UNC13C	491 (22)
ADCY		group		0.277	0.000775	CDKN1A,ENTPD1,FOS,GJA1,ITGA2B,POMC,TXN	522 (22)
BCAP31	1.075	transporter		0.277	0.0423	ACACA,ERN1,INSIG1,SCD,SREBF1
ciprofloxacin		chemical drug		0.277	0.017	ADAM8,ALDH3B1,CD68,COLEC12,LDLR,MMP2,MPP1,MYOF,RAB11FIP1,RPL10A,RPL7A,SHMT2,STAB1,TTYH3
UTP		chemical - endogenous mammalian		0.276	0.00964	HAS2,KCNC4,KCND2,LTA,SERPINE1,TLR4	506 (19)
CTNNB1		transcription regulator		0.267	2.72e-15	ABCB1,ACACA,ACAT2,ACTA2,ADAM17,ADGRG2,ADRA2C,AOC3,BCAP31,BHLHE40,BMP2,BMP7,CAPN1,CASP7,CBLN1,CCN2,CCNA2,CD36,CDKN1A,CDKN1B,CELSR1,CEMIP2,COL4A2,CRAT,CRIP1,CTSZ,CX3CL1,DGAT2,DIO2,DKK1,DLL4,EDA,EGR1,EPHA5,FAS,FASN,FCER1G,FOS,FOSL1,FZD2,GADD45B,GATA2,GATA3,GDF15,GHR,GJA1,GPAT3,GPX2,GRIK1,HADHA,HES1,HHIP,HMGCR,HMGCS1,HTRA1,ID2,ID3,IDI1,IGF2,IGFBP5,IL1A,IRF8,IRS1,ITGA1,ITGB2,JAM2,KDR,KIFC1,KIT,LGALS3,…	627 (26)
FOXF1		transcription regulator		0.262	0.02	CDK6,CDKN1A,CDKN1B,ITGB3,MYLK
miR-26a-5p (and other miRNAs w/seed UCAAGUA)		mature microRNA		0.254	0.0159	ADM,CDK6,CDKN1A,CDKN1B,HTR1A,PTEN
thyroid hormone		chemical - endogenous mammalian		0.24	4.72e-05	AK4,APOE,CCNA2,CDH22,CDH4,CDKN1A,CDKN1B,CRAT,DAB1,DBI,DDAH1,DIO2,EGR1,FASN,FDFT1,FDPS,FOS,G6PD,GHR,HMGCR,HR,KLF3,NEUROG3,PCP4,PTEN,SCG2,SSTR5,SYT12	624 (26)
olanzapine		chemical drug		0.232	0.00127	ACACA,ANGPTL2,ATF3,CDHR1,COL1A2,FOS,GALR1,HMGCR,HMGCS1,IL1RAP,LDLR,NR4A3,PLA2G4A,PYGM,SLC24A3,SYT4	570 (18)
pioglitazone		chemical drug		0.224	0.00898	ACTA2,APOA1,APOE,BAX,CCN2,CD36,CDKN1A,CDKN1B,EGR1,FOS,FOSL1,HAS2,IRS1,LDLR,LEPR,mir-339,NR4A3,PC,SERPINE1,SLC2A4,SREBF1,TGFB1,TNFRSF1A	586 (27)
G-1		chemical reagent		0.224	0.0091	ARC,FASN,FOS,POMC,SLC1A1	568 (26)
KLF10	1.312	transcription regulator		0.22	0.000311	BAX,CDKN1A,CDKN1B,GATA3,POMC,SERPINE1,TGFB1	527 (18)
SRC (family)		group		0.22	0.00738	BMP2,CD36,EGR1,ITGAV,ITGB3,NEUROD1,NEUROG3,NKX2-2,VEGFC	455 (17)
SIRT6	-0.285	enzyme		0.218	0.000104	ACTA2,CD68,CSF1,FASN,HMGCR,IGF2R,IL1A,LSS,NPNT,PTEN,RPL6,RPS15A,SCD,SREBF1,TGFB1	623 (25)
GDF2		growth factor		0.218	8.6e-05	ANXA3,FASN,FOS,GADD45B,GATA2,HSPB8,HTRA1,ID2,ID3,MSX2,NINJ1,NTRK1,POSTN,RAMP1,SCD,SPARCL1,SREBF1,TLR4	262 (10)
ISLR		other		0.218	0.04	ANKRD1,CCN2,FOS,FZD2,PRSS23,SLC7A11
PIK3CA		kinase		0.218	0.0114	CDKN1B,FASN,IRS1,KDR,PDGFB,PTEN,SERPINE1,SREBF1,TGFB1,TGM1,TP63
ACLY	-0.781	enzyme		0.218	0.00131	ACACA,ATP5F1D,FASN,GDF15,PMEL,PRDM1,SCD	367 (12)
ANGPTL2	1.184	other		0.218	0.0194	BMP2,BMP7,IL12A,PTEN
CLOCK		transcription regulator		0.218	0.000319	ACOX1,AHNAK2,AK4,BHLHE40,CADM2,CCN2,DNAJC16,FASN,FGF1,GADD45A,GADD45B,GJA1,HAS2,HIPK3,HSD17B8,IGFBP5,JUNB,KCNN3,KIF20A,LRATD2,MOXD1,MYLK,NEBL,NPAS2,OPN3,OSTM1,RIOX2,RSPH3,SCD,SCN4B,SERINC5,UHMK1,WEE1	226 (8)
HOXA7		transcription regulator		0.2	0.0423	CALCRL,KCNA3,LAT2,SOX4,TGM1
Gsk3		group		0.196	0.0419	FASN,FOS,FSCN1,GDF15,HMGCR,IRS1,KDR,LDLR,SREBF1,TNFRSF10B
ITGB2	2.122	transmembrane receptor		0.196	0.00188	ACTA2,BAX,CRIP1,GADD45B,GATA3,HES1,IL12A,RAC2,RUNX2,TGFB1	483 (21)
salirasib		chemical drug		0.194	0.0272	ADM,AK4,ATF3,BHLHE40,CDKN1B,PLOD2,SERPINE1,VEGFC
Z-551		chemical reagent		0.192	0.000272	ACOX1,CD36,CD68,FASN,SREBF1,TLR4	319 (7)
ritonavir		chemical drug		0.192	0.000496	ABCB1,ACAT2,ATP10B,CD36,DHCR7,ECT2,FDFT1,FDPS,HMGCR,IDI1,LDLR,MAOB,MME,MT1H,MVK,NEUROD1,NUF2,SCD,SPOCD1,SQLE,SREBF1	517 (22)
DSP		other		0.192	0.0352	COL1A2,DSC3,GJA1,TGFB1
dehydrocostus lactone		chemical - endogenous non-mammalian		0.192	0.00655	CDK1,CDKN1B,ITGB3,MMP2	213 (7)
CLU	0.339	other		0.19	0.0316	BAX,CDK1,CDKN1A,CDKN1B,MMP2,SREBF1
E. coli serotype 0127B8 lipopolysaccharide		chemical - endogenous non-mammalian		0.187	0.000109	ADGRG2,ADRA2A,BRIP1,CASP8,CCN2,CXCL16,DIO2,EDNRB,EGR2,ELN,FGF1,FZD2,GJA1,GLDN,GNG7,GPR146,GPR83,HAS2,LGALS3,LIF,LIFR,OPN3,PDGFB,SLC6A1,SLC7A11,TLR3,TLR4	540 (15)
TCF12	0.322	transcription regulator		0.181	0.00615	AATF,CACNG4,CD200R1,CDKN1A,ELF4,ETS1,FOXO1,GATA3,GJA1,HADHA,ID2,ID3,IL32,MVD,NR4A3,PAX5,POMC,RPS3A	371 (11)
CLEC4G		other		0.18	8.35e-05	BMP2,CCN2,CDK6,CSF1,EGR3,FGF1,GPT,IGF2,IL12A,SCRG1,TGFB1,VEGFC,WNT9B
DIM-C-pPhOH-3-Cl-5-OCH3		chemical reagent		0.179	0.0043	BAX,CCN2,GPD1,PYGM,SLC2A4
PTGS1		enzyme		0.168	0.00958	ANGPT1,ATF3,CYBB,GEM,GJA1,MMP2,PLA2G4A,TNFRSF9	547 (20)
CALCA		other		0.167	0.00458	ARFGEF2,CYBA,DGAT2,ENTPD1,ETS1,FOS,FOSL2,GADD45B,ID2,JUNB,KDR,MME,POMC,PRDM1,RAMP1,RUNX2,SDC4,SERPINB1,SERPINE1,SLC2A4,TACR1,TNFRSF9	558 (19)
Creb		group		0.166	0.00261	ACTA2,ADCYAP1,ADM,ANTXR2,ATF3,CDKN1A,DKK1,EGR1,EGR3,FAS,FCER1G,FOS,FOSL1,FSCN1,GDPD3,GJA1,GPR50,HAS2,HES1,HSPB8,ITGA10,JUNB,LDLR,MMP2,MSX2,NEDD9,NR4A3,PENK,PRLHR,PTHLH,PYCR1,SLC2A4,SLC7A11,SOX4,SSTR2,TFEB,TMOD4	606 (23)
EZH2	-0.275	transcription regulator		0.165	2.87e-05	ATF3,BCL11A,BMP2,BMP7,C3,CACNG4,CD63,CDK6,CDKN1A,CDKN1B,COL1A2,CSF1,CX3CL1,DKK1,DNAH2,DUSP5,EGR1,EPDR1,FBN1,GABRA2,GATA3,GDF15,GSX1,HCP5,HOXA1,IL6R,ITGA1,JAM2,KIT,LIN28B,MMP2,NDRG1,NEUROD1,PDGFB,PDGFC,PGF,PLA2G4A,PRDM1,PTEN,RPL10A,RUNX1,RUNX2,SCAMP2,SGPL1,SKOR1,SLC7A11,SOCS1,TGFB1,TIMP3,VEGFC,WNT3A	535 (22)
PLAUR		transmembrane receptor		0.164	0.0046	ACTA2,C5AR1,CYBB,FOSL1,JUNB,KDR,MMP2,SOCS1	481 (17)
TEAD3		transcription regulator		0.163	0.000138	ACTA2,ADM,AK5,ARID5B,CCN2,GPR37,IGFBP5,PDGFRL,POSTN,SDC2,TAGLN,TP63
ITGB3	2.782	transmembrane receptor		0.158	5.29e-05	CD36,CDK1,COL1A2,CSF1,FOS,HAS2,ITGA2B,ITGAV,ITGB3,KDR,MMP2,RUNX1,RUNX2,SERPINE1,TGFB1	481 (22)
K+		chemical - endogenous mammalian		0.156	0.00428	ADCYAP1,ATF3,EGR1,FOS,GABRA5,ITPR1,NPTX1,PENK,SLC12A4	454 (21)
PRKAR2B	-0.67	kinase		0.152	0.037	CDK1,EGR1,FOS,NR4A3,TOP2A
costunolide		chemical - endogenous non-mammalian		0.152	0.0194	BAX,CDC25C,CDK1,MMP2
pirfenidone		chemical drug		0.152	0.0417	CCN2,FOXO1,POSTN,RND3
SATB1	0.325	transcription regulator		0.151	0.0344	ABTB1,CDKN1A,CEMIP2,CLEC2B,CYBB,ETS1,F5,GADD45B,GATA3,GDF15,ID3,IL16,IRF8,LAG3,POU4F1,RELB,RUNX1,TRIM22
DNMT3B		enzyme		0.15	0.000827	ADCY5,CASQ1,CD36,CDC25C,CDK1,CDKN1A,ELF4,EPDR1,FBXL16,HOXA1,ITPR2,KDELR3,KDR,KIT,MYL9,PLAAT3,PPM1J,PTEN,RCAN1,RPL10A,SLC30A1,SLC7A11,TIMP3,TRPC3	421 (11)
Trp53cor1		other		0.149	3.65e-06	BAX,CDKN1A,CITED1,FZD10,LHX5,MDM2,NPAS1,NPTX1,SSTR2,WNT3A	515 (18)
KAT6A	0.399	enzyme		0.149	0.0361	CCN2,CDCA8,CDKN1A,CDKN2C,E2F2,HOXA1,ITGA8,MELK,RUNX2,TSHZ1
OIP5-AS1		other		0.132	0.0119	CDK6,KLF10,PTEN,SLC8A3
CETP		enzyme		0.128	0.0167	APOA1,APOE,HMGCR,LDLR,SREBF1
Hedgehog		group		0.128	0.049	CCNA2,CDKN1B,HES1,IGF2,KIT,NEUROD1,NEUROG3
XIAP		enzyme		0.124	0.00661	CDK6,CDKN1A,CDKN1B,CSF1,PTEN,SERPINE1	538 (22)
MECOM		transcription regulator		0.115	0.00081	CDKN1A,GATA2,ITGA2B,ITGB3,ITPR2,RPS6,SERPINE1,ZFPM2	362 (13)
BMP6		growth factor		0.114	0.00157	ACTA2,CCN2,CDKN1A,CDKN2C,E2F2,EPHX1,FOSL1,ID2,ID3,IL1A,MSX2,POMC,SCEL,SERPINE1,TAGLN,TNFRSF12A	444 (19)
EGR3	2.01	transcription regulator		0.114	0.0158	BHLHE40,HEG1,ID3,MXRA8,NAB2,PABPC1L,PDE3A,SOCS1
JINK1/2		group		0.113	0.000109	FAS,FASN,FOXO1,IL1A,MMP2,SCD,SLC2A4,SREBF1,TNFRSF1A	566 (25)
T3-TR-RXR		complex		0.113	0.00539	ACACA,ATP2A1,F10,FASN,LDLR,MDM2,SREBF1,SYT12
FST		other		0.111	0.0152	ATP1A2,BMP7,CD36,FABP3,GPAT3,LIF,MMP2,MSTN,SLC2A4,TNFRSF9
picropodophyllin		chemical drug		0.106	0.0241	CDK1,CDK6,ELN,PRDM1
LYL1		transcription regulator		0.106	0.0293	EGR1,ID3,ITGA2,TAL1
GPS2		transcription regulator		0.102	0.0152	CDK6,CDKN1A,DHRS3,FOXO1,HIVEP2,LHPP,LTA,PLA2G3,RNF144B,SOCS1
LHX1	-0.554	transcription regulator		0.088	0.0499	CLTRN,CUBN,CYP27B1,DAB1,FABP3,FZD8,LRP2,PCP4,SAMD3,SHISA2,SIM1,SOSTDC1
cyclosporin A		biologic drug		0.076	7.23e-08	ACTA2,ANXA2,APOE,ATF3,BAX,BMP2,CACNG5,CASP7,CCN2,CCR7,CD1D,CD68,CDKN1A,CDKN1B,COL4A2,CP,CYBA,EDNRB,EGR1,EGR2,F5,FAS,FASN,FDFT1,FOS,FOXO1,GAS5,GJA1,GPX2,HMGCR,HPX,ID3,IL12A,IL16,IL1A,IL31RA,ITGAV,ITPR1,ITPR2,KDR,LDLR,LGALS3,LTA,MMP2,POSTN,PTEN,PTHLH,RCAN1,RUNX1,RUNX2,SCD,SERPINE1,SLC10A2,SLC8A3,SOCS1,SREBF1,TAGLN,TGFB1,TMSB10/TMSB4X,TNFRSF12A,TTN,WNT3A	612 (18)
caffeine		chemical drug		0.076	0.00613	ACP5,CCN2,CDC25C,CDK1,CDKN1A,EGR1,FAM89B,FASN,FOS,JUNB,SREBF1	585 (24)
SOX9		transcription regulator		0.074	0.00195	CCN2,CDKN1A,DLL4,FGF1,FOS,FZD2,HES1,ITGB8,KIT,LHX2,MYLK,NR5A1,RUNX2,SOSTDC1,SOX4,SOX8,THBS2	539 (19)
ACVRL1		kinase		0.068	0.00921	CDKN1A,GDF15,ID2,KDR,SERPINE1,TAGLN,TLR4	260 (14)
RARG		ligand-dependent nuclear receptor		0.067	0.0238	APOA1,BMP2,CCN2,DHRS3,EGR1,EGR2,FOS,HAS2,HNF1B,HOXA1,IL32,UBA7
dopamine		chemical - endogenous mammalian		0.064	2.08e-05	ADRA2C,ATF3,BAX,CHRNA1,CSRNP1,EGR1,EGR3,FOS,GATA2,GPR83,GRIN1,GRM7,GSX1,IL12A,IL1A,KCND2,KCNN3,LDLR,LMOD1,LRTM2,NR4A3,PENK,PLPPR1,POMC,SCN1B,SCRT2,SSTR2,TNFRSF14	578 (21)
MYB		transcription regulator		0.058	0.00458	ADAM12,ADM,BAX,BHLHE40,C3,CDK1,COL1A2,CXCL16,FOXO1,GATA3,IGF2,IGFBP5,IL1A,ITGA2B,ITPR1,KDR,KIT,LANCL3,LIF,NEDD9,SDC4,TNFRSF9	590 (23)
DLL1	0.579	enzyme		0.058	0.0423	DLL4,GATA2,GATA3,HES1,TAGLN
n-3 fatty acids		chemical drug		0.053	0.014	BAX,FASN,GPX2,IRS1,PDGFB,SCD,SLC2A4,SREBF1
PRKAA2		kinase		0.052	0.00387	ACOT7,ACTA2,BAX,CD302,CDKN1A,CDKN1B,CYBB,DDAH1,EGR1,ERN1,FASN,GATA3,ITIH5,MYLK,NPEPL1,SERPINI1,SREBF1,SYT4	385 (22)
GJA1	3.378	transporter		0.048	0.04	BMP2,CDKN1A,CDKN1B,FOXO1,GJA1,GJC2
ketamine		chemical drug		0.045	0.00539	ARC,FOS,GABRA5,GRIN1,NEUROD1,NQO1	480 (17)
TAF4		transcription regulator		0.044	0.000212	CCN2,E2F2,ETS1,GAS5,HOPX,ID2,MAFK,MMP2,MSX2,PBK,PDGFC,PENK,RUNX1,TGFB1,TGM1,THBS2,VEGFC
ISL1		transcription regulator		0.035	0.000916	ADCYAP1,ADGRG2,AVIL,CNTN2,DAB1,DCC,IL1A,LHX2,NEUROD1,NTRK1,NTRK3,NXPH4,PIRT,POU4F1,RUNX1,VSTM2A
KLF1		transcription regulator		0.035	0.0109	BCL11A,CDKN1A,CDKN2C,DNASE2,E2F2,ITGA2B,KLF3,MPP1
estrogen receptor		group		0.034	0.000117	AGO2,AXL,BAX,BMP7,C3,CCN2,CD68,CDH4,CLN8,COL4A2,EGR1,ETS1,F11R,F12,FGF1,FOS,GATA3,IL1A,IRS1,KIT,KLF10,LDLR,MAPT,NCAM2,NEDD9,PCDH7,PCDH8,PDGFC,SERPINE1,TGFB1,TIMP3,TLR4,TNC,VEGFC	607 (20)
GATA6		transcription regulator		0.03	0.00454	ABCB1,ACTA2,ALOX15,AMHR2,CDCA8,CDKN1A,CITED1,COL4A2,DAB2,DPPA4,ESPL1,HES1,HNF1B,IRF8,LHX5,LTBP1,MEF2C,MSX2,MYLK,NUSAP1,PRDM1,SCD,TAGLN,TGFB1,VEGFC	330 (11)
H89		chemical drug		0.029	0.00634	BAX,BMP2,CDKN1A,CYP27B1,EGR1,EGR2,EGR3,ENTPD1,FOS,GJA1,IGFBP5,ITPR2,ITPR3,MMP2,PLA2G4A,POMC,RUNX1,SERPINE1,TFPI2,TXN	566 (19)
9Z,11E-octadecadienoic acid		chemical - endogenous mammalian		0.029	0.000583	ACOX1,CD36,FASN,IL12A,LDLR,SLC2A4,SREBF1	251 (12)
metformin		chemical drug		0.028	0.00153	ABCB1,ACACA,ACTA2,ATF3,BAX,BMP2,CCN2,CCR7,CDKN1B,ERN1,FASN,FOS,FTH1,GADD45B,GDF15,GPD1,INSIG1,IRS1,MAPT,MSTN,PYGM,RUNX2,SELENOP,SERPINE1,SLC2A4,SREBF1,TGFB1,TP63	644 (24)
IGF2	1.127	growth factor		0.026	2.7e-05	BMP2,CCN2,CD36,CDK1,CDKN1A,DHCR7,EGR1,EGR2,GADD45A,GHR,IGF2,IGF2R,IGFBP5,JUNB,MDM2,MMP10,MMP12,NDRG1,PDGFB,PRKCQ,PTEN,SELENOP,SERPINE1,SLC2A4,SLC30A1,SREBF1,THBS2	620 (23)
alitretinoin		chemical drug		0.025	0.0396	ACOX1,APOA1,CASP7,CD36,CDKN1A,CDKN1B,FASN,FOS,HOXA1,MTTP,PLTP,POMC,RXRG,SCD,SREBF1,TGFB1,UBA7
TFDP1		transcription regulator		0.025	0.0316	CASP7,CASP8,CDK1,CDKN1A,CDKN2C,PTTG1
PTK2		kinase		0.024	0.00104	ACTA2,CDKN1A,CDKN1B,COL1A2,FOS,IRS1,LDLR,MMP2,SERPINB1,TIMP3,TLL1,TNC	486 (22)
Foxp1		transcription regulator		0.022	0.00391	DAB1,E2F2,EGR2,FBXL16,HCN1,HOPX,LMO2,SOX4	218 (7)
KLF4	0.856	transcription regulator		0.017	0.0134	ACTA2,ANGPT1,BAX,CDKN1A,CDKN1B,CENPE,CITED1,DLL4,DUSP5,GADD45A,HES1,HSPB1,ID3,IL32,IRS1,KDR,LHX5,MEF2C,MSX2,NEAT1,NEK9,POU4F1,PRDM1,RCAN1,RUNX2,SERPINE1,SOCS1,TAGLN,TGFB1,TGM1,TNC,TNFRSF19,WNT8B
miR-203a-3p (and other miRNAs w/seed UGAAAUG)		mature microRNA		0.015	0.037	CDK6,KIF5B,PTHLH,RUNX2,TP63
FOXC2		transcription regulator		0.013	0.0072	ACTA2,BAX,CDKN1B,DKK1,IRS1,ITGB3,KDR,MMP2,RUNX2,SLC2A4	556 (22)
IFI16	0.825	transcription regulator		0.009	0.018	BAX,CDKN1A,CDKN1B,E2F2,GADD45A,ID2,LDLR,MDM2,MTHFD2,PCP4,SSTR1
Foxo		group		0	0.0043	ABCB1,CDKN1A,CDKN1B,FBXO32,GADD45A	454 (11)
CTLA4		transmembrane receptor		0	0.0447	CCNA2,CDKN1B,FAR2,GATA3,LAG3,LAMP3,PRDM1,TGFB1,TOP2A
ACOX1	1.064	enzyme		0	0.00175	ACOX1,ANXA2,CD36,CD63,CDKN1A,CES3,COL4A2,CRAT,CSTB,FASN,GADD45A,IL1RAP,LGALS3,LHPP,LPCAT3,PALMD,PIPOX,SELENBP1,TAGLN2,TNFRSF10A	461 (15)
Ap2		group		0	0.00787	ADM,C3,IGF2,KIT,MMP2,MT2A,TGFB1	200 (7)
1L-6-hydroxymethyl-chiro-inositol 2-(R)-2-O-methyl-3-O-octadecylcarbonate		chemical - kinase inhibitor		0	0.00655	CXCL16,GDF15,MMP2,MT2A	404 (19)
digoxin		chemical drug		0	0.000105	ABCB1,ACACA,FASN,NDRG1,TNFRSF10A,TNFRSF10B
meldonium		chemical drug		0	0.00115	ACOX1,CD36,HADHA,LDLR	147 (5)
fingolimod phosphate		chemical - endogenous mammalian		0	0.00115	CCN2,ERN1,HAS2,SERPINE1	395 (7)
PARPBP	-0.885	other		0	0.0027	ELN,IDH3G,KISS1,PLOD2,SPON1,TNC
perhexiline		chemical drug		0	0.000105	DEPP1,GDPD3,HES1,HPN,LSS,TAGLN
SLC22A5		transporter		0	0.0159	CDKN1A,JUNB,LTBP1,LTBP4,NR0B1,TGFB1
CYB5R4		enzyme		0	0.0417	ATF3,CD36,FASN,SCD
Collagen type IV		complex		0	0.0113	ACTA2,ITGB3,MMP2,SERPINE1,TAGLN
IGF2R	1.288	transmembrane receptor		0	0.0031	DDAH1,IGF2,NEDD9,POSTN
MBNL1	0.35	other		0	0.00655	NEDD4,POSTN,PTEN,SOX4
SERPINB2		other		0	0.00196	BAX,CASP7,CASP8,CCNA2	362 (11)
EHHADH		enzyme		0	0.0154	ACOX1,CD36,FASN,LPCAT3
EN1		transcription regulator		0	0.0194	ACTA2,COL1A2,PAX5,SNCA
CDK5R1	-0.574	kinase		0	0.00722	CD63,FOS,MAPT,MMP2,SERPINE1	601 (21)
NGFR	-0.695	transmembrane receptor		0	0.0279	CCNA2,CDKN1B,FOS,GRIA2,LDLR,SERPINE1
SERPINE1	3.723	other		0	0.000321	ACTA2,ANKRD1,CCN2,CDKN1A,EGR1,FOS,FXYD6,ITGAV,ITGB3,JUNB,MVP,NPY2R,TGFB1,ZFP36	305 (21)
miR-335-3p (miRNAs w/seed UUUUCAU)		mature microRNA		0	0.00964	COL1A2,COL4A2,LOXL4,NID2,PDGFB,PLOD2
MYT1	-0.332	transcription regulator		0	0.0352	DAPP1,MAPT,PTEN,RIN1
CBX5	-0.324	transcription regulator		0	0.000937	ABCB1,BCL11A,CD68,CDKN1A,CPA4,ERAP2,GASK1B,GDPD3,H1-2,HENMT1,IGFL2,KIT,PCP4,PROM2,PRSS23,RUNX2,SELENBP1,SLC2A10,SLC7A8
FGF10	-0.881	growth factor		0	0.0106	ANXA2,ANXA3,CPA1,LDLR,LSS,PTEN,SCD,TGFB1,TIMP3
CCN3	0.899	growth factor		0	0.00043	CCN2,HES1,ITGA2,MMP2,PDGFC,RUNX2,SERPINE1	478 (25)
NPC1L1		transporter		0	0.00196	FOXO1,HMGCR,HMGCS1,MTTP	204 (7)
FOSB		transcription regulator		0	0.00276	FOS,FOSL1,FTH1,GRIA2,MMP2,MT2A,RUNX2,SERPINE1	433 (12)
DUSP5	1.272	phosphatase		0	0.00158	EGR1,EGR3,ID2,PRDM1,SSTR2,ZFP36	183 (7)
CFTR		ion channel		0	0.00649	CUBN,FAAH,FAS,FDFT1,FDPS,GPX2,IDI1,ITPR1,LRG1,MYL7,SCD,SLC7A8,SQLE
NCOA6	0.279	transcription regulator		0	0.00655	CDKN1B,FASN,FOS,SREBF1	550 (21)
NEDD4	1.166	enzyme		0	0.0241	CDKN1A,MDM2,PTEN,SNCA
imipramine		chemical drug		0	0.000382	DEPP1,EGR1,FOS,GDPD3,HPN,LSS,TACR1,TAGLN	642 (26)
7-(4-fluorobenzylamino)-1,3,4,8-tetrahydropyrrolo[4,3,2-de]quinolin-8(1H)-one		chemical reagent		0	0.00461	CDC25C,CDK1,CDK6,MDM2
amlodipine		chemical drug		0	0.0241	ANXA2,HMGCR,IGFBP5,LDLR
retinol acetate		chemical drug		0	0.0031	TNFRSF10A,TNFRSF10B,TNFRSF10C,TNFRSF10D
thioridazine		chemical drug		0	0.00117	CDKN1A,CDKN1B,DEPP1,HPN,LSS,TAGLN	250 (8)
leupeptin		chemical - protease inhibitor		0	0.0241	AXL,FOXO1,IGF2,MAPT
mannose		chemical - endogenous mammalian		0	0.0194	FASN,FOS,GPD1,HAS2
FOSL1	3.291	transcription regulator		0	0.000657	ADM,ANKRD1,AXL,EGR1,EGR2,ELN,FOS,FOSL1,JUNB,MMP10,MMP2,MT2A,PRDM1,RUNX2,SERPINE1	566 (20)
SP3	0.291	transcription regulator		0	4.08e-07	ABCB1,ACTA2,ATF3,CDKN1A,CDKN1B,CDKN2C,COL1A2,EGR1,F10,FAS,FOS,FOSL1,GDF15,GHR,GRIN1,HAS2,IGF2,IL1A,ITGA2,ITGB8,JAM2,KDR,KISS1,LDLR,MAOB,MMP2,MYLK,PREX1,PTTG1,PYY,SERPINE1,SLC39A8,SREBF1,TAGLN,TGM1,TNC	580 (19)
testosterone		chemical - endogenous mammalian		-0.003	5.38e-05	ABCC9,ADRA2A,AMHR2,ANGPT1,ANKRD1,ANXA3,BAX,BMP7,CASP8,CAST,CDK6,CDKN1A,CDKN1B,DHCR24,EGR1,FAM89B,FAS,FBXO32,FOS,FOSL1,FOSL2,FOXO1,GADD45A,GALR1,HMGCR,ID3,IGFBP5,IRS1,KISS1,MSTN,MTTP,NDRG1,NTRK1,POMC,RPL21,SERPINA5,SLC35A3,SLC39A8,SLC6A9,SLC7A4,SNCA,SSTR1,SSTR2,TAP2,TG,TLR4,TOP2A	670 (21)
POU5F1		transcription regulator		-0.025	0.0191	ANGPT1,BAX,BMP2,CASP7,CD63,CDKN1A,CITED1,DUSP5,FAS,GADD45A,GATA2,GATA3,HEXB,HOPX,ID3,IRS1,LHX2,LHX5,LTA,MEF2C,MIXL1,MMP2,NKX2-2,NR0B1,PODXL,POU4F1,RCAN1,TGFB1,TGM1,TNFRSF10A,TNFRSF10B,TNFRSF14,TNFRSF19,TNFRSF1A,TNFRSF9,USP44,WEE1,WNT8B
NFYA		transcription regulator		-0.027	2.22e-07	ABCB1,CCNA2,CCNB2,CDC25C,CDCA8,CDK1,CDKN1A,COL1A2,EGR1,EPHX1,F12,FASN,FTH1,GADD45A,GADD45B,HSD17B7,JUNB,NPR1,PTTG1,SCD,TOP2A	559 (17)
KLF11		transcription regulator		-0.03	6.44e-07	ACTA2,ADAMTS8,BMP7,CCN2,CHRM5,CHRNA1,CHRND,COL1A2,DIO2,FABP3,IL13RA2,ITGA1,ITGA2,ITGAV,ITGB3,ITGB8,LTBP1,MAOB,MMP12,MMP2,PDGFB,PLA2G4A,SERPINE1,TGFB1,THBS2,TIMP3	197 (7)
CCND1	0.969	transcription regulator		-0.032	9.34e-05	ASPM,BRIP1,CCNA2,CDCA8,CDK6,CDKN1A,CDKN1B,CDKN2C,CEP55,COL20A1,CPEB1,DEPDC1,DHCR24,EEF1B2,ENDOD1,ESCO2,HJURP,HSPB1,HSPB8,ID3,ITGAV,ITGB3,KIF20A,KIF2C,MELK,MFSD6,MMP2,MYLK,NOP2,PCYT1B,PDLIM3,PDLIM4,RHPN2,RPL10,RPS6,SELENBP1,SOX4,SPC25,TM7SF2,TP53INP1,WWOX,ZNF423	536 (25)
mir-192		microRNA		-0.032	0.0417	ACTA2,CDKN1A,CDKN1B,MDM2
troglitazone		chemical drug		-0.035	0.000265	ACOX1,ACTA2,ANXA2,ATF3,ATP10B,BAX,C3,CD36,CDKN1A,CDKN1B,CDKN2C,COL1A2,DBI,DGAT2,DHRS3,E2F2,ECT2,EGR1,ETS1,FABP3,FASN,FOS,FOSL1,GADD45A,GDF15,GPD1,HIPK3,IL13RA2,IRS1,MAOB,MME,MT-ND1,MT1H,NDRG1,NEUROD1,NR4A3,NUF2,PC,PTEN,SCD,SERPINE1,SLC2A4,SPOCD1,TGFB1,WEE1	427 (18)
RETN		other		-0.039	5.06e-05	ACACA,APOA1,CCN2,CX3CL1,FABP3,FASN,FOS,LDLR,PTEN,SCD,SERPINE1,SLC2A4,SREBF1,TLR4	593 (21)
STUB1		enzyme		-0.042	4.17e-05	ACTA2,CCNA2,CDC25C,CDK1,CDKN1A,FBL,FOXO1,JUNB,MAPT,RUNX1,SNCA,TAGLN,TFEB,TGFB1	613 (25)
CD3 group		group		-0.047	0.00292	CDKN1B,EGR2,FASN,GATA3,GLS2,LPCAT3,MBOAT1,PLA2G4A,PLA2G4C,SCD	575 (18)
Rhox5		transcription regulator		-0.051	0.00081	FZD2,NPM3,PLTP,SCD,TMEM176A,TMEM176B,TMEM47,UNC5C	457 (7)
rasagiline		chemical drug		-0.053	0.04	BAX,EGR1,EGR3,FAS,RIN1,SYT4
RHBDF1	1.719	other		-0.057	2.58e-05	ADAM17,EPHB6,LAG3,LDLR,NCAM2
mir-19		microRNA		-0.057	0.033	CCN2,CDKN1A,E2F2,HIPK3,MYLIP,PTEN,TP63
4-methylnitrosoamino-1-(3-pyridinyl)-1-butanone		chemical toxicant		-0.068	0.0185	APOA1,CDKN1A,FASN,FOS,HTRA3,JUNB,XPC
nelfinavir		chemical drug		-0.071	0.0419	ATF3,CHAC1,HHIPL1,MTHFD2,PSPH,SLC1A4,SLC6A9,SLC7A11,TGM1,TNFRSF10B
MAP3K8	-0.563	kinase		-0.078	0.0158	APOE,BNIP5,CASP8,CDKN1B,CLIC5,COLEC12,CREBL2,FAM107B,FOS,FSCN1,GPR146,IL12A,IL1A,JUNB,NFAM1,RAB3A,RASGRF1,SESN1
IRS2		enzyme		-0.082	0.00836	ACACA,CDKN1B,EGR1,FASN,FOS,HMGCR,IRS1,SREBF1	555 (23)
estradiol benzoate		chemical drug		-0.084	0.000297	ACACA,C3,FOS,FOXO1,GJA1,GRIN1,KISS1,LEPR,NPY1R,NQO1,NR5A1,PENK,POMC,SLC2A4,TGFB1	618 (25)
6-hydroxydopamine		chemical toxicant		-0.086	0.0479	BAX,C3,CYBB,FOS,HEPH,MDM2,PENK,PNOC,RPL29,SNCA,ZMAT3
PRDM4	0.841	transcription regulator		-0.087	0.000608	CDKN1A,CDKN1B,ITGB2,PTEN	229 (7)
miR-27a-3p (and other miRNAs w/seed UCACAGU)		mature microRNA		-0.093	0.0199	BAX,FASN,FOXO1,MEF2C,RUNX1,SLC2A4,SREBF1,WEE1
ATF6	0.687	transcription regulator		-0.094	0.0034	ACOX1,CDKN3,DERL3,FDPS,FOS,GPBAR1,RCAN1,SLC39A14,TNFRSF10B,TROAP,UBE2C	540 (15)
NFE2L2		transcription regulator		-0.094	0.0272	ABCB4,ADCYAP1,AKR7A2,ATF3,CCN2,CD36,CDKN1A,CDKN2C,CLPP,COL4A2,CYBB,DHCR7,ELN,EPHX1,F10,FTH1,G6PD,GABRA2,GHR,GNA11,GPX2,HPCA,IFIH1,IL1A,KCND1,KIFC2,MEF2C,MMP10,MMP12,NEUROD1,NQO1,NR0B1,SCG2,SERPINE1,SHMT2,SLC1A1,SLC1A4,SLC6A9,SLC7A11,SLC7A8,SREBF1,TGFB1,TXN
FASN	-1.273	enzyme		-0.095	0.00613	ACACA,ACOX1,ACTA2,AJUBA,CD36,DGAT2,EDNRB,FASN,FGF1,FOXO1,SCD	572 (24)
miR-223-3p (miRNAs w/seed GUCAGUU)		mature microRNA		-0.097	0.0026	CDKN1B,FOXO1,IRS1,LMO2,MEF2C,NEUROG3,SLC2A4	279 (11)
docosahexaenoic acid		chemical drug		-0.098	3.5e-05	ACACA,ACOX1,APOE,BAX,CASP8,CCN2,CDKN1A,CDKN1B,CSF1,ERN1,FAS,FASN,FOS,FOXO1,LDLR,MAPT,MMP2,MSTN,PLA2G4A,PLTP,PTEN,SCD,SERPINE1,SLC2A4,SREBF1,TGFB1,THBS2,TNFRSF1A	644 (25)
testosterone propionate		chemical drug		-0.102	0.00369	ADM,AKR7A2,CDKN1B,FBXO32,FDPS,IRS1,LDLR,PARM1,TGFB1	640 (24)
arsenic		chemical toxicant		-0.106	0.0115	BAX,CCR7,ERN1,FOS,FTH1,NQO1
LHX2	-2.369	transcription regulator		-0.109	0.00131	DIO2,GPR50,LIF,NCAM2,NEUROD1,NQO1,ROBO3
VitaminD3-VDR-RXR		complex		-0.113	0.0109	CDKN1A,CDKN1B,CYP27B1,FOXO1,GADD45A,IGFBP5,IL12A,SERPINB1
ERBB2		kinase		-0.113	1.85e-10	ACTA2,ADAM12,ADAM17,ADAM8,ALOX15,ANGPTL2,ANXA2,ASPM,ATF3,BHLHE40,BMP7,BRIP1,CAVIN1,CCDC80,CCN2,CCNA2,CCNB2,CD36,CDC25C,CDCA3,CDCA5,CDCA8,CDK1,CDK6,CDKN1A,CDKN1B,CDKN2C,CDKN3,CENPE,CRIP1,DHH,E2F2,EBP,EGR1,EMP1,ESPL1,FASN,FOS,FOXO1,FSCN1,GATA3,GDPD3,GHR,GJA1,HAS2,HEPH,HES1,HMGB2,HMGCR,HSPB1,HSPB8,HTRA1,ID2,IDI1,IGF2,IGF2R,IGFBP5,IL1A,IL6R,ITGA2,ITGB3,ITPR2,JAM2,JUNB,KDR,KIT,LGALS3,LITAF,LSS,MDM2,MM…	618 (20)
docetaxel		chemical drug		-0.117	0.0171	BAX,CASP8,CDC25C,CDK1,CDK6,CDKN1A,CDKN1B,FAS,ITGA2,ITGAV,ITGB3,KDR,NDC80,NEK2,TNFRSF10A,TNFRSF10B
benzene		chemical toxicant		-0.123	0.0149	CD63,CDK6,CDKN1A,DHCR24,EGR1,ID2,MDM2,PTEN,TNFRSF1A
homocysteine		chemical - endogenous mammalian		-0.124	5.41e-05	ALOX15,ANXA2,APOA1,ATF3,BAX,CDKN1A,CRAT,EEF1A1,FASN,FDPS,FGF1,FOSL2,GADD45A,HMGCR,IDI1,MMP2,NDRG1,PGF,SCD,SREBF1	544 (24)
[truncated: 1,281 more rows]
