# Supplementary material for: Multiomics analysis identifies novel facilitators of human dopaminergic neuron differentiation
Source: EMBO Rep. 2023 Dec 19;25(1):17. doi: 10.1038/s44319-023-00024-2 (PMC10897179; doi:10.1038/s44319-023-00024-2)
Supplement: Supplementary file 6 — Dataset EV5 [file 44319_2023_24_MOESM6_ESM.xlsx]

## Sheet: Dataset Legend
Dataset EV5. List of DEG from late transduction NR2F1/2 KD RNA-seq with a padj < 0.05. IPA analysis from NR2F1/2 KD RNA-seq data using the list of DEGs, showing pathway enrichment analysis.

## Sheet: DEG_lateTransd
	GeneID	baseMean	log2FoldChange	lfcSE	pvalue	padj	gene_name
1	ENSG00000228794	1073.59	-0.490349	0.126693	2.33148e-05	0.000247326	LINC01128
2	ENSG00000223764	70.1773	0.805451	0.350666	0.00158362	0.00935426	LINC02593
3	ENSG00000187634	417.97	1.04554	0.229274	3.80334e-07	6.42829e-06	SAMD11
4	ENSG00000188290	3923.55	0.520453	0.107918	2.55852e-07	4.50608e-06	HES4
5	ENSG00000188157	14099.2	0.244265	0.0846909	0.00232576	0.0129687	AGRN
6	ENSG00000169972	511.448	0.528936	0.156182	0.000129041	0.00110068	PUSL1
7	ENSG00000162576	1961.8	0.751485	0.161911	3.88488e-07	6.53181e-06	MXRA8
8	ENSG00000235098	68.0726	1.06823	0.298701	2.35264e-05	0.000249046	ANKRD65
9	ENSG00000215915	24.1424	1.68832	0.559861	0.000120304	0.00103758	ATAD3C
10	ENSG00000078369	28864.5	-0.231106	0.094926	0.0103025	0.0440657	GNB1
11	ENSG00000067606	2630.14	-0.36221	0.111297	0.000391121	0.00286059	PRKCZ
12	ENSG00000182873	257.779	0.943386	0.169055	2.13211e-09	5.97258e-08	PRKCZ-AS1
13	ENSG00000157933	6267.19	0.269481	0.0891481	0.0013454	0.0081506	SKI
14	ENSG00000116151	362.707	0.430491	0.158065	0.00162711	0.00957081	MORN1
15	ENSG00000149527	637.635	-0.652596	0.164418	8.3207e-06	9.99727e-05	PLCH2
16	ENSG00000157870	2250.9	-0.59072	0.104481	2.61584e-09	7.21705e-08	PRXL2B
17	ENSG00000158109	1905.61	0.274919	0.111269	0.00668955	0.0309588	TPRG1L
18	ENSG00000235169	26.9174	1.93223	0.53756	1.63634e-05	0.000181531	SMIM1
19	ENSG00000198912	758.374	0.485773	0.123463	1.85322e-05	0.000201807	C1orf174
20	ENSG00000097021	5284.65	-0.326678	0.0994795	0.000422704	0.00305602	ACOT7
21	ENSG00000069812	71.8722	0.773399	0.301755	0.000872801	0.00568663	HES2
22	ENSG00000187017	65.1	0.618919	0.360842	0.00786659	0.0351993	ESPN
23	ENSG00000215788	358.398	-0.633834	0.160687	1.09548e-05	0.000127953	TNFRSF25
24	ENSG00000171680	1180.06	-0.362522	0.121328	0.000971638	0.0062099	PLEKHG5
25	ENSG00000116273	1740.8	0.376114	0.108213	0.000178966	0.00146681	PHF13
26	ENSG00000049245	1049.18	0.44697	0.119999	4.97896e-05	0.000487071	VAMP3
27	ENSG00000049246	221.869	0.495735	0.182703	0.0012699	0.00775161	PER3
28	ENSG00000049249	41.1857	1.13626	0.467626	0.000748636	0.00500495	TNFRSF9
29	ENSG00000116288	6117.6	-0.658067	0.101901	1.43246e-11	6.12999e-10	PARK7
30	ENSG00000116285	2536.67	0.625438	0.112832	4.48159e-09	1.16008e-07	ERRFI1
31	ENSG00000162426	506.687	-0.543614	0.173044	0.000280046	0.00215559	SLC45A1
32	ENSG00000074800	25227.3	0.290411	0.0891553	0.000393516	0.00287288	ENO1
33	ENSG00000228526	228.09	0.738801	0.22327	9.61793e-05	0.000855953	MIR34AHG
34	ENSG00000234546	56.4702	0.949381	0.400408	0.00106999	0.00672103	LNCTAM34A
35	ENSG00000049239	2022.03	0.653303	0.143064	6.88057e-07	1.08625e-05	H6PD
36	ENSG00000162441	3170.1	-0.322317	0.0957074	0.000312523	0.00236752	LZIC
37	ENSG00000284642	146.863	-0.588502	0.231723	0.00145802	0.00872511	AL139424.2
38	ENSG00000160049	2265.58	0.452698	0.130161	0.000124604	0.0010669	DFFA
39	ENSG00000132879	1117.82	-0.421961	0.109924	3.44855e-05	0.000349953	FBXO44
40	ENSG00000116670	2411.74	0.281635	0.110833	0.00541374	0.0260869	MAD2L2
41	ENSG00000177674	465.882	0.362683	0.135013	0.00243871	0.0134752	AGTRAP
42	ENSG00000011021	3155.57	-0.290201	0.101079	0.00195772	0.0112181	CLCN6
43	ENSG00000083444	1471.52	0.578822	0.127073	8.85439e-07	1.36571e-05	PLOD1
44	ENSG00000162493	3036.77	0.714367	0.0938301	3.42992e-15	2.71598e-13	PDPN
45	ENSG00000142634	1659.51	-0.610817	0.117983	3.46855e-08	7.32804e-07	EFHD2
46	ENSG00000116138	920.255	-0.305006	0.128935	0.00767307	0.0345563	DNAJC16
47	ENSG00000185519	157.807	-0.678386	0.238645	0.000479068	0.00340236	FAM131C
48	ENSG00000142627	1835.72	0.300832	0.113234	0.0035658	0.0183942	EPHA2
49	ENSG00000142632	210.97	0.678052	0.182756	2.55053e-05	0.00026774	ARHGEF19
50	ENSG00000288398	329.851	-0.749118	0.1585	2.54724e-07	4.49409e-06	AL109627.1
51	ENSG00000055070	8066.48	0.403996	0.0938046	4.1519e-06	5.48668e-05	SZRD1
52	ENSG00000219481	780.729	-0.341413	0.125139	0.00250756	0.0137913	NBPF1
53	ENSG00000117122	1250.49	0.844725	0.169464	6.04622e-08	1.22342e-06	MFAP2
54	ENSG00000159363	3105.08	-0.401363	0.110224	8.1879e-05	0.000747541	ATP13A2
55	ENSG00000117115	35.395	1.08023	0.475714	0.00117931	0.00730955	PADI2
56	ENSG00000179051	9506.91	0.886112	0.103423	1.05329e-18	1.44115e-16	RCC2
57	ENSG00000117154	53.7949	-2.21258	0.38046	3.24012e-10	1.07362e-08	IGSF21
58	ENSG00000077549	9012.56	-0.230974	0.0964919	0.00984519	0.0424928	CAPZB
59	ENSG00000158747	572.261	-1.20668	0.17688	5.78789e-13	3.21579e-11	NBL1
60	ENSG00000169914	785.334	0.482969	0.132227	5.78848e-05	0.000553608	OTUD3
61	ENSG00000162545	4487.87	-0.426635	0.0983577	4.05278e-06	5.39111e-05	CAMK2N1
62	ENSG00000158828	2939.06	-0.535133	0.127726	5.20791e-06	6.69155e-05	PINK1
63	ENSG00000189410	170.484	-1.36613	0.246131	1.74272e-09	4.95076e-08	SH2D5
64	ENSG00000117298	3948.43	-0.52318	0.131583	1.34729e-05	0.000152837	ECE1
65	ENSG00000162551	377.173	0.512239	0.192936	0.00140155	0.00842985	ALPL
66	ENSG00000076864	1038.12	-0.372454	0.131242	0.00145637	0.00871783	RAP1GAP
67	ENSG00000142798	1749.55	0.613397	0.13695	1.14898e-06	1.72974e-05	HSPG2
68	ENSG00000162552	110.41	-2.11601	0.370895	5.85949e-10	1.8618e-08	WNT4
69	ENSG00000070886	248.126	-1.52816	0.210555	2.41579e-14	1.70908e-12	EPHA8
70	ENSG00000133216	16619.8	-0.523778	0.0988587	2.35958e-08	5.19804e-07	EPHB2
71	ENSG00000007968	1219.18	0.307636	0.124385	0.00578329	0.0275052	E2F2
72	ENSG00000117318	509.653	0.904317	0.177745	3.26828e-08	6.95607e-07	ID3
73	ENSG00000011009	3495.15	0.404056	0.108176	5.79373e-05	0.000553846	LYPLA2
74	ENSG00000179163	308.287	-0.875574	0.157965	2.78426e-09	7.63982e-08	FUCA1
75	ENSG00000189266	3155.24	-0.832526	0.102968	6.3965e-17	6.49762e-15	PNRC2
76	ENSG00000001461	360.804	-0.789659	0.164979	1.75472e-07	3.21427e-06	NIPAL3
77	ENSG00000117602	207.665	0.477377	0.188911	0.00227798	0.012766	RCAN3
78	ENSG00000169504	7186.67	0.364801	0.105223	0.000187302	0.00152395	CLIC4
79	ENSG00000117614	2283.85	0.394521	0.109602	9.55507e-05	0.000850736	SYF2
80	ENSG00000183726	2808.11	-0.281312	0.0952385	0.00154045	0.00913686	TMEM50A
81	ENSG00000117643	644.897	-0.416825	0.158077	0.00216895	0.0122506	MAN1C1
82	ENSG00000127423	212.016	0.431772	0.180808	0.00398374	0.0202694	AUNIP
83	ENSG00000282872	29.1104	1.03784	0.53553	0.0024271	0.0134258	C1orf232
84	ENSG00000130695	1712.57	0.282595	0.125204	0.0114311	0.0478118	CEP85
85	ENSG00000158062	988.015	0.369058	0.123883	0.00098161	0.00626766	UBXN11
86	ENSG00000176092	26.898	-0.847901	0.534205	0.00551747	0.0264726	CRYBG2
87	ENSG00000131914	4538.16	2.01033	0.324016	2.9458e-11	1.18261e-09	LIN28A
88	ENSG00000117682	1467.17	-0.403154	0.115506	0.000143568	0.00120769	DHDDS
89	ENSG00000204160	2568.49	0.268839	0.115668	0.0102287	0.0438374	ZDHHC18
90	ENSG00000253368	252.754	-1.21554	0.202385	1.3191e-10	4.69577e-09	TRNP1
91	ENSG00000158195	2010.17	0.310718	0.108035	0.00176863	0.010284	WASF2
92	ENSG00000126705	3068.62	-0.445689	0.100353	2.33485e-06	3.29319e-05	AHDC1
93	ENSG00000126709	219.218	-1.41302	0.198985	8.03106e-14	5.0636e-12	IFI6
94	ENSG00000117758	3448.97	-0.761642	0.114625	3.47639e-12	1.67274e-10	STX12
95	ENSG00000158156	312.973	0.89433	0.18963	2.13235e-07	3.83814e-06	XKR8
96	ENSG00000130770	3337.15	-0.459726	0.0971447	5.52952e-07	8.91558e-06	ATP5IF1
97	ENSG00000180198	1805.15	0.445332	0.110296	1.40773e-05	0.000158616	RCC1
98	ENSG00000159023	16227.2	0.44208	0.0894718	2.10767e-07	3.80194e-06	EPB41
99	ENSG00000116350	4226.39	0.332996	0.0913665	0.00011661	0.00101181	SRSF4
100	ENSG00000060656	313.475	0.658207	0.16763	1.13816e-05	0.00013188	PTPRU
101	ENSG00000162512	14002.2	-0.5364	0.106304	8.96151e-08	1.74148e-06	SDC3
102	ENSG00000134644	7211.37	0.277829	0.0915604	0.00123658	0.00758271	PUM1
103	ENSG00000121766	3193.75	-0.434338	0.101202	4.82262e-06	6.25386e-05	ZCCHC17
104	ENSG00000084636	42.2866	0.807919	0.430804	0.00378292	0.0193899	COL16A1
105	ENSG00000121753	4767.58	-0.67849	0.102967	6.0249e-12	2.76995e-10	ADGRB2
106	ENSG00000184007	10179.6	-0.231642	0.0904111	0.00632845	0.0295347	PTP4A2
107	ENSG00000121775	1079.31	0.522034	0.114516	1.02877e-06	1.56755e-05	TMEM39B
108	ENSG00000084652	3971.78	0.340227	0.101216	0.00029407	0.00224464	TXLNA
109	ENSG00000160050	987.747	-0.305158	0.115412	0.00359056	0.0184984	CCDC28B
110	ENSG00000116478	3014.13	0.267495	0.105918	0.00607708	0.0286517	HDAC1
111	ENSG00000116514	1419.12	-0.340163	0.121867	0.00194361	0.01115	RNF19B
112	ENSG00000004455	2758.79	0.333985	0.096136	0.000210206	0.00168039	AK2
113	ENSG00000160094	3748.11	0.33488	0.119732	0.00219771	0.0123886	ZNF362
114	ENSG00000116544	1040.86	-0.786257	0.166937	2.55299e-07	4.50028e-06	DLGAP3
115	ENSG00000020129	3270.86	-0.458677	0.103794	2.46612e-06	3.46618e-05	NCDN
116	ENSG00000142686	542.003	-0.807058	0.186093	1.40033e-06	2.07399e-05	C1orf216
117	ENSG00000134698	2838.62	0.441918	0.119599	5.71121e-05	0.000548042	AGO4
118	ENSG00000092850	389.444	0.785492	0.146009	8.09339e-09	1.99488e-07	TEKT2
119	ENSG00000116871	15166.4	-0.227566	0.0947454	0.0100584	0.0432009	MAP7D1
120	ENSG00000196182	5467.42	0.380086	0.104554	7.48934e-05	0.000693523	STK40
121	ENSG00000181817	1561.44	-0.272352	0.115996	0.00942436	0.0409135	LSM10
122	ENSG00000116885	823.704	0.470557	0.116915	1.35419e-05	0.00015336	OSCP1
123	ENSG00000163873	14981.1	-0.242743	0.0859091	0.00278562	0.0150328	GRIK3
124	ENSG00000163874	68.0369	0.592989	0.343028	0.00836733	0.0370524	ZC3H12A
125	ENSG00000163879	2350.7	0.290059	0.102083	0.00216697	0.0122462	DNALI1
126	ENSG00000134690	1594.9	0.273579	0.105953	0.00501946	0.0245935	CDCA8
127	ENSG00000183317	287.08	-1.30708	0.20917	2.67087e-11	1.08743e-09	EPHA10
128	ENSG00000185090	2579.45	-0.535627	0.113872	4.82474e-07	7.90839e-06	MANEAL
129	ENSG00000196449	775.327	0.541545	0.132293	7.84221e-06	9.49039e-05	YRDC
130	ENSG00000197982	2391	-0.233997	0.0946961	0.00800269	0.0357209	C1orf122
131	ENSG00000188786	1189.73	0.370415	0.118169	0.000587771	0.00405023	MTF1
132	ENSG00000183431	3453.01	0.747156	0.0929236	1.10472e-16	1.08386e-14	SF3A3
133	ENSG00000183386	653.571	0.873048	0.13752	2.12991e-11	8.85102e-10	FHL3
134	ENSG00000214114	219.747	-0.459084	0.210597	0.00573189	0.0273059	MYCBP
135	ENSG00000163909	726.29	0.858678	0.163639	1.4898e-08	3.43234e-07	HEYL
136	ENSG00000116983	1219.34	-1.24399	0.155101	8.03142e-17	8.0931e-15	HPCAL4
137	ENSG00000116990	5527.75	0.804979	0.105371	2.46404e-15	1.96664e-13	MYCL
138	ENSG00000131236	8733.49	-0.372769	0.0885195	8.66617e-06	0.000103382	CAP1
139	ENSG00000049089	390.356	0.455061	0.200023	0.0047155	0.023343	COL9A2
140	ENSG00000084070	3867.13	-0.342449	0.108393	0.000590461	0.00406432	SMAP2
141	ENSG00000117016	15545.4	0.24184	0.0876513	0.00346774	0.0179713	RIMS3
142	ENSG00000179862	204.945	0.801242	0.182102	1.09884e-06	1.66423e-05	CITED4
143	ENSG00000204060	275.493	-1.21734	0.244977	4.33052e-08	8.97936e-07	FOXO6
144	ENSG00000127124	368.222	-0.475263	0.158183	0.00056415	0.00391537	HIVEP3
145	ENSG00000177181	1318.44	-0.803358	0.123998	9.8078e-12	4.34503e-10	RIMKLA
146	ENSG00000227533	55.4926	1.27766	0.347489	1.39988e-05	0.000157936	SLC2A1-AS1
147	ENSG00000283973	19.2357	1.37603	0.705462	0.00188754	0.0108624	AC099795.1
148	ENSG00000117399	3163.43	0.614561	0.112083	6.30865e-09	1.60412e-07	CDC20
149	ENSG00000066322	453.788	0.382676	0.140744	0.00201782	0.0115231	ELOVL1
150	ENSG00000178922	544.377	1.15353	0.142477	4.30869e-17	4.50744e-15	HYI
151	ENSG00000132768	1349.85	0.54344	0.129706	5.12584e-06	6.59604e-05	DPH2
152	ENSG00000117410	6459.45	-0.271295	0.0977032	0.00280354	0.0151133	ATP6V0B
153	ENSG00000117411	6316.56	0.410923	0.0994674	8.47643e-06	0.00010148	B4GALT2
154	ENSG00000233514	30.9511	0.969148	0.507295	0.00279058	0.0150555	AL356653.1
155	ENSG00000117419	2686.33	0.253741	0.0964451	0.00478013	0.0235766	ERI3
156	ENSG00000142945	2240.98	0.38952	0.117126	0.00027875	0.00214644	KIF2C
157	ENSG00000070785	872.279	-0.319425	0.115433	0.00234249	0.0130511	EIF2B3
158	ENSG00000186603	133.566	1.11434	0.240526	2.57878e-07	4.5378e-06	HPDL
159	ENSG00000070759	68.123	1.03556	0.333389	0.000122667	0.00105391	TESK2
160	ENSG00000132763	517.723	0.331695	0.131704	0.00453079	0.022562	MMACHC
161	ENSG00000159592	2511.54	0.360405	0.128196	0.00170367	0.00995815	GPBP1L1
162	ENSG00000159596	857.778	0.510358	0.127182	1.23054e-05	0.000141509	TMEM69
163	ENSG00000085998	3724.42	0.517756	0.100984	6.15955e-08	1.24385e-06	POMGNT1
164	ENSG00000085999	539.889	0.770108	0.138422	2.97061e-09	8.07404e-08	RAD54L
165	ENSG00000173660	6015.63	-0.311687	0.0975158	0.000611012	0.00419143	UQCRH
166	ENSG00000117480	655.152	-0.471584	0.136677	0.000126059	0.00107799	FAAH
167	ENSG00000079277	538.686	0.311919	0.137487	0.00938415	0.0407852	MKNK1
168	ENSG00000162367	967.95	1.51489	0.145963	1.83778e-26	6.72061e-24	TAL1
169	ENSG00000123473	634.131	0.376283	0.126304	0.000942523	0.00606041	STIL
170	ENSG00000162368	4534.43	0.635681	0.101642	5.06741e-11	1.93766e-09	CMPK1
171	ENSG00000186094	710.573	0.307542	0.132686	0.0086486	0.0381574	AGBL4
172	ENSG00000162374	13227.7	-0.432144	0.0944157	1.30743e-06	1.95077e-05	ELAVL4
173	ENSG00000085832	3167.22	-0.511006	0.104409	2.06286e-07	3.72779e-06	EPS15
174	ENSG00000169213	2026.2	-0.810928	0.109084	1.13876e-14	8.42055e-13	RAB3B
175	ENSG00000134717	7335.51	-0.269999	0.0905204	0.00150774	0.00897192	BTF3L4
176	ENSG00000157077	2604.22	0.520479	0.110981	5.50535e-07	8.88677e-06	ZFYVE9
177	ENSG00000085840	573.114	0.35896	0.159907	0.00802138	0.0357884	ORC1
178	ENSG00000134748	2180.04	0.460981	0.0999175	9.96169e-07	1.52597e-05	PRPF38A
179	ENSG00000162377	1214.85	0.332162	0.113287	0.00134262	0.00813869	COA7
180	ENSG00000162378	3458.72	-0.522861	0.129733	1.05938e-05	0.000124313	ZYG11B
181	ENSG00000116171	4027.72	-0.428091	0.114609	4.98902e-05	0.000487574	SCP2
182	ENSG00000058804	1482.26	0.624414	0.10831	1.2721e-09	3.76262e-08	NDC1
183	ENSG00000116212	1312.25	0.521463	0.127465	8.51055e-06	0.000101828	LRRC42
184	ENSG00000116209	7362.18	-0.551219	0.0867185	3.9492e-11	1.54534e-09	TMEM59
185	ENSG00000162396	289.21	0.729286	0.190718	1.44597e-05	0.000162292	PARS2
186	ENSG00000173406	3332.21	-0.223482	0.0929169	0.0101328	0.0434823	DAB1
187	ENSG00000162600	231.804	0.433732	0.187785	0.00477959	0.0235766	OMA1
188	ENSG00000134709	228.484	-1.16439	0.1848	2.1199e-11	8.82766e-10	HOOK1
189	ENSG00000132849	462.025	-0.883386	0.208029	1.85322e-06	2.67196e-05	PATJ
190	ENSG00000125703	422.85	-0.711542	0.182288	1.07554e-05	0.000125916	ATG4C
191	ENSG00000162433	1012.47	-0.348242	0.124826	0.0019079	0.010967	AK4
192	ENSG00000116675	2474.72	-0.83902	0.135181	5.47112e-11	2.0841e-09	DNAJC6
193	ENSG00000213625	1078.16	0.260855	0.1106	0.00997546	0.0429782	LEPROT
194	ENSG00000118473	1636.78	-0.680348	0.146754	4.52276e-07	7.4685e-06	SGIP1
195	ENSG00000024526	637.366	0.379228	0.14192	0.00231363	0.012919	DEPDC1
196	ENSG00000285407	358.336	-0.425206	0.167139	0.00268921	0.0146105	AL033530.1
197	ENSG00000033122	237.189	-1.0516	0.264292	4.72165e-06	6.13479e-05	LRRC7
198	ENSG00000066557	4004.34	-0.450748	0.116889	2.82731e-05	0.000293321	LRRC40
199	ENSG00000118454	1892.64	-0.729538	0.128809	1.76023e-09	4.9864e-08	ANKRD13C
200	ENSG00000050628	129.914	-3.45567	0.291456	1.34225e-33	1.22712e-30	PTGER3
201	ENSG00000172260	669.172	-1.11415	0.149192	6.21101e-15	4.74989e-13	NEGR1
202	ENSG00000184005	955.382	-0.325654	0.137126	0.00678439	0.0312682	ST6GALNAC3
203	ENSG00000117069	1830.03	0.247692	0.100269	0.00773671	0.0347651	ST6GALNAC5
204	ENSG00000142892	1103.18	-0.665864	0.123012	8.44053e-09	2.0703e-07	PIGK
205	ENSG00000180488	637.587	-0.499182	0.151541	0.000196159	0.00158384	MIGA1
206	ENSG00000162613	12999.9	0.240048	0.0963917	0.00667444	0.0309031	FUBP1
207	ENSG00000162616	797.121	-0.663847	0.172349	1.47421e-05	0.000165001	DNAJB4
208	ENSG00000117114	9665.02	0.296045	0.0910823	0.000542858	0.00379247	ADGRL2
209	ENSG00000137941	815.594	-0.645452	0.17136	2.16449e-05	0.000231813	TTLL7
210	ENSG00000142875	3507.69	-0.506494	0.167363	0.000506099	0.00356788	PRKACB
211	ENSG00000137976	10.4568	-2.94206	1.03069	0.000233408	0.00184171	DNASE2B
212	ENSG00000117155	5900.43	0.444446	0.115749	3.20752e-05	0.000328143	SSX2IP
213	ENSG00000162642	1785.93	-0.355791	0.13551	0.00296371	0.0158577	C1orf52
214	ENSG00000117174	899.404	-0.738552	0.138732	1.17909e-08	2.79658e-07	ZNHIT6
215	ENSG00000171502	89.7976	-0.546007	0.30242	0.00855925	0.0378107	COL24A1
216	ENSG00000097033	5293.13	-0.484218	0.119527	1.12965e-05	0.000131181	SH3GLB1
217	ENSG00000183291	4030.09	-0.579585	0.0918835	4.88888e-11	1.87653e-09	SELENOF
218	ENSG00000137947	2355.42	-0.258021	0.097559	0.00447036	0.0223218	GTF2B
219	ENSG00000197147	463.18	-1.0359	0.173313	1.78952e-10	6.27048e-09	LRRC8B
220	ENSG00000162664	1687.16	-0.242183	0.103638	0.0111027	0.0467467	ZNF326
221	ENSG00000233593	104.937	0.532436	0.253042	0.0051122	0.0249364	LINC02609
222	ENSG00000189195	2209.89	-0.605992	0.123675	1.49385e-07	2.79756e-06	BTBD8
223	ENSG00000122484	1797.64	-0.375991	0.153932	0.00442595	0.0221276	RPAP2
224	ENSG00000067208	691.847	-0.414841	0.136774	0.000661344	0.00448621	EVI5
225	ENSG00000154511	421.298	-0.583156	0.152341	2.01171e-05	0.000216952	DIPK1A
226	ENSG00000143033	4205.6	0.307234	0.123448	0.00554518	0.026562	MTF2
227	ENSG00000117500	1542.94	-0.656884	0.163657	7.74984e-06	9.40124e-05	TMED5
228	ENSG00000117519	15662.3	0.377779	0.0882501	6.48806e-06	8.06626e-05	CNN3
229	ENSG00000117569	9206.17	-0.909034	0.088638	1.07115e-25	3.36625e-23	PTBP2
230	ENSG00000188641	622.045	0.371338	0.145675	0.00345287	0.0179127	DPYD
231	ENSG00000162627	568.778	-0.927069	0.128315	4.59348e-14	3.0391e-12	SNX7
232	ENSG00000117598	354.742	-1.16839	0.209445	1.66449e-09	4.7628e-08	PLPPR5
233	ENSG00000117600	34.3126	-1.18908	0.493017	0.0007476	0.00500049	PLPPR4
234	ENSG00000099260	194.136	2.06305	0.209874	5.2506e-24	1.3715e-21	PALMD
235	ENSG00000156869	223.739	0.727695	0.211056	5.99712e-05	0.000571118	FRRS1
236	ENSG00000162688	828.368	-0.467954	0.126723	5.13884e-05	0.000499311	AGL
237	ENSG00000137992	886.828	-0.517482	0.130005	1.35293e-05	0.000153304	DBT
238	ENSG00000224616	173.606	-0.519736	0.203769	0.00180073	0.0104435	RTCA-AS1
239	ENSG00000137996	1607.84	-0.460052	0.109212	6.19798e-06	7.76698e-05	RTCA
240	ENSG00000117543	1823.94	0.325143	0.110843	0.00132165	0.00803816	DPH5
241	ENSG00000170989	1711.36	0.381632	0.104621	8.88919e-05	0.000802821	S1PR1
242	ENSG00000118733	204.783	-1.56758	0.261134	1.11553e-10	4.01733e-09	OLFM3
243	ENSG00000085491	2942.99	0.273647	0.102036	0.00375499	0.0192663	SLC25A24
244	ENSG00000162641	179.533	0.776014	0.235422	9.29307e-05	0.000832198	AKNAD1
245	ENSG00000197780	788.455	-0.759274	0.145533	2.01166e-08	4.51568e-07	TAF13
246	ENSG00000116299	374.761	-0.542986	0.168238	0.000211237	0.00168529	ELAPOR1
247	ENSG00000134222	3118.4	0.251626	0.107272	0.0103952	0.0443503	PSRC1
248	ENSG00000134243	8871.15	-0.474043	0.0929791	8.23043e-08	1.61659e-06	SORT1
249	ENSG00000174151	939.278	0.311557	0.124125	0.005113	0.0249364	CYB561D1
250	ENSG00000156097	60.6048	-0.574397	0.336604	0.00917847	0.0400274	GPR61
251	ENSG00000065135	7665.05	-0.209419	0.0871367	0.0108239	0.0458415	GNAI3
252	ENSG00000134202	1841.91	-0.605295	0.115304	2.37265e-08	5.21542e-07	GSTM3
253	ENSG00000168710	4461.49	0.223226	0.0937505	0.0108756	0.0460021	AHCYL1
254	ENSG00000258634	971.016	-0.536102	0.114032	4.91834e-07	8.04902e-06	AL160006.1
255	ENSG00000197106	283.063	-0.877278	0.819089	0.00804029	0.0358489	SLC6A17
256	ENSG00000116396	274.734	-1.1001	0.175963	3.05242e-11	1.21571e-09	KCNC4
257	ENSG00000177301	340.824	-1.1562	0.212606	3.71718e-09	9.83733e-08	KCNA2
258	ENSG00000259834	86.3044	-0.712939	0.444676	0.00691319	0.031731	AL365361.1
259	ENSG00000177272	82.9086	-0.622557	0.342119	0.00639117	0.0297904	KCNA3
260	ENSG00000156171	1338.35	0.491565	0.139272	8.54266e-05	0.000775194	DRAM2
261	ENSG00000134255	759.197	-0.48287	0.204059	0.00331873	0.0173646	CEPT1
262	ENSG00000173947	45.5555	1.01326	0.487219	0.00186755	0.0107659	PIFO
263	ENSG00000116455	1100.35	0.377629	0.109381	0.000186715	0.00151979	WDR77
264	ENSG00000116459	8024.01	-0.23032	0.0989478	0.0120765	0.0499474	ATP5PB
265	ENSG00000197852	981.449	0.482268	0.13029	4.76668e-05	0.000469272	INKA2
266	ENSG00000171385	415.359	-1.82669	0.216077	1.57106e-18	2.12072e-16	KCND3
267	ENSG00000143079	2852.7	-0.357697	0.121885	0.00116964	0.00725407	CTTNBP2NL
268	ENSG00000155363	598.423	0.598844	0.150579	1.07515e-05	0.000125916	MOV10
269	ENSG00000155367	51.2788	-0.817884	0.372596	0.0019195	0.0110211	PPM1J
270	ENSG00000116793	1515.97	0.677653	0.122333	4.26274e-09	1.11202e-07	PHTF1
271	ENSG00000232450	36.4079	1.28363	0.454198	0.00023751	0.00187115	AL133517.1
272	ENSG00000188761	35.5058	-0.813658	0.524655	0.00604545	0.0285428	BCL2L15
273	ENSG00000052723	1215.71	-0.52958	0.134708	1.54297e-05	0.000171837	SIKE1
274	ENSG00000134198	380.923	-0.775306	0.158673	1.09182e-07	2.08743e-06	TSPAN2
275	ENSG00000134259	12.8543	0.449943	1.09174	0.0116995	0.0486885	NGF
276	ENSG00000177551	3175.94	0.307685	0.139894	0.0115845	0.04837	NHLH2
277	ENSG00000203865	184.584	0.545205	0.204019	0.0011838	0.00732944	ATP1A1-AS1
278	ENSG00000143061	5465.53	0.523607	0.0886432	7.83229e-10	2.41983e-08	IGSF3
279	ENSG00000116824	10.5283	2.96395	1.03295	0.000217613	0.00172878	CD2
280	ENSG00000116830	710.456	0.455819	0.128829	9.79268e-05	0.000868431	TTF2
281	ENSG00000134253	481.766	0.569964	0.144667	1.37119e-05	0.000155024	TRIM45
282	ENSG00000143067	2236.99	-0.660578	0.131902	7.42885e-08	1.47063e-06	ZNF697
283	ENSG00000092621	4961.32	0.301476	0.122256	0.00606729	0.0286257	PHGDH
284	ENSG00000265808	1877.44	-0.847195	0.100629	3.90906e-18	4.94484e-16	SEC22B
285	ENSG00000275131	257.768	-0.425573	0.179365	0.00394051	0.0200799	AC241952.1
286	ENSG00000171943	279.554	-0.61958	0.16025	1.57679e-05	0.000175409	SRGAP2C
287	ENSG00000117262	244.973	-0.584902	0.189991	0.000302889	0.00230148	GPR89A
288	ENSG00000265241	13196	-0.228595	0.090602	0.00713844	0.0325494	RBM8A
289	ENSG00000121851	811.009	-1.14754	0.128819	3.93473e-20	6.28089e-18	POLR3GL
290	ENSG00000265972	12752.4	0.412802	0.100266	9.36957e-06	0.000110658	TXNIP
291	ENSG00000287978	153.499	0.670432	0.212672	0.000190944	0.00154794	AC245407.2
292	ENSG00000131791	3640.32	-0.662241	0.117111	2.05487e-09	5.77229e-08	PRKAB2
293	ENSG00000116128	7903.93	0.336083	0.0884105	5.87717e-05	0.000561447	BCL9
294	ENSG00000265107	21.8054	1.10899	0.813278	0.00510497	0.0249214	GJA5
295	ENSG00000178104	2686.89	-0.411559	0.135985	0.000693902	0.00468338	PDE4DIP
296	ENSG00000215861	18.6369	-0.733912	0.858283	0.0119862	0.0496352	AC245297.1
297	ENSG00000220323	540.84	-0.517063	0.157602	0.000186343	0.00151738	H2BC19P
298	ENSG00000261716	808.12	-0.709204	0.138361	3.62504e-08	7.61865e-07	H2BC20P
299	ENSG00000184678	2120.38	-0.357658	0.134947	0.00272088	0.0147467	H2BC21
300	ENSG00000178096	250.365	0.627453	0.20726	0.000315999	0.00238781	BOLA1
301	ENSG00000159164	21243	-0.904091	0.114121	2.68146e-16	2.46266e-14	SV2A
302	ENSG00000143368	4044.61	0.29085	0.0924082	0.000841321	0.00550513	SF3B4
303	ENSG00000143401	8185.21	0.243165	0.100551	0.00909255	0.0397821	ANP32E
304	ENSG00000118298	3128.81	-0.25951	0.111568	0.0106203	0.0451123	CA14
305	ENSG00000143437	3033.88	0.760151	0.103707	2.74744e-14	1.92541e-12	ARNT
306	ENSG00000143409	1428.46	-0.321146	0.111837	0.00169003	0.00989813	MINDY1
307	ENSG00000213190	41664.3	-0.528126	0.0883456	3.81603e-10	1.23993e-08	MLLT11
308	ENSG00000143458	518.515	0.534785	0.131415	8.92058e-06	0.000105977	GABPB2
309	ENSG00000143398	6784.39	0.225078	0.087606	0.00656772	0.0304791	PIP5K1A
310	ENSG00000143416	980.107	0.996846	0.1492	2.03062e-12	1.02105e-10	SELENBP1
311	ENSG00000143442	9569.95	0.229687	0.0908916	0.00736261	0.0334276	POGZ
312	ENSG00000143450	49.6417	-1.04609	0.383723	0.000373542	0.00275203	OAZ3
313	ENSG00000196154	38.6475	0.68897	0.423859	0.00740693	0.033603	S100A4
314	ENSG00000169418	42.5116	-1.49306	0.391027	7.26238e-06	8.85262e-05	NPR1
315	ENSG00000160741	1513.18	0.288803	0.114289	0.00544589	0.0262167	CRTC2
316	ENSG00000143578	853.477	0.855881	0.146016	4.2208e-10	1.36046e-08	CREB3L4
317	ENSG00000285641	40.8205	-1.10807	0.395185	0.00028665	0.00219634	AL358472.6
318	ENSG00000143612	11055.9	-0.26098	0.0887925	0.00174389	0.0101637	C1orf43
319	ENSG00000160714	7197.83	-0.231612	0.0938301	0.00805137	0.0358634	UBE2Q1
320	ENSG00000143603	613.325	-0.364863	0.171753	0.010954	0.0462842	KCNN3
321	ENSG00000163346	3459.96	0.628025	0.137029	6.76931e-07	1.07206e-05	PBXIP1
322	ENSG00000160691	1774.26	0.819913	0.119152	6.35496e-13	3.48111e-11	SHC1
323	ENSG00000160685	478.126	-0.482941	0.174268	0.00111493	0.00696635	ZBTB7B
324	ENSG00000143537	956.412	-0.461269	0.153936	0.000610524	0.00418951	ADAM15
325	ENSG00000243364	533.241	0.343876	0.152308	0.00836549	0.0370524	EFNA4
326	ENSG00000143590	2045.76	-0.349863	0.109742	0.000528175	0.00370275	EFNA3
327	ENSG00000169241	549.139	0.870398	0.193168	5.99807e-07	9.63309e-06	SLC50A1
328	ENSG00000179085	792.352	0.266684	0.116653	0.0114446	0.0478554	DPM3
329	ENSG00000163462	2429.5	-0.447525	0.137653	0.000276319	0.0021318	TRIM46
330	ENSG00000231064	1331.61	0.508547	0.131523	2.30482e-05	0.000244885	THBS3-AS1
331	ENSG00000169231	2829.31	0.891649	0.1033	5.99515e-19	8.49158e-17	THBS3
332	ENSG00000143630	1965.16	-0.366246	0.128209	0.0014313	0.00858309	HCN3
333	ENSG00000160752	11224	-0.432929	0.0904007	4.70047e-07	7.73641e-06	FDPS
334	ENSG00000132718	35081.7	-0.546068	0.0928729	7.83188e-10	2.41983e-08	SYT11
335	ENSG00000116586	1257.97	-0.293602	0.104386	0.00229232	0.012832	LAMTOR2
336	ENSG00000160789	4112.96	0.503482	0.101567	1.56519e-07	2.91219e-06	LMNA
337	ENSG00000196189	419.651	-0.650113	0.192083	8.88409e-05	0.000802721	SEMA4A
338	ENSG00000198715	359.006	1.13213	0.167666	1.10934e-12	5.82561e-11	GLMP
339	ENSG00000116604	2889.4	0.414466	0.106935	3.12724e-05	0.000321237	MEF2D
340	ENSG00000143320	13918.6	-0.830543	0.142425	6.5023e-10	2.04026e-08	CRABP2
341	ENSG00000143321	29451	0.292695	0.0879602	0.000276933	0.00213326	HDGF
342	ENSG00000198400	757.123	-0.943421	0.134	1.39072e-13	8.45063e-12	NTRK1
343	ENSG00000027644	87.9282	-1.11675	0.281936	4.9762e-06	6.42403e-05	INSRR
344	ENSG00000117036	2078.94	0.35132	0.118486	0.001088	0.00681073	ETV3
345	ENSG00000163565	370.898	0.995072	0.161624	6.24067e-11	2.35494e-09	IFI16
346	ENSG00000162706	12242.1	-0.555972	0.096923	1.66472e-09	4.7628e-08	CADM3
347	ENSG00000213088	428.035	-0.69477	0.156799	1.14983e-06	1.72974e-05	ACKR1
348	ENSG00000158710	977.767	1.4977	0.133573	1.44439e-30	9.07844e-28	TAGLN2
349	ENSG00000085552	2402.64	0.35549	0.0952856	7.17515e-05	0.000668119	IGSF9
350	ENSG00000162728	991.625	-0.405526	0.136148	0.000818413	0.00538461	KCNJ9
351	ENSG00000018625	94.3318	1.95123	0.293929	1.90332e-12	9.64268e-11	ATP1A2
352	ENSG00000162734	18368.7	-0.626978	0.0873375	1.01876e-13	6.26613e-12	PEA15
353	ENSG00000162735	4596	0.296834	0.0969229	0.00103745	0.0065432	PEX19
354	ENSG00000171786	7888.76	0.672624	0.128005	2.3204e-08	5.12858e-07	NHLH1
355	ENSG00000162738	36137.1	0.258206	0.085456	0.000899052	0.00583123	VANGL2
356	ENSG00000158764	52.44	0.942016	0.366601	0.000656465	0.00445762	ITLN2
357	ENSG00000158769	421.118	1.4324	0.159016	1.41818e-20	2.48033e-18	F11R
358	ENSG00000158773	5594.5	-0.224214	0.0945083	0.011012	0.0464634	USF1
359	ENSG00000143258	2432.27	0.30251	0.10174	0.00135279	0.00818552	USP21
360	ENSG00000158859	129.492	1.95296	0.276813	9.7994e-14	6.04587e-12	ADAMTS4
361	ENSG00000158882	2401.52	-0.462218	0.104038	2.18091e-06	3.08906e-05	TOMM40L
362	ENSG00000158887	84.3357	1.63803	0.292622	1.31418e-09	3.85308e-08	MPZ
363	ENSG00000188931	10.3375	1.26498	1.13292	0.00612239	0.0287911	CFAP126
364	ENSG00000162746	25.8277	-0.961252	0.664196	0.00551312	0.026458	FCRLB
365	ENSG00000162745	193.024	0.822939	0.204102	5.22844e-06	6.71089e-05	OLFML2B
366	ENSG00000198929	821.959	-0.293422	0.123322	0.00786653	0.0351993	NOS1AP
367	ENSG00000117152	570.489	-1.5679	0.525415	0.0001179	0.00102081	RGS4
368	ENSG00000143228	2979.21	0.299622	0.106506	0.00226874	0.0127248	NUF2
369	ENSG00000185630	30059.2	-0.24704	0.0910385	0.00486097	0.0239277	PBX1
370	ENSG00000143171	566.25	1.48205	0.217142	5.56528e-13	3.10068e-11	RXRG
371	ENSG00000143183	7694.6	-0.303317	0.0882555	0.000269249	0.00208205	TMCO1
372	ENSG00000188859	112.346	-0.907673	0.258804	3.53735e-05	0.000358422	FAM78B
373	ENSG00000152382	2661.06	-0.373621	0.101111	7.52784e-05	0.000696767	TADA1
374	ENSG00000143195	7753.08	-0.63785	0.1522	3.82924e-06	5.13727e-05	ILDR2
375	ENSG00000143194	54.4494	-0.966543	0.478847	0.00215736	0.0122119	MAEL
376	ENSG00000143162	1886.32	-0.993999	0.112678	9.58289e-20	1.4713e-17	CREG1
377	ENSG00000143158	3366.96	-0.570286	0.109379	3.1167e-08	6.66166e-07	MPC2
378	ENSG00000143164	1800.96	-0.293978	0.101124	0.00171914	0.0100369	DCAF6
379	ENSG00000143147	6043.54	-0.344439	0.0983587	0.000177349	0.00145474	GPR161
380	ENSG00000143155	5150.35	-0.389776	0.102315	4.43209e-05	0.000437832	TIPRL
381	ENSG00000213064	2006.62	-0.852449	0.134311	2.17137e-11	8.97193e-10	SFT2D2
382	ENSG00000143178	45.0204	1.33169	0.422393	8.40415e-05	0.000764967	TBX19
383	ENSG00000143156	1461.69	-0.266932	0.101242	0.0043983	0.0220167	NME7
384	ENSG00000075945	6034.9	-0.645235	0.0990157	1.06918e-11	4.6953e-10	KIFAP3
385	ENSG00000117523	15739.3	-0.32471	0.110541	0.00146888	0.00877969	PRRC2C
386	ENSG00000230364	157.446	0.511646	0.256198	0.00692504	0.0317584	RPL4P3
387	ENSG00000197959	2282.9	-0.483815	0.138936	0.000106332	0.000929449	DNM3
388	ENSG00000094975	5072.72	-0.299716	0.0906975	0.000438996	0.00315453	SUCO
389	ENSG00000117592	4811.13	0.274563	0.0952134	0.00203607	0.0116043	PRDX6
390	ENSG00000117593	978.648	-0.300236	0.125854	0.00747812	0.0338655	DARS2
391	ENSG00000234741	6189.4	0.392474	0.0938012	8.39788e-06	0.00010084	GAS5
392	ENSG00000185278	1068.57	-0.63514	0.150717	3.4878e-06	4.73668e-05	ZBTB37
393	ENSG00000152061	2426.98	-0.388419	0.116804	0.000272569	0.00210529	RABGAP1L
394	ENSG00000120332	48.0587	0.780335	0.55667	0.00773377	0.0347651	TNN
395	ENSG00000116147	625.962	-0.42603	0.188048	0.00545017	0.026231	TNR
396	ENSG00000152092	5444.17	-0.983194	0.0973032	4.6249e-25	1.35194e-22	ASTN1
397	ENSG00000198797	181.175	-1.18145	0.252992	1.95093e-07	3.54783e-06	BRINP2
398	ENSG00000242193	55.6995	1.1052	0.376004	0.000191301	0.00155021	CRYZL2P
399	ENSG00000186283	1446.97	-0.301457	0.104455	0.00177461	0.0103158	TOR3A
400	ENSG00000135837	3303.46	0.244778	0.106125	0.0118366	0.0491272	CEP350
401	ENSG00000143324	22152.4	-0.840654	0.105931	3.9144e-16	3.51426e-14	XPR1
402	ENSG00000135835	137.163	0.534159	0.221738	0.00248906	0.013712	KIAA1614
403	ENSG00000162783	1545.41	0.281248	0.113233	0.00634576	0.0296062	IER5
404	ENSG00000198216	1278.74	-0.431917	0.137303	0.000424115	0.00306401	CACNA1E
405	ENSG00000135821	24137.2	0.794725	0.0887927	2.81152e-20	4.79221e-18	GLUL
406	ENSG00000135828	272.802	-0.884954	0.197654	6.56204e-07	1.04251e-05	RNASEL
407	ENSG00000143333	1008.8	-0.597416	0.179218	0.000123172	0.00105735	RGS16
408	ENSG00000135824	2348.82	-1.20415	0.144214	4.87456e-18	6.05197e-16	RGS8
409	ENSG00000162704	7399.39	-0.346297	0.0942815	8.98096e-05	0.000810018	ARPC5
410	ENSG00000198756	1611.99	1.46896	0.142522	4.34549e-26	1.48137e-23	COLGALT2
411	ENSG00000135842	34.7285	1.14212	0.429763	0.000428476	0.00309087	NIBAN1
412	ENSG00000116679	11038.9	-0.371256	0.0922638	2.00954e-05	0.000216834	IVNS1ABP
413	ENSG00000162670	543.81	-0.593109	0.171154	7.81894e-05	0.000719407	BRINP3
414	ENSG00000237457	170.556	-1.25212	0.236812	7.99529e-09	1.97554e-07	LINC01351
415	ENSG00000116747	2334.6	-0.666111	0.123203	8.69401e-09	2.12179e-07	RO60
416	ENSG00000023572	419.608	-0.492724	0.185163	0.00146279	0.00874846	GLRX2
417	ENSG00000162630	1278.26	-0.474407	0.124886	3.53473e-05	0.000358337	B3GALT2
418	ENSG00000162687	666.354	-0.651265	0.141938	6.10519e-07	9.76103e-06	KCNT2
419	ENSG00000134376	1310.75	-0.654327	0.113231	1.06738e-09	3.20899e-08	CRB1
420	ENSG00000213047	824.424	-0.540227	0.124116	2.52544e-06	3.53966e-05	DENND1B
421	ENSG00000162702	4699.46	0.237891	0.0924181	0.00607147	0.0286332	ZNF281
422	ENSG00000118193	1030.95	0.876329	0.111847	4.72455e-16	4.18612e-14	KIF14
423	ENSG00000118197	798.978	0.308233	0.120665	0.00460338	0.0228725	DDX59
424	ENSG00000118200	6601.11	0.336841	0.107981	0.000719962	0.00484139	CAMSAP2
425	ENSG00000163362	1850.67	0.623008	0.106275	7.22638e-10	2.2569e-08	INAVA
426	ENSG00000116852	29263.6	-0.432517	0.105633	1.42033e-05	0.000159682	KIF21B
427	ENSG00000134369	9888.58	-0.474033	0.101038	6.46995e-07	1.0287e-05	NAV1
428	ENSG00000198892	366.29	-0.648512	0.14953	1.96874e-06	2.81631e-05	SHISA4
429	ENSG00000134375	4815.69	-0.330633	0.099694	0.000371076	0.00273787	TIMM17A
430	ENSG00000143862	6791.09	-0.343687	0.0995851	0.000208703	0.00167104	ARL8A
431	ENSG00000077157	3080.09	-0.501804	0.103616	2.7631e-07	4.83254e-06	PPP1R12B
432	ENSG00000143858	9108.8	-1.02445	0.111805	4.19193e-21	7.66476e-19	SYT2
433	ENSG00000228288	263.816	0.404813	0.199572	0.0104654	0.0445575	PCAT6
434	ENSG00000183155	1390.88	-0.550999	0.126993	2.56833e-06	3.57982e-05	RABIF
435	ENSG00000159346	2740.18	-0.593005	0.100611	6.19719e-10	1.95367e-08	ADIPOR1
436	ENSG00000163444	3499.06	0.275038	0.0953553	0.002031	0.0115787	TMEM183A
437	ENSG00000163485	1320.87	-0.643485	0.138576	4.76844e-07	7.82919e-06	ADORA1
438	ENSG00000231507	21.8871	-1.05056	0.583301	0.00305768	0.0162524	LINC01353
439	ENSG00000159388	8715.69	0.467987	0.160216	0.000838876	0.00549407	BTG2
440	ENSG00000058668	6651.06	-0.406721	0.11001	6.69579e-05	0.000630489	ATP2B4
441	ENSG00000143842	7046.18	0.53504	0.0989326	1.26524e-08	2.96467e-07	SOX13
442	ENSG00000143845	2277.84	-0.687226	0.12436	4.27468e-09	1.11369e-07	ETNK2
443	ENSG00000143850	9922.78	-0.406522	0.0970041	8.4633e-06	0.000101444	PLEKHA6
444	ENSG00000170382	1256.18	-1.1308	0.187593	1.1829e-10	4.2485e-09	LRRN2
445	ENSG00000133059	2098.22	-0.700038	0.121282	9.83626e-10	2.98396e-08	DSTYK
446	ENSG00000133069	3315.21	-0.33086	0.10946	0.000994178	0.00633784	TMCC2
447	ENSG00000163545	2454.52	0.506689	0.13826	5.02164e-05	0.000489817	NUAK2
448	ENSG00000186007	1127.51	-0.28091	0.121934	0.0101298	0.0434786	LEMD1
449	ENSG00000117266	275.981	0.475908	0.172397	0.00119453	0.00738343	CDK18
450	ENSG00000158715	874.786	-0.481817	0.133619	6.77993e-05	0.000636384	SLC45A3
451	ENSG00000276600	169.451	2.36424	0.230728	7.1475e-26	2.34626e-23	RAB7B
452	ENSG00000196550	103.008	0.607611	0.26674	0.00266041	0.0144814	FAM72A
453	ENSG00000263528	114.648	-0.84478	0.275568	0.000174724	0.00143849	IKBKE
454	ENSG00000266094	488.322	-0.432446	0.144973	0.000718509	0.00483485	RASSF5
455	ENSG00000143486	1303.83	0.381006	0.127421	0.000884394	0.00575099	EIF2D
456	ENSG00000123836	643.011	-0.442593	0.140205	0.000391358	0.00286128	PFKFB2
457	ENSG00000180667	1730.86	-1.06309	0.11365	6.31111e-22	1.24446e-19	YOD1
458	ENSG00000076356	12217.5	-0.551554	0.0972937	2.70244e-09	7.4356e-08	PLXNA2
459	ENSG00000008118	267.618	-0.603707	0.2122	0.000588263	0.00405058	CAMK1G
460	ENSG00000123689	52.0682	-0.802404	0.374153	0.00222399	0.0125157	G0S2
461	ENSG00000143469	806.388	-0.529487	0.132165	1.165e-05	0.000134665	SYT14
462	ENSG00000054392	278.614	0.480487	0.208924	0.00401263	0.0204009	HHAT
463	ENSG00000082512	352.76	0.80954	0.157287	2.75596e-08	5.97314e-07	TRAF5
464	ENSG00000153363	524.825	-0.411418	0.155725	0.00218813	0.012345	LINC00467
465	ENSG00000198570	38.7605	-0.771038	0.453292	0.00540058	0.0260422	RD3
466	ENSG00000117650	1746.67	0.32654	0.105453	0.000811746	0.00534949	NEK2
467	ENSG00000143476	2211.47	0.53052	0.137136	2.06977e-05	0.000222855	DTL
468	ENSG00000066027	862.301	-0.389257	0.144105	0.00203673	0.0116047	PPP2R5A
469	ENSG00000162772	315.859	0.69893	0.208504	9.01691e-05	0.000812532	ATF3
470	ENSG00000203705	1241.14	-0.347394	0.116851	0.00108458	0.00679143	TATDN3
471	ENSG00000230461	291.455	0.387815	0.15886	0.00425474	0.0213939	PROX1-AS1
472	ENSG00000117707	2122.88	0.378485	0.11245	0.000252036	0.00197015	PROX1
473	ENSG00000152104	872.706	0.441731	0.139815	0.000394309	0.00287681	PTPN14
474	ENSG00000213036	23.6334	-0.917943	0.585325	0.00508809	0.0248571	AL445305.1
475	ENSG00000117724	10192.9	0.482414	0.125511	2.81132e-05	0.000292218	CENPF
476	ENSG00000196482	2598.84	-0.462029	0.146856	0.000373875	0.00275348	ESRRG
477	ENSG00000196660	220.144	-0.79544	0.215902	2.15786e-05	0.000231226	SLC30A10
478	ENSG00000162813	1659.64	-0.377672	0.159618	0.0053328	0.0257895	BPNT1
479	ENSG00000116141	5109.96	-0.300608	0.100613	0.00126893	0.00774842	MARK1
480	ENSG00000162817	115.62	0.642063	0.254847	0.00133144	0.00808552	C1orf115
481	ENSG00000186205	620.82	0.63247	0.131482	2.2502e-07	4.00515e-06	MTARC1
482	ENSG00000272750	45.5863	-1.16184	0.459549	0.000572765	0.00396286	AL592148.3
483	ENSG00000162819	1793.83	-0.286744	0.122033	0.00875654	0.0385721	BROX
484	ENSG00000154309	927.59	0.307797	0.110973	0.00245379	0.0135473	DISP1
485	ENSG00000143514	4411.02	0.495394	0.100092	1.67418e-07	3.09209e-06	TP53BP2
486	ENSG00000143753	3164.32	-0.279853	0.1036	0.00340151	0.0177056	DEGS1
487	ENSG00000162923	9149.78	-0.317207	0.105075	0.00108072	0.00677152	WDR26
488	ENSG00000143815	9576.2	0.408615	0.104637	2.77788e-05	0.00028919	LBR
489	ENSG00000154380	17394.8	0.298843	0.0865232	0.000225254	0.00178508	ENAH
490	ENSG00000143819	723.581	-0.359202	0.121862	0.00111834	0.00698549	EPHX1
491	ENSG00000196187	714.181	0.420034	0.151181	0.00151315	0.00899613	TMEM63A
492	ENSG00000143811	2673.1	0.26798	0.106787	0.00623038	0.0291694	PYCR2
493	ENSG00000272562	32.4612	1.32427	0.463344	0.000215588	0.00171592	AL512343.2
494	ENSG00000183814	1333.48	-0.289857	0.106256	0.00300759	0.0160455	LIN9
495	ENSG00000143772	875.53	-0.412361	0.11552	0.000102892	0.000904476	ITPKB
496	ENSG00000143776	4818.41	-0.438823	0.112324	2.46599e-05	0.000259541	CDC42BPA
497	ENSG00000181450	1581.71	-0.423826	0.145174	0.000909104	0.00588125	ZNF678
498	ENSG00000143774	7193.66	-0.416134	0.102801	1.4566e-05	0.000163303	GUK1
499	ENSG00000196890	112.504	-0.835292	0.258289	0.000101717	0.000895726	H2BU1
500	ENSG00000116574	7196.41	0.339546	0.0885884	4.91685e-05	0.000481932	RHOU
501	ENSG00000154429	1377.28	-0.329893	0.119239	0.00223165	0.0125521	CCSAP
502	ENSG00000069248	3565.22	-0.971159	0.102901	3.26332e-22	6.8757e-20	NUP133
503	ENSG00000135763	1365.3	0.528208	0.116454	1.132e-06	1.70802e-05	URB2
504	ENSG00000143641	10393.3	-0.352503	0.10209	0.000206676	0.00165789	GALNT2
505	ENSG00000135775	2559.76	0.244011	0.095384	0.00614285	0.0288806	COG2
506	ENSG00000135773	174.424	1.08644	0.222013	7.36157e-08	1.46019e-06	CAPN9
507	ENSG00000119280	7363.58	0.963058	0.0993116	2.40131e-23	5.96266e-21	C1orf198
508	ENSG00000143643	2259.68	-0.683794	0.133136	3.62321e-08	7.61865e-07	TTC13
509	ENSG00000182118	1413.91	-0.88074	0.12713	4.0747e-13	2.32825e-11	FAM89A
510	ENSG00000119283	7374.33	-0.479346	0.112217	4.43116e-06	5.8099e-05	TRIM67
511	ENSG00000010072	1023.48	-0.501602	0.119648	5.80635e-06	7.34024e-05	SPRTN
512	ENSG00000116991	13936.7	0.309297	0.0972759	0.000632508	0.00431828	SIPA1L2
513	ENSG00000135750	108.388	-2.60122	0.304351	6.84433e-19	9.62657e-17	KCNK1
514	ENSG00000183780	175.461	-1.10273	0.206892	7.12747e-09	1.78747e-07	SLC35F3
515	ENSG00000173726	17361.4	0.215295	0.0876838	0.009009	0.039511	TOMM20
516	ENSG00000162885	1359.98	0.810797	0.137217	3.53499e-10	1.15234e-08	B3GALNT2
517	ENSG00000116962	1301.89	0.491576	0.114445	3.92644e-06	5.24038e-05	NID1
518	ENSG00000186197	66.1633	-1.34893	0.320789	1.54442e-06	2.27068e-05	EDARADD
519	ENSG00000116977	1608.58	-0.680813	0.170407	7.80196e-06	9.44737e-05	LGALS8
520	ENSG00000237250	167.014	-1.47616	0.225069	3.41784e-12	1.65248e-10	AL359924.1
521	ENSG00000155816	4965	0.224909	0.0950534	0.0112734	0.0472674	FMN2
522	ENSG00000182901	334.766	-0.629654	0.190103	0.000121359	0.00104401	RGS7
523	ENSG00000287516	41.8721	-0.675328	0.406216	0.00718323	0.0327109	AL359764.2
524	ENSG00000054277	599.159	0.995462	0.191603	1.64159e-08	3.74771e-07	OPN3
525	ENSG00000203668	3074.66	-0.435565	0.113839	3.42592e-05	0.000348008	CHML
526	ENSG00000180287	236.85	-0.887493	0.266142	6.59895e-05	0.000622536	PLD5
527	ENSG00000117020	10182.7	0.250986	0.091354	0.0031818	0.0167703	AKT3
528	ENSG00000121644	3040.45	-0.318828	0.115524	0.00236306	0.013133	DESI2
529	ENSG00000203667	2581.98	0.536709	0.11152	2.91156e-07	5.05701e-06	COX20
530	ENSG00000162851	1097.59	0.306306	0.109269	0.0022704	0.0127306	TFB2M
531	ENSG00000162852	3849.23	-0.534125	0.134753	1.35089e-05	0.000153159	CNST
532	ENSG00000143653	3706.37	-0.358035	0.0947147	5.78293e-05	0.000553468	SCCPDH
533	ENSG00000153207	2256.33	0.282217	0.100835	0.00262595	0.0143171	AHCTF1
534	ENSG00000197472	227.335	0.392214	0.174447	0.00675577	0.0311863	ZNF695
535	ENSG00000162714	6626.91	0.304499	0.0872773	0.00022637	0.00179322	ZNF496
536	ENSG00000162722	54.1747	-0.751372	0.359535	0.00276343	0.0149257	TRIM58
537	ENSG00000171163	1191.5	0.331636	0.123816	0.00292227	0.0156693	ZNF692
538	ENSG00000130508	10357.8	0.424818	0.111217	3.7227e-05	0.000374373	PXDN
539	ENSG00000171853	2545.27	-0.377571	0.0941822	2.0841e-05	0.000224038	TRAPPC12
540	ENSG00000182551	779.758	0.408467	0.138171	0.000878964	0.00572494	ADI1
541	ENSG00000235078	10.5417	1.27662	1.16176	0.00607172	0.0286332	AC231981.1
542	ENSG00000151692	4774.45	0.540853	0.106349	7.14105e-08	1.42065e-06	RNF144A
543	ENSG00000134313	23970.6	-0.586007	0.102153	2.35809e-09	6.56901e-08	KIDINS220
544	ENSG00000143797	2670.8	-0.364955	0.126727	0.00134175	0.00813583	MBOAT2
545	ENSG00000119185	1926.52	-0.586727	0.103975	2.81696e-09	7.69802e-08	ITGB1BP1
546	ENSG00000134330	853.132	0.395164	0.163831	0.00441945	0.0221061	IAH1
547	ENSG00000134308	24624.1	-0.357474	0.0963038	9.7859e-05	0.000868212	YWHAQ
548	ENSG00000172059	917.406	0.397093	0.155486	0.00300931	0.0160504	KLF11
549	ENSG00000171848	2789.41	0.634319	0.116523	7.88333e-09	1.95509e-07	RRM2
550	ENSG00000115756	1386.75	-0.450184	0.12824	0.000109541	0.000955832	HPCAL1
551	ENSG00000162975	334.636	-0.499029	0.177788	0.000943301	0.00606154	KCNF1
552	ENSG00000150873	56.0753	-1.0037	0.374729	0.000448285	0.00321439	C2orf50
553	ENSG00000134324	1998.54	0.353113	0.101356	0.000185311	0.00151142	LPIN1
554	ENSG00000225649	38.0244	-1.27594	0.407453	9.37904e-05	0.000838393	AC064875.1
555	ENSG00000079785	7841.24	-0.284537	0.119729	0.00814626	0.0361935	DDX1
556	ENSG00000197872	2759.17	-0.549432	0.110273	1.12571e-07	2.14856e-06	CYRIA
557	ENSG00000163032	1166.16	-1.85294	0.166388	6.59825e-30	3.79173e-27	VSNL1
558	ENSG00000163029	2687.26	-0.370857	0.103689	0.000119979	0.00103613	SMC6
559	ENSG00000132031	22.572	-0.956296	0.638934	0.00530675	0.0256838	MATN3
560	ENSG00000115884	1629.43	1.27277	0.117586	1.92053e-28	9.42135e-26	SDC1
561	ENSG00000163026	1191.94	0.286691	0.11754	0.0069886	0.0319895	WDCP
562	ENSG00000119782	670.048	-1.11374	0.13043	1.04651e-18	1.44115e-16	FKBP1B
563	ENSG00000198399	337.938	-0.358258	0.158131	0.00761254	0.0343298	ITSN2
564	ENSG00000115138	509.972	-1.03129	0.685514	0.00435575	0.02182	POMC
565	ENSG00000084733	8439.4	-0.349031	0.127235	0.00217923	0.0123017	RAB10
566	ENSG00000138029	1870.88	0.31404	0.100096	0.000749014	0.00500495	HADHB
567	ENSG00000138018	2450.14	-1.25864	0.174832	3.95498e-14	2.66934e-12	SELENOI
568	ENSG00000171303	2746.27	-0.786416	0.116358	1.48916e-12	7.67988e-11	KCNK3
569	ENSG00000115163	607.288	0.763206	0.14796	2.78055e-08	6.01346e-07	CENPA
570	ENSG00000084764	3407.86	-0.260791	0.103065	0.00610385	0.0287308	MAPRE3
571	ENSG00000084693	3268.85	0.489654	0.102759	4.07661e-07	6.8157e-06	AGBL5
572	ENSG00000138080	224.951	0.759249	0.257316	0.000295734	0.00225478	EMILIN1
573	ENSG00000138030	177.673	-0.561996	0.199131	0.000720233	0.00484159	KHK
574	ENSG00000138028	238.69	-0.474787	0.176831	0.00147734	0.00882498	CGREF1
575	ENSG00000084774	2905.77	0.557781	0.096476	1.43712e-09	4.17699e-08	CAD
576	ENSG00000115194	549.598	0.958084	0.18946	3.55385e-08	7.49252e-07	SLC30A3
577	ENSG00000115207	3402.11	0.424292	0.0916875	1.09177e-06	1.65476e-05	GTF3C2
578	ENSG00000234072	526.768	0.44653	0.129891	0.000146862	0.00123282	AC074117.1
579	ENSG00000115216	6650.09	0.632337	0.10287	1.22846e-10	4.38863e-09	NRBP1
580	ENSG00000115226	558.812	-0.613121	0.163409	2.51247e-05	0.000264158	FNDC4
581	ENSG00000198522	1390.94	0.573348	0.109411	2.8293e-08	6.10577e-07	GPN1
582	ENSG00000163798	1393.5	-0.282969	0.115839	0.00694208	0.0318055	SLC4A1AP
583	ENSG00000171174	91.0048	0.571514	0.270464	0.00435132	0.0218032	RBKS
584	ENSG00000158019	582.589	0.436977	0.14064	0.000479577	0.00340237	BABAM2
585	ENSG00000171103	694.943	-0.640398	0.160092	8.55368e-06	0.000102222	TRMT61B
586	ENSG00000163811	2175.62	0.309746	0.118985	0.00458382	0.0227865	WDR43
587	ENSG00000171094	632.194	0.633776	0.154591	5.79382e-06	7.329e-05	ALK
588	ENSG00000119801	5260.84	-0.25948	0.0975661	0.00423964	0.0213446	YPEL5
589	ENSG00000213626	6267.88	-0.587281	0.140159	4.36617e-06	5.73591e-05	LBH
590	ENSG00000119812	1352.82	-0.543716	0.147766	3.77313e-05	0.000378688	FAM98A
591	ENSG00000260025	274.072	0.393678	0.167098	0.00513415	0.0249971	CRIM1-DT
592	ENSG00000150938	2923.69	0.583746	0.117927	1.25583e-07	2.37169e-06	CRIM1
593	ENSG00000152133	1116.21	-0.434661	0.162858	0.00182434	0.0105679	GPATCH11
594	ENSG00000115825	2130.97	0.465253	0.126265	5.42887e-05	0.000524452	PRKD3
595	ENSG00000115828	501.335	0.378038	0.138636	0.00202714	0.0115599	QPCT
596	ENSG00000143891	228.294	0.64198	0.21413	0.000333679	0.00249955	GALM
597	ENSG00000183023	2538.64	-0.421155	0.141087	0.000748807	0.00500495	SLC8A1
598	ENSG00000205086	21.0094	1.73852	0.699281	0.000514477	0.0036206	C2orf91
599	ENSG00000162878	4979.14	1.12336	0.126071	4.12906e-20	6.5392e-18	PKDCC
600	ENSG00000057935	3203.69	0.255049	0.0925918	0.00331056	0.0173344	MTA3
601	ENSG00000138078	5713.46	-0.280211	0.121394	0.0100152	0.0430787	PREPL
602	ENSG00000171132	413.013	-0.558019	0.150128	3.40033e-05	0.000345932	PRKCE
603	ENSG00000119729	2436.83	-0.251156	0.101775	0.00745063	0.0337663	RHOQ
604	ENSG00000119878	844.921	-0.472967	0.135381	0.000106306	0.000929449	CRIPT
605	ENSG00000236824	31.229	-1.63766	0.489514	3.98358e-05	0.000397626	BCYRN1
606	ENSG00000095002	4287.62	-0.250896	0.0908293	0.00324736	0.0170444	MSH2
607	ENSG00000184261	95.029	1.50396	0.349445	9.3796e-07	1.44336e-05	KCNK12
608	ENSG00000116062	4577.77	0.291031	0.104518	0.00251495	0.0138093	MSH6
609	ENSG00000179915	3533.79	-0.404037	0.140666	0.00114858	0.00714989	NRXN1
610	ENSG00000143942	232.921	-0.619188	0.213217	0.000467885	0.00333827	CHAC2
611	ENSG00000115306	12454.5	-0.443937	0.108934	1.46482e-05	0.000164042	SPTBN1
612	ENSG00000138035	1266.76	0.329707	0.104302	0.000643551	0.0043788	PNPT1
613	ENSG00000226702	1401.75	-0.293352	0.118927	0.00622465	0.0291561	MIR217HG
614	ENSG00000055813	111.734	-1.26284	0.235104	5.18578e-09	1.33348e-07	CCDC85A
615	ENSG00000028116	121.389	1.19049	0.255547	2.13347e-07	3.83814e-06	VRK2
616	ENSG00000115392	643.363	0.309554	0.122046	0.00480532	0.0236828	FANCL
617	ENSG00000233426	250.881	0.577187	0.199501	0.000561842	0.0039061	EIF3FP3
618	ENSG00000119866	117.826	-0.578636	0.349932	0.00963897	0.0417281	BCL11A
619	ENSG00000173209	788.763	0.574466	0.13356	2.86767e-06	3.95051e-05	AHSA2P
620	ENSG00000170340	251.91	-0.479018	0.195655	0.00275328	0.0148782	B3GNT2
621	ENSG00000115504	3374.27	-0.28572	0.105388	0.0032326	0.0169891	EHBP1
622	ENSG00000014641	7632.5	-0.336757	0.0933291	0.000118851	0.00102859	MDH1
623	ENSG00000143952	2040.38	0.385773	0.112708	0.000200692	0.00161719	VPS54
624	ENSG00000225889	67.0034	-1.14068	0.304837	1.17433e-05	0.000135665	AC012368.1
625	ENSG00000119862	1259.47	-0.902193	0.124812	4.52434e-14	3.01318e-12	LGALSL
626	ENSG00000179833	1126.34	0.487422	0.111341	2.70921e-06	3.75019e-05	SERTAD2
627	ENSG00000115902	2389.23	-0.564253	0.115502	1.79865e-07	3.28576e-06	SLC1A4
628	ENSG00000011523	3881.25	0.29623	0.0934199	0.000725426	0.00487325	CEP68
629	ENSG00000138069	6193.16	-0.230898	0.0878157	0.00525338	0.0254728	RAB1A
630	ENSG00000273763	20.4159	-1.2984	0.60947	0.00136649	0.0082585	AC007318.1
631	ENSG00000138071	9594.01	-0.596753	0.102364	9.08621e-10	2.77316e-08	ACTR2
632	ENSG00000237179	13.9017	-0.809483	1.12406	0.0106292	0.0451406	LINC01797
633	ENSG00000221823	3075.82	-0.290868	0.126189	0.00958423	0.0415269	PPP3R1
634	ENSG00000119865	1452.57	-0.410949	0.117407	0.000133869	0.00113656	CNRIP1
635	ENSG00000169599	1564.74	-0.231044	0.0987608	0.0116732	0.0486227	NFU1
636	ENSG00000115977	2846.98	-0.252077	0.107603	0.0104547	0.0445312	AAK1
637	ENSG00000244617	55.5984	1.25442	0.343145	1.52599e-05	0.000170229	ASPRV1
638	ENSG00000179818	720.945	0.373104	0.135074	0.00186114	0.010735	PCBP1-AS1
639	ENSG00000116001	9372.1	0.254515	0.10595	0.00894635	0.039262	TIA1
640	ENSG00000075340	5761.17	-0.322932	0.105265	0.000897325	0.00582378	ADD2
641	ENSG00000124357	1721.71	-0.322483	0.112436	0.00169732	0.0099268	NAGK
642	ENSG00000144036	1844.12	-0.32266	0.128807	0.00487185	0.0239633	EXOC6B
643	ENSG00000163013	1214.92	-0.649653	0.128721	6.28474e-08	1.26279e-06	FBXO41
644	ENSG00000116127	3362.46	0.251034	0.0985501	0.00606712	0.0286257	ALMS1
645	ENSG00000163017	21.2306	1.18822	0.613221	0.00214255	0.0121331	ACTG2
646	ENSG00000235499	59.9951	0.602146	0.331523	0.00703671	0.0321365	AC073046.1
647	ENSG00000187605	6624.9	0.389149	0.0931637	9.85188e-06	0.000116149	TET3
648	ENSG00000225439	430.299	-0.434465	0.151763	0.00103603	0.00653627	BOLA3-AS1
649	ENSG00000114978	4179.66	0.673677	0.109067	9.10985e-11	3.34355e-09	MOB1A
650	ENSG00000065911	2410.29	0.502361	0.108041	7.26155e-07	1.13925e-05	MTHFD2
651	ENSG00000204843	15312.8	-0.211317	0.0856867	0.00889797	0.0390753	DCTN1
652	ENSG00000237737	122.636	-0.614488	0.251511	0.00172361	0.0100601	DCTN1-AS1
653	ENSG00000286623	10.8638	-0.352614	0.717927	0.00905291	0.0396432	AC005041.4
654	ENSG00000114993	455.507	0.571756	0.144298	1.24248e-05	0.00014243	RTKN
655	ENSG00000135622	1442.7	-0.511191	0.112225	1.08475e-06	1.64537e-05	SEMA4F
656	ENSG00000115363	637.642	0.333777	0.15328	0.010668	0.0452573	EVA1A
657	ENSG00000005436	934.084	0.280741	0.109442	0.00512032	0.0249557	GCFC2
658	ENSG00000066032	4038.48	-0.426454	0.102546	8.9423e-06	0.000106129	CTNNA2
659	ENSG00000034510	45276.7	-0.393162	0.0878027	2.45032e-06	3.44638e-05	TMSB10
660	ENSG00000168887	1965.32	0.372989	0.111132	0.000260596	0.00202626	C2orf68
661	ENSG00000115525	1728.06	-0.259479	0.101082	0.00554537	0.026562	ST3GAL5
662	ENSG00000132313	1666.47	-0.851869	0.108191	3.46746e-16	3.1557e-14	MRPL35
663	ENSG00000068615	4312.05	-0.693638	0.113058	1.11259e-10	4.01733e-09	REEP1
664	ENSG00000115561	3606.58	0.309505	0.0937144	0.000433502	0.00312174	CHMP3
665	ENSG00000153563	104.16	-1.03581	0.263165	5.82661e-06	7.35467e-05	CD8A
666	ENSG00000232931	247.957	-0.509074	0.18268	0.000963176	0.00616562	LINC00342
667	ENSG00000174501	180.483	-0.393591	0.196388	0.0115336	0.0481977	ANKRD36C
668	ENSG00000198885	95.6396	1.31723	0.26691	5.05074e-08	1.03659e-06	ITPRIPL1
669	ENSG00000121152	1382.13	0.390376	0.136124	0.00125205	0.0076659	NCAPH
670	ENSG00000135976	296.134	-0.420263	0.174559	0.00392281	0.0199999	ANKRD36
671	ENSG00000230606	31.6782	-1.03425	0.482311	0.00160936	0.00947569	AC092683.1
672	ENSG00000230393	30.2883	1.63548	0.46743	2.38593e-05	0.000251906	AC092667.1
673	ENSG00000170500	2613.07	-0.526139	0.132242	1.33872e-05	0.000152154	LONRF2
674	ENSG00000158435	1495.55	-0.30087	0.122084	0.00595978	0.0282111	CNOT11
675	ENSG00000163162	857.974	0.367427	0.126021	0.00119833	0.00740007	RNF149
676	ENSG00000175874	132	-2.20096	0.268778	1.51516e-17	1.72172e-15	CREG2
677	ENSG00000232597	10.1358	-0.351902	0.752246	0.00649099	0.0301857	AC013727.1
678	ENSG00000225765	14.856	-1.86355	0.726452	0.00042556	0.00307225	LINC01831
679	ENSG00000235597	588.406	-1.08401	0.142365	2.05986e-15	1.6572e-13	LINC01102
680	ENSG00000115652	1759.53	0.409378	0.130067	0.000468681	0.00334157	UXS1
681	ENSG00000198075	659.35	0.437075	0.139274	0.00045215	0.00323633	SULT1C4
682	ENSG00000172985	121.699	-1.6438	0.277349	1.75121e-10	6.14697e-09	SH3RF3
683	ENSG00000186522	1405	0.252052	0.104632	0.00891394	0.0391283	SEPTIN10
684	ENSG00000198142	643.149	0.330618	0.133073	0.0050149	0.0245772	SOWAHC
685	ENSG00000169679	1906.04	0.282384	0.109295	0.00463468	0.0229996	BUB1
686	ENSG00000144152	312.509	0.382269	0.184329	0.0105772	0.0449669	FBLN7
687	ENSG00000114999	2759.92	-0.559936	0.116839	2.88577e-07	5.02089e-06	TTL
688	ENSG00000169607	1159.32	0.569647	0.137216	5.62779e-06	7.13243e-05	CKAP2L
689	ENSG00000136682	537.199	-0.72458	0.132918	6.05194e-09	1.54079e-07	CBWD2
690	ENSG00000115091	9834.8	-0.344304	0.0861514	2.58739e-05	0.000271325	ACTR3
691	ENSG00000175497	2119.71	-0.463728	0.140049	0.000211116	0.00168499	DPP10
692	ENSG00000235026	128.051	-0.637204	0.270698	0.00199648	0.0114239	DPP10-AS1
693	ENSG00000125633	1465.25	-0.257314	0.109038	0.00982347	0.0424263	CCDC93
694	ENSG00000144119	38.8078	-1.42284	0.476478	0.000136124	0.00115327	C1QL2
695	ENSG00000115107	221.784	-0.802723	0.617458	0.00787084	0.0352104	STEAP3
696	ENSG00000155368	5986.28	-0.466877	0.0971502	3.77117e-07	6.37928e-06	DBI
697	ENSG00000115109	3426.14	0.485719	0.102588	5.05496e-07	8.23909e-06	EPB41L5
698	ENSG00000144118	1898.58	-0.549519	0.116192	4.09446e-07	6.83986e-06	RALB
699	ENSG00000211460	3895.01	0.257002	0.0977926	0.00474858	0.0234908	TSN
700	ENSG00000186684	650.452	-0.499303	0.125319	1.30695e-05	0.000149017	CYP27C1
701	ENSG00000169967	1686.26	-0.560636	0.112008	9.96981e-08	1.91521e-06	MAP3K2
702	ENSG00000144230	463.294	-1.23345	0.160247	9.96958e-16	8.25177e-14	GPR17
703	ENSG00000173349	1152.8	1.24971	0.123983	4.86117e-25	1.39675e-22	SFT2D3
704	ENSG00000136720	10676.4	-0.305629	0.0975621	0.000819801	0.00538845	HS6ST1
705	ENSG00000225449	33.6562	-1.7289	0.471228	1.2402e-05	0.000142293	RAB6C-AS1
706	ENSG00000286058	128.776	-0.485778	0.227438	0.00565917	0.0270235	AC018865.2
707	ENSG00000136710	2468	-0.279383	0.0994184	0.00247976	0.0136683	CCDC115
708	ENSG00000136718	2518.34	-0.284748	0.102064	0.00257452	0.0140825	IMP4
709	ENSG00000072135	1533.66	-0.65793	0.10545	6.20954e-11	2.3476e-09	PTPN18
710	ENSG00000178171	2094.96	-0.399399	0.140859	0.00131018	0.00797808	AMER3
711	ENSG00000233087	88.5553	-1.08964	0.290317	1.14092e-05	0.000132109	RAB6D
712	ENSG00000287151	314.569	-0.431261	0.198564	0.00656936	0.0304797	C2orf27A
713	ENSG00000236485	10.8483	1.17079	1.19674	0.00695935	0.0318743	LINC01945
714	ENSG00000152127	6146.47	-0.450797	0.102861	3.00861e-06	4.13617e-05	MGAT5
715	ENSG00000121988	468.537	0.44383	0.140301	0.000386269	0.00283231	ZRANB3
716	ENSG00000144228	854.721	-0.44393	0.167358	0.00183678	0.0106189	SPOPL
717	ENSG00000168702	455.926	-1.67418	0.183257	3.8338e-21	7.07424e-19	LRP1B
718	ENSG00000169554	6722.08	0.445818	0.0918109	3.28394e-07	5.65876e-06	ZEB2
719	ENSG00000238057	76.8784	0.876029	0.291505	0.000206197	0.00165525	ZEB2-AS1
720	ENSG00000168280	36187.3	-0.232434	0.0904379	0.00643895	0.0299784	KIF5C
721	ENSG00000115963	19339.5	-0.261572	0.0873642	0.00149418	0.00891131	RND3
722	ENSG00000182389	474.248	-0.434935	0.190874	0.00506068	0.0247533	CACNB4
723	ENSG00000115145	1051.1	-0.410201	0.138096	0.000822897	0.0054035	STAM2
724	ENSG00000177917	2002.09	0.555458	0.13151	4.24476e-06	5.5837e-05	ARL6IP6
725	ENSG00000177519	638.92	-0.998863	0.194039	2.08406e-08	4.65741e-07	RPRM
726	ENSG00000144278	449.218	-0.606193	0.14397	3.90251e-06	5.21883e-05	GALNT13
727	ENSG00000162989	89.4177	-2.78051	0.349556	1.05094e-16	1.04125e-14	KCNJ3
728	ENSG00000136541	14.7356	2.0646	0.868963	0.000660264	0.0044804	ERMN
729	ENSG00000123636	7159.66	0.306967	0.093253	0.000454278	0.00325041	BAZ2B
730	ENSG00000144290	85.2047	-1.82737	0.326655	1.20408e-09	3.57194e-08	SLC4A10
731	ENSG00000115290	10.682	-0.370636	0.757106	0.0111665	0.0469661	GRB14
732	ENSG00000153253	4160.17	-0.736814	0.123155	2.59878e-10	8.82927e-09	SCN3A
733	ENSG00000136531	1631.67	-1.48634	0.158789	4.96432e-22	1.00856e-19	SCN2A
734	ENSG00000178662	3853	-0.45226	0.163063	0.00158559	0.00936042	CSRNP3
735	ENSG00000144285	191.995	-1.2006	0.20618	3.97966e-10	1.28893e-08	SCN1A
736	ENSG00000169432	254.95	-1.70518	0.208032	1.47582e-17	1.68654e-15	SCN9A
737	ENSG00000172292	4619.82	-0.288529	0.106181	0.00314472	0.0166097	CERS6
738	ENSG00000163093	330.412	0.42803	0.178663	0.00395431	0.02014	BBS5
739	ENSG00000235934	164.804	0.602383	0.247696	0.00185797	0.0107229	AC007405.2
740	ENSG00000071967	194.671	-0.53003	0.279412	0.00766468	0.0345263	CYBRD1
741	ENSG00000077380	6791.3	-1.27842	0.107837	1.43286e-33	1.253e-30	DYNC1I2
742	ENSG00000115840	1688.12	-0.397888	0.115356	0.000170676	0.0014092	SLC25A12
743	ENSG00000091428	201.23	-0.728571	0.227192	0.000135527	0.00114943	RAPGEF4
744	ENSG00000144354	813.665	0.376316	0.121781	0.000688696	0.00465292	CDCA7
745	ENSG00000172845	5863.79	0.460083	0.0904152	9.22948e-08	1.78837e-06	SP3
746	ENSG00000231453	14.0376	2.53576	0.76242	4.70302e-05	0.000463231	LINC01305
747	ENSG00000217236	1311.17	0.566037	0.109382	4.09364e-08	8.50573e-07	SP9
748	ENSG00000144306	1455.35	-0.633193	0.108354	7.67552e-10	2.3787e-08	SCRN3
749	ENSG00000163328	362.079	-1.13516	0.2314	6.32238e-08	1.26908e-06	GPR155
750	ENSG00000115935	631.417	0.397122	0.167285	0.00484584	0.0238649	WIPF1
751	ENSG00000138435	98.3507	0.903368	0.27389	7.5908e-05	0.000700982	CHRNA1
752	ENSG00000115966	4213.48	0.424318	0.107972	2.13613e-05	0.000229142	ATF2
753	ENSG00000128652	343.187	0.773782	0.154794	6.25935e-08	1.25894e-06	HOXD3
754	ENSG00000224189	106.688	1.06867	0.248107	1.20319e-06	1.80192e-05	HAGLR
755	ENSG00000226363	133.102	0.662199	0.231321	0.000479378	0.00340237	HAGLROS
756	ENSG00000128654	2351.26	-0.695463	0.105196	4.9074e-12	2.29008e-10	MTX2
757	ENSG00000116044	2456.17	0.283225	0.116247	0.00735395	0.0334006	NFE2L2
758	ENSG00000213963	104.039	0.564606	0.254556	0.00353675	0.0182771	AC019080.1
759	ENSG00000018510	3497.91	-0.215998	0.0914788	0.0116783	0.0486227	AGPS
760	ENSG00000196659	614.11	0.881069	0.151932	6.31728e-10	1.9853e-08	TTC30B
761	ENSG00000197557	651.79	0.347281	0.14795	0.00658927	0.0305498	TTC30A
762	ENSG00000180228	2949.45	-0.286015	0.0982724	0.0017641	0.0102666	PRKRA
763	ENSG00000187231	4307.55	0.219403	0.0932468	0.0119326	0.0494648	SESTD1
764	ENSG00000162992	1457.01	1.21959	0.160871	2.4563e-15	1.96664e-13	NEUROD1
765	ENSG00000150722	79.0624	-0.876215	0.295753	0.000231813	0.00183201	PPP1R1C
766	ENSG00000115252	3128.9	-0.498236	0.163253	0.000441057	0.00316708	PDE1A
767	ENSG00000163002	1071.62	-0.383343	0.12564	0.000717348	0.00482866	NUP35
768	ENSG00000170396	494.768	-0.335993	0.155826	0.0110184	0.0464634	ZNF804A
769	ENSG00000286797	137.094	-0.557934	0.2445	0.00306765	0.0162911	AC009315.1
770	ENSG00000188738	903.714	-0.486489	0.123381	1.82753e-05	0.000199442	FSIP2
771	ENSG00000138448	1244.54	0.438811	0.13756	0.000359893	0.00266416	ITGAV
772	ENSG00000064989	128.024	-0.6995	0.333816	0.00301682	0.0160862	CALCRL
773	ENSG00000204262	3222.67	0.627509	0.143478	1.91849e-06	2.75029e-05	COL5A2
774	ENSG00000138381	1857.38	-0.265997	0.0985809	0.00368335	0.0189326	ASNSD1
775	ENSG00000128699	2722.1	-0.285072	0.104532	0.00308022	0.0163377	ORMDL1
776	ENSG00000151689	289.382	-0.43353	0.193597	0.00560528	0.0267927	INPP1
777	ENSG00000151690	506.989	-0.896311	0.168466	8.98652e-09	2.18821e-07	MFSD6
778	ENSG00000189362	70.2906	0.680009	0.30776	0.00255193	0.0139741	NEMP2
779	ENSG00000115415	1738.17	-0.290509	0.105896	0.00285563	0.0153324	STAT1
780	ENSG00000173559	74.3489	0.558963	0.320491	0.00916226	0.0399915	NABP1
781	ENSG00000144339	1500.26	-0.840933	0.105696	1.80629e-16	1.72565e-14	TMEFF2
782	ENSG00000196950	4288.25	-0.339271	0.120278	0.00179583	0.0104241	SLC39A10
783	ENSG00000144395	226.301	0.748407	0.194117	1.23708e-05	0.000142098	CCDC150
784	ENSG00000115540	2410.54	-0.416147	0.110981	5.02426e-05	0.000489835	MOB4
785	ENSG00000225421	15.4632	-1.49102	0.728693	0.00152006	0.00902923	AC019330.1
786	ENSG00000225953	141.919	1.33626	0.234093	7.53419e-10	2.34212e-08	SATB2-AS1
787	ENSG00000178074	898.365	0.988955	0.149232	2.91606e-12	1.42356e-10	C2orf69
788	ENSG00000162972	450.365	-0.394149	0.14961	0.00241422	0.0133715	MAIP1
789	ENSG00000082153	5547.18	0.296528	0.103748	0.0017279	0.0100822	BZW1
790	ENSG00000119013	2938.87	-0.3452	0.101431	0.000255212	0.00199111	NDUFB3
791	ENSG00000064012	12.7954	2.70692	0.835879	6.64083e-05	0.0006259	CASP8
792	ENSG00000082146	1445.46	-0.258069	0.103429	0.00676362	0.0312154	STRADB
793	ENSG00000003393	3286.77	-0.246499	0.0978004	0.0066955	0.0309721	ALS2
794	ENSG00000119004	871.234	-0.375442	0.123506	0.000772784	0.00513479	CYP20A1
795	ENSG00000173166	1845.59	-0.302715	0.136319	0.0111541	0.0469335	RAPH1
796	ENSG00000118257	900.829	-0.615999	0.179185	8.05675e-05	0.000737575	NRP2
797	ENSG00000114933	760.7	-0.327681	0.151439	0.0112723	0.0472674	INO80D
798	ENSG00000023228	5799.35	-0.454311	0.0991773	1.15416e-06	1.73495e-05	NDUFS1
799	ENSG00000114942	12469.5	-0.344085	0.0998568	0.000220237	0.00174808	EEF1B2
800	ENSG00000114948	1770.48	-0.613675	0.123115	9.44107e-08	1.82585e-06	ADAM23
801	ENSG00000229321	27.8888	-0.802758	0.525109	0.00648283	0.0301617	AC008269.1
802	ENSG00000163249	892.166	-0.381855	0.125605	0.000753464	0.00503135	CCNYL1
803	ENSG00000163251	426.855	0.640319	0.193991	0.000124566	0.0010669	FZD5
804	ENSG00000188674	1573.71	0.285137	0.10795	0.0040239	0.0204427	C2orf80
805	ENSG00000144406	492.479	-0.564357	0.144213	1.52806e-05	0.000170366	UNC80
806	ENSG00000115365	2013.86	-0.724487	0.109534	4.61427e-12	2.17346e-10	LANCL1
807	ENSG00000021826	510.942	0.403393	0.195962	0.00987622	0.0426171	CPS1
808	ENSG00000030419	167.009	-0.98739	0.271009	1.90321e-05	0.000206692	IKZF2
809	ENSG00000174453	283.395	-0.691514	0.196387	4.93585e-05	0.000483324	VWC2L
810	ENSG00000138363	2619.79	0.311175	0.0964266	0.000566596	0.00392693	ATIC
811	ENSG00000079246	21131.7	-0.311071	0.0985145	0.000702612	0.00473898	XRCC5
812	ENSG00000279348	812.018	-0.608814	0.159932	2.04693e-05	0.000220514	AC012513.3
813	ENSG00000260804	1658.92	-0.671482	0.150496	1.01438e-06	1.55032e-05	LINC01963
814	ENSG00000138375	1112.14	0.466428	0.132095	9.63071e-05	0.000856367	SMARCAL1
815	ENSG00000231672	87.0132	-0.508109	0.271931	0.00885709	0.0389213	DIRC3
816	ENSG00000079308	3382.04	0.455529	0.130922	0.000119924	0.0010361	TNS1
817	ENSG00000144579	1333.8	0.589174	0.104023	2.5541e-09	7.07584e-08	CTDSP1
818	ENSG00000163482	1389.41	0.323188	0.123163	0.00361469	0.0185987	STK36
819	ENSG00000135912	1520.37	0.301995	0.112497	0.00328675	0.0172332	TTLL4
820	ENSG00000135929	150.359	0.981806	0.217846	5.24721e-07	8.51792e-06	CYP27A1
821	ENSG00000171450	334.445	-0.842066	0.178626	2.29393e-07	4.07938e-06	CDK5R2
822	ENSG00000115649	3649.87	-0.356758	0.105244	0.000253945	0.00198276	CNPPD1
823	ENSG00000135924	3108.24	0.418667	0.102405	1.26129e-05	0.000144303	DNAJB2
824	ENSG00000054356	878.269	-1.14052	0.168052	8.41206e-13	4.51178e-11	PTPRN
825	ENSG00000123992	791.373	0.283021	0.12597	0.011675	0.0486227	DNPEP
826	ENSG00000072195	2523.87	-0.420158	0.10444	1.63853e-05	0.000181574	SPEG
827	ENSG00000072182	10709	-0.40128	0.10912	8.4054e-05	0.000764967	ASIC4
828	ENSG00000272944	99.7344	0.722965	0.260365	0.000537041	0.00375785	AC079834.1
829	ENSG00000135903	1742.8	-0.303816	0.103516	0.00150576	0.00896545	PAX3
830	ENSG00000116120	1513.98	-0.474103	0.113253	6.50128e-06	8.07162e-05	FARSB
831	ENSG00000123983	4167.35	-0.279782	0.0958366	0.00176483	0.0102678	ACSL3
832	ENSG00000135919	1302.25	-0.667766	0.123467	8.60465e-09	2.10286e-07	SERPINE2
833	ENSG00000273301	83.9134	-0.595601	0.327079	0.0069386	0.031804	AC016717.2
834	ENSG00000169047	4442.26	-0.432099	0.105386	1.11818e-05	0.000130226	IRS1
835	ENSG00000173744	3190.36	0.439105	0.10168	4.22443e-06	5.5606e-05	AGFG1
836	ENSG00000153823	962.203	1.10525	0.147751	5.7582e-15	4.43734e-13	PID1
837	ENSG00000187957	3980.75	-0.703355	0.117027	2.3621e-10	8.12118e-09	DNER
838	ENSG00000153827	9014.66	0.280138	0.0969015	0.00166021	0.00974373	TRIP12
839	ENSG00000163053	2707.67	-0.5189	0.128789	1.09664e-05	0.000128014	SLC16A14
840	ENSG00000135899	57.3518	-0.62189	0.395572	0.00953704	0.0413491	SP110
841	ENSG00000135916	5376.92	-0.356123	0.103226	0.000199845	0.00161102	ITM2C
842	ENSG00000232520	41.5331	-2.43515	0.420628	4.21316e-10	1.36018e-08	GCSIR
843	ENSG00000204128	1050.15	-0.531226	0.12505	4.1093e-06	5.44828e-05	C2orf72
844	ENSG00000115053	26386.5	-0.301681	0.102133	0.00167407	0.00981365	NCL
845	ENSG00000156973	1959.3	-0.689152	0.10219	2.06297e-12	1.03473e-10	PDE6D
846	ENSG00000171551	1744.86	-0.87656	0.142205	6.70179e-11	2.50545e-09	ECEL1
847	ENSG00000168918	80.0538	1.06234	0.347028	0.000137897	0.00116584	INPP5D
848	ENSG00000123485	1627.14	0.31568	0.105949	0.00125954	0.00770942	HJURP
849	ENSG00000132321	53.6315	0.679744	0.383342	0.00601733	0.0284367	IQCA1
850	ENSG00000144476	3066.95	-0.3741	0.157609	0.00534052	0.0258145	ACKR3
851	ENSG00000198612	3390.03	-0.558878	0.0990197	3.04648e-09	8.26908e-08	COPS8
852	ENSG00000132329	223.668	-0.46688	0.19223	0.00304907	0.0162152	RAMP1
853	ENSG00000168427	11.8089	0.711493	1.93414	0.0110026	0.0464419	KLHL30
854	ENSG00000132326	1543.17	0.73097	0.151022	1.54225e-07	2.87748e-06	PER2
855	ENSG00000204104	1086.93	0.435408	0.127047	0.000159406	0.00132485	TRAF3IP1
856	ENSG00000063660	7547.56	-0.473424	0.0897003	3.11315e-08	6.66114e-07	GPC1
857	ENSG00000178623	59.1988	0.607209	0.390256	0.0102607	0.0439186	GPR35
858	ENSG00000130294	29679	-0.393544	0.0942446	1.10119e-05	0.00012847	KIF1A
859	ENSG00000115685	2116	-0.342564	0.0990803	0.000214862	0.00171082	PPP1R7
860	ENSG00000006607	1593.09	0.262651	0.10243	0.0055606	0.0266033	FARP2
861	ENSG00000176720	259.308	-0.544673	0.185904	0.000551669	0.00384334	BOK
862	ENSG00000176946	2228.43	0.315466	0.113382	0.00229887	0.0128544	THAP4
863	ENSG00000188011	900.319	-0.830086	0.158683	1.65396e-08	3.77167e-07	RTP5
864	ENSG00000280119	13.3828	-0.887675	1.03181	0.00940376	0.0408593	AC093642.3
865	ENSG00000134115	123.515	-1.73488	0.238214	1.96919e-14	1.41451e-12	CNTN6
866	ENSG00000144455	329.246	1.24097	0.155188	9.27279e-17	9.23285e-15	SUMF1
867	ENSG00000175928	16095.3	0.402826	0.0935883	4.59119e-06	5.99238e-05	LRRN1
868	ENSG00000134107	25.4355	-1.01832	0.56244	0.00310449	0.0164317	BHLHE40
869	ENSG00000134109	1098.82	0.570572	0.117364	2.05767e-07	3.72175e-06	EDEM1
870	ENSG00000196277	153.726	-0.631565	0.309418	0.00407538	0.0206573	GRM7
871	ENSG00000071282	979.822	0.580126	0.140427	5.96435e-06	7.50904e-05	LMCD1
872	ENSG00000125046	294.48	2.14771	0.509173	1.14305e-06	1.72211e-05	SSUH2
873	ENSG00000134077	500.631	-0.399031	0.133215	0.000799131	0.00527787	THUMPD3
874	ENSG00000168137	9429.8	0.348302	0.0904796	4.58502e-05	0.000452273	SETD5
875	ENSG00000156959	919.627	-0.733441	0.160343	5.40688e-07	8.74888e-06	LHFPL4
876	ENSG00000156983	1960.33	0.383685	0.105739	9.41899e-05	0.000840146	BRPF1
877	ENSG00000114026	955.503	0.301401	0.118285	0.00483874	0.0238416	OGG1
878	ENSG00000163702	206.089	1.22584	0.209255	3.29329e-10	1.08765e-08	IL17RC
879	ENSG00000125037	1616.39	-0.323753	0.102496	0.000658866	0.00447242	EMC3
880	ENSG00000180385	215.391	0.482931	0.219966	0.00507102	0.0247918	EMC3-AS1
881	ENSG00000134086	4800.54	0.312795	0.100262	0.000799303	0.00527787	VHL
882	ENSG00000134070	54.5591	-0.740548	0.422319	0.00520149	0.02527	IRAK2
883	ENSG00000157087	491.717	-1.74147	0.148962	8.71922e-33	6.49517e-30	ATP2B2
884	ENSG00000197548	574.662	-0.449898	0.130113	0.000133227	0.00113207	ATG7
885	ENSG00000144560	3530.03	0.452133	0.105357	4.61644e-06	6.02142e-05	VGLL4
886	ENSG00000157152	339.802	-0.37678	0.162752	0.00611462	0.0287613	SYN2
887	ENSG00000144712	1075.26	0.455454	0.126109	7.44237e-05	0.000690127	CAND2
888	ENSG00000132182	5157.99	0.597465	0.101251	6.11687e-10	1.93137e-08	NUP210
889	ENSG00000154764	3751.9	0.482004	0.110145	1.66355e-06	2.42985e-05	WNT7A
890	ENSG00000170860	2901.49	-0.318689	0.105423	0.00105107	0.00661458	LSM3
891	ENSG00000131389	2058.22	-0.42732	0.116835	6.86538e-05	0.000642248	SLC6A6
892	ENSG00000131381	3084.54	-0.494799	0.107275	8.73704e-07	1.34968e-05	RBSN
893	ENSG00000131370	2304.48	-0.827253	0.165877	6.15194e-08	1.24356e-06	SH3BP5
894	ENSG00000154813	2722.76	-0.282091	0.105678	0.00370801	0.0190545	DPH3
895	ENSG00000154814	404.161	-0.443224	0.148587	0.000685642	0.0046354	OXNAD1
896	ENSG00000131378	459.698	-0.570808	0.158872	5.2028e-05	0.000504795	RFTN1
897	ENSG00000154822	1060.01	0.405187	0.113599	0.000110213	0.000960862	PLCL2
898	ENSG00000131374	2752.87	0.508948	0.139256	5.17447e-05	0.000502288	TBC1D5
899	ENSG00000182568	3744.93	0.459257	0.110968	8.72174e-06	0.000103922	SATB1
900	ENSG00000287069	175.59	0.411792	0.191396	0.00771896	0.0347163	AC061958.1
901	ENSG00000163576	93.7006	-0.880373	0.289299	0.000178001	0.00145949	EFHB
902	ENSG00000144566	2616.6	0.382712	0.100036	4.35998e-05	0.000431557	RAB5A
903	ENSG00000114166	2138.91	0.545088	0.127454	3.49564e-06	4.74091e-05	KAT2B
904	ENSG00000129810	519.193	0.518733	0.130528	1.40848e-05	0.000158616	SGO1
905	ENSG00000197885	931.047	0.485516	0.148195	0.000222315	0.00176248	NKIRAS1
906	ENSG00000174738	527.999	0.325008	0.133818	0.00597645	0.0282767	NR1D2
907	ENSG00000077092	210.272	0.443338	0.203571	0.00626416	0.0293003	RARB
908	ENSG00000271943	66.7957	0.649535	0.353877	0.00587536	0.0278783	AC098614.2
909	ENSG00000235493	143.079	-0.467089	0.248628	0.0104465	0.0445147	LINC01967
910	ENSG00000187118	270.497	-0.38383	0.184505	0.0102558	0.0439163	CMC1
911	ENSG00000163513	61.8832	0.671023	0.383643	0.00638423	0.0297718	TGFBR2
912	ENSG00000163527	8144.67	-0.33489	0.0897198	8.28709e-05	0.00075591	STT3B
913	ENSG00000152642	581.442	-0.641092	0.137177	4.15364e-07	6.91575e-06	GPD1L
914	ENSG00000153551	370.652	1.07566	0.150231	6.53193e-14	4.18397e-12	CMTM7
915	ENSG00000091317	1771.87	-0.484403	0.130121	4.27954e-05	0.000424012	CMTM6
916	ENSG00000206557	2669.68	0.494421	0.131563	3.65578e-05	0.00036875	TRIM71
917	ENSG00000153558	527.196	-0.507093	0.136482	4.04931e-05	0.000403187	FBXL2
918	ENSG00000163539	11843	-0.514366	0.0984847	3.63582e-08	7.63212e-07	CLASP2
919	ENSG00000144681	416.658	-2.4457	0.178595	6.35535e-44	1.59781e-40	STAC
920	ENSG00000178567	2939.36	0.367121	0.104775	0.000149444	0.00125188	EPM2AIP1
921	ENSG00000144674	2207.7	-0.339035	0.141961	0.00610211	0.0287293	GOLGA4
922	ENSG00000230409	194.054	-0.629717	0.22162	0.000548382	0.00382574	TCEA1P2
923	ENSG00000144677	492.203	1.13329	0.135318	4.33036e-18	5.44354e-16	CTDSPL
924	ENSG00000187091	1583.54	0.676585	0.123352	5.65126e-09	1.4461e-07	PLCD1
925	ENSG00000008226	87.4025	1.36793	0.304707	4.369e-07	7.26229e-06	DLEC1
926	ENSG00000114745	2180.2	-0.247188	0.100667	0.00797973	0.0356342	GORASP1
927	ENSG00000168036	28212.7	-0.26369	0.0929269	0.00293585	0.0157337	CTNNB1
928	ENSG00000114853	1120.25	0.315799	0.121996	0.00402657	0.0204459	ZBTB47
929	ENSG00000181061	2474.04	-1.10559	0.141328	3.93133e-16	3.51426e-14	HIGD1A
930	ENSG00000261786	405.31	-0.952457	0.153024	4.16612e-11	1.61763e-09	AC006058.1
931	ENSG00000179152	745.901	-0.429398	0.138689	0.000505597	0.00356559	TCAIM
932	ENSG00000144792	1074.61	0.389419	0.117222	0.000314592	0.0023817	ZNF660
933	ENSG00000163812	2952.28	-0.2623	0.101606	0.0051777	0.0251848	ZDHHC3
934	ENSG00000249992	1383.71	-0.75626	0.143763	1.61223e-08	3.68904e-07	TMEM158
935	ENSG00000163818	2193	0.466521	0.123802	3.89594e-05	0.000389652	LZTFL1
936	ENSG00000163820	429.478	0.509492	0.155565	0.000204396	0.0016431	FYCO1
937	ENSG00000114650	4813.59	0.233533	0.0991076	0.0111286	0.0468361	SCAP
938	ENSG00000114646	2969.02	-0.762651	0.105201	4.94149e-14	3.24708e-12	CSPG5
939	ENSG00000114270	668.076	-0.413903	0.189647	0.0070021	0.0320221	COL7A1
940	ENSG00000008300	11391.2	0.403882	0.0923492	3.83131e-06	5.13727e-05	CELSR3
941	ENSG00000114302	3345.42	-0.342214	0.106771	0.000517759	0.00363988	PRKAR2A
942	ENSG00000178057	982.09	0.341607	0.1107	0.00078184	0.00518468	NDUFAF3
943	ENSG00000178035	4607.98	0.434094	0.0938914	1.05193e-06	1.59921e-05	IMPDH2
944	ENSG00000172053	7180.53	0.290867	0.08951	0.000565972	0.00392395	QARS1
945	ENSG00000172037	2623.57	0.308146	0.0961345	0.000615016	0.00421316	LAMB2
946	ENSG00000177352	1259.49	0.383736	0.11033	0.00016544	0.00137047	CCDC71
947	ENSG00000185909	3996.84	0.609023	0.110385	5.19124e-09	1.33348e-07	KLHDC8B
948	ENSG00000164062	2614.48	0.806806	0.104528	1.25728e-15	1.02379e-13	APEH
949	ENSG00000173540	1352.07	0.241062	0.104123	0.0119746	0.0496076	GMPPB
950	ENSG00000183763	506.899	0.662038	0.158562	3.91213e-06	5.22822e-05	TRAIP
951	ENSG00000164076	9204.48	0.683822	0.101279	1.67494e-12	8.55026e-11	CAMKV
952	ENSG00000188338	124.894	-0.530023	0.249203	0.00484451	0.0238642	SLC38A3
953	ENSG00000114353	16785.4	0.23842	0.0844278	0.00276445	0.0149266	GNAI2
954	ENSG00000068001	2845.07	0.254466	0.106132	0.00910675	0.0398096	HYAL2
955	ENSG00000004838	102.153	0.577503	0.285743	0.00512653	0.0249661	ZMYND10
956	ENSG00000007402	1795.77	-0.560562	0.103144	9.9319e-09	2.39808e-07	CACNA2D2
957	ENSG00000114738	891.955	-0.869044	0.127503	1.21327e-12	6.33832e-11	MAPKAPK3
958	ENSG00000088538	1284.87	-0.80861	0.136315	3.12107e-10	1.04182e-08	DOCK3
959	ENSG00000145050	1087.75	0.442304	0.121225	6.84185e-05	0.000640643	MANF
960	ENSG00000259956	9606.74	0.397564	0.111119	0.000102973	0.000904476	RBM15B
961	ENSG00000248487	514.979	-0.440504	0.148131	0.000714839	0.00481509	ABHD14A
962	ENSG00000164086	1375.15	-0.300158	0.119157	0.00528388	0.025596	DUSP7
963	ENSG00000164088	91.8404	0.911694	0.303135	0.00019355	0.00156591	PPM1M
964	ENSG00000164091	15545.3	-0.257264	0.0996969	0.00608945	0.0286966	WDR82
965	ENSG00000114841	502.273	0.344206	0.139962	0.00497212	0.0244151	DNAH1
966	ENSG00000243696	50.4729	-0.739992	0.428556	0.00548075	0.0263438	AC006254.1
967	ENSG00000272886	2727.32	1.09457	0.100644	1.22384e-28	6.15376e-26	DCP1A
968	ENSG00000016391	103.634	0.528068	0.261609	0.00621507	0.0291223	CHDH
969	ENSG00000271976	378.379	-0.505238	0.167542	0.000480973	0.00340987	AC012467.2
970	ENSG00000113812	2280.01	-0.364208	0.106056	0.000209477	0.0016759	ACTR8
971	ENSG00000286353	165.303	1.03387	0.210936	7.37721e-08	1.46185e-06	AC115282.1
972	ENSG00000187672	1151.29	-0.325275	0.138638	0.00742582	0.0336766	ERC2
973	ENSG00000144730	2203.22	0.368085	0.0967225	5.04805e-05	0.000491916	IL17RD
974	ENSG00000168291	2792.92	-0.906756	0.111307	3.63169e-17	3.88533e-15	PDHB
975	ENSG00000241472	105.32	0.72003	0.272928	0.000796682	0.00526575	PTPRG-AS1
976	ENSG00000114405	1552.08	-0.284479	0.101672	0.00251496	0.0138093	C3orf14
977	ENSG00000163618	4126.11	-0.544986	0.130426	5.33949e-06	6.81861e-05	CADPS
978	ENSG00000151276	6553.87	-0.273045	0.104418	0.00455515	0.0226608	MAGI1
979	ENSG00000144749	16287.7	0.350283	0.105663	0.000338643	0.00253202	LRIG1
980	ENSG00000163376	688.417	-0.982746	0.130371	4.08265e-15	3.19511e-13	KBTBD8
981	ENSG00000172340	788.366	0.752736	0.136417	3.98008e-09	1.04369e-07	SUCLG2
982	ENSG00000183662	56.8494	-0.673285	0.37585	0.00584503	0.0277635	TAFA1
983	ENSG00000163377	159.534	1.032	0.25342	3.33752e-06	4.54486e-05	TAFA4
984	ENSG00000144747	1820.12	-0.252635	0.109071	0.0112409	0.0471898	TMF1
985	ENSG00000144744	3256.47	-0.629323	0.10521	3.34678e-10	1.10135e-08	UBA3
986	ENSG00000144746	5989.75	-1.08155	0.10514	7.23254e-26	2.34626e-23	ARL6IP5
987	ENSG00000163412	578.022	-0.599349	0.142884	4.20224e-06	5.53864e-05	EIF4E3
988	ENSG00000113805	74.8285	-1.21351	0.326442	1.19651e-05	0.000138068	CNTN3
989	ENSG00000185008	2427.34	-1.19798	0.402761	0.000150224	0.00125633	ROBO2
990	ENSG00000169855	8739.74	0.302442	0.0917521	0.000459078	0.00328242	ROBO1
991	ENSG00000175161	1319.28	-0.94845	0.139842	1.0327e-12	5.46853e-11	CADM2
992	ENSG00000206538	82.753	-1.74419	0.298205	2.76496e-10	9.36222e-09	VGLL3
993	ENSG00000163320	5461.76	0.250043	0.100774	0.00736885	0.0334483	CGGBP1
994	ENSG00000184500	709.868	-0.390769	0.139489	0.00151467	0.00900251	PROS1
995	ENSG00000178700	320.743	-0.461813	0.163212	0.00101761	0.00644231	DHFR2
996	ENSG00000080200	436.032	0.500366	0.153086	0.000215977	0.00171833	CRYBG3
997	ENSG00000170854	411.891	0.810717	0.16926	1.7194e-07	3.15821e-06	RIOX2
998	ENSG00000168386	116.13	0.49047	0.235281	0.0062696	0.0293189	FILIP1L
999	ENSG00000036054	1653.84	-0.280503	0.101282	0.00279161	0.015057	TBC1D23
1000	ENSG00000154174	5089.16	-0.25582	0.104303	0.00772841	0.0347511	TOMM70
1001	ENSG00000181458	401.292	0.539503	0.171051	0.000276921	0.00213326	TMEM45A
1002	ENSG00000174173	2159.77	0.384996	0.102829	5.98781e-05	0.000570502	TRMT10C
1003	ENSG00000081154	3623.19	-0.434319	0.110778	2.36754e-05	0.000250148	PCNP
1004	ENSG00000243701	284.735	-0.482663	0.172146	0.00100604	0.0063943	DUBR
1005	ENSG00000114439	2365.67	0.569914	0.139626	7.54565e-06	9.1748e-05	BBX
1006	ENSG00000121570	1197.78	1.10438	0.174625	1.95763e-11	8.20288e-10	DPPA4
1007	ENSG00000177707	1256.67	-0.304105	0.129901	0.00821157	0.0364108	NECTIN3
1008	ENSG00000240891	1044.31	-0.982006	0.15641	2.84392e-11	1.14629e-09	PLCXD2
1009	ENSG00000144824	283.164	0.471291	0.168944	0.00111898	0.00698727	PHLDB2
1010	ENSG00000144827	2383.9	-0.462679	0.0992106	7.65111e-07	1.1957e-05	ABHD10
1011	ENSG00000091972	3013.07	-1.07458	0.113933	3.22865e-22	6.8757e-20	CD200
1012	ENSG00000091986	527.047	-0.722549	0.15889	6.31898e-07	1.00788e-05	CCDC80
1013	ENSG00000144857	7228.92	0.424049	0.0939064	1.79916e-06	2.60522e-05	BOC
1014	ENSG00000121579	2262.66	-0.53429	0.127133	4.95008e-06	6.40264e-05	NAA50
1015	ENSG00000114573	5163.67	-0.399229	0.117196	0.000194769	0.00157451	ATP6V1A
1016	ENSG00000151576	1017.71	0.267955	0.108423	0.00700061	0.0320221	QTRT2
1017	ENSG00000172020	25466.9	-0.84288	0.104784	1.19048e-16	1.16234e-14	GAP43
1018	ENSG00000239268	76.9158	-0.612948	0.302812	0.00451458	0.0224868	AC092691.1
1019	ENSG00000144847	1991.87	0.699176	0.152865	6.42155e-07	1.02181e-05	IGSF11
1020	ENSG00000138495	1499.82	-0.305559	0.11687	0.00389895	0.0198833	COX17
1021	ENSG00000163430	5161.18	1.69066	0.12742	2.46406e-41	4.50542e-38	FSTL1
1022	ENSG00000145087	735.353	-0.282163	0.126267	0.012069	0.0499372	STXBP5L
1023	ENSG00000173226	1712.61	0.279304	0.111371	0.00601071	0.0284121	IQCB1
1024	ENSG00000121542	534.678	-0.388682	0.145301	0.00220592	0.0124279	SEC22A
1025	ENSG00000173175	1392.29	-0.584705	0.137342	3.29646e-06	4.49504e-05	ADCY5
1026	ENSG00000206527	1057.27	0.491317	0.139891	9.3869e-05	0.000838393	HACD2
1027	ENSG00000065534	566.788	0.772634	0.149306	2.52285e-08	5.50945e-07	MYLK
1028	ENSG00000173706	1680.86	0.374188	0.119152	0.000548327	0.00382574	HEG1
1029	ENSG00000221955	259.542	1.00753	0.212602	1.69268e-07	3.11767e-06	SLC12A8
1030	ENSG00000114520	5440.1	-0.818522	0.103665	3.0774e-16	2.81345e-14	SNX4
1031	ENSG00000159685	1473.73	-0.338192	0.103784	0.000438154	0.0031496	CHCHD6
1032	ENSG00000073111	5659.36	0.311263	0.0953975	0.000494479	0.00349699	MCM2
1033	ENSG00000114631	10295	-0.238705	0.0950266	0.0068706	0.0315715	PODXL2
1034	ENSG00000163902	10325.6	-0.204027	0.085192	0.0113203	0.0474346	RPN1
1035	ENSG00000183624	1588.16	0.604327	0.104156	1.07809e-09	3.22673e-08	HMCES
1036	ENSG00000184897	15450.3	0.431818	0.110946	2.75721e-05	0.000287187	H1-10
1037	ENSG00000206417	948.36	0.347398	0.129625	0.0026707	0.0145295	H1-10-AS1
1038	ENSG00000172771	181.709	0.705256	0.222983	0.000169247	0.00139854	EFCAB12
1039	ENSG00000004399	727.864	0.949875	0.155549	8.9506e-11	3.2911e-09	PLXND1
1040	ENSG00000271270	205.849	0.997396	0.241838	2.79348e-06	3.85899e-05	TMCC1-AS1
1041	ENSG00000170893	346.508	-0.944601	0.219762	1.36182e-06	2.02143e-05	TRH
1042	ENSG00000249846	84.0056	0.650622	0.287671	0.00245341	0.0135473	LINC02021
1043	ENSG00000114670	42.8611	-0.973553	0.466721	0.00189809	0.0109169	NEK11
1044	ENSG00000081307	2226.23	-0.296874	0.10254	0.00176077	0.0102532	UBA5
1045	ENSG00000163785	3335.29	0.29133	0.0930199	0.000846938	0.00553426	RYK
1046	ENSG00000114019	5444.3	0.518072	0.0978014	2.36216e-08	5.19804e-07	AMOTL2
1047	ENSG00000129055	4454.04	-0.319715	0.0968392	0.000405097	0.0029446	ANAPC13
1048	ENSG00000154928	6271.72	-0.472343	0.0955667	1.8614e-07	3.39116e-06	EPHB1
1049	ENSG00000240086	1343.34	-0.328309	0.114685	0.00168194	0.00985688	AC092969.1
1050	ENSG00000073711	2203.07	-0.433133	0.114279	4.00365e-05	0.000399234	PPP2R3A
1051	ENSG00000158163	226.532	0.356724	0.168503	0.010956	0.0462842	DZIP1L
1052	ENSG00000138231	868.478	0.297679	0.123612	0.0071872	0.0327198	DBR1
1053	ENSG00000114098	2203.81	-0.282284	0.095642	0.00157075	0.00928919	ARMC8
1054	ENSG00000051382	486.963	-0.419681	0.148733	0.00122923	0.0075561	PIK3CB
1055	ENSG00000158258	3350.46	-1.76222	0.139929	1.45738e-37	1.72425e-34	CLSTN2
1056	ENSG00000155893	2416.79	0.28254	0.11155	0.00550133	0.0264203	PXYLP1
1057	ENSG00000114125	2444.63	-0.3076	0.0981545	0.000771512	0.00513013	RNF7
1058	ENSG00000069849	3062.1	-0.509236	0.110642	8.52244e-07	1.31957e-05	ATP1B3
1059	ENSG00000114126	9991.81	0.44757	0.0912679	2.53609e-07	4.47835e-06	TFDP2
1060	ENSG00000175040	569.83	-0.914995	0.194826	2.22653e-07	3.98064e-06	CHST2
1061	ENSG00000244171	82.2989	0.529134	0.318508	0.0117905	0.0489759	PBX2P1
1062	ENSG00000181804	28.965	-2.04388	0.528549	5.58406e-06	7.08594e-05	SLC9A9
1063	ENSG00000181744	873.545	0.419259	0.18628	0.00589242	0.0279317	DIPK2A
1064	ENSG00000163755	679.982	0.495633	0.126716	1.95223e-05	0.000211217	HPS3
1065	ENSG00000114744	2892.09	-0.289159	0.0996963	0.0017945	0.0104194	COMMD2
1066	ENSG00000082996	1275.2	-0.313191	0.111445	0.00211939	0.0120212	RNF13
1067	ENSG00000120742	4806.69	0.834849	0.120439	4.2989e-13	2.4494e-11	SERP1
1068	ENSG00000198843	3445.24	-0.526404	0.118774	1.78885e-06	2.5953e-05	SELENOT
1069	ENSG00000181788	697.289	-0.589121	0.149307	1.2394e-05	0.000142283	SIAH2
1070	ENSG00000163646	112.685	1.78428	0.296645	1.00663e-10	3.66782e-09	CLRN1
1071	ENSG00000229619	70.0016	-1.12844	0.36018	0.000102489	0.000901732	MBNL1-AS1
1072	ENSG00000114790	588.824	0.349291	0.148046	0.00632339	0.0295335	ARHGEF26
1073	ENSG00000196549	127.916	2.09184	0.286039	1.56208e-14	1.13015e-12	MME
1074	ENSG00000114805	3751.98	0.606604	0.104296	9.78681e-10	2.97344e-08	PLCH1
1075	ENSG00000169282	80.1157	-1.30766	0.417144	8.5732e-05	0.000776724	KCNAB1
1076	ENSG00000163661	2633.35	0.585126	0.133212	1.84099e-06	2.65623e-05	PTX3
1077	ENSG00000168779	11246	-0.692558	0.129037	1.0087e-08	2.4297e-07	SHOX2
1078	ENSG00000178053	1802.34	0.312612	0.118546	0.00357194	0.0184206	MLF1
1079	ENSG00000168827	2367.17	-0.319125	0.109008	0.00142922	0.00857574	GFM1
1080	ENSG00000151967	573.169	0.335965	0.141762	0.00657345	0.0304917	SCHIP1
1081	ENSG00000113810	4104.89	0.574964	0.0997071	1.44247e-09	4.18648e-08	SMC4
1082	ENSG00000213186	584.871	0.692952	0.150656	5.29934e-07	8.59561e-06	TRIM59
1083	ENSG00000163590	3235.76	-0.354127	0.107065	0.000344093	0.00256229	PPM1L
1084	ENSG00000169251	3137.05	-0.263816	0.101133	0.0047504	0.0234927	NMD3
1085	ENSG00000114200	2736.76	0.368146	0.106017	0.000174925	0.00143955	BCHE
1086	ENSG00000114209	1603.08	-0.797472	0.121905	6.46392e-12	2.95475e-10	PDCD10
1087	ENSG00000008952	6256.29	-0.24725	0.100329	0.00777138	0.0349053	SEC62
1088	ENSG00000013293	105.861	-1.51353	0.286857	7.66351e-09	1.90763e-07	SLC7A14
1089	ENSG00000154310	2688.67	-0.404492	0.128526	0.000498965	0.00352624	TNIK
1090	ENSG00000075420	1110.52	0.313848	0.1056	0.0012884	0.00785496	FNDC3B
1091	ENSG00000144959	57.2752	-1.69339	0.382385	5.02046e-07	8.18949e-06	NCEH1
1092	ENSG00000114346	3835.79	0.240728	0.100897	0.00997793	0.0429782	ECT2
1093	ENSG00000169760	1278	-0.680084	0.152702	1.07044e-06	1.62611e-05	NLGN1
1094	ENSG00000172667	1015.72	-0.666257	0.128477	2.89894e-08	6.24266e-07	ZMAT3
1095	ENSG00000121864	1918.84	-0.250027	0.0976811	0.0059028	0.0279611	ZNF639
1096	ENSG00000171109	1707.63	-0.404786	0.12758	0.000436925	0.00314302	MFN1
1097	ENSG00000114757	246.52	-0.829098	0.167886	7.7191e-08	1.52061e-06	PEX5L
1098	ENSG00000114416	8440.47	0.42063	0.09962	6.8701e-06	8.4461e-05	FXR1
1099	ENSG00000242808	2594.22	0.449469	0.134005	0.000195561	0.00157965	SOX2-OT
1100	ENSG00000058063	1214.53	-0.500506	0.116395	3.59852e-06	4.85942e-05	ATP11B
1101	ENSG00000043093	2312.18	-0.428671	0.123517	0.0001385	0.00117044	DCUN1D1
1102	ENSG00000053524	139.749	-1.57895	0.250984	1.87378e-11	7.90091e-10	MCF2L2
1103	ENSG00000176597	1941.74	0.389016	0.102555	4.84133e-05	0.000475458	B3GNT5
1104	ENSG00000161203	13553.6	-0.370918	0.0996541	6.86518e-05	0.000642248	AP2M1
1105	ENSG00000145198	57.7233	1.73167	0.332828	1.15186e-08	2.74324e-07	VWA5B2
1106	ENSG00000163888	573.58	-0.654964	0.155878	3.04127e-06	4.17252e-05	CAMK2N2
1107	ENSG00000090539	328.072	-0.567505	0.15365	3.62015e-05	0.000365706	CHRD
1108	ENSG00000182580	2899.93	-0.335254	0.116823	0.00186085	0.010735	EPHB3
1109	ENSG00000156931	2423.19	-0.371113	0.123867	0.000915599	0.00592136	VPS8
1110	ENSG00000113790	170.403	0.544205	0.196596	0.000907647	0.0058756	EHHADH
1111	ENSG00000073792	5777.19	0.282057	0.101295	0.00246429	0.0135979	IGF2BP2
1112	ENSG00000196083	45.2416	-1.06082	0.504821	0.00163785	0.00962658	IL1RAP
1113	ENSG00000114279	417.142	-1.44358	0.149934	3.93429e-23	9.53378e-21	FGF12
1114	ENSG00000127252	227.699	-0.56513	0.195479	0.000577991	0.00399069	PLAAT1
1115	ENSG00000127249	47.7423	-0.577022	0.374753	0.0116163	0.0484698	ATP13A4
1116	ENSG00000184203	2475.14	-0.270222	0.105083	0.00518809	0.0252203	PPP1R2
1117	ENSG00000072274	5980.88	0.380992	0.0924751	1.28753e-05	0.00014697	TFRC
1118	ENSG00000163975	78.6064	0.899691	0.327045	0.000421687	0.00304976	MELTF
1119	ENSG00000228109	127.208	1.11173	0.249521	5.7933e-07	9.3142e-06	MELTF-AS1
1120	ENSG00000185621	538.124	0.333405	0.138495	0.00599907	0.0283637	LMLN
1121	ENSG00000198155	73.5411	0.932824	0.31869	0.000239072	0.00188124	ZNF876P
1122	ENSG00000273238	270.711	-0.437842	0.22597	0.0106028	0.045057	TMEM271
1123	ENSG00000283183	174.14	-0.782567	0.222715	4.1837e-05	0.000415335	AC116565.1
1124	ENSG00000168993	2133.58	-0.385541	0.117177	0.000316032	0.00238781	CPLX1
1125	ENSG00000145214	974.283	-0.283693	0.11806	0.00773609	0.0347651	DGKQ
1126	ENSG00000127415	108.035	-0.515605	0.236646	0.00457224	0.0227402	IDUA
1127	ENSG00000127418	3062.95	0.476776	0.112807	5.82874e-06	7.35467e-05	FGFRL1
1128	ENSG00000163945	712.601	0.391827	0.118775	0.000303172	0.00230276	UVSSA
1129	ENSG00000235608	920.822	0.465853	0.170704	0.00135198	0.00818305	NKX1-1
1130	ENSG00000174137	26.4807	0.80638	0.547798	0.0070188	0.0320766	FAM53A
1131	ENSG00000013810	3941.84	0.34607	0.111056	0.000725979	0.00487533	TACC3
1132	ENSG00000068078	7850.28	-0.465593	0.159058	0.000732564	0.00491224	FGFR3
1133	ENSG00000243449	1910.54	-0.38077	0.128327	0.000944133	0.00606432	C4orf48
1134	ENSG00000185818	3899.08	-0.277879	0.101197	0.00303154	0.0161519	NAT8L
1135	ENSG00000063978	3916.22	0.268089	0.100706	0.00409572	0.0207395	RNF4
1136	ENSG00000087274	11715.1	-0.242494	0.0992528	0.00819962	0.0363819	ADD1
1137	ENSG00000087269	1515.45	0.31434	0.100931	0.000808766	0.0053316	NOP14
1138	ENSG00000197386	6319.12	0.273672	0.0882149	0.00101664	0.00644021	HTT
1139	ENSG00000250986	106.49	-1.79291	0.270404	1.97486e-12	9.95498e-11	LINC02600
1140	ENSG00000184160	87.8234	-1.28477	0.269993	1.23627e-07	2.33988e-06	ADRA2C
1141	ENSG00000132406	1120.25	0.263532	0.106308	0.00699908	0.0320221	TMEM128
1142	ENSG00000145220	466.621	0.38375	0.155758	0.00403581	0.0204774	LYAR
1143	ENSG00000168824	10084.2	-0.787147	0.13597	7.59549e-10	2.35753e-08	NSG1
1144	ENSG00000152953	354.163	-0.442972	0.190899	0.0044165	0.0220968	STK32B
1145	ENSG00000072840	658.491	0.595198	0.164531	4.51065e-05	0.000445155	EVC
1146	ENSG00000249896	88.6857	-1.15001	0.282229	3.01939e-06	4.14815e-05	LINC02495
1147	ENSG00000184985	732.71	-0.842807	0.130304	9.32724e-12	4.16886e-10	SORCS2
1148	ENSG00000163995	710.833	-0.463513	0.126943	6.14088e-05	0.000583152	ABLIM2
1149	ENSG00000071127	5959.34	0.462556	0.103946	2.08273e-06	2.9646e-05	WDR1
1150	ENSG00000178163	2504.96	0.404074	0.111263	8.46946e-05	0.000769752	ZNF518B
1151	ENSG00000002587	199.465	-0.473418	0.249601	0.00975091	0.0421673	HS3ST1
1152	ENSG00000137449	850.786	-0.947031	0.145193	6.03059e-12	2.76995e-10	CPEB2
1153	ENSG00000151552	1279.83	0.445097	0.104578	5.49737e-06	6.99401e-05	QDPR
1154	ENSG00000118579	5250.1	0.305066	0.0911352	0.000377404	0.00277642	MED28
1155	ENSG00000163257	2619.91	0.351723	0.110835	0.000554411	0.00385962	DCAF16
1156	ENSG00000145147	2290.19	-0.447463	0.118034	3.73977e-05	0.000375902	SLIT2
1157	ENSG00000163138	772.395	0.618583	0.123452	8.38647e-08	1.64243e-06	PACRGL
1158	ENSG00000152990	3502.58	0.509675	0.0941974	1.35931e-08	3.16433e-07	ADGRA3
1159	ENSG00000109819	191.079	-0.901555	0.286787	0.000122578	0.0010536	PPARGC1A
1160	ENSG00000109606	8861.46	-0.302026	0.0883045	0.000290246	0.00222004	DHX15
1161	ENSG00000281501	61.6005	0.628719	0.386236	0.00866652	0.0382174	SEPSECS-AS1
1162	ENSG00000038210	516.136	0.642794	0.145286	1.35867e-06	2.01823e-05	PI4K2B
1163	ENSG00000250317	692.867	0.268818	0.118128	0.011639	0.0485173	SMIM20
1164	ENSG00000109689	1320.22	-0.444128	0.118267	4.41186e-05	0.000436048	STIM2
1165	ENSG00000169851	501.352	-0.988909	0.203247	8.94459e-08	1.73987e-06	PCDH7
1166	ENSG00000169299	635.873	-1.19341	0.125773	1.717e-22	3.92432e-20	PGM2
1167	ENSG00000065882	2243.44	0.324133	0.108443	0.00116595	0.00723563	TBC1D1
1168	ENSG00000109787	3574.94	0.36059	0.133405	0.00235072	0.0130897	KLF3
1169	ENSG00000109790	1656.11	0.418613	0.138501	0.000678416	0.00459272	KLHL5
1170	ENSG00000035928	2400.39	0.316685	0.101457	0.000781745	0.00518468	RFC1
1171	ENSG00000109814	1708	0.336529	0.117326	0.00160315	0.00945024	UGDH
1172	ENSG00000163683	2354.39	0.580852	0.127114	8.17211e-07	1.27021e-05	SMIM14
1173	ENSG00000179299	76.7879	0.806961	0.296149	0.000525969	0.00368986	NSUN7
1174	ENSG00000154277	12591.5	-0.527543	0.0968779	1.04924e-08	2.5123e-07	UCHL1
1175	ENSG00000064042	4110.42	0.856424	0.126592	1.3439e-12	6.94854e-11	LIMCH1
1176	ENSG00000014824	7682.62	-0.292562	0.085959	0.000323416	0.00243719	SLC30A9
1177	ENSG00000188848	440.964	-0.646082	0.208736	0.000238275	0.0018757	BEND4
1178	ENSG00000178343	3281.91	0.666148	0.176785	2.08082e-05	0.000223805	SHISA3
1179	ENSG00000183783	227.319	-0.53261	0.296545	0.00910482	0.0398096	KCTD8
1180	ENSG00000151806	1355.08	-0.370986	0.109689	0.000243153	0.00190664	GUF1
1181	ENSG00000169019	681.711	-0.835696	0.170303	8.78876e-08	1.71287e-06	COMMD8
1182	ENSG00000145246	1092.13	-0.397754	0.151315	0.00239922	0.0132972	ATP10D
1183	ENSG00000259959	190.011	-0.5751	0.230402	0.0016937	0.00991428	AC107068.1
1184	ENSG00000109171	2021.08	-0.431635	0.119327	7.88945e-05	0.000723873	SLAIN2
1185	ENSG00000163069	3404.66	-0.441589	0.104261	6.02452e-06	7.5732e-05	SGCB
1186	ENSG00000128045	75.6946	0.569525	0.345271	0.0103132	0.0440657	RASL11B
1187	ENSG00000090989	2802.12	-0.387949	0.101066	4.01032e-05	0.000399701	EXOC1
1188	ENSG00000174799	589.975	0.306719	0.124898	0.0060864	0.028689	CEP135
1189	ENSG00000171476	23.1716	-2.23873	0.672474	3.84676e-05	0.000385117	HOPX
1190	ENSG00000145242	373.004	-0.401966	0.166141	0.00416051	0.0210252	EPHA5
1191	ENSG00000243199	483.337	0.360736	0.174218	0.011915	0.0494217	AC115223.1
1192	ENSG00000156096	326.585	0.338223	0.156597	0.0108642	0.0459872	UGT2B4
1193	ENSG00000018189	16236.7	-0.97986	0.0935423	9.93205e-27	3.8416e-24	RUFY3
1194	ENSG00000173542	1826.79	-0.289299	0.112501	0.00475677	0.0235184	MOB1B
1195	ENSG00000080493	112.639	-1.35654	0.266467	2.17503e-08	4.83921e-07	SLC4A4
1196	ENSG00000163734	25.3992	1.68217	0.610715	0.000254063	0.00198291	CXCL3
1197	ENSG00000260265	12.0241	1.82751	0.822029	0.00100977	0.00640681	LINC02562
1198	ENSG00000163743	1646.69	-0.321274	0.128541	0.00494451	0.0242914	RCHY1
1199	ENSG00000138769	259.157	-1.39957	0.181509	8.07646e-16	6.83915e-14	CDKL2
1200	ENSG00000138760	7398.84	-0.354814	0.10549	0.000281745	0.0021637	SCARB2
1201	ENSG00000138771	2443.33	0.468573	0.109509	4.56532e-06	5.96636e-05	SHROOM3
1202	ENSG00000138764	4531.81	0.294988	0.108216	0.00271263	0.0147087	CCNG2
1203	ENSG00000138767	817.697	-0.469598	0.134578	0.000109675	0.000956591	CNOT6L
1204	ENSG00000163291	2679.48	0.562675	0.143613	1.52463e-05	0.000170172	PAQR3
1205	ENSG00000138675	56.6216	-0.977665	0.431162	0.00126899	0.00774842	FGF5
1206	ENSG00000138669	74.3818	0.776133	0.311037	0.00103547	0.00653479	PRKG2
1207	ENSG00000145293	2228.8	-1.00287	0.121478	1.24574e-17	1.45672e-15	ENOPH1
1208	ENSG00000163319	1648.79	-0.278278	0.0992531	0.00253232	0.013888	MRPS18C
1209	ENSG00000163322	551.302	0.716805	0.134394	1.19575e-08	2.82942e-07	ABRAXAS1
1210	ENSG00000163625	5884.82	-0.362544	0.0978735	7.58916e-05	0.000700982	WDFY3
1211	ENSG00000163629	6415.08	0.431148	0.0905566	5.46147e-07	8.83011e-06	PTPN13
1212	ENSG00000172493	2807.66	0.673696	0.101648	4.80578e-12	2.24787e-10	AFF1
1213	ENSG00000145332	1613.11	0.266816	0.1098	0.00785881	0.0351801	KLHL8
1214	ENSG00000170502	617.706	-0.446064	0.129413	0.00014074	0.00118738	NUDT9
1215	ENSG00000183199	322.585	0.399272	0.197327	0.0108677	0.0459872	HSP90AB3P
1216	ENSG00000163644	2959.05	-0.313585	0.115228	0.00274887	0.0148624	PPM1K
1217	ENSG00000138646	97.1934	0.579928	0.303392	0.00635512	0.029643	HERC5
1218	ENSG00000177432	1939.82	-0.701655	0.113558	8.30149e-11	3.06363e-09	NAP1L5
1219	ENSG00000138640	825.134	0.519517	0.122388	4.4002e-06	5.77308e-05	FAM13A
1220	ENSG00000145335	1100.93	-1.17408	0.1266	1.3216e-21	2.5559e-19	SNCA
1221	ENSG00000138722	425.849	1.64739	0.224442	1.31297e-14	9.67315e-13	MMRN1
1222	ENSG00000184305	479.88	-0.505031	0.189667	0.001385	0.00835526	CCSER1
1223	ENSG00000152208	150.218	-1.10249	0.324049	4.08995e-05	0.000406429	GRID2
1224	ENSG00000182168	552.59	-3.2748	0.187932	3.06343e-69	6.16148e-65	UNC5C
1225	ENSG00000271474	111.098	-3.36005	0.312587	4.02204e-28	1.83853e-25	AC106881.1
1226	ENSG00000138698	2285.16	-0.58239	0.106604	7.93042e-09	1.96192e-07	RAP1GDS1
1227	ENSG00000197894	11643.1	0.437962	0.0954086	1.10819e-06	1.67713e-05	ADH5
1228	ENSG00000145331	532.866	-0.376537	0.137216	0.00188009	0.0108319	TRMT10A
1229	ENSG00000138823	3995.91	1.50226	0.118642	7.04563e-38	8.8568e-35	MTTP
1230	ENSG00000109270	4427.41	-0.226303	0.0894686	0.0071066	0.0324189	LAMTOR3
1231	ENSG00000164031	1415.57	-0.49365	0.156574	0.000320588	0.00241678	DNAJB14
1232	ENSG00000138814	2069.7	-0.565896	0.134705	4.4685e-06	5.85504e-05	PPP3CA
1233	ENSG00000109320	616.186	0.539443	0.139005	1.90977e-05	0.000207223	NFKB1
1234	ENSG00000109323	427.199	-0.448835	0.154135	0.000837142	0.00548629	MANBA
1235	ENSG00000248740	203.883	-0.512356	0.185218	0.00100855	0.00640305	LINC02428
1236	ENSG00000168772	4433.85	-0.581868	0.125453	6.06828e-07	9.72521e-06	CXXC4
1237	ENSG00000138785	1440.07	-0.31806	0.101717	0.000752418	0.00502603	INTS12
1238	ENSG00000168743	33.6381	-0.870151	0.457137	0.00320674	0.0168752	NPNT
1239	ENSG00000138801	3408.03	-0.329005	0.097567	0.000306617	0.00232629	PAPSS1
1240	ENSG00000138796	1448.38	0.622487	0.107558	1.11706e-09	3.3285e-08	HADH
1241	ENSG00000198856	4320.15	0.397512	0.102	3.07228e-05	0.000316238	OSTC
1242	ENSG00000005059	192.349	0.60243	0.231522	0.00119741	0.00739663	MCUB
1243	ENSG00000123739	460.181	-0.734638	0.141285	2.33329e-08	5.15141e-07	PLA2G12A
1244	ENSG00000138798	1559.97	0.988398	0.142648	3.66233e-13	2.11668e-11	EGF
1245	ENSG00000170522	3969.87	-0.515996	0.106611	2.66578e-07	4.6786e-06	ELOVL6
1246	ENSG00000174749	37.5506	-0.635265	0.459148	0.0114961	0.0480609	FAM241A
1247	ENSG00000073331	25.4551	0.824999	0.566382	0.00686871	0.0315715	ALPK1
1248	ENSG00000178403	1350.83	0.7632	0.123784	8.66564e-11	3.19216e-09	NEUROG2
1249	ENSG00000145362	13707.6	-0.288019	0.103192	0.00275316	0.0148782	ANK2
1250	ENSG00000145349	1949.6	-0.237742	0.101376	0.0111691	0.046967	CAMK2D
1251	ENSG00000138653	381.341	-0.831003	0.148681	2.2818e-09	6.37415e-08	NDST4
1252	ENSG00000164099	1076.39	0.42429	0.151358	0.00130817	0.00797071	PRSS12
1253	ENSG00000145388	1746.87	-0.483385	0.101191	4.01715e-07	6.72748e-06	METTL14
1254	ENSG00000150961	378.872	-0.388931	0.166178	0.00540876	0.0260691	SEC24D
1255	ENSG00000164096	3159.4	-0.338798	0.103184	0.000402265	0.00292613	C4orf3
1256	ENSG00000164109	5246.93	0.344635	0.114376	0.000983606	0.00627841	MAD2L1
1257	ENSG00000138738	566.235	0.334889	0.144793	0.00763228	0.0343974	PRDM5
1258	ENSG00000138741	277.029	-0.658193	0.181904	3.71737e-05	0.000374212	TRPC3
1259	ENSG00000138688	3760.81	-0.5815	0.10659	8.3015e-09	2.04118e-07	KIAA1109
1260	ENSG00000138685	816.549	-0.720361	0.171795	3.12109e-06	4.27619e-05	FGF2
1261	ENSG00000164056	399.024	-0.952599	0.186971	2.91089e-08	6.26168e-07	SPRY1
1262	ENSG00000164070	1536.8	-0.379575	0.127776	0.000936403	0.0060307	HSPA4L
1263	ENSG00000164073	582.15	-0.410832	0.129816	0.000437096	0.00314312	MFSD8
1264	ENSG00000164040	1699.6	0.338056	0.107479	0.0006529	0.00443791	PGRMC2
1265	ENSG00000077684	1910.81	0.816942	0.133828	1.09151e-10	3.94848e-09	JADE1
1266	ENSG00000179967	295.663	0.510214	0.185659	0.00107975	0.00676753	PPP1R14BP3
1267	ENSG00000164134	2760.65	-0.251043	0.0968815	0.00556484	0.0266173	NAA15
1268	ENSG00000145391	2283.14	0.280622	0.0993068	0.00237385	0.0131893	SETD7
1269	ENSG00000153132	2304.66	-0.283153	0.121999	0.00958832	0.0415356	CLGN
1270	ENSG00000179387	2618.89	0.654138	0.139621	4.12926e-07	6.88655e-06	ELMOD2
1271	ENSG00000109452	138.062	-1.75239	0.249562	1.30391e-13	7.94714e-12	INPP4B
1272	ENSG00000170185	1417.54	-0.448672	0.131095	0.000151788	0.0012673	USP38
1273	ENSG00000164161	60.8322	0.859701	0.431946	0.00272246	0.0147513	HHIP
1274	ENSG00000164163	2551.26	-0.449189	0.113316	1.84255e-05	0.000200863	ABCE1
1275	ENSG00000164164	2111.45	0.489511	0.172263	0.000904916	0.0058617	OTUD4
1276	ENSG00000151612	1635.59	-0.358254	0.124765	0.00140688	0.00845682	ZNF827
1277	ENSG00000120519	356.829	-0.53733	0.163452	0.000175256	0.00144136	SLC10A7
1278	ENSG00000137473	44.5006	-0.706644	0.422369	0.00649081	0.0301857	TTC29
1279	ENSG00000164168	2054.85	-0.326253	0.110084	0.00123447	0.00757425	TMEM184C
1280	ENSG00000109686	392.292	0.694165	0.144984	2.13866e-07	3.84405e-06	SH3D19
1281	ENSG00000270681	149.625	-0.739708	0.212697	5.21366e-05	0.000505117	AC095055.1
1282	ENSG00000170006	13.0173	-2.30756	0.828206	0.000240988	0.00189409	TMEM154
1283	ENSG00000137460	325.225	-0.427462	0.200669	0.00740538	0.033603	FHDC1
1284	ENSG00000109654	8121.74	-0.352953	0.106184	0.000327249	0.00245963	TRIM2
1285	ENSG00000145428	708.962	-0.731298	0.137633	1.26617e-08	2.96467e-07	RNF175
1286	ENSG00000145423	12014.5	-1.10869	0.131249	2.18681e-18	2.85606e-16	SFRP2
1287	ENSG00000280241	156.867	-0.953041	0.274078	3.6482e-05	0.00036817	AC079298.3
1288	ENSG00000164116	185.529	-0.444793	0.236526	0.0114318	0.0478118	GUCY1A1
1289	ENSG00000061918	1023.04	-0.447908	0.173236	0.00216574	0.0122427	GUCY1B1
1290	ENSG00000256043	160.924	0.7001	0.27132	0.000968885	0.00619624	CTSO
1291	ENSG00000145431	532.249	1.02494	0.160229	1.34773e-11	5.79209e-10	PDGFC
1292	ENSG00000120251	1420.45	-0.807732	0.164017	8.30487e-08	1.62803e-06	GRIA2
1293	ENSG00000109756	4894.91	-0.329591	0.119953	0.00235686	0.0131166	RAPGEF2
1294	ENSG00000145414	544.488	0.350168	0.128131	0.00225612	0.0126646	NAF1
1295	ENSG00000145416	282.883	-0.591781	0.227293	0.00120647	0.00743892	MARCHF1
1296	ENSG00000248329	259.837	2.39619	0.243741	4.56598e-24	1.20836e-21	APELA
1297	ENSG00000170088	695.049	-0.389698	0.125219	0.000564706	0.00391788	TMEM192
1298	ENSG00000109466	594.969	-1.01814	0.163499	3.76709e-11	1.48564e-09	KLHL2
1299	ENSG00000129116	2723.54	0.266218	0.0998793	0.00408821	0.0207119	PALLD
1300	ENSG00000145439	866.303	-0.380006	0.113564	0.000267835	0.0020743	CBR4
1301	ENSG00000154447	1411.97	0.335645	0.108159	0.000760813	0.00507032	SH3RF1
1302	ENSG00000137601	705.615	-0.443528	0.124266	9.07266e-05	0.000815728	NEK1
1303	ENSG00000109572	4394.5	-0.429181	0.12291	0.000126497	0.00108081	CLCN3
1304	ENSG00000198948	129.81	0.620351	0.226944	0.00078557	0.00520427	MFAP3L
1305	ENSG00000174473	235.334	-0.714872	0.29943	0.00149466	0.00891131	GALNTL6
1306	ENSG00000109586	1045.35	-1.23373	0.122542	5.34038e-25	1.51283e-22	GALNT7
1307	ENSG00000164104	14645.4	0.479016	0.115761	9.32637e-06	0.000110212	HMGB2
1308	ENSG00000164106	827.512	0.424698	0.135653	0.000458067	0.00327635	SCRG1
1309	ENSG00000164120	16.6855	-1.01152	0.767137	0.0060972	0.0287197	HPGD
1310	ENSG00000150627	542.073	-0.3466	0.137918	0.00423612	0.0213339	WDR17
1311	ENSG00000129128	3528.62	0.853425	0.12877	3.57734e-12	1.71721e-10	SPCS3
1312	ENSG00000109674	376.399	0.3681	0.14586	0.00375205	0.0192562	NEIL3
1313	ENSG00000218336	5538.93	0.560057	0.114396	1.68349e-07	3.10358e-06	TENM3
1314	ENSG00000151718	1630.79	0.567774	0.126945	1.34e-06	1.99345e-05	WWC2
1315	ENSG00000272744	13.0662	-1.41249	0.898142	0.00337436	0.0176007	AC107214.2
1316	ENSG00000173320	4881.8	-0.288748	0.106739	0.00320834	0.0168793	STOX2
1317	ENSG00000168310	630.847	0.372916	0.160556	0.00617115	0.028973	IRF2
1318	ENSG00000164305	4425.15	-0.516643	0.106012	2.24472e-07	4.00249e-06	CASP3
1319	ENSG00000151726	956.427	-0.711002	0.135079	1.73489e-08	3.93e-07	ACSL1
1320	ENSG00000151729	2370.04	-0.324777	0.110801	0.00137325	0.00829433	SLC25A4
1321	ENSG00000164323	1380.98	-0.270891	0.108584	0.00642152	0.0299041	CFAP97
1322	ENSG00000109762	1140.93	0.262947	0.10772	0.00777464	0.0349121	SNX25
1323	ENSG00000109775	1257.26	-0.362749	0.111029	0.000379391	0.00278696	UFSP2
1324	ENSG00000154553	871.455	-0.654138	0.12145	1.01186e-08	2.4344e-07	PDLIM3
1325	ENSG00000109794	238.443	-0.698914	0.192548	3.23433e-05	0.000330381	FAM149A
1326	ENSG00000145476	277.3	-0.458775	0.162315	0.00104475	0.00658306	CYP4V2
1327	ENSG00000066230	70.0723	0.927929	0.329216	0.000334853	0.00250648	SLC9A3
1328	ENSG00000171368	1833.76	-0.580572	0.10705	9.74663e-09	2.35901e-07	TPPP
1329	ENSG00000188818	152.173	-0.673689	0.210753	0.000161735	0.00134144	ZDHHC11
1330	ENSG00000145506	488.784	-0.611246	0.169199	4.322e-05	0.000428007	NKD2
1331	ENSG00000113504	1909.62	0.31882	0.142013	0.0100086	0.0430595	SLC12A7
1332	ENSG00000170561	2959.19	0.364489	0.112051	0.00040177	0.00292359	IRX2
1333	ENSG00000170549	2068.66	0.555415	0.105267	2.47733e-08	5.42774e-07	IRX1
1334	ENSG00000248973	27.7054	0.667063	0.524347	0.0118744	0.0492637	AC106799.2
1335	ENSG00000164151	3664.81	0.557766	0.106313	2.82564e-08	6.10441e-07	ICE1
1336	ENSG00000145545	2815.65	-0.372438	0.132	0.00153398	0.00910387	SRD5A1
1337	ENSG00000078295	482.5	-1.14622	0.195679	3.29221e-10	1.08765e-08	ADCY2
1338	ENSG00000215217	109.169	-1.06071	0.253729	2.06174e-06	2.93682e-05	C5orf49
1339	ENSG00000250786	133.274	0.443031	0.227731	0.0103148	0.0440657	SNHG18
1340	ENSG00000150756	517.155	0.326231	0.129939	0.00476356	0.0235355	ATPSCKMT
1341	ENSG00000154122	618.788	-0.298894	0.126734	0.00807674	0.0359397	ANKH
1342	ENSG00000183580	2411.1	0.62718	0.0959776	1.00098e-11	4.42479e-10	FBXL7
1343	ENSG00000154153	488.33	-1.29617	0.150892	5.98155e-19	8.49158e-17	RETREG1
1344	ENSG00000215196	132.153	-0.941425	0.232749	4.12537e-06	5.46238e-05	BASP1-AS1
1345	ENSG00000249937	105.401	-1.85153	0.266972	2.36251e-13	1.39757e-11	LINC02223
1346	ENSG00000145526	394.531	-1.15726	0.188643	6.04299e-11	2.29326e-09	CDH18
1347	ENSG00000154162	125.271	-0.563398	0.248632	0.0031361	0.0165733	CDH12
1348	ENSG00000040731	1634.25	0.411945	0.109458	4.96812e-05	0.000486247	CDH10
1349	ENSG00000113361	2089.65	-0.544581	0.098251	5.67201e-09	1.44957e-07	CDH6
1350	ENSG00000056097	8622.54	-0.330552	0.0899541	9.90842e-05	0.000876462	ZFR
1351	ENSG00000113387	11733.7	-0.571451	0.109522	3.17261e-08	6.76677e-07	SUB1
1352	ENSG00000039560	7863.56	0.344976	0.0929997	8.1872e-05	0.000747541	RAI14
1353	ENSG00000168724	1611.11	1.13904	0.132699	7.148e-19	9.98386e-17	DNAJC21
1354	ENSG00000164187	1188.74	-0.70033	0.148662	3.02623e-07	5.2426e-06	LMBRD2
1355	ENSG00000145604	1941.21	0.349054	0.112264	0.000642646	0.00437561	SKP2
1356	ENSG00000152620	2489.19	0.621175	0.112412	5.09007e-09	1.31084e-07	NADK2
1357	ENSG00000168621	21.5987	2.22481	0.59257	9.12394e-06	0.000108074	GDNF
1358	ENSG00000113594	2268.39	-0.462653	0.0989204	7.20212e-07	1.13435e-05	LIFR
1359	ENSG00000164327	1301.91	-0.440859	0.104759	6.88885e-06	8.45882e-05	RICTOR
1360	ENSG00000182836	21.6875	-2.08786	0.585062	1.74913e-05	0.000191927	PLCXD3
1361	ENSG00000083720	1779.31	-1.17858	0.118128	1.2863e-24	3.54403e-22	OXCT1
1362	ENSG00000172262	2531.55	-0.364448	0.0976768	6.26887e-05	0.000594184	ZNF131
1363	ENSG00000112972	22714.4	-0.330601	0.089914	9.84061e-05	0.000871913	HMGCS1
1364	ENSG00000172239	4162.44	-0.284492	0.0937906	0.00120024	0.00740507	PAIP1
1365	ENSG00000272335	143.993	-0.478738	0.217091	0.00497922	0.0244307	AC093297.2
1366	ENSG00000170571	420.706	-0.638407	0.161748	1.0811e-05	0.000126419	EMB
1367	ENSG00000247796	47.5835	0.834874	0.388198	0.00209159	0.0118904	AC008966.1
1368	ENSG00000134363	342.345	1.10025	0.165157	2.12603e-12	1.06106e-10	FST
1369	ENSG00000164258	4524.43	-0.339212	0.100646	0.000294878	0.00224996	NDUFS4
1370	ENSG00000178996	1297.64	-0.315958	0.107488	0.00139306	0.00839023	SNX18
1371	ENSG00000067248	3394.87	-0.444893	0.101018	2.79356e-06	3.85899e-05	DHX29
1372	ENSG00000039123	3602.29	-0.310968	0.0994166	0.000777138	0.00516031	MTREX
1373	ENSG00000164512	23.911	-1.86974	0.64699	0.000157391	0.00131027	ANKRD55
1374	ENSG00000226221	438.041	0.441052	0.231344	0.0112493	0.0472056	RPL26P19
1375	ENSG00000145632	1659.47	-0.338845	0.132404	0.00387291	0.0197655	PLK2
1376	ENSG00000035499	2410.63	0.48987	0.117596	6.89317e-06	8.45895e-05	DEPDC1B
1377	ENSG00000164182	748.064	-0.657912	0.129021	4.8192e-08	9.94138e-07	NDUFAF2
1378	ENSG00000130449	5660.06	-0.38351	0.104325	7.69151e-05	0.00070963	ZSWIM6
1379	ENSG00000178722	92.3084	-0.609001	0.26273	0.00239151	0.0132663	C5orf64
1380	ENSG00000068796	4914.08	-1.08129	0.0956584	1.00626e-30	6.52867e-28	KIF2A
1381	ENSG00000186479	105.084	-1.21499	0.264418	2.79303e-07	4.87218e-06	RGS7BP
1382	ENSG00000113593	1667.3	0.233868	0.0989976	0.0109484	0.0462713	PPWD1
1383	ENSG00000113595	1163.91	-0.411245	0.140192	0.000942295	0.00606041	TRIM23
1384	ENSG00000197860	1262.86	-1.43426	0.136992	7.64196e-27	3.01378e-24	SGTB
1385	ENSG00000123213	2869.57	-0.505544	0.113692	1.82495e-06	2.63877e-05	NLN
1386	ENSG00000145675	2790.95	-0.4136	0.134516	0.000576249	0.00398012	PIK3R1
1387	ENSG00000134057	3769.6	0.618636	0.107339	1.11541e-09	3.3285e-08	CCNB1
1388	ENSG00000153044	1102.66	0.484989	0.132388	5.46281e-05	0.000527477	CENPH
1389	ENSG00000152942	1895.4	-0.551798	0.105714	3.28086e-08	6.97548e-07	RAD17
1390	ENSG00000145734	2572.81	-0.427356	0.108868	2.34189e-05	0.000248169	BDP1
1391	ENSG00000285804	36.9148	0.674516	0.457395	0.00941612	0.0408954	AC025774.1
1392	ENSG00000164331	922.572	0.554539	0.120136	7.1839e-07	1.13236e-05	ANKRA2
1393	ENSG00000164347	2187.44	-0.30505	0.1143	0.0033284	0.0173971	GFM2
1394	ENSG00000198780	1463.13	-0.624942	0.13915	1.02719e-06	1.56633e-05	FAM169A
1395	ENSG00000176928	33.3422	-0.766211	0.557571	0.00819386	0.0363723	GCNT4
1396	ENSG00000113161	20530.9	-0.491543	0.106411	8.54239e-07	1.32164e-05	HMGCR
1397	ENSG00000113163	1026.42	-0.498285	0.159706	0.000341869	0.0025495	CERT1
1398	ENSG00000145703	387.998	-0.507229	0.17318	0.000632968	0.00431994	IQGAP2
1399	ENSG00000181104	3745.36	-0.365628	0.105547	0.000186292	0.00151738	F2R
1400	ENSG00000164251	627.701	1.91094	0.160425	6.52399e-34	6.24842e-31	F2RL1
1401	ENSG00000244363	246.84	-0.611449	0.274926	0.00293161	0.0157152	RPL7P23
1402	ENSG00000171540	4552.31	-0.610988	0.109534	3.70726e-09	9.82401e-08	OTP
1403	ENSG00000132837	83.3238	-1.46787	0.299999	5.74572e-08	1.16967e-06	DMGDH
1404	ENSG00000152413	1179.7	-0.632907	0.116582	8.27756e-09	2.03778e-07	HOMER1
1405	ENSG00000164300	360.522	-0.37814	0.145478	0.00284519	0.0152886	SERINC5
1406	ENSG00000113319	218.434	-1.78153	0.198765	1.90399e-20	3.27307e-18	RASGRF2
1407	ENSG00000152348	419.573	0.505367	0.177805	0.000837646	0.00548781	ATG10
1408	ENSG00000174695	9955.28	-0.324308	0.0952517	0.000275121	0.00212418	TMEM167A
1409	ENSG00000164176	1120.52	-0.391314	0.121834	0.000405356	0.00294542	EDIL3
1410	ENSG00000134480	1118.09	-0.381094	0.110604	0.000185513	0.00151245	CCNH
1411	ENSG00000245526	10008	-0.349517	0.112327	0.000686309	0.00463835	LINC00461
1412	ENSG00000245864	201.762	-0.768655	0.219104	4.37403e-05	0.000432734	MEF2C-AS2
1413	ENSG00000176055	450.85	-0.949645	0.16933	1.72043e-09	4.90128e-08	MBLAC2
1414	ENSG00000113369	6817.16	0.320436	0.105419	0.00100621	0.0063943	ARRDC3
1415	ENSG00000250049	98.7834	-0.507198	0.272241	0.00900711	0.039511	AC114316.1
1416	ENSG00000249776	23.7527	-0.872451	0.59901	0.00629987	0.0294467	AC124854.1
1417	ENSG00000175745	23112.9	-1.23471	0.097019	3.03463e-38	4.06903e-35	NR2F1
1418	ENSG00000113391	2154.41	-0.496381	0.118912	6.38489e-06	7.95658e-05	FAM172A
1419	ENSG00000175471	459.729	0.384625	0.174186	0.00769798	0.0346375	MCTP1
1420	ENSG00000198677	5745.05	-0.258127	0.0982175	0.00469153	0.0232587	TTC37
1421	ENSG00000164292	3967.46	-0.271076	0.0952852	0.00231944	0.0129464	RHOBTB3
1422	ENSG00000118985	1769.61	0.525618	0.141897	4.07206e-05	0.000405051	ELL2
1423	ENSG00000153113	697.355	-0.328079	0.130764	0.00469796	0.0232849	CAST
1424	ENSG00000113441	675.056	-0.493912	0.128098	2.45627e-05	0.000258655	LNPEP
1425	ENSG00000145721	278.973	-0.737521	0.212387	5.28864e-05	0.000511889	LIX1
1426	ENSG00000174136	16274.9	0.255576	0.0956408	0.00381271	0.0195078	RGMB
1427	ENSG00000113532	2117.23	-0.751901	0.14252	1.47526e-08	3.41056e-07	ST8SIA4
1428	ENSG00000145730	5979.81	0.433984	0.105903	1.13828e-05	0.00013188	PAM
1429	ENSG00000145725	3551.27	-1.39529	0.130181	5.50963e-28	2.46256e-25	PPIP5K2
1430	ENSG00000198961	10441.2	-0.631688	0.0904619	4.44192e-13	2.52374e-11	PJA2
1431	ENSG00000164209	1688.37	-0.855447	0.141237	1.3606e-10	4.83495e-09	SLC25A46
1432	ENSG00000152495	1114.81	-0.860389	0.178899	1.38657e-07	2.60151e-06	CAMK4
1433	ENSG00000129595	2543.78	-0.56765	0.116746	2.0206e-07	3.6613e-06	EPB41L4A
1434	ENSG00000129625	2246.36	-1.79696	0.120503	1.6104e-51	6.47801e-48	REEP5
1435	ENSG00000152503	1203.25	-0.49756	0.130751	2.95329e-05	0.000305397	TRIM36
1436	ENSG00000164219	695.166	-0.527243	0.125491	5.10202e-06	6.56958e-05	PGGT1B
1437	ENSG00000164221	2045.69	-0.312525	0.100282	0.000799058	0.00527787	CCDC112
1438	ENSG00000177879	2392.09	-0.580603	0.0968553	3.53087e-10	1.15234e-08	AP3S1
1439	ENSG00000283498	66.1702	0.732573	0.354029	0.00300416	0.0160315	MIR1244-2
1440	ENSG00000133835	2555.85	-0.41185	0.133394	0.000567952	0.00393497	HSD17B4
1441	ENSG00000064692	4120.72	0.505122	0.10582	3.52671e-07	6.01634e-06	SNCAIP
1442	ENSG00000064652	622.934	-0.421732	0.138909	0.00063531	0.00433446	SNX24
1443	ENSG00000168938	272.191	-1.30788	0.189577	3.49832e-13	2.02771e-11	PPIC
1444	ENSG00000164902	2834.64	-0.442283	0.0954824	9.68068e-07	1.48632e-05	PHAX
1445	ENSG00000113368	9585.42	0.323544	0.0952248	0.000291433	0.00222621	LMNB1
1446	ENSG00000205279	389.498	-1.51274	0.179978	2.5927e-18	3.34275e-16	CTXN3
1447	ENSG00000145808	80.2677	-0.722546	0.285012	0.00102977	0.00650495	ADAMTS19
1448	ENSG00000198108	37.0599	-1.30811	0.498716	0.000399841	0.00291166	CHSY3
1449	ENSG00000169567	11459.6	-0.262792	0.090835	0.00194992	0.0111798	HINT1
1450	ENSG00000158987	752.609	0.314478	0.144378	0.0117658	0.0488936	RAPGEF6
1451	ENSG00000164398	197.74	-0.646922	0.193573	0.000103569	0.000908849	ACSL6
1452	ENSG00000131435	463.55	0.812244	0.154535	1.5404e-08	3.54081e-07	PDLIM4
1453	ENSG00000113522	117.475	0.463329	0.229741	0.00815624	0.0362294	RAD50
1454	ENSG00000131437	4152.3	-0.458996	0.110791	8.29445e-06	9.98554e-05	KIF3A
1455	ENSG00000198944	68.4519	-1.1592	0.418948	0.000293806	0.00224348	SOWAHA
1456	ENSG00000170606	8348.65	-0.287283	0.0907173	0.000758985	0.00506308	HSPA4
1457	ENSG00000271737	55.4671	0.602781	0.397835	0.0110193	0.0464634	AC008608.2
1458	ENSG00000113575	8561.25	-0.624422	0.0960229	1.23677e-11	5.3959e-10	PPP2CA
1459	ENSG00000181904	2468.77	-0.537497	0.12744	4.57981e-06	5.98141e-05	C5orf24
1460	ENSG00000113621	2451.79	-0.297753	0.112527	0.003666	0.018853	TXNDC15
1461	ENSG00000132570	332.296	-0.666892	0.171441	1.25631e-05	0.000143815	PCBD2
1462	ENSG00000181965	2164.95	0.920695	0.169636	5.0713e-09	1.30936e-07	NEUROG1
1463	ENSG00000152377	1777.13	-1.00702	0.130653	5.95193e-16	5.18231e-14	SPOCK1
1464	ENSG00000146021	408.678	-0.493132	0.14602	0.000150427	0.00125698	KLHL3
1465	ENSG00000112981	365.267	-0.380419	0.183866	0.0108903	0.0460546	NME5
1466	ENSG00000112984	1375.08	0.457977	0.109278	6.96383e-06	8.53525e-05	KIF20A
1467	ENSG00000120709	6251.08	0.274923	0.0955663	0.00209667	0.0119104	FAM53C
1468	ENSG00000132563	4996.52	-0.317999	0.0984832	0.000533267	0.00373324	REEP2
1469	ENSG00000120705	3851.19	-0.276737	0.0942822	0.0017042	0.00995834	ETF1
1470	ENSG00000044115	11188.5	0.284272	0.106454	0.00325418	0.0170757	CTNNA1
1471	ENSG00000015479	839.63	-0.305743	0.133739	0.00938241	0.0407852	MATR3
1472	ENSG00000171604	7215.71	-0.347861	0.105997	0.000398337	0.00290176	CXXC5
1473	ENSG00000146005	1542.37	-1.05331	0.171512	6.29821e-11	2.37221e-09	PSD2
1474	ENSG00000158458	36.4385	-1.0908	0.426974	0.000574884	0.00397205	NRG2
1475	ENSG00000185129	328.221	-0.340848	0.15534	0.00981322	0.0424003	PURA
1476	ENSG00000120306	478.441	-0.496278	0.147055	0.000150079	0.00125563	CYSTM1
1477	ENSG00000113070	122.634	-1.0315	0.27372	1.14158e-05	0.000132109	HBEGF
1478	ENSG00000146007	2482.1	-0.346593	0.128647	0.00253274	0.013888	ZMAT2
1479	ENSG00000204969	112.373	-0.654462	0.259266	0.00124774	0.00764185	PCDHA2
1480	ENSG00000204967	1381.18	-0.734539	0.115161	2.15958e-11	8.95582e-10	PCDHA4
1481	ENSG00000251664	295.74	-0.752109	0.185776	5.47363e-06	6.9722e-05	PCDHA12
1482	ENSG00000243232	106.809	-0.860089	0.293196	0.000246198	0.00192827	PCDHAC2
1483	ENSG00000171720	2451.71	0.481728	0.116725	8.29604e-06	9.98554e-05	HDAC3
1484	ENSG00000120318	1295.53	0.55481	0.133783	6.34887e-06	7.92644e-05	ARAP3
1485	ENSG00000113552	2937.88	0.509	0.110458	8.65755e-07	1.33843e-05	GNPDA1
1486	ENSG00000131507	6304.88	0.468792	0.114864	1.07111e-05	0.000125543	NDFIP1
1487	ENSG00000187678	724.872	-0.441744	0.153275	0.000916244	0.00592172	SPRY4
1488	ENSG00000113580	150.434	-0.824485	0.217883	1.40619e-05	0.000158535	NR3C1
1489	ENSG00000186314	120.649	0.924631	0.258566	2.74411e-05	0.000286267	PRELID2
1490	ENSG00000156475	1801.75	-0.911907	0.325399	0.000337021	0.00252177	PPP2R2B
1491	ENSG00000113657	46323.3	-0.282871	0.0999614	0.0026027	0.0142172	DPYSL3
1492	ENSG00000176049	4773.13	-0.252589	0.108228	0.0107483	0.04555	JAKMIP2
1493	ENSG00000145868	2352.3	0.247512	0.100114	0.00778844	0.034965	FBXO38
1494	ENSG00000169247	17.8656	0.7745	0.930894	0.0111961	0.0470368	SH3TC2
1495	ENSG00000173210	419.463	-1.95599	0.175646	4.94375e-30	2.92452e-27	ABLIM3
1496	ENSG00000164284	1018.88	0.279873	0.10756	0.00460795	0.0228895	GRPEL2
1497	ENSG00000113712	6910.13	-0.393753	0.0940139	9.01035e-06	0.000106854	CSNK1A1
1498	ENSG00000155846	50.4738	-0.923217	0.378943	0.000924577	0.00596983	PPARGC1B
1499	ENSG00000214485	384.147	-0.491288	0.24191	0.00691227	0.031731	RPL7P1
1500	ENSG00000070808	556.357	-0.710945	0.17873	6.22413e-06	7.78519e-05	CAMK2A
1501	ENSG00000211445	354.403	-0.641653	0.154737	4.62323e-06	6.02637e-05	GPX3
1502	ENSG00000145901	1678.53	0.301908	0.107659	0.0022957	0.0128438	TNIP1
1503	ENSG00000198624	62.5153	-1.11248	0.36532	0.000136682	0.00115751	CCDC69
1504	ENSG00000196743	963.449	-0.460143	0.139776	0.000230498	0.00182304	GM2A
1505	ENSG00000113140	14995.2	-0.334034	0.0981789	0.000266311	0.00206489	SPARC
1506	ENSG00000145907	10063.8	0.324564	0.0883481	0.000103751	0.000910046	G3BP1
1507	ENSG00000155511	1657.66	-1.87664	0.147544	2.63826e-38	3.79023e-35	GRIA1
1508	ENSG00000055147	973.963	-0.38363	0.116446	0.000314749	0.0023817	FAM114A2
1509	ENSG00000164574	615.351	0.608928	0.137202	1.4067e-06	2.08189e-05	GALNT10
1510	ENSG00000170271	233.283	0.408608	0.195629	0.0090129	0.039511	FAXDC2
1511	ENSG00000155508	3199.09	0.258641	0.0924172	0.00285154	0.0153146	CNOT8
1512	ENSG00000082516	1769.93	0.290227	0.106801	0.00314118	0.0165954	GEMIN5
1513	ENSG00000135074	3609.18	0.527886	0.120465	3.06823e-06	4.20664e-05	ADAM19
1514	ENSG00000155858	1856.62	-1.13803	0.165929	5.18015e-13	2.91029e-11	LSM11
1515	ENSG00000145860	5747.99	0.325777	0.107432	0.00100306	0.00638034	RNF145
1516	ENSG00000113312	2081.57	-0.442552	0.118369	4.5967e-05	0.000453203	TTC1
1517	ENSG00000170234	1803.67	-0.268148	0.102354	0.00458727	0.022798	PWWP2A
1518	ENSG00000135083	1038.17	0.688457	0.145084	2.71235e-07	4.75204e-06	CCNJL
1519	ENSG00000164611	2931.66	0.34743	0.124095	0.00187892	0.0108283	PTTG1
1520	ENSG00000145864	26.0509	-1.28311	0.550108	0.000857474	0.00559947	GABRB2
1521	ENSG00000022355	10.4717	-0.323169	0.622531	0.00896552	0.0393376	GABRA1
1522	ENSG00000113327	805.267	-0.750392	0.123794	1.57052e-10	5.56126e-09	GABRG2
1523	ENSG00000072571	1823.27	0.8698	0.127056	7.55994e-13	4.06559e-11	HMMR
1524	ENSG00000038274	5953.08	0.52521	0.103119	7.05823e-08	1.40696e-06	MAT2B
1525	ENSG00000040275	1536.74	0.268792	0.10206	0.00443285	0.0221566	SPDL1
1526	ENSG00000204767	361.489	-1.42394	0.196782	2.86243e-14	1.99211e-12	INSYN2B
1527	ENSG00000182132	745.374	-0.73675	0.157908	3.47608e-07	5.94004e-06	KCNIP1
1528	ENSG00000181163	26039.7	0.223006	0.091152	0.0076273	0.0343887	NPM1
1529	ENSG00000156427	607.144	-0.60852	0.161009	2.23885e-05	0.000238865	FGF18
1530	ENSG00000072786	876.115	-0.639259	0.11329	2.46125e-09	6.83744e-08	STK10
1531	ENSG00000113719	6332.94	0.221621	0.0862697	0.00654893	0.03042	ERGIC1
1532	ENSG00000113732	2034.14	0.380857	0.117487	0.000384138	0.00281977	ATP6V0E1
1533	ENSG00000164463	790.3	0.327043	0.136104	0.00632431	0.0295335	CREBRF
1534	ENSG00000145919	5668.14	0.612234	0.0944814	1.49096e-11	6.35334e-10	BOD1
1535	ENSG00000113742	1853.68	-1.40504	0.133748	5.39327e-27	2.21377e-24	CPEB4
1536	ENSG00000170091	9321.74	-0.731315	0.157065	3.61757e-07	6.16353e-06	NSG2
1537	ENSG00000145920	18051.2	-0.593277	0.093242	2.98748e-11	1.19493e-09	CPLX2
1538	ENSG00000051596	314.223	-0.53665	0.167397	0.000232252	0.00183403	THOC3
1539	ENSG00000170085	1197.53	0.321357	0.113167	0.00188316	0.0108465	SIMC1
1540	ENSG00000175416	3543.66	-0.350271	0.105348	0.000329589	0.00247167	CLTB
1541	ENSG00000113194	3446.04	0.358248	0.100245	0.000129699	0.00110442	FAF2
1542	ENSG00000146083	8719.59	0.294568	0.087918	0.000386802	0.00283415	RNF44
1543	ENSG00000074317	111.127	-1.78559	0.298557	1.2346e-10	4.40275e-09	SNCB
1544	ENSG00000113763	137.511	-1.07918	0.330396	6.65198e-05	0.000626657	UNC5A
1545	ENSG00000160867	119.394	0.968985	0.24573	6.15461e-06	7.72225e-05	FGFR4
1546	ENSG00000131187	127.119	-0.81385	0.259625	0.000146178	0.0012281	F12
1547	ENSG00000113758	35533.8	0.278803	0.0872788	0.000719905	0.00484139	DBN1
1548	ENSG00000279821	54.132	0.62002	0.438957	0.0117735	0.0489157	AC145098.2
1549	ENSG00000145911	739.23	-1.13159	0.133539	1.8058e-18	2.40123e-16	N4BP3
1550	ENSG00000175309	440.204	0.372763	0.143116	0.0029378	0.01574	PHYKPL
1551	ENSG00000169131	807.748	0.304646	0.124451	0.00625163	0.0292553	ZNF354A
1552	ENSG00000198939	148.898	0.591074	0.242265	0.00188632	0.0108585	ZFP2
1553	ENSG00000127022	24047	-0.264844	0.0916771	0.00207547	0.0118087	CANX
1554	ENSG00000161021	4724.51	0.548835	0.0894497	1.72771e-10	6.07508e-09	MAML1
1555	ENSG00000113269	9703.54	0.395469	0.09595	1.20884e-05	0.000139251	RNF130
1556	ENSG00000050748	2351.16	-0.43921	0.127033	0.000140315	0.00118428	MAPK9
1557	ENSG00000146063	2885.95	-0.271468	0.099929	0.00340903	0.0177402	TRIM41
1558	ENSG00000183718	694.547	-0.354857	0.133377	0.00269968	0.0146436	TRIM52
1559	ENSG00000112679	775.183	0.537254	0.119526	1.32309e-06	1.97121e-05	DUSP22
1560	ENSG00000250903	109.42	0.459429	0.250933	0.0119604	0.0495589	GMDS-DT
1561	ENSG00000170542	579.149	-1.19288	0.138634	5.57257e-19	8.00579e-17	SERPINB9
1562	ENSG00000137267	10704.3	-0.600336	0.115223	3.8141e-08	7.97432e-07	TUBB2A
1563	ENSG00000230269	823	0.838756	0.181882	3.84641e-07	6.48876e-06	LINC02525
1564	ENSG00000137266	4710.78	-0.370734	0.102016	9.6311e-05	0.000856367	SLC22A23
1565	ENSG00000153046	2944.72	0.964254	0.111328	5.16776e-19	7.47764e-17	CDYL
1566	ENSG00000124787	251.047	-0.928147	0.168765	3.33246e-09	8.93678e-08	RPP40
1567	ENSG00000220685	17.0938	-1.04304	0.819799	0.00614734	0.0288855	AL139094.1
1568	ENSG00000124785	2905.63	0.453906	0.102971	2.67729e-06	3.71368e-05	NRN1
1569	ENSG00000124784	817.268	0.287618	0.117286	0.00680692	0.031343	RIOK1
1570	ENSG00000153162	44.0939	-1.47161	0.47391	9.01158e-05	0.000812415	BMP6
1571	ENSG00000197977	1128.71	0.475498	0.123819	2.82777e-05	0.000293321	ELOVL2
1572	ENSG00000224531	1822.51	-1.5454	0.148735	1.69101e-26	6.29839e-24	SMIM13
1573	ENSG00000111859	603.898	0.635662	0.154246	5.30389e-06	6.78215e-05	NEDD9
1574	ENSG00000112137	676.37	-0.602941	0.163665	3.19285e-05	0.000327141	PHACTR1
1575	ENSG00000145990	518.389	-1.34914	0.208337	5.94446e-12	2.74853e-10	GFOD1
1576	ENSG00000010017	2877.63	0.49457	0.100208	1.8131e-07	3.30915e-06	RANBP9
1577	ENSG00000112149	206.96	-0.62654	0.196066	0.000181772	0.00148677	CD83
1578	ENSG00000008083	8055.61	0.669687	0.090819	2.42176e-14	1.70908e-12	JARID2
1579	ENSG00000047579	769.73	-0.353158	0.126718	0.00188479	0.0108528	DTNBP1
1580	ENSG00000124788	1058.31	-0.941575	0.140717	1.94323e-12	9.82016e-11	ATXN1
1581	ENSG00000112183	314.148	1.20436	0.183387	3.64572e-12	1.74586e-10	RBM24
1582	ENSG00000137364	488.802	-0.844794	0.16501	2.9186e-08	6.27157e-07	TPMT
1583	ENSG00000165097	1069.57	-0.266981	0.115535	0.0106433	0.0451814	KDM1B
1584	ENSG00000172201	9162.62	0.275617	0.116701	0.00904186	0.0396034	ID4
1585	ENSG00000172197	136.043	-0.964127	0.242452	5.38226e-06	6.86887e-05	MBOAT1
1586	ENSG00000112242	2572.55	0.731035	0.111196	6.08802e-12	2.78926e-10	E2F3
1587	ENSG00000124766	30607.1	-0.635753	0.0945633	2.71119e-12	1.33e-10	SOX4
1588	ENSG00000152954	1093.86	-0.268922	0.11015	0.00750323	0.0339358	NRSN1
1589	ENSG00000112293	409.766	-0.729887	0.171078	2.23326e-06	3.15876e-05	GPLD1
1590	ENSG00000112294	1399.47	-1.26474	0.141661	3.02185e-20	5.02302e-18	ALDH5A1
1591	ENSG00000137261	61.4562	-1.50974	0.371359	2.54479e-06	3.55934e-05	KIAA0319
1592	ENSG00000111913	2169.41	0.627549	0.128717	1.64716e-07	3.04498e-06	RIPOR2
1593	ENSG00000180596	24.3832	-1.34047	0.547368	0.000638145	0.00435085	H2BC4
1594	ENSG00000026950	331.569	-0.382887	0.155583	0.00409499	0.0207395	BTN3A1
1595	ENSG00000182952	2437.99	-0.360941	0.107857	0.000288311	0.00220654	HMGN4
1596	ENSG00000146109	2248.65	0.26263	0.0953504	0.00319467	0.0168293	ABT1
1597	ENSG00000181315	975.729	-0.432209	0.133203	0.000302853	0.00230148	ZNF322
1598	ENSG00000196787	80.9993	-0.81057	0.292342	0.000447513	0.00321114	H2AC11
1599	ENSG00000276180	31.6858	-0.758185	0.523843	0.0077952	0.0349732	H4C9
1600	ENSG00000235109	357.203	-0.372637	0.152138	0.00443721	0.0221728	ZSCAN31
1601	ENSG00000204681	7406.99	-0.264225	0.0956925	0.00302277	0.0161137	GABBR1
1602	ENSG00000206503	3286.5	-0.327591	0.0995016	0.000409863	0.0029728	HLA-A
1603	ENSG00000231074	1909.27	0.486406	0.119593	1.06542e-05	0.000124949	HCG18
1604	ENSG00000204592	300.831	-0.661958	0.161932	5.67398e-06	7.18645e-05	HLA-E
1605	ENSG00000204590	4173.16	-0.359494	0.0990762	0.000102655	0.000902799	GNL1
1606	ENSG00000204560	1878.33	0.254309	0.10233	0.0071657	0.0326441	DHX16
1607	ENSG00000137404	872.996	0.91649	0.127463	6.10648e-14	3.94919e-12	NRM
1608	ENSG00000137337	3642.16	0.252561	0.109212	0.0116186	0.0484698	MDC1
1609	ENSG00000204536	791.964	0.529161	0.122846	3.22277e-06	4.4065e-05	CCHCR1
1610	ENSG00000137310	546.043	0.578036	0.13888	5.21005e-06	6.69155e-05	TCF19
1611	ENSG00000272501	97.2776	-1.42689	0.268792	6.84386e-09	1.72063e-07	AL662844.4
1612	ENSG00000204525	1722.35	-0.564326	0.132462	3.51118e-06	4.75878e-05	HLA-C
1613	ENSG00000234745	1678.74	-0.692247	0.152063	5.47034e-07	8.83734e-06	HLA-B
1614	ENSG00000204516	25.3872	1.17557	0.558694	0.00156714	0.00927433	MICB
1615	ENSG00000213760	2066.41	-0.534899	0.105949	8.63903e-08	1.68696e-06	ATP6V1G2
1616	ENSG00000204366	2809.03	0.348316	0.105398	0.000353531	0.00262383	ZBTB12
1617	ENSG00000204356	2206.88	0.42947	0.0997355	4.68927e-06	6.1006e-05	NELFE
1618	ENSG00000204348	821.581	0.344466	0.11458	0.00100754	0.00640071	DXO
1619	ENSG00000213676	4932.28	0.220843	0.0948306	0.012067	0.0499372	ATF6B
1620	ENSG00000204267	147.897	-0.974748	0.214616	4.4217e-07	7.32567e-06	TAP2
1621	ENSG00000168394	35.8178	-1.20139	0.481595	0.000611643	0.00419433	TAP1
1622	ENSG00000204228	140.582	0.735413	0.261935	0.00047404	0.00336925	HSD17B8
1623	ENSG00000236104	2553.1	0.757769	0.107113	1.69132e-13	1.00942e-11	ZBTB22
1624	ENSG00000237649	2839.46	0.48859	0.105279	7.93566e-07	1.23442e-05	KIFC1
1625	ENSG00000096395	16.2362	-1.14026	0.748666	0.00427499	0.0214796	MLN
1626	ENSG00000124493	163.748	-1.11112	0.288595	7.5495e-06	9.1748e-05	GRM4
1627	ENSG00000137309	15242.1	0.780115	0.0941598	1.58679e-17	1.79298e-15	HMGA1
1628	ENSG00000186577	699.968	-0.324174	0.130637	0.00515077	0.0250659	SMIM29
1629	ENSG00000272325	8247.75	-0.402848	0.124999	0.00036929	0.0027257	NUDT3
1630	ENSG00000124507	93.305	-0.764075	0.261002	0.000310729	0.00235482	PACSIN1
1631	ENSG00000065060	2115.1	-0.298669	0.0979901	0.00105211	0.00661903	UHRF1BP1
1632	ENSG00000064999	17115.4	-0.490668	0.0991546	1.69985e-07	3.12801e-06	ANKS1A
1633	ENSG00000007866	1747.19	0.319864	0.122914	0.00380694	0.0194832	TEAD3
1634	ENSG00000096060	1314.1	0.7929	0.122316	1.00574e-11	4.43608e-10	FKBP5
1635	ENSG00000156711	69.43	-0.660255	0.308812	0.00310675	0.0164394	MAPK13
1636	ENSG00000112078	4424.9	0.328562	0.0980598	0.000317883	0.00239819	KCTD20
1637	ENSG00000124762	3124.39	0.275668	0.117668	0.00949594	0.0411887	CDKN1A
1638	ENSG00000137168	3278.8	-0.349683	0.101544	0.000216129	0.00171886	PPIL1
1639	ENSG00000124615	834.798	0.2858	0.126244	0.0110286	0.0464835	MOCS1
1640	ENSG00000156564	282.397	-1.57197	0.204213	8.27114e-16	6.93156e-14	LRFN2
1641	ENSG00000024048	2144.32	-0.278904	0.104497	0.00373938	0.0191961	UBR2
1642	ENSG00000124587	1144.74	0.424933	0.151778	0.00132778	0.00806575	PEX6
1643	ENSG00000124541	2120.18	-0.236813	0.0950039	0.00760379	0.034298	RRP36
1644	ENSG00000044090	1512.8	0.279522	0.109616	0.00541685	0.0260894	CUL7
1645	ENSG00000112655	6415.33	0.706529	0.0903601	6.95057e-16	5.99986e-14	PTK7
1646	ENSG00000112658	3885.32	-0.228502	0.0950217	0.00993237	0.0428139	SRF
1647	ENSG00000112667	745.835	0.315981	0.116522	0.00283644	0.0152539	DNPH1
1648	ENSG00000171462	116.625	-0.934073	0.285713	7.7624e-05	0.000715186	DLK2
1649	ENSG00000137221	1397.68	0.399255	0.106268	5.34377e-05	0.000516727	TJAP1
1650	ENSG00000001561	440.812	-1.00724	0.195156	1.90255e-08	4.2803e-07	ENPP4
1651	ENSG00000172348	1561.47	-0.50763	0.121762	6.26986e-06	7.83752e-05	RCAN2
1652	ENSG00000153291	257.941	-0.568892	0.185186	0.00032469	0.00244313	SLC25A27
1653	ENSG00000198087	335.202	-0.364919	0.164345	0.00807655	0.0359397	CD2AP
1654	ENSG00000146085	1557.13	-0.313914	0.10372	0.00107083	0.00672346	MMUT
1655	ENSG00000112118	3289.12	0.311716	0.105769	0.00138256	0.00834558	MCM3
1656	ENSG00000170915	402.786	-0.580032	0.195633	0.000436718	0.00314265	PAQR8
1657	ENSG00000065308	658.849	0.330495	0.131837	0.00470757	0.0233153	TRAM2
1658	ENSG00000216775	1326.25	0.436713	0.116662	4.86629e-05	0.000477675	AL109918.1
1659	ENSG00000096092	1184.93	-0.525076	0.124187	4.55824e-06	5.96098e-05	TMEM14A
1660	ENSG00000170899	8248.45	-0.420554	0.108069	2.82258e-05	0.000293207	GSTA4
1661	ENSG00000112144	2648.51	0.756483	0.117137	1.31353e-11	5.69375e-10	CILK1
1662	ENSG00000112146	1160.04	-0.467008	0.117792	1.73179e-05	0.000190336	FBXO9
1663	ENSG00000137269	905.216	0.786228	0.133004	3.78747e-10	1.23264e-08	LRRC1
1664	ENSG00000146147	28.269	-1.82239	0.49956	1.32961e-05	0.000151429	MLIP
1665	ENSG00000137252	189.33	-1.06806	0.198489	5.6039e-09	1.43581e-07	HCRTR2
1666	ENSG00000146151	334.894	-0.42819	0.18624	0.00499911	0.0245058	HMGCLL1
1667	ENSG00000151917	279.969	-0.732882	0.25604	0.000397661	0.00289788	BEND6
1668	ENSG00000112232	524.826	-0.468692	0.143842	0.00024898	0.00194929	KHDRBS2
1669	ENSG00000118482	4716.45	0.390983	0.109572	9.67386e-05	0.000859409	PHF3
1670	ENSG00000233859	86.0335	0.644886	0.289635	0.00269917	0.0146436	ADH5P4
1671	ENSG00000168216	1710.79	-0.449153	0.109357	1.02102e-05	0.000120022	LMBRD1
1672	ENSG00000112280	604.2	1.5374	0.142849	3.54696e-28	1.65907e-25	COL9A1
1673	ENSG00000082269	1440.82	-0.544442	0.113127	2.78166e-07	4.85656e-06	FAM135A
1674	ENSG00000112305	3084.58	-0.426269	0.109219	2.58891e-05	0.000271343	SMAP1
1675	ENSG00000112309	919.322	-0.462316	0.121383	3.31148e-05	0.000337576	B3GAT2
1676	ENSG00000079841	1404.28	-0.712672	0.11584	9.57396e-11	3.50749e-09	RIMS1
1677	ENSG00000229852	280.346	-0.493348	0.175498	0.000944337	0.00606432	AC019205.1
1678	ENSG00000119899	962.082	-0.317229	0.118313	0.00304773	0.0162124	SLC17A5
1679	ENSG00000156535	15.8321	0.820454	0.998367	0.0104301	0.0444695	CD109
1680	ENSG00000112697	4066.1	-0.678933	0.121193	2.75792e-09	7.57788e-08	TMEM30A
1681	ENSG00000118407	395.335	0.679378	0.21522	0.000182296	0.00149046	FILIP1
1682	ENSG00000146243	821.839	0.666099	0.120372	4.3692e-09	1.13647e-07	IRAK1BP1
1683	ENSG00000198478	1192.53	-0.84406	0.152193	2.61192e-09	7.21616e-08	SH3BGRL2
1684	ENSG00000118402	1009.92	-0.467066	0.144328	0.000270113	0.00208793	ELOVL4
1685	ENSG00000112742	3511.49	0.261669	0.101681	0.00537612	0.0259366	TTK
1686	ENSG00000112773	2223.21	-0.506577	0.16455	0.000391872	0.00286296	TENT5A
1687	ENSG00000005700	1783.21	-0.569173	0.115751	1.50335e-07	2.81012e-06	IBTK
1688	ENSG00000146242	557.815	-1.03075	0.148538	3.18977e-13	1.85959e-11	TPBG
1689	ENSG00000013392	646.539	-0.266759	0.118093	0.011234	0.0471712	RWDD2A
1690	ENSG00000146250	176.981	-1.07526	0.200096	5.83426e-09	1.48914e-07	PRSS35
1691	ENSG00000065609	2831.25	-0.82692	0.124987	3.80007e-12	1.81546e-10	SNAP91
1692	ENSG00000135317	3247.39	-0.384907	0.103701	6.72418e-05	0.00063257	SNX14
1693	ENSG00000164414	812.215	-0.468264	0.164981	0.000961049	0.00615592	SLC35A1
1694	ENSG00000118432	7169.26	-0.691592	0.114894	2.25753e-10	7.78828e-09	CNR1
1695	ENSG00000146278	1544.39	0.662609	0.10794	1.18873e-10	4.26183e-09	PNRC1
1696	ENSG00000111886	68.0016	-0.771609	0.354285	0.00216448	0.012239	GABRR2
1697	ENSG00000198833	4003.09	-0.59037	0.0914877	1.86727e-11	7.89002e-10	UBE2J1
1698	ENSG00000025039	1620.86	1.26737	0.117402	2.41819e-28	1.15802e-25	RRAGD
1699	ENSG00000135299	3727.96	0.843696	0.107156	3.49925e-16	3.17028e-14	ANKRD6
1700	ENSG00000135341	4138.34	0.428188	0.10279	8.74394e-06	0.000104105	MAP3K7
1701	ENSG00000172461	590.163	-0.549831	0.186237	0.000501641	0.00354391	FUT9
1702	ENSG00000014123	1200.61	0.286385	0.119934	0.0080485	0.0358634	UFL1
1703	ENSG00000123545	1979.64	-0.329026	0.116925	0.0019331	0.011096	NDUFAF4
1704	ENSG00000186231	316.212	-0.661289	0.196041	8.96981e-05	0.000809376	KLHL32
1705	ENSG00000146267	2160.12	-0.412468	0.117261	0.000124441	0.00106687	FAXC
1706	ENSG00000132423	334.335	-0.437959	0.222412	0.00994932	0.0428778	COQ3
1707	ENSG00000279170	221.341	-0.596041	0.203472	0.000468904	0.00334198	TSTD3
1708	ENSG00000164418	533.502	-0.4065	0.157192	0.0026048	0.0142172	GRIK2
1709	ENSG00000112276	501.388	-0.822977	0.208922	7.45352e-06	9.06913e-05	BVES
1710	ENSG00000132429	150.906	-0.619358	0.23509	0.00101746	0.00644231	POPDC3
1711	ENSG00000057657	31.2395	3.48625	0.568953	7.34001e-11	2.71878e-09	PRDM1
1712	ENSG00000178409	1140.49	0.367314	0.107439	0.000220625	0.00175047	BEND3
1713	ENSG00000280135	256.014	-0.557878	0.212181	0.00126175	0.00771586	AL096816.1
1714	ENSG00000146285	670.341	-0.819612	0.177766	3.8959e-07	6.54075e-06	SCML4
1715	ENSG00000025796	4107.67	-0.63176	0.0990001	2.73295e-11	1.10599e-09	SEC63
1716	ENSG00000112335	2659.33	-0.371192	0.10284	0.00010575	0.000925566	SNX3
1717	ENSG00000135537	243.057	-0.385451	0.174445	0.0075934	0.0342666	AFG1L
1718	ENSG00000118689	1024.38	-0.496397	0.116708	4.50469e-06	5.89479e-05	FOXO3
1719	ENSG00000135535	1444.07	-0.331635	0.121741	0.00250901	0.0137954	CD164
1720	ENSG00000135587	192.68	0.503657	0.204432	0.00242349	0.0134095	SMPD2
1721	ENSG00000155085	485.967	-0.475298	0.138366	0.000130599	0.00111161	AK9
1722	ENSG00000112367	1084.5	-0.340848	0.119596	0.00164937	0.00968858	FIG4
1723	ENSG00000155111	1567.33	-0.63903	0.108411	5.62183e-10	1.78911e-08	CDK19
1724	ENSG00000155115	1929.96	-0.304127	0.119746	0.00485033	0.0238812	GTF3C6
1725	ENSG00000112394	173.382	-0.543669	0.237259	0.0031509	0.0166249	SLC16A10
1726	ENSG00000249853	44.0632	0.73276	0.402979	0.00489911	0.0240742	HS3ST5
1727	ENSG00000111817	534.174	0.474684	0.139796	0.000152744	0.00127475	DSE
1728	ENSG00000178033	678.696	-0.777722	0.134445	7.91558e-10	2.43807e-08	CALHM5
1729	ENSG00000153975	1206.3	-0.289015	0.12023	0.00746763	0.0338306	ZUP1
1730	ENSG00000196911	1756.8	-0.461998	0.131031	9.86784e-05	0.000873556	KPNA5
1731	ENSG00000164465	405.495	-0.346812	0.163134	0.0111611	0.0469532	DCBLD1
1732	ENSG00000153989	928.426	0.746262	0.127352	5.48227e-10	1.75024e-08	NUS1
1733	ENSG00000216809	10.2083	1.43781	1.0467	0.00445443	0.0222478	AL589993.1
1734	ENSG00000152661	129.888	0.933815	0.22525	2.79353e-06	3.85899e-05	GJA1
1735	ENSG00000025156	3900.61	0.232832	0.0883314	0.00515905	0.0251001	HSF2
1736	ENSG00000279453	346.617	-0.802726	0.160892	6.21603e-08	1.25228e-06	Z99129.4
1737	ENSG00000111897	18840	-0.993617	0.0892832	7.78298e-30	4.34831e-27	SERINC1
1738	ENSG00000146352	1139.32	-0.741209	0.113816	8.83322e-12	3.96568e-10	CLVS2
1739	ENSG00000146373	502.032	-0.449573	0.147384	0.000538952	0.00376779	RNF217
1740	ENSG00000111912	319.665	-0.888028	0.179087	6.34356e-08	1.27206e-06	NCOA7
1741	ENSG00000093144	2906.21	-0.302257	0.096013	0.000742483	0.00497288	ECHDC1
1742	ENSG00000152894	1748.04	-0.527438	0.110626	3.67833e-07	6.25378e-06	PTPRK
1743	ENSG00000198945	1367.02	0.34101	0.124448	0.00238445	0.0132372	L3MBTL3
1744	ENSG00000164483	133.891	-0.909532	0.277664	7.88909e-05	0.000723873	SAMD3
1745	ENSG00000164484	2654.26	-0.559562	0.173007	0.000194142	0.00157008	TMEM200A
1746	ENSG00000118523	3239.86	0.936427	0.631051	0.00531268	0.0257046	CCN2
1747	ENSG00000286663	17.7065	3.00163	0.721509	2.10068e-06	2.98804e-05	AL513524.1
1748	ENSG00000179073	23.3641	2.41033	0.635826	7.3939e-06	9.00748e-05	TAAR3P
1749	ENSG00000112319	60.9501	0.714077	0.362964	0.00387791	0.019786	EYA4
1750	ENSG00000028839	2242.92	0.780747	0.100321	8.16823e-16	6.87396e-14	TBPL1
1751	ENSG00000118513	144.293	0.442622	0.214881	0.00815833	0.0362306	MYB
1752	ENSG00000197442	15.2707	-2.20548	0.72994	0.000116884	0.00101375	MAP3K5
1753	ENSG00000024862	151.863	0.579935	0.224303	0.00134058	0.00813122	CCDC28A
1754	ENSG00000146386	971.645	0.261148	0.113615	0.0114302	0.0478118	ABRACL
1755	ENSG00000164440	112.306	-0.753526	0.2753	0.000553871	0.00385734	TXLNB
1756	ENSG00000164442	5065.25	0.502277	0.121016	6.92869e-06	8.49737e-05	CITED2
1757	ENSG00000238099	63.4493	0.959053	0.371778	0.000619987	0.00424431	LINC01625
1758	ENSG00000009844	4651.58	-0.653988	0.0903116	6.49142e-14	4.17131e-12	VTA1
1759	ENSG00000010818	864.827	-0.603393	0.14049	2.66268e-06	3.69721e-05	HIVEP2
1760	ENSG00000001036	1498.69	0.537223	0.110379	2.23028e-07	3.98381e-06	FUCA2
1761	ENSG00000146414	1923.47	0.265432	0.107508	0.00713339	0.0325337	SHPRH
1762	ENSG00000152822	19.2192	0.85948	0.74074	0.00864911	0.0381574	GRM1
1763	ENSG00000118508	196.107	0.476207	0.201491	0.0034879	0.0180572	RAB32
1764	ENSG00000111962	415.732	-1.03323	0.187938	2.95771e-09	8.04986e-08	UST
1765	ENSG00000131023	1582.59	-0.348529	0.118385	0.00118398	0.00732944	LATS1
1766	ENSG00000120253	1285.08	0.428233	0.137612	0.000487527	0.00345147	NUP43
1767	ENSG00000120265	6302.84	-0.534068	0.0926404	1.59721e-09	4.58269e-08	PCMT1
1768	ENSG00000268592	53.1722	-0.656991	0.414116	0.00838114	0.0371054	RAET1E-AS1
1769	ENSG00000198729	2640.3	-0.464001	0.11445	1.20439e-05	0.00013882	PPP1R14C
1770	ENSG00000120278	2267.04	0.374181	0.124235	0.000859069	0.00560807	PLEKHG1
1771	ENSG00000112029	1578.14	0.255945	0.100722	0.0061104	0.0287549	FBXO5
1772	ENSG00000112031	477.33	-0.631485	0.149355	3.33252e-06	4.54112e-05	MTRF1L
1773	ENSG00000153721	204.517	0.535193	0.200406	0.00123351	0.00757082	CNKSR3
1774	ENSG00000146426	1144.6	0.628019	0.130282	2.14458e-07	3.85124e-06	TIAM2
1775	ENSG00000271551	34.3656	0.887074	0.45448	0.00287207	0.0154131	AL355297.3
1776	ENSG00000215712	883.438	-0.258627	0.112183	0.0112432	0.0471898	TMEM242
1777	ENSG00000175048	433.467	-0.789938	0.150254	1.54346e-08	3.54378e-07	ZDHHC14
1778	ENSG00000130340	1516.6	0.357659	0.101637	0.000159814	0.00132769	SNX9
1779	ENSG00000078269	287.412	1.13086	0.171659	3.38742e-12	1.64171e-10	SYNJ2
1780	ENSG00000122335	1101.86	-0.405357	0.121699	0.000251935	0.00197012	SERAC1
1781	ENSG00000146425	5934.2	-0.389788	0.108167	9.99804e-05	0.000883138	DYNLT1
1782	ENSG00000272841	461.643	-0.331109	0.136286	0.00574812	0.0273573	MAP3K4-AS1
1783	ENSG00000060762	546.101	-0.675975	0.156495	1.95724e-06	2.80184e-05	MPC1
1784	ENSG00000026297	196.432	-0.540566	0.202956	0.00122159	0.00752062	RNASET2
1785	ENSG00000213066	776.503	0.385097	0.129641	0.00093075	0.00600198	CEP43
1786	ENSG00000224417	11.3588	-1.39509	0.952761	0.00406099	0.0205999	AL606970.1
1787	ENSG00000112562	625.498	0.716135	0.134468	1.2593e-08	2.95547e-07	SMOC2
1788	ENSG00000186340	378.646	-0.90418	0.182333	6.21998e-08	1.25228e-06	THBS2
1789	ENSG00000227704	77.8725	0.80925	0.298819	0.000548846	0.00382765	AL354892.1
1790	ENSG00000198719	11831.1	0.537391	0.10669	9.36485e-08	1.81285e-06	DLL1
1791	ENSG00000177706	1835.26	-0.439763	0.140397	0.0004286	0.00309087	FAM20C
1792	ENSG00000164818	1327.83	0.69478	0.103466	2.52635e-12	1.25097e-10	DNAAF5
1793	ENSG00000105963	355.833	-1.21029	0.198922	8.0737e-11	2.98504e-09	ADAP1
1794	ENSG00000164853	284.25	0.75776	0.236714	0.000131719	0.00112019	UNCX
1795	ENSG00000198517	625.294	-0.415759	0.183684	0.00573722	0.0273248	MAFK
1796	ENSG00000230487	568.693	-0.436737	0.126987	0.000150665	0.00125844	PSMG3-AS1
1797	ENSG00000225968	3591.04	0.363841	0.124148	0.00115119	0.00716206	ELFN1
1798	ENSG00000176349	10.3702	-4.31351	1.17951	5.09197e-05	0.000495716	AC104129.1
1799	ENSG00000106263	5945.24	0.22589	0.0920006	0.00882787	0.0388183	EIF3B
1800	ENSG00000136213	1060.6	0.2717	0.11971	0.0116536	0.0485578	CHST12
1801	ENSG00000106003	5096.08	0.689921	0.148039	3.9876e-07	6.68355e-06	LFNG
1802	ENSG00000106009	2581.55	0.270143	0.110628	0.00750274	0.0339358	BRAT1
1803	ENSG00000146535	5084.19	0.512218	0.0950309	1.29429e-08	3.02347e-07	GNA12
1804	ENSG00000164916	3107.9	-0.502457	0.113958	2.14592e-06	3.04594e-05	FOXK1
1805	ENSG00000157927	783.336	-0.3442	0.137586	0.00442557	0.0221276	RADIL
1806	ENSG00000182095	8956.26	0.352273	0.106446	0.000347594	0.00258453	TNRC18
1807	ENSG00000106305	967.54	0.34529	0.117018	0.00118992	0.00735941	AIMP2
1808	ENSG00000008256	1808.17	-0.50091	0.110194	1.17185e-06	1.76022e-05	CYTH3
1809	ENSG00000178397	1625.57	-0.339493	0.122075	0.00204147	0.0116285	FAM220A
1810	ENSG00000198580	39.5833	0.606396	0.410115	0.0115123	0.0481188	AC073343.1
1811	ENSG00000106415	2176.49	0.29379	0.116262	0.00530711	0.0256838	GLCCI1
1812	ENSG00000234710	159.701	-1.14037	0.235696	9.00396e-08	1.74804e-06	AC060834.2
1813	ENSG00000189043	11924.5	-0.31079	0.0926745	0.000338199	0.00252964	NDUFA4
1814	ENSG00000005108	5892.56	-0.540076	0.121102	1.53536e-06	2.25901e-05	THSD7A
1815	ENSG00000106460	2895.54	-0.781053	0.140325	2.81403e-09	7.69802e-08	TMEM106B
1816	ENSG00000006468	2648.64	-0.579631	0.115293	8.24599e-08	1.61806e-06	ETV1
1817	ENSG00000171243	14.1893	-1.48916	0.766053	0.00184947	0.01068	SOSTDC1
1818	ENSG00000106524	1002.14	-0.42838	0.115655	5.75349e-05	0.00055131	ANKMY2
1819	ENSG00000173452	1480.79	-0.606475	0.165976	3.72126e-05	0.000374373	TMEM196
1820	ENSG00000105855	4937.24	-0.670573	0.104759	2.0712e-11	8.64274e-10	ITGB8
1821	ENSG00000164651	3747	-0.347893	0.122332	0.00156901	0.00928161	SP8
1822	ENSG00000136237	2898.66	-0.762454	0.110573	6.20975e-13	3.42183e-11	RAPGEF5
1823	ENSG00000234513	10.1744	0.389371	0.81801	0.0119534	0.0495404	AC073072.1
1824	ENSG00000196683	3661.21	-0.335166	0.104819	0.000549368	0.00382996	TOMM7
1825	ENSG00000169193	603.416	-0.443593	0.198161	0.00534955	0.0258457	CCDC126
1826	ENSG00000188732	696.283	0.436112	0.124393	0.00012019	0.00103751	FAM221A
1827	ENSG00000070882	612.86	0.549093	0.147114	3.32842e-05	0.000339131	OSBPL3
1828	ENSG00000172115	8535.27	-0.414736	0.0863533	4.68342e-07	7.71479e-06	CYCS
1829	ENSG00000050344	177.569	-0.928456	0.228653	3.96336e-06	5.28614e-05	NFE2L3
1830	ENSG00000086300	495.571	-1.02596	0.152199	1.27246e-12	6.63031e-11	SNX10
1831	ENSG00000280255	111.539	-0.849025	0.247188	4.99137e-05	0.000487574	AC004947.2
1832	ENSG00000105991	312.225	0.968047	0.167074	5.92013e-10	1.8781e-08	HOXA1
1833	ENSG00000105997	4094.2	0.397256	0.104278	4.41183e-05	0.000436048	HOXA3
1834	ENSG00000106049	924.954	0.316083	0.121289	0.00383222	0.0195877	HIBADH
1835	ENSG00000255690	1502.98	0.484684	0.11974	1.23495e-05	0.000141935	TRIL
1836	ENSG00000122574	417.266	-0.629657	0.143327	1.62195e-06	2.37426e-05	WIPF3
1837	ENSG00000180233	440.285	-0.410723	0.163546	0.00310292	0.016429	ZNRF2
1838	ENSG00000006625	1206.4	-0.467865	0.112101	7.07079e-06	8.65117e-05	GGCT
1839	ENSG00000078549	3286.18	-0.390034	0.0964072	1.70909e-05	0.000188252	ADCYAP1R1
1840	ENSG00000106341	1067.23	1.01905	0.140595	3.51832e-14	2.40694e-12	PPP1R17
1841	ENSG00000154678	481.209	-0.617718	0.218754	0.000597547	0.00411028	PDE1C
1842	ENSG00000106355	2749.07	-0.437616	0.112671	2.70728e-05	0.000282718	LSM5
1843	ENSG00000105778	3872.86	0.34119	0.092162	9.10062e-05	0.000817876	AVL9
1844	ENSG00000122643	1353.48	-0.266433	0.109012	0.0075283	0.0340262	NT5C3A
1845	ENSG00000122545	15811.4	-0.372782	0.0878951	7.79808e-06	9.44737e-05	SEPTIN7
1846	ENSG00000011426	2255.49	0.273286	0.102183	0.00385654	0.0196969	ANLN
1847	ENSG00000241127	1500.94	-0.33442	0.107919	0.000761474	0.00507305	YAE1
1848	ENSG00000006451	2860.29	-0.381429	0.129537	0.0010082	0.00640286	RALA
1849	ENSG00000065883	2920.28	0.259965	0.0938845	0.00309893	0.0164196	CDK13
1850	ENSG00000224116	32.966	-2.98737	0.504968	2.19868e-10	7.61136e-09	INHBA-AS1
1851	ENSG00000002746	956.284	-0.700531	0.143346	1.26528e-07	2.38729e-06	HECW1
1852	ENSG00000106605	720.072	-0.406344	0.12376	0.000296614	0.00225977	BLVRA
1853	ENSG00000106608	1452.04	0.320427	0.114336	0.00211403	0.0119942	URGCP
1854	ENSG00000235314	250.966	-0.984099	0.175099	1.56026e-09	4.48949e-08	LINC00957
1855	ENSG00000164708	210.452	1.3935	0.210718	2.50466e-12	1.24693e-10	PGAM2
1856	ENSG00000106624	1553.31	0.323383	0.117034	0.002359	0.0131197	AEBP1
1857	ENSG00000106628	3669.61	0.369478	0.0934425	2.74685e-05	0.000286405	POLD2
1858	ENSG00000058404	1152.33	-1.18168	0.149177	1.68056e-16	1.61728e-14	CAMK2B
1859	ENSG00000158604	3125.16	0.385126	0.0988873	3.269e-05	0.000333415	TMED4
1860	ENSG00000196262	12181.5	-0.231888	0.0885623	0.00534796	0.0258442	PPIA
1861	ENSG00000136274	3497.21	-0.498813	0.0956275	3.99621e-08	8.34639e-07	NACAD
1862	ENSG00000164742	2417.26	-0.663817	0.132989	8.0778e-08	1.58816e-06	ADCY1
1863	ENSG00000136205	625.062	0.546226	0.140377	1.79776e-05	0.000196513	TNS3
1864	ENSG00000179869	18.9773	1.57817	0.68027	0.000793547	0.00524675	ABCA13
1865	ENSG00000132437	204.758	-0.598814	0.2315	0.00124623	0.00763493	DDC
1866	ENSG00000106070	2900.88	0.426893	0.106141	1.62689e-05	0.000180583	GRB10
1867	ENSG00000178665	408.996	-0.423986	0.152155	0.0013598	0.00822546	ZNF713
1868	ENSG00000146733	1058.5	0.411797	0.126786	0.000331103	0.00248208	PSPH
1869	ENSG00000236976	133.276	0.483659	0.270857	0.0116204	0.0484698	AC091685.2
1870	ENSG00000164669	132.272	0.731968	0.2278	0.000135304	0.00114826	INTS4P1
1871	ENSG00000273024	26.4855	0.766817	0.570698	0.00871641	0.0384206	INTS4P2
1872	ENSG00000126522	321.487	-0.354145	0.15547	0.0075126	0.0339705	ASL
1873	ENSG00000126524	2189.64	-0.358487	0.0954159	6.0173e-05	0.000572497	SBDS
1874	ENSG00000198874	646.427	0.286463	0.11824	0.00729192	0.033144	TYW1
1875	ENSG00000185274	1573.28	-0.662249	0.124075	1.29057e-08	3.01828e-07	GALNT17
1876	ENSG00000183166	126.3	-0.945243	0.267223	3.01097e-05	0.000310562	CALN1
1877	ENSG00000225648	1021.03	-0.457531	0.113121	1.28324e-05	0.000146636	SBDSP1
1878	ENSG00000106635	1945.34	0.378048	0.101683	6.8361e-05	0.000640403	BCL7B
1879	ENSG00000176410	622	0.54513	0.125019	2.40169e-06	3.38271e-05	DNAJC30
1880	ENSG00000071462	1381.86	0.305139	0.119497	0.00471255	0.0233342	BUD23
1881	ENSG00000106089	933.513	-0.427609	0.119917	9.76294e-05	0.00086694	STX1A
1882	ENSG00000049540	650.868	-0.333283	0.156368	0.0118069	0.0490343	ELN
1883	ENSG00000127952	681.524	0.482447	0.128889	4.05169e-05	0.000403225	STYXL1
1884	ENSG00000106211	1436.26	0.393407	0.113852	0.000168369	0.00139244	HSPB1
1885	ENSG00000170027	26924.3	-0.4639	0.0964561	3.82034e-07	6.4516e-06	YWHAG
1886	ENSG00000127947	4540.85	0.537835	0.0981788	8.50733e-09	2.08414e-07	PTPN12
1887	ENSG00000006576	1236.98	-0.582653	0.176417	0.000143119	0.00120548	PHTF2
1888	ENSG00000234456	693.122	-0.588158	0.141714	5.2589e-06	6.73709e-05	MAGI2-AS3
1889	ENSG00000127955	2417.15	-1.00954	0.124528	4.32524e-17	4.50744e-15	GNAI1
1890	ENSG00000214415	36.8049	-0.724975	0.532304	0.00916252	0.0399915	GNAT3
1891	ENSG00000075223	539.058	-1.01621	0.188968	5.9006e-09	1.50417e-07	SEMA3C
1892	ENSG00000153956	360.733	0.747786	0.167675	9.14918e-07	1.40991e-05	CACNA2D1
1893	ENSG00000186472	928.325	-0.927069	0.150523	6.47028e-11	2.42792e-09	PCLO
1894	ENSG00000170381	84.7368	-1.53676	0.343113	4.03284e-07	6.74814e-06	SEMA3E
1895	ENSG00000075213	1399.71	-0.452563	0.130921	0.000132139	0.00112329	SEMA3A
1896	ENSG00000198822	187.963	-0.846685	0.285949	0.000236842	0.00186661	GRM3
1897	ENSG00000164659	3463.51	-0.328539	0.0982514	0.000340519	0.00254047	ELAPOR2
1898	ENSG00000005469	475.936	-0.311766	0.142012	0.0113564	0.0475758	CROT
1899	ENSG00000105784	1024.43	-0.709946	0.14096	5.77582e-08	1.17461e-06	RUNDC3B
1900	ENSG00000006634	1180.12	0.273574	0.109272	0.0062437	0.0292249	DBF4
1901	ENSG00000008277	1167.67	-0.454759	0.144793	0.000396903	0.00289341	ADAM22
1902	ENSG00000075142	1847.93	-0.396393	0.100752	2.64275e-05	0.000276553	SRI
1903	ENSG00000182348	17.5016	-1.80986	0.821003	0.000915992	0.00592172	ZNF804B
1904	ENSG00000164647	68.1697	1.2267	0.334225	1.45042e-05	0.000162702	STEAP1
1905	ENSG00000105792	82.2533	0.577648	0.299089	0.00614481	0.028883	CFAP69
1906	ENSG00000105793	972.747	-0.372603	0.150822	0.00414433	0.020954	GTPBP10
1907	ENSG00000058091	2140.83	-0.357296	0.126925	0.00169045	0.00989813	CDK14
1908	ENSG00000157240	1656.51	-0.423819	0.146345	0.000977407	0.00624478	FZD1
1909	ENSG00000127914	3213.75	-0.538383	0.11564	6.076e-07	9.72982e-06	AKAP9
1910	ENSG00000001630	461.524	-0.375846	0.154804	0.00462108	0.0229434	CYP51A1
1911	ENSG00000244055	235.047	-0.738289	0.184141	6.60352e-06	8.17836e-05	AC007566.1
1912	ENSG00000234545	567.605	-0.301428	0.131914	0.00960228	0.0415871	FAM133B
1913	ENSG00000105810	1902.49	0.651934	0.108681	2.92422e-10	9.86825e-09	CDK6
1914	ENSG00000004766	2435.41	-0.381921	0.121043	0.000511894	0.00360494	VPS50
1915	ENSG00000105829	870.917	0.538049	0.164891	0.000192515	0.00155898	BET1
1916	ENSG00000242265	25138.5	-0.291224	0.121257	0.00748175	0.0338691	PEG10
1917	ENSG00000158560	717.445	-0.406668	0.129543	0.000483348	0.0034243	DYNC1I1
1918	ENSG00000006128	329.448	-0.689134	0.256579	0.000728742	0.00489062	TAC1
1919	ENSG00000106236	2666.67	1.01555	0.121303	4.9458e-18	6.10276e-16	NPTX2
1920	ENSG00000166448	1280.48	-0.557451	0.133515	5.25368e-06	6.73709e-05	TMEM130
1921	ENSG00000160917	2491.54	0.387744	0.10473	7.12102e-05	0.000663597	CPSF4
1922	ENSG00000197037	1320.56	0.383924	0.11928	0.000414404	0.00300249	ZSCAN25
1923	ENSG00000106261	9252.21	0.498834	0.0868501	2.09821e-09	5.88582e-08	ZKSCAN1
1924	ENSG00000166526	2973.82	0.450635	0.102831	2.99186e-06	4.11878e-05	ZNF3
1925	ENSG00000166508	11898.7	0.350387	0.0975973	0.000120585	0.00103868	MCM7
1926	ENSG00000146826	1572.57	-0.269208	0.11179	0.00817974	0.0363177	MAP11
1927	ENSG00000146834	2138.49	0.310631	0.111759	0.0021923	0.0123616	MEPCE
1928	ENSG00000077080	2179.83	-0.444478	0.12055	5.64999e-05	0.000542686	ACTL6B
1929	ENSG00000146830	5986.59	0.247173	0.0908121	0.00379206	0.0194219	GIGYF1
1930	ENSG00000196411	1484.05	1.11909	0.110563	3.52224e-25	1.07338e-22	EPHB4
1931	ENSG00000087077	864.743	1.41418	0.128503	2.66093e-29	1.4084e-26	TRIP6
1932	ENSG00000087085	535.248	-0.983662	0.164165	1.60307e-10	5.66654e-09	ACHE
1933	ENSG00000106366	10.2486	3.31832	1.02104	8.57153e-05	0.000776724	SERPINE1
1934	ENSG00000106367	5195.08	-0.495255	0.0897898	7.74416e-09	1.92532e-07	AP1S1
1935	ENSG00000214253	4251.47	-0.294304	0.0938829	0.000819311	0.00538838	FIS1
1936	ENSG00000160963	1359.87	-0.59482	0.125429	3.37009e-07	5.76874e-06	COL26A1
1937	ENSG00000161057	4172.75	-0.419583	0.0953942	3.16589e-06	4.33167e-05	PSMC2
1938	ENSG00000187416	135.113	-1.06114	0.256639	2.4706e-06	3.47006e-05	LHFPL3
1939	ENSG00000135250	3513.73	-0.291738	0.105171	0.0026044	0.0142172	SRPK2
1940	ENSG00000135249	876.821	-0.5508	0.145901	2.75366e-05	0.000286965	RINT1
1941	ENSG00000105856	1915.53	0.322286	0.128639	0.00489416	0.0240617	HBP1
1942	ENSG00000172209	914.604	0.526371	0.16659	0.000283878	0.00217593	GPR22
1943	ENSG00000105879	1353.54	0.378689	0.107685	0.000146551	0.00123073	CBLL1
1944	ENSG00000135241	3597.55	-0.334203	0.118602	0.00186199	0.0107368	PNPLA8
1945	ENSG00000164604	1713.71	-0.900964	0.140432	1.28858e-11	5.6098e-10	GPR85
1946	ENSG00000128573	1464.54	0.900625	0.136844	4.50878e-12	2.1297e-10	FOXP2
1947	ENSG00000184408	1165.05	-0.419211	0.163925	0.00266232	0.0144879	KCND2
1948	ENSG00000106025	1502.62	0.934853	0.136594	7.34964e-13	3.96309e-11	TSPAN12
1949	ENSG00000106278	12088.1	-0.527471	0.110503	4.45662e-07	7.36532e-06	PTPRZ1
1950	ENSG00000106299	2636.41	0.448208	0.123551	7.20615e-05	0.000670385	WASL
1951	ENSG00000234224	46.7236	-1.06123	0.38722	0.000354501	0.00262909	TMEM229A
1952	ENSG00000242593	15.3004	-1.36973	0.80387	0.00284181	0.0152746	AC006148.1
1953	ENSG00000170775	153.986	-1.36418	0.273715	3.7393e-08	7.82606e-07	GPR37
1954	ENSG00000128513	1498.77	-0.272518	0.116105	0.0094473	0.0410042	POT1
1955	ENSG00000224897	142.281	-0.472069	0.223428	0.0063212	0.0295335	POT1-AS1
1956	ENSG00000179603	184.802	-0.701503	0.254014	0.000573435	0.00396613	GRM8
1957	ENSG00000128594	3641.41	-0.547768	0.0936109	9.30112e-10	2.8309e-08	LRRC4
1958	ENSG00000224940	625.651	-0.846114	0.17926	2.18512e-07	3.91356e-06	PRRT4
1959	ENSG00000135245	604.647	0.318308	0.123944	0.00421413	0.0212321	HILPDA
1960	ENSG00000128596	1633.78	-0.296839	0.109449	0.0030649	0.0162822	CCDC136
1961	ENSG00000128591	2362.5	0.697199	0.128001	6.6482e-09	1.67563e-07	FLNC
1962	ENSG00000135253	63.0977	0.693086	0.314745	0.00251408	0.0138093	KCP
1963	ENSG00000128602	3799.59	0.488508	0.100909	2.96374e-07	5.13962e-06	SMO
1964	ENSG00000158467	1757.6	-0.541601	0.12669	3.53906e-06	4.79011e-05	AHCYL2
1965	ENSG00000273329	278.282	0.495704	0.171005	0.000732697	0.00491224	AC078846.1
1966	ENSG00000128607	3002.81	-0.632755	0.1184	1.33113e-08	3.10591e-07	KLHDC10
1967	ENSG00000146842	1023.82	0.353476	0.123545	0.00151648	0.00901064	TMEM209
1968	ENSG00000106484	6549.05	0.311875	0.112817	0.00247316	0.0136394	MEST
1969	ENSG00000286214	2893.7	-0.531695	0.128695	6.80414e-06	8.38039e-05	AUXG01000058.1
1970	ENSG00000236753	37.0182	-0.810417	0.503887	0.00569816	0.027174	MKLN1-AS
1971	ENSG00000128567	1617.81	0.488196	0.117051	6.78663e-06	8.36394e-05	PODXL
1972	ENSG00000221866	1709.95	-0.965755	0.472212	0.00199951	0.011438	PLXNA4
1973	ENSG00000131558	3124.1	-0.327062	0.12266	0.00303487	0.0161653	EXOC4
1974	ENSG00000122786	1066.94	0.601497	0.154392	1.48427e-05	0.000165943	CALD1
1975	ENSG00000122783	1043.57	0.417607	0.115474	8.4889e-05	0.000771171	CYREN
1976	ENSG00000155561	4104.14	0.3437	0.0934059	9.23483e-05	0.000828088	NUP205
1977	ENSG00000105887	6812.88	-0.598264	0.10148	5.9631e-10	1.88875e-08	MTPN
1978	ENSG00000105894	3179.03	0.559948	0.168456	0.000145616	0.00122389	PTN
1979	ENSG00000157680	1550.25	-0.446182	0.158906	0.00114555	0.00713548	DGKI
1980	ENSG00000182158	2273.15	0.382704	0.151072	0.00337427	0.0176007	CREB3L2
1981	ENSG00000236279	219.196	-0.518888	0.247537	0.00536058	0.0258803	CLEC2L
1982	ENSG00000064393	12245.2	-0.423744	0.100117	6.52717e-06	8.09377e-05	HIPK2
1983	ENSG00000059377	60.725	-0.615411	0.319931	0.00548278	0.0263438	TBXAS1
1984	ENSG00000133597	716.478	0.411006	0.129126	0.000415482	0.00300921	ADCK2
1985	ENSG00000090266	3829.79	-0.287577	0.0955314	0.00127608	0.00778459	NDUFB2
1986	ENSG00000090263	1626.48	-0.329119	0.112644	0.00139313	0.00839023	MRPS33
1987	ENSG00000261115	5780.52	-1.2145	0.11547	5.14502e-27	2.15587e-24	TMEM178B
1988	ENSG00000257093	5315.98	-0.281774	0.0989341	0.00216317	0.0122351	DENND11
1989	ENSG00000159784	8337.19	-0.523949	0.0958541	9.37177e-09	2.27376e-07	FAM131B
1990	ENSG00000223459	208.114	0.645212	0.193039	0.000106194	0.000929051	TCAF1P1
1991	ENSG00000198420	2375.04	0.606066	0.112058	1.01527e-08	2.43967e-07	TCAF1
1992	ENSG00000174469	4169.6	-0.420132	0.135008	0.000502152	0.00354627	CNTNAP2
1993	ENSG00000106462	3570.29	0.294952	0.096048	0.00101969	0.00645346	EZH2
1994	ENSG00000204946	888.341	0.564462	0.134956	4.95856e-06	6.40948e-05	ZNF783
1995	ENSG00000171130	4809.96	-0.460836	0.105049	2.80316e-06	3.86959e-05	ATP6V0E2
1996	ENSG00000106538	700.333	-0.360625	0.132569	0.00221514	0.0124763	RARRES2
1997	ENSG00000002933	229.605	0.556713	0.218529	0.00160604	0.0094645	TMEM176A
1998	ENSG00000164896	2875.03	0.285281	0.0924024	0.00100959	0.00640681	FASTK
1999	ENSG00000082014	2340.06	-0.362686	0.120424	0.000895031	0.00581077	SMARCD3
[truncated: 2,864 more rows]

## Sheet: IPA_lateTransd
© 2000-2023 QIAGEN. All rights reserved.	#NUM! = no value could be calculated
Ingenuity Canonical Pathways	-log(p-value)	Ratio	z-score	Molecules
Synaptogenesis Signaling Pathway	5.95	0.073	-3.128	ADCY2,CAMK2B,CDH18,CDH22,CDH5,EPHA10,EPHA8,EPHB4,GRIA1,GRIN1,GRIN2B,GRIN2D,GRM4,GRM5,MAPT,NSF,SNCA,SNCB,STXBP6,SYT17,SYT2,SYT3,SYT4
S100 Family Signaling Pathway	4.7	0.048	-2.466	ADGRA1,ADRA2A,ADRA2C,ANXA1,ANXA2,CACNG2,CAMK2B,CASP7,CELSR1,ETV4,F2RL1,FZD6,GABBR2,GPR155,GPR17,GPR37,GRM4,GRM5,HBEGF,HCRTR2,MAPK15,MAPK4,MCHR1,MMP11,MMP15,MMP2,NTSR1,OPRK1,OPRL1,PDGFC,PRKCB,PTGER3,SSTR1,TLR4,TPM2,VIPR2,WNT4
Axonal Guidance Signaling	4.69	0.0549	#NUM!	ABLIM3,ADAMTS4,BMP6,BRCC3,EPHA10,EPHA8,EPHB4,FZD6,GLI1,GNAI1,ITGA11,ITGA3,KCNJ12,MMP11,MMP15,MMP2,MYL9,NFATC4,NTNG2,PAPPA,PDGFC,PRKCB,ROBO2,SEMA3C,SEMA3E,UNC5A,UNC5C,WNT4
Neurovascular Coupling Signaling Pathway	4.57	0.0733	-3.153	CACNG2,GABBR2,GABRA5,GABRB2,GRIA1,GRIN1,GRIN2B,GRIN2D,GRM5,KCNJ12,KCNJ3,KCNJ5,KCNMA1,MAPT,NPR1,RYR3,TRPV4
Opioid Signaling Pathway	4.57	0.0679	-2.982	ADCY2,CACNG2,CAMK2B,GNAI1,GRIN1,GRIN2B,GRIN2D,KCNJ3,KCNJ5,MAPK15,MAPK4,OPRK1,OPRL1,PENK,POMC,PRKCB,RGS4,RGS8,RYR3
CREB Signaling in Neurons	4.52	0.0511	-3.413	ADCY2,ADGRA1,ADRA2A,ADRA2C,BMP6,CACNG2,CAMK2B,CELSR1,F2RL1,FZD6,GABBR2,GNAI1,GPR155,GPR17,GPR37,GRIA1,GRID2,GRIN1,GRIN2B,GRIN2D,GRM4,GRM5,HCRTR2,MCHR1,NTSR1,OPRK1,OPRL1,PRKCB,PTGER3,SSTR1,VIPR2
GABAergic Receptor Signaling Pathway (Enhanced)	4.07	0.0863	-0.577	ADCY2,ALDH5A1,CACNG2,GABBR2,GABRA5,GABRB2,GNAI1,GRIN1,GRIN2B,GRIN2D,KCNJ3,KCNJ5
Endocannabinoid Neuronal Synapse Pathway	3.78	0.0805	-2.309	ADCY2,CACNG2,GNAI1,GRIA1,GRIN1,GRIN2B,GRIN2D,GRM5,KCNJ3,KCNJ5,MAPK15,MAPK4
G-Protein Coupled Receptor Signaling	3.72	0.0455	-1.768	ADCY2,ADGRA1,ADRA2A,ADRA2C,CAMK2B,CCND1,CELSR1,DUSP9,F2RL1,FICD,FOXO6,FZD6,GABBR2,GNAI1,GPR155,GPR17,GPR37,GRM4,GRM5,HCRTR2,MAP3K5,MCHR1,MYL9,NFATC4,NTSR1,OPRK1,OPRL1,PRKCB,PTGER3,RGS4,SSTR1,VIPR2
Glutaminergic Receptor Signaling Pathway (Enhanced)	3.71	0.0585	-2.982	ADCY2,CACNG2,CAMK2B,GABBR2,GABRA5,GABRB2,GNAI1,GRIA1,GRIN1,GRIN2B,GRIN2D,GRM4,GRM5,NSF,PRKCB,SCN1A,SCN2A,SCN2B,SCN9A
SNARE Signaling Pathway	3.53	0.0809	-2.714	ADCY2,CAMK2B,MYL9,NSF,SNCA,SNCB,STXBP6,SYT17,SYT2,SYT3,SYT4
Amyotrophic Lateral Sclerosis Signaling	3.48	0.0862	-0.333	CACNG2,CAPN9,CASP7,GDNF,GRIA1,GRID2,GRIN1,GRIN2B,GRIN2D,PDGFC
cAMP-mediated signaling	3.43	0.0636	-2.324	ADCY2,ADRA2A,ADRA2C,CAMK2B,DUSP9,FICD,GABBR2,GNAI1,GPR17,GRM4,OPRK1,OPRL1,PTGER3,RGS4,VIPR2
Gαi Signaling	3.42	0.0786	-2.111	ADCY2,ADRA2A,ADRA2C,GABBR2,GNAI1,GPR17,GRM4,OPRK1,OPRL1,PTGER3,RGS4
Neuroinflammation Signaling Pathway	3.4	0.0568	-1.069	CASP8,CD200,GABBR2,GABRA5,GABRB2,GDNF,GRIA1,GRIN1,GRIN2B,GRIN2D,KCNJ3,KCNJ5,MAPK15,MAPK4,MAPT,NFATC4,SNCA,TLR4
Neuropathic Pain Signaling in Dorsal Horn Neurons	3.29	0.0891	-3	CAMK2B,GPR37,GRIA1,GRIN1,GRIN2B,GRIN2D,GRM4,GRM5,PRKCB
Calcium Signaling	3.24	0.0636	-2.53	ATP2B2,ATP2B3,CACNG2,CAMK2B,GRIA1,GRIN1,GRIN2B,GRIN2D,MYL9,NFATC4,RYR3,TPM2,TRPC4,TRPC5
Glutamate Receptor Signaling	3.12	0.106	-2.236	GRIA1,GRID2,GRIN1,GRIN2B,GRIN2D,GRM4,GRM5
Serotonin Receptor Signaling	2.9	0.0469	-2.985	ADCY2,ADRA2A,ADRA2C,CACNG2,CAMK2B,GNAI1,GPR37,KCNJ3,KCNJ5,MAOA,MAP3K5,MAPT,MMP2,PRKCB,RHOBTB1,RHOJ,RYR3,SLC18A1,SLC18A3,SLC9A5,TRPC4,TRPC5
Breast Cancer Regulation by Stathmin1	2.88	0.0438	-1.961	ADGRA1,ADRA2A,ADRA2C,BMP6,CAMK2B,CCND1,CELSR1,F2RL1,FZD6,GABBR2,GPR155,GPR17,GPR37,GRM4,GRM5,HCRTR2,MCHR1,MMP2,NTSR1,OPRK1,OPRL1,PDGFC,PRKCB,PTGER3,SSTR1,VIPR2
Thyronamine and Iodothyronamine Metabolism	2.81	0.667	#NUM!	DIO2,DIO3
Thyroid Hormone Metabolism I (via Deiodination)	2.81	0.667	#NUM!	DIO2,DIO3
Gustation Pathway	2.61	0.0594	-1.732	ADCY2,CACNG2,GABRA5,GABRB2,GPR37,KCNJ12,LRRC8B,P2RY8,SCN1A,SCN2A,SCN2B,SCN9A
TR/RXR Activation	2.56	0.0703	-1	AKR1C1/AKR1C2,AKR1C3,CCND1,DIO2,DIO3,PDGFC,PFKP,RXRG,SYT2
GABA Receptor Signaling	2.47	0.0682	#NUM!	ADCY2,ALDH5A1,CACNG2,GABBR2,GABRA5,GABRB2,GNAI1,GPR37,NSF
Dopamine-DARPP32 Feedback in cAMP Signaling	2.42	0.0591	-1.633	ADCY2,CACNG2,CALY,GNAI1,GRIN1,GRIN2B,GRIN2D,KCNJ12,KCNJ3,KCNJ5,PRKCB
nNOS Signaling in Neurons	2.37	0.106	#NUM!	CAPN9,GRIN1,GRIN2B,GRIN2D,PRKCB
Activin Inhibin Signaling Pathway	2.36	0.0553	1.155	BAMBI,COL5A3,FOSL1,FST,IL1RAP,MAF,MAPK15,MAPK4,MMP2,NEUROG3,SERPINE1,TLR4
Role of Chondrocytes in Rheumatoid Arthritis Signaling Pathway	2.29	0.0638	1.667	ADAMTS4,CASP8,CEBPD,IL17RC,IL1RAP,MMP11,MMP15,MMP2,PDGFC
Hepatic Fibrosis / Hepatic Stellate Cell Activation	2.29	0.0567	#NUM!	BAMBI,COL5A3,COL9A1,COL9A3,CXCL3,IL1RAP,MMP2,MYL9,PDGFC,SERPINE1,TLR4
Phagosome Formation	2.26	0.0388	-2.502	ADGRA1,ADRA2A,ADRA2C,CELSR1,F2RL1,FZD6,GABBR2,GPR155,GPR17,GPR37,GRM4,GRM5,HCRTR2,ITGA11,ITGA3,MAPK15,MAPK4,MCHR1,MYL9,NTSR1,OPRK1,OPRL1,PRKCB,PTGER3,SSTR1,TLR4,VIPR2
Netrin Signaling	2.22	0.0833	-1.633	ABLIM3,CACNG2,NFATC4,RYR3,UNC5A,UNC5C
Osteoarthritis Pathway	2.08	0.0508	1.414	ADAMTS4,ANXA2,CASP7,CASP8,FZD6,GLI1,IL1RAP,ITGA11,ITGA3,PDGFC,SDC4,TLR4
Pulmonary Fibrosis Idiopathic Signaling Pathway	2.07	0.046	1.941	ACTG2,CCND1,COL5A3,COL9A1,COL9A3,EPHB4,FOXO6,FZD6,GLI1,MMP11,MMP15,MMP2,PDGFC,SERPINE1,WNT4
Myelination Signaling Pathway	2.06	0.0459	0.775	BMP6,CNTN6,FZD6,GLI1,GPR17,GPR37,ITGA3,LGI4,MPZ,NFATC4,NKX2-2,OPRK1,PDGFC,RXRG,WNT4
Hepatic Fibrosis Signaling Pathway	2.05	0.0426	0.258	BAMBI,CACNG2,CCND1,COL5A3,FZD6,GLI1,GNAI1,IL1RAP,ITGA11,ITGA3,MYL9,PDGFC,PRKCB,RHOBTB1,RHOJ,SERPINE1,TLR4,WNT4
Circadian Rhythm Signaling	2.04	0.0485	#NUM!	ADCY2,BHLHE40,CACNG2,CAMK2B,GNAI1,GRIA1,GRIN1,GRIN2B,GRIN2D,NPR1,PRKCB,RYR3,VIPR2
Colorectal Cancer Metastasis Signaling	2.01	0.048	0.302	ADCY2,CCND1,FZD6,GNAI1,MMP11,MMP15,MMP2,PDGFC,PTGER3,RHOBTB1,RHOJ,TLR4,WNT4
Synaptic Long Term Potentiation	1.96	0.0606	-2.828	CAMK2B,GRIA1,GRIN1,GRIN2B,GRIN2D,GRM4,GRM5,PRKCB
Inhibition of Matrix Metalloproteases	1.93	0.103	#NUM!	MMP11,MMP15,MMP2,SDC1
Role of Osteoclasts in Rheumatoid Arthritis Signaling Pathway	1.93	0.0455	1.604	CCND1,COL5A3,COL9A1,COL9A3,FOXO6,IL1RAP,MAP3K5,MMP11,MMP15,MMP2,RHOBTB1,RHOJ,SFRP2,TLR4
Synaptic Long Term Depression	1.8	0.0505	-2.53	CACNG2,GNAI1,GRIA1,GRID2,GRM4,GRM5,NPR1,PPP1R17,PRKCB,RYR3
Pulmonary Healing Signaling Pathway	1.78	0.0503	0.632	CCND1,FZD6,HBEGF,MMP11,MMP15,MMP2,PDGFC,PRKCB,TLR4,WNT4
Tumoricidal Function of Hepatic Natural Killer Cells	1.77	0.125	#NUM!	CASP7,CASP8,SERPINB9
Ephrin Receptor Signaling	1.74	0.0495	-2.236	EPHA10,EPHA8,EPHB4,GNAI1,GRIN1,GRIN2B,GRIN2D,ITGA11,ITGA3,PDGFC
Sphingosine-1-phosphate Signaling	1.69	0.0583	-0.816	ADCY2,CASP7,CASP8,GNAI1,PDGFC,RHOBTB1,RHOJ
Calcium Transport I	1.68	0.2	#NUM!	ATP2B2,ATP2B3
Role of Macrophages, Fibroblasts and Endothelial Cells in Rheumatoid Arthritis	1.67	0.0422	#NUM!	ADAMTS4,CAMK2B,CCND1,CEBPD,F2RL1,FZD6,IL17RC,IL1RAP,NFATC4,PDGFC,PRKCB,SFRP2,TLR4,WNT4
Orexin Signaling Pathway	1.67	0.0462	-1.508	ADCY2,ATP6AP2,CACNG2,CAMK2B,HCRTR2,KCNJ3,KCNJ5,KCNK1,PRKCB,TRPC4,TRPC5
Cellular Effects of Sildenafil (Viagra)	1.65	0.0533	#NUM!	ACTG2,ADCY2,CACNG2,GPR37,MYL9,NPR1,SLC4A10,SLC4A11
Glycogen Degradation II	1.6	0.182	#NUM!	PGM2,PYGM
Glycine Betaine Degradation	1.6	0.182	#NUM!	DMGDH,PIPOX
Apelin Cardiomyocyte Signaling Pathway	1.58	0.0606	-0.816	GNAI1,MAPK15,MAPK4,MYL9,PRKCB,SLC9A5
G Beta Gamma Signaling	1.54	0.0543	-2.646	ADCY2,CACNG2,GNAI1,HBEGF,KCNJ3,KCNJ5,PRKCB
Granulocyte Adhesion and Diapedesis	1.52	0.0476	#NUM!	CDH5,CXCL3,GNAI1,IL1RAP,MMP11,MMP15,MMP2,SDC1,SDC4
RHOGDI Signaling	1.52	0.0455	0.378	ACTG2,CDH18,CDH22,CDH5,GNAI1,ITGA11,ITGA3,MYL9,RHOBTB1,RHOJ
Molecular Mechanisms of Cancer	1.51	0.0378	#NUM!	ADCY2,BMP6,CAMK2B,CASP7,CASP8,CCND1,FZD6,GLI1,GNAI1,ITGA11,ITGA3,MAP3K5,PRKCB,RASGRF2,RHOBTB1,RHOJ,WNT4
Huntington's Disease Signaling	1.51	0.0423	-1.134	CAPN9,CASP7,CASP8,DYNC1I2,GRIN2B,GRM5,HAP1,NEUROD1,NSF,PENK,PRKCB,SNCA
Leukocyte Extravasation Signaling	1.47	0.0466	-0.333	ACTG2,CDH5,F11R,GNAI1,ITGA3,MMP11,MMP15,MMP2,PRKCB
Glycogen Degradation III	1.46	0.154	#NUM!	PGM2,PYGM
Role of JAK family kinases in IL-6-type Cytokine Signaling	1.46	0.0633	0.447	CCND1,CEBPD,IL27RA,PDGFC,POMC
Dopamine Receptor Signaling	1.44	0.0625	#NUM!	ADCY2,CALY,MAOA,SLC18A1,SLC18A3
Gap Junction Signaling	1.41	0.0455	#NUM!	ACTG2,ADCY2,CCN3,GJA5,GJD2,GNAI1,GRIA1,NPR1,PRKCB
Reelin Signaling in Neurons	1.4	0.0507	-2.449	ARHGEF39,CAMK2B,GRIN1,GRIN2B,GRIN2D,ITGA3,MAPT
Role of IL-17A in Psoriasis	1.4	0.143	#NUM!	CXCL3,IL17RC
Adrenergic Receptor Signaling Pathway (Enhanced)	1.39	0.045	-3	ADCY2,ADRA2A,ADRA2C,ATP6AP2,CACNG2,GNAI1,MAOA,PRKCB,SLC18A1
PI3K/AKT Signaling	1.39	0.045	-0.447	CCND1,GDF15,IL17RC,IL27RA,INPP5D,ITGA11,ITGA3,MAP3K5,SYNJ2
Signaling by Rho Family GTPases	1.36	0.0412	-0.707	ACTG2,CDH18,CDH22,CDH5,GNAI1,ITGA11,ITGA3,MYL9,RHOBTB1,RHOJ,SEPTIN4
Cardiac Hypertrophy Signaling (Enhanced)	1.35	0.0351	-2.183	ADCY2,ADRA2A,ADRA2C,CACNG2,CAMK2B,FGF12,FICD,FZD6,GNAI1,IL17RC,IL27RA,ITGA11,ITGA3,MAP3K5,NFATC4,NPR1,PRKCB,RYR3,WNT4
Pathogen Induced Cytokine Storm Signaling Pathway	1.33	0.0377	1.604	BHLHE40,CASP7,CASP8,COL5A3,COL9A1,COL9A3,CXCL3,IL1RAP,MAPK15,MAPK4,PDGFC,PRDM1,RYR3,TLR4
Interferon Signaling	1.31	0.0833	#NUM!	IFI6,IFIT1,TAP1
Regulation of Actin-based Motility by Rho	1.31	0.0522	0	ACTG2,ITGA11,ITGA3,MYL9,RHOBTB1,RHOJ
CDK5 Signaling	1.31	0.0522	-1.342	ADCY2,CABLES1,ITGA3,MAPK15,MAPK4,MAPT
Bladder Cancer Signaling	1.3	0.0517	#NUM!	CCND1,FGF12,MMP11,MMP15,MMP2,PDGFC
Bile Acid Biosynthesis, Neutral Pathway	1.3	0.125	#NUM!	AKR1C1/AKR1C2,AKR1C3
D-myo-inositol (1,4,5)-trisphosphate Degradation	1.3	0.125	#NUM!	INPP5D,SYNJ2
Parkinson's Signaling	1.3	0.125	#NUM!	GPR37,SNCA
Endocannabinoid Cancer Inhibition Pathway	1.28	0.0476	-0.378	ADCY2,CASP7,CASP8,CCND1,GNAI1,MMP2,PDGFC
IL-8 Signaling	1.28	0.0429	0	CCND1,GNAI1,HBEGF,MMP2,MYL9,PDGFC,PRKCB,RHOBTB1,RHOJ
Agranulocyte Adhesion and Diapedesis	1.28	0.0429	#NUM!	ACTG2,CDH5,CXCL3,GNAI1,MMP11,MMP15,MMP2,MYL9,SDC4
FAK Signaling	1.26	0.0307	-2.475	ADGRA1,ADRA2A,ADRA2C,CAPN9,CCND1,CDH5,CELSR1,COL5A3,ELK3,ETV4,F2RL1,FZD6,GABBR2,GPR155,GPR17,GPR37,GRM4,GRM5,HCRTR2,IL17RC,IL27RA,ITGA11,ITGA3,MAPK4,MCHR1,MMP2,NTSR1,OPRK1,OPRL1,PTGER3,SSTR1,VIPR2
1D-myo-inositol Hexakisphosphate Biosynthesis II (Mammalian)	1.25	0.118	#NUM!	INPP5D,SYNJ2
D-myo-inositol (1,3,4)-trisphosphate Biosynthesis	1.25	0.118	#NUM!	INPP5D,SYNJ2
ABRA Signaling Pathway	1.22	0.0543	0.447	ABLIM3,ACTG2,MYL9,PDGFC,TPM2
Corticotropin Releasing Hormone Signaling	1.22	0.0461	-1.89	ADCY2,CACNG2,GLI1,GNAI1,NPR1,POMC,PRKCB
Factors Promoting Cardiogenesis in Vertebrates	1.21	0.0458	-0.378	BMP6,CAMK2B,CCND1,FZD6,GJA5,PRKCB,WNT4
IL-10 Signaling	1.2	0.0455	1.134	BHLHE40,CCND1,IL1RAP,INPP5D,MAF,PRDM1,TLR4
Uracil Degradation II (Reductive)	1.17	0.333	#NUM!	DPYS
Methylglyoxal Degradation I	1.17	0.333	#NUM!	HAGHL
1,25-dihydroxyvitamin D3 Biosynthesis	1.17	0.333	#NUM!	CYP27B1
Thymine Degradation	1.17	0.333	#NUM!	DPYS
4-aminobutyrate Degradation I	1.17	0.333	#NUM!	ALDH5A1
Mitochondrial L-carnitine Shuttle Pathway	1.16	0.105	#NUM!	ACSL4,CPT1A
GNRH Signaling	1.14	0.0419	-1.89	ADCY2,CACNG2,CAMK2B,GNAI1,HBEGF,MAP3K5,MMP2,PRKCB
3-phosphoinositide Degradation	1.14	0.0419	-0.447	ATP1A2,DUSP9,INPP4B,INPP5D,PLPPR4,PTPRN,SGPP1,SYNJ2
Androgen Biosynthesis	1.12	0.1	#NUM!	AKR1C3,HSD17B14
Inflammasome pathway	1.12	0.1	#NUM!	CASP8,TLR4
GM-CSF Signaling	1.12	0.0571	-1	CAMK2B,CCND1,PRKCB,RUNX1
Cardiac Hypertrophy Signaling	1.11	0.0383	-0.707	ADCY2,ADRA2A,ADRA2C,CACNG2,GNAI1,MAP3K5,MYL9,NFATC4,RHOBTB1,RHOJ
Acetylcholine Receptor Signaling Pathway	1.11	0.0412	-2.828	ADCY2,CACNG2,CAMK2B,CASP7,CASP8,GNAI1,PRKCB,SLC18A3
Endothelin-1 Signaling	1.11	0.0412	0.378	ADCY2,CASP7,CASP8,GNAI1,MAPK15,MAPK4,NPR1,PRKCB
Endoplasmic Reticulum Stress Pathway	1.09	0.0952	#NUM!	CASP7,MAP3K5
Basal Cell Carcinoma Signaling	1.08	0.0556	#NUM!	BMP6,FZD6,GLI1,WNT4
HGF Signaling	1.08	0.0455	-1	CCND1,ELK3,ITGA11,ITGA3,MAP3K5,PRKCB
Gα12/13 Signaling	1.07	0.0451	0.816	CDH18,CDH22,CDH5,F2RL1,MAP3K5,MYL9
Role of OCT4 in Mammalian Embryonic Stem Cell Pluripotency	1.06	0.0652	#NUM!	HOXB1,NR2F1,SALL4
Melatonin Degradation II	1.05	0.25	#NUM!	MAOA
Rapoport-Luebering Glycolytic Shunt	1.05	0.25	#NUM!	PGAM2
Superpathway of D-myo-inositol (1,4,5)-trisphosphate Metabolism	1.05	0.0909	#NUM!	INPP5D,SYNJ2
Human Embryonic Stem Cell Pluripotency	1.04	0.0398	0	BMP6,DPPA4,DUSP9,FZD6,PDGFC,PRKCB,SALL4,WNT4
Caveolar-mediated Endocytosis Signaling	1.03	0.0533	#NUM!	ACTG2,CAVIN1,ITGA11,ITGA3
DHCR24 Signaling Pathway	1.02	0.0438	0.816	APOA1,MAPT,PDGFC,POMC,PRKCB,RXRG
Gαq Signaling	1.02	0.0412	-0.447	GNAI1,GRM5,NFATC4,PRKCB,RGS4,RHOBTB1,RHOJ
α-Adrenergic Signaling	0.98	0.0459	-2	ADCY2,ADRA2A,GNAI1,PRKCB,PYGM
HIF1α Signaling	0.978	0.0385	0	BMP6,CAMK2B,MMP11,MMP15,MMP2,PDGFC,PRKCB,SERPINE1
Sertoli Cell-Sertoli Cell Junction Signaling	0.973	0.037	-1	ACTG2,CDH18,CDH22,CDH5,F11R,IL1RAP,ITGA3,MAP3K5,MYO7A
Protein Citrullination	0.962	0.2	#NUM!	PADI2
Lysine Degradation V	0.962	0.2	#NUM!	PIPOX
Glutamate Degradation III (via 4-aminobutyrate)	0.962	0.2	#NUM!	ALDH5A1
Glycolysis I	0.956	0.08	#NUM!	PFKP,PGAM2
RAR Activation	0.933	0.0326	0.535	ADCY2,AKR1C3,CAMK2B,F11R,FICD,GRIA1,HOXB1,MMP11,MMP2,NR2F1,RHOBTB1,RHOJ,RXRG,SALL4
Tumor Microenvironment Pathway	0.932	0.0391	1.134	CCND1,FGF12,FOXO6,MMP11,MMP15,MMP2,PDGFC
BEX2 Signaling Pathway	0.928	0.0488	1	CCND1,LMO2,MMP2,PDGFC
D-myo-inositol (1,4,5,6)-Tetrakisphosphate Biosynthesis	0.923	0.0389	#NUM!	ATP1A2,DUSP9,INPP5D,PLPPR4,PTPRN,SGPP1,SYNJ2
D-myo-inositol (3,4,5,6)-tetrakisphosphate Biosynthesis	0.923	0.0389	#NUM!	ATP1A2,DUSP9,INPP5D,PLPPR4,PTPRN,SGPP1,SYNJ2
Chondroitin Sulfate Biosynthesis (Late Stages)	0.919	0.0566	#NUM!	CHST1,CHSY3,UST
Chondroitin and Dermatan Biosynthesis	0.888	0.167	#NUM!	CHSY3
Pentose Phosphate Pathway (Non-oxidative Branch)	0.888	0.167	#NUM!	TKTL1
Neuregulin Signaling	0.885	0.0427	#NUM!	HBEGF,ITGA11,ITGA3,NRG2,PRKCB
PTEN Signaling	0.877	0.0397	1.342	CCND1,FOXO6,INPP5D,ITGA11,ITGA3,SYNJ2
CSDE1 Signaling Pathway	0.867	0.0536	#NUM!	BCYRN1,DCP1A,SDC4
LPS/IL-1 Mediated Inhibition of RXR Function	0.866	0.035	#NUM!	ACSL4,ALDH1L2,ALDH5A1,CHST1,CPT1A,IL1RAP,MAOA,TLR4,UST
Multiple Sclerosis Signaling Pathway	0.862	0.036	0.707	CAPN9,CASP8,CYP27B1,GRIN1,GRIN2B,GRIN2D,IL17RC,TLR4
IL-17A Signaling in Fibroblasts	0.86	0.046	1	CEBPD,COL5A3,IL17RC,PRKCB
PDGF Signaling	0.86	0.046	1	INPP5D,PDGFC,PRKCB,SYNJ2
Thrombin Signaling	0.839	0.0356	-1.342	ADCY2,ARHGEF39,CAMK2B,GNAI1,MYL9,PRKCB,RHOBTB1,RHOJ
Regulation of Cellular Mechanics by Calpain Protease	0.822	0.0444	#NUM!	CAPN9,CCND1,ITGA11,ITGA3
Role of Osteoblasts, Osteoclasts and Chondrocytes in Rheumatoid Arthritis	0.816	0.0351	#NUM!	ADAMTS4,BMP6,FZD6,IL1RAP,MAP3K5,NFATC4,SFRP2,WNT4
Crosstalk between Dendritic Cells and Natural Killer Cells	0.81	0.044	#NUM!	ACTG2,CAMK2B,MICB,TLR4
Apelin Adipocyte Signaling Pathway	0.81	0.044	0	ADCY2,GNAI1,MAPK15,MAPK4
Methylglyoxal Degradation III	0.803	0.0645	#NUM!	AKR1C1/AKR1C2,AKR1C3
Aryl Hydrocarbon Receptor Signaling	0.803	0.0377	0	ALDH1L2,ALDH5A1,CCND1,NFIB,NR2F1,RXRG
PCP (Planar Cell Polarity) Pathway	0.803	0.05	#NUM!	CELSR1,FZD6,WNT4
Xenobiotic Metabolism PXR Signaling Pathway	0.796	0.0359	-1.134	ALDH1L2,ALDH5A1,CAMK2B,CHST1,MAOA,PRKCB,UST
D-myo-inositol-5-phosphate Metabolism	0.788	0.0357	#NUM!	ATP1A2,DUSP9,INPP5D,PLPPR4,PTPRN,SGPP1,SYNJ2
Chondroitin Sulfate Biosynthesis	0.788	0.0492	#NUM!	CHST1,CHSY3,UST
Actin Nucleation by ARP-WASP Complex	0.786	0.043	#NUM!	ITGA11,ITGA3,RHOBTB1,RHOJ
Endocannabinoid Developing Neuron Pathway	0.781	0.0394	0.447	ADCY2,CCND1,GNAI1,MAPK15,MAPK4
Superpathway of Inositol Phosphate Compounds	0.773	0.0342	-0.447	ATP1A2,DUSP9,INPP5D,PLPPR4,PPIP5K2,PTPRN,SGPP1,SYNJ2
Role of JAK2 in Hormone-like Cytokine Signaling	0.773	0.0484	#NUM!	CCND1,PDGFC,POMC
Inositol Pyrophosphates Biosynthesis	0.773	0.125	#NUM!	PPIP5K2
Purine Ribonucleosides Degradation to Ribose-1-phosphate	0.773	0.125	#NUM!	PGM2
Adrenomedullin signaling pathway	0.765	0.0352	-1.134	ADCY2,GPR37,MAPK15,MAPK4,MMP2,NPR1,RXRG
Transcriptional Regulatory Network in Embryonic Stem Cells	0.76	0.0366	0.816	FZD6,GJD2,GRIN1,HOXB1,SALL4,WNT4
Phagosome Maturation	0.76	0.0366	#NUM!	ATP6AP2,CTSZ,DYNC1I2,NSF,RAB7B,TAP1
Sertoli Cell Germ Cell Junction Signaling Pathway (Enhanced)	0.76	0.0339	-0.707	ACTG2,CAMK2B,F11R,FOSL1,IL1RAP,ITGA3,MAP3K5,MMP2
Dermatan Sulfate Biosynthesis	0.759	0.0476	#NUM!	CHST1,CHSY3,UST
Death Receptor Signaling	0.752	0.0417	1	ACTG2,CASP7,CASP8,MAP3K5
4-1BB Signaling in T Lymphocytes	0.74	0.0588	#NUM!	MAP3K5,TNFRSF9
ERB2-ERBB3 Signaling	0.731	0.0462	#NUM!	CCND1,ETV4,NRG2
CXCR4 Signaling	0.727	0.0357	-0.447	ADCY2,GNAI1,MYL9,PRKCB,RHOBTB1,RHOJ
Sphingosine and Sphingosine-1-phosphate Metabolism	0.726	0.111	#NUM!	SGPP1
Phosphatidylethanolamine Biosynthesis II	0.726	0.111	#NUM!	SELENOI
Salvage Pathways of Pyrimidine Deoxyribonucleotides	0.726	0.111	#NUM!	APOBEC3B
Coagulation System	0.721	0.0571	#NUM!	F7,SERPINE1
AMPK Signaling	0.719	0.0331	-2.449	ADRA2A,ADRA2C,CCND1,CPT1A,FOXO6,GNAI1,PCK2,PFKP
3-phosphoinositide Biosynthesis	0.714	0.034	#NUM!	ATP1A2,DUSP9,INPP5D,PLPPR4,PTPRN,SGPP1,SYNJ2
Germ Cell-Sertoli Cell Junction Signaling	0.712	0.0353	#NUM!	ACTG2,ITGA3,MAP3K5,MYO7A,RHOBTB1,RHOJ
Role of Tissue Factor in Cancer	0.707	0.0338	-0.378	F2RL1,F7,HBEGF,ITGA3,MAPK15,MAPK4,MMP2
Role of Osteoblasts in Rheumatoid Arthritis Signaling Pathway	0.706	0.0328	0.707	CTSZ,FZD6,MMP11,MMP15,MMP2,PDGFC,SFRP2,WNT4
Glioblastoma Multiforme Signaling	0.704	0.0351	0.447	CCND1,FZD6,PDGFC,RHOBTB1,RHOJ,WNT4
Oxytocin Signaling Pathway	0.703	0.0319	-0.333	ATP2B2,ATP2B3,CACNG2,GNAI1,MAPK15,MAPK4,MYL9,NPR1,PRKCB
Aldosterone Signaling in Epithelial Cells	0.696	0.0349	#NUM!	DNAJC21,DNAJC22,HSPA12B,HSPB8,KCNMA1,PRKCB
Ketolysis	0.685	0.1	#NUM!	OXCT1
CLEAR Signaling Pathway	0.685	0.0316	0.333	ATP6AP2,BMP6,GLMP,MAPK15,MAPK4,PRKCB,RRAGD,SUMF1,TLR4
TWEAK Signaling	0.685	0.0541	#NUM!	CASP7,CASP8
White Adipose Tissue Browning Pathway	0.681	0.0362	-1.342	ADCY2,CACNG2,DIO2,NPR1,RXRG
Agrin Interactions at Neuromuscular Junction	0.68	0.0435	#NUM!	ACTG2,GABPB1,NRG2
Sumoylation Pathway	0.679	0.0388	#NUM!	MAP3K5,RHOBTB1,RHOJ,SNCA
Integrin Signaling	0.673	0.033	0	ACTG2,CAPN9,ITGA11,ITGA3,MYL9,RHOBTB1,RHOJ
Apoptosis Signaling	0.669	0.0385	1	CAPN9,CASP7,CASP8,MAP3K5
Cachexia Signaling Pathway	0.652	0.0299	0.302	ADCY2,CAPN9,CASP7,CASP8,CEBPD,FOXO6,GDF15,IL1RAP,POMC,PRKCB,TLR4
Pentose Phosphate Pathway	0.649	0.0909	#NUM!	TKTL1
GDP-glucose Biosynthesis	0.649	0.0909	#NUM!	PGM2
Melatonin Signaling	0.644	0.0417	#NUM!	CAMK2B,GNAI1,PRKCB
Estrogen Receptor Signaling	0.642	0.0293	0.905	ADCY2,CACNG2,CCND1,FOXO6,GNAI1,MDK,MMP11,MMP15,MMP2,MYL9,PDGFC,PRKCB
Xenobiotic Metabolism Signaling	0.635	0.0306	#NUM!	ALDH1L2,ALDH5A1,CAMK2B,CHST1,MAF,MAOA,MAP3K5,PRKCB,UST
Protein Kinase A Signaling	0.633	0.0292	0.302	ADCY2,CAMK2B,DUSP9,FICD,GNAI1,MYL9,NFATC4,PRKCB,PTPRN,PYGM,RYR3,UBASH3B
Glioma Invasiveness Signaling	0.633	0.0411	#NUM!	MMP2,RHOBTB1,RHOJ
Mechanisms of Viral Exit from Host Cells	0.619	0.0488	#NUM!	ACTG2,PRKCB
Thyroid Hormone Metabolism II (via Conjugation and/or Degradation)	0.619	0.0488	#NUM!	DIO2,DIO3
Glucose and Glucose-1-phosphate Degradation	0.616	0.0833	#NUM!	PGM2
γ-glutamyl Cycle	0.616	0.0833	#NUM!	OPLAH
Senescence Pathway	0.609	0.0301	0.378	BHLHE40,CACNG2,CAPN9,CCND1,ELK3,MAPK15,MAPK4,NFATC4,SERPINE1
Macropinocytosis Signaling	0.6	0.0395	#NUM!	PDGFC,PRKCB,RAB34
Retinoate Biosynthesis I	0.589	0.0465	#NUM!	AKR1C1/AKR1C2,AKR1C3
Dilated Cardiomyopathy Signaling Pathway	0.587	0.0333	#NUM!	ACTG2,ADCY2,CACNG2,CAMK2B,MYL9
Semaphorin Neuronal Repulsive Signaling Pathway	0.587	0.0333	1	ITGA11,ITGA3,MAPT,MYL9,SEMA3E
VDR/RXR Activation	0.579	0.0385	#NUM!	CYP27B1,PRKCB,RXRG
Mitochondrial Dysfunction	0.575	0.029	-0.632	ATP1A2,CACNG2,CAMK2B,CAPN9,HAP1,MAOA,MAP3K5,MAPT,SNCA,TOMM34
BER (Base Excision Repair) Pathway	0.575	0.0455	#NUM!	ARL6IP5,POLB
Maturity Onset Diabetes of Young (MODY) Signaling	0.569	0.038	#NUM!	APOA1,CACNG2,NEUROD1
Production of Nitric Oxide and Reactive Oxygen Species in Macrophages	0.565	0.0314	-0.447	APOA1,MAP3K5,PRKCB,RHOBTB1,RHOJ,TLR4
IL-13 Signaling Pathway	0.563	0.0345	-1	HBEGF,IL17RC,MAOA,POSTN
Phenylalanine Degradation IV (Mammalian, via Side Chain)	0.558	0.0714	#NUM!	MAOA
PAK Signaling	0.555	0.0342	#NUM!	ITGA11,ITGA3,MYL9,PDGFC
Necroptosis Signaling Pathway	0.552	0.0323	0.447	CAMK2B,CAPN9,CASP8,TLR4,TOMM34
Chemokine Signaling	0.549	0.037	#NUM!	CAMK2B,GNAI1,PRKCB
Estrogen Biosynthesis	0.548	0.0435	#NUM!	AKR1C3,HSD17B14
DNA damage-induced 14-3-3σ Signaling	0.548	0.0435	#NUM!	CASP7,CASP8
GPCR-Mediated Nutrient Sensing in Enteroendocrine Cells	0.547	0.0339	-1	ADCY2,CACNG2,GNAI1,PRKCB
Ephrin A Signaling	0.535	0.0426	#NUM!	EPHA10,EPHA8
IL-12 Signaling and Production in Macrophages	0.535	0.0298	0.378	ADRA2A,APOA1,COL5A3,MAF,NFATC4,PRKCB,TLR4
Fatty Acid Activation	0.533	0.0667	#NUM!	ACSL4
Ovarian Cancer Signaling	0.532	0.0316	#NUM!	CCND1,FZD6,MMP2,PDGFC,WNT4
Nitric Oxide Signaling in the Cardiovascular System	0.532	0.0333	#NUM!	CACNG2,NPR1,PDGFC,PRKCB
NRF2-mediated Oxidative Stress Response	0.525	0.0295	-1	ACTG2,DNAJC21,FOSL1,HSPB8,MAF,MAP3K5,PRKCB
nNOS Signaling in Skeletal Muscle Cells	0.523	0.0417	#NUM!	CACNG2,RYR3
PEDF Signaling	0.521	0.0357	#NUM!	CASP7,CASP8,GDNF
Microautophagy Signaling Pathway	0.519	0.0312	#NUM!	COL5A3,COL9A1,COL9A3,RAB7B,RETREG1
LPS-stimulated MAPK Signaling	0.513	0.0353	#NUM!	MAP3K5,PRKCB,TLR4
Granzyme B Signaling	0.51	0.0625	#NUM!	CASP8
Extrinsic Prothrombin Activation Pathway	0.51	0.0625	#NUM!	F7
LXR/RXR Activation	0.509	0.0325	1	APOA1,IL1RAP,RXRG,TLR4
ILK Signaling	0.507	0.0299	1.342	ACTG2,CCND1,MYL9,PDGFC,RHOBTB1,RHOJ
Role of NANOG in Mammalian Embryonic Stem Cell Pluripotency	0.502	0.0323	#NUM!	BMP6,FZD6,SALL4,WNT4
CDX Gastrointestinal Cancer Signaling Pathway	0.501	0.0297	-0.816	BMP6,CCND1,FZD6,HBEGF,SALL4,WNT4
HOTAIR Regulatory Pathway	0.5	0.0307	0.447	MMP11,MMP15,MMP2,TLR4,WNT4
Dermatan Sulfate Biosynthesis (Late Stages)	0.499	0.04	#NUM!	CHST1,UST
Regulation of the Epithelial Mesenchymal Transition in Development Pathway	0.495	0.0345	#NUM!	FZD6,GLI1,WNT4
Glioma Signaling	0.495	0.032	#NUM!	CAMK2B,CCND1,PDGFC,PRKCB
FXR/RXR Activation	0.488	0.0317	#NUM!	APOA1,MTTP,PCK2,SDC1
Gαs Signaling	0.488	0.0317	#NUM!	ADCY2,GNAI1,RYR3,VIPR2
TNFR1 Signaling	0.488	0.0392	#NUM!	CASP7,CASP8
Amyloid Processing	0.488	0.0392	#NUM!	CAPN9,MAPT
14-3-3-mediated Signaling	0.481	0.0315	0	MAP3K5,MAPT,PRKCB,SNCA
GP6 Signaling Pathway	0.481	0.0315	1	COL5A3,COL9A1,COL9A3,PRKCB
Immunogenic Cell Death Signaling Pathway	0.47	0.0333	#NUM!	ANXA1,CASP8,TLR4
Unfolded protein response	0.47	0.0333	#NUM!	CEBPD,DNAJC21,MAP3K5
BMP signaling pathway	0.462	0.033	#NUM!	BMP6,FST,SOSTDC1
Wound Healing Signaling Pathway	0.451	0.0278	1.134	COL5A3,COL9A1,COL9A3,HBEGF,IL1RAP,ITGA3,PDGFC
γ-linolenate Biosynthesis II (Animals)	0.449	0.0526	#NUM!	ACSL4
ERBB Signaling	0.447	0.0323	#NUM!	HBEGF,NRG2,PRKCB
Fcγ Receptor-mediated Phagocytosis in Macrophages and Monocytes	0.439	0.0319	#NUM!	ACTG2,INPP5D,PRKCB
WNT/β-catenin Signaling	0.437	0.0287	1	CCND1,CDH5,FZD6,SFRP2,WNT4
Triacylglycerol Biosynthesis	0.435	0.0357	#NUM!	LPIN3,PLPPR4
ERK/MAPK Signaling	0.434	0.0279	-1.342	DUSP9,ELK3,ITGA11,ITGA3,PRKCB,VRK2
CD27 Signaling in Lymphocytes	0.426	0.0351	#NUM!	CASP8,MAP3K5
Role of IL-17A in Arthritis	0.426	0.0351	#NUM!	CXCL3,IL17RC
IL-1 Signaling	0.425	0.0312	#NUM!	ADCY2,GNAI1,IL1RAP
MSP-RON Signaling Pathway	0.416	0.0345	#NUM!	ACTG2,TLR4
VEGF Signaling	0.404	0.0303	#NUM!	ACTG2,PDGFC,PRKCB
Putrescine Degradation III	0.399	0.0455	#NUM!	MAOA
Primary Immunodeficiency Signaling	0.398	0.0333	#NUM!	CD8A,TAP1
Retinoic acid Mediated Apoptosis Signaling	0.398	0.0333	#NUM!	CASP8,RXRG
Role of NFAT in Cardiac Hypertrophy	0.393	0.0268	-0.816	ADCY2,CACNG2,CAMK2B,GNAI1,NFATC4,PRKCB
Semaphorin Signaling in Neurons	0.39	0.0328	#NUM!	RHOBTB1,RHOJ
Pyrimidine Deoxyribonucleotides De Novo Biosynthesis I	0.385	0.0435	#NUM!	NME4
Vitamin-C Transport	0.385	0.0435	#NUM!	LRRC8B
Apelin Cardiac Fibroblast Signaling Pathway	0.385	0.0435	#NUM!	SERPINE1
HER-2 Signaling in Breast Cancer	0.38	0.0264	-0.816	CASP7,CCND1,ELK3,HBEGF,MMP2,PRKCB
The Visual Cycle	0.371	0.0417	#NUM!	AKR1C3
Neutrophil Extracellular Trap Signaling Pathway	0.369	0.0251	-1.265	CASP7,CASP8,COL5A3,COL9A1,COL9A3,ITGA3,MMP2,PRKCB,TLR4,TOMM34
Gluconeogenesis I	0.358	0.04	#NUM!	PGAM2
PXR/RXR Activation	0.357	0.0308	#NUM!	CPT1A,PCK2
Induction of Apoptosis by HIV1	0.357	0.0308	#NUM!	CASP8,MAP3K5
Insulin Secretion Signaling Pathway	0.357	0.0255	-1.633	ADCY2,CACNG2,CAMK2B,NEUROD1,NSF,PRKCB,RYR3
Hepatic Cholestasis	0.354	0.0262	#NUM!	ADCY2,IL1RAP,PRKCB,SLCO1C1,TLR4
Paxillin Signaling	0.353	0.028	#NUM!	ACTG2,ITGA11,ITGA3
PPAR Signaling	0.353	0.028	#NUM!	IL1RAP,NR2F1,PDGFC
WNT/Ca+ pathway	0.35	0.0303	#NUM!	FZD6,NFATC4
ISGylation Signaling Pathway	0.347	0.0278	#NUM!	CCND1,ITGA3,TLR4
IL-17A Signaling in Gastric Cells	0.345	0.0385	#NUM!	IL17RC
Estrogen-mediated S-phase Entry	0.345	0.0385	#NUM!	CCND1
IL-17A Signaling in Airway Cells	0.342	0.0299	#NUM!	CXCL3,IL17RC
PPARα/RXRα Activation	0.341	0.0258	0.447	ADCY2,APOA1,IL1RAP,NR2F1,PRKCB
Xenobiotic Metabolism CAR Signaling Pathway	0.341	0.0258	-1.342	ALDH1L2,ALDH5A1,CHST1,PRKCB,UST
ERBB4 Signaling	0.335	0.0294	#NUM!	NRG2,PRKCB
Type II Diabetes Mellitus Signaling	0.334	0.0261	#NUM!	ACSL4,CACNG2,MAP3K5,PRKCB
Tryptophan Degradation X (Mammalian, via Tryptamine)	0.333	0.037	#NUM!	MAOA
Apelin Liver Signaling Pathway	0.333	0.037	#NUM!	COL5A3
Relaxin Signaling	0.324	0.0258	#NUM!	ADCY2,FICD,GNAI1,NPR1
Eicosanoid Signaling	0.321	0.0286	#NUM!	AKR1C3,PTGER3
eNOS Signaling	0.32	0.0256	0	ADCY2,CASP8,PDGFC,PRKCB
Actin Cytoskeleton Signaling	0.314	0.0246	#NUM!	ACTG2,FGF12,ITGA11,ITGA3,MYL9,PDGFC
Ephrin B Signaling	0.308	0.0278	#NUM!	EPHB4,GNAI1
Sirtuin Signaling Pathway	0.3	0.024	1.342	CPT1A,GABPB1,MAPK15,MAPK4,PCK2,PGAM2,TOMM34
Fc Epsilon RI Signaling	0.295	0.0254	#NUM!	INPP5D,PRKCB,SYNJ2
Airway Pathology in Chronic Obstructive Pulmonary Disease	0.295	0.0254	#NUM!	CXCL3,FGF12,MMP2
Sonic Hedgehog Signaling	0.291	0.0323	#NUM!	GLI1
Inhibition of ARE-Mediated mRNA Degradation Pathway	0.29	0.0245	-1	DCP1A,MAPK15,MAPK4,POMC
Cholecystokinin/Gastrin-mediated Signaling	0.29	0.0252	#NUM!	PRKCB,RHOBTB1,RHOJ
GPCR-Mediated Integration of Enteroendocrine Signaling Exemplified by an L Cell	0.289	0.0267	#NUM!	ADCY2,GNAI1
p38 MAPK Signaling	0.285	0.025	#NUM!	IL1RAP,MAP3K5,MAPT
Leptin Signaling in Obesity	0.283	0.0263	#NUM!	ADCY2,POMC
GDNF Family Ligand-Receptor Interactions	0.283	0.0263	#NUM!	GDNF,GFRA1
Dopamine Degradation	0.282	0.0312	#NUM!	MAOA
Neuroprotective Role of THOP1 in Alzheimer's Disease	0.28	0.0248	#NUM!	F7,MAPT,MME
TREM1 Signaling	0.278	0.026	#NUM!	CXCL3,TLR4
Th1 Pathway	0.276	0.0246	#NUM!	CD8A,IL27RA,NFATC4
HMGB1 Signaling	0.274	0.024	#NUM!	RHOBTB1,RHOJ,SERPINE1,TLR4
NF-κB Activation by Viruses	0.272	0.0256	#NUM!	ITGA3,PRKCB
Role of WNT/GSK-3β Signaling in the Pathogenesis of Influenza	0.272	0.0256	#NUM!	FZD6,WNT4
IL-7 Signaling Pathway	0.272	0.0256	#NUM!	CCND1,FOXO6
Sperm Motility	0.271	0.0233	#NUM!	EPHA8,EPHB4,GNAI1,NPR1,PRKCB,SLC9A5
RHOA Signaling	0.267	0.0242	#NUM!	ACTG2,MYL9,SEPTIN4
Androgen Signaling	0.267	0.0237	#NUM!	CACNG2,CCND1,GNAI1,PRKCB
IL-3 Signaling	0.266	0.0253	#NUM!	INPP5D,PRKCB
Thyroid Cancer Signaling	0.266	0.0253	#NUM!	CCND1,GDNF
Role of MAPK Signaling in Inhibiting the Pathogenesis of Influenza	0.266	0.0253	#NUM!	MAP3K5,TLR4
Inhibition of Angiogenesis by TSP1	0.264	0.0294	#NUM!	SDC1
Fatty Acid β-oxidation I	0.264	0.0294	#NUM!	ACSL4
Pancreatic Adenocarcinoma Signaling	0.258	0.0238	#NUM!	CCND1,HBEGF,PDGFC
Oxytocin in Spinal Neurons Signaling Pathway	0.256	0.0286	#NUM!	NPR1
Th1 and Th2 Activation Pathway	0.256	0.0233	#NUM!	CD8A,IL27RA,MAF,NFATC4
Estrogen-Dependent Breast Cancer Signaling	0.25	0.0244	#NUM!	CCND1,HSD17B14
MIF-mediated Glucocorticoid Regulation	0.248	0.0278	#NUM!	TLR4
Heparan Sulfate Biosynthesis (Late Stages)	0.245	0.0241	#NUM!	CHST1,UST
Noradrenaline and Adrenaline Degradation	0.24	0.027	#NUM!	MAOA
fMLP Signaling in Neutrophils	0.238	0.0229	#NUM!	GNAI1,NFATC4,PRKCB
BAG2 Signaling Pathway	0.236	0.0235	#NUM!	ANXA2,MAPT
Cell Cycle Regulation by BTG Family Proteins	0.233	0.0263	#NUM!	CCND1
Role of Hypercytokinemia/hyperchemokinemia in the Pathogenesis of Influenza	0.231	0.0233	#NUM!	CXCL3,TLR4
FGF Signaling	0.231	0.0233	#NUM!	FGF12,MAP3K5
Xenobiotic Metabolism AHR Signaling Pathway	0.226	0.023	#NUM!	ALDH1L2,ALDH5A1
Antigen Presentation Pathway	0.226	0.0256	#NUM!	TAP1
Pyrimidine Ribonucleotides Interconversion	0.219	0.025	#NUM!	NME4
April Mediated Signaling	0.207	0.0238	#NUM!	NFATC4
Intrinsic Prothrombin Activation Pathway	0.207	0.0238	#NUM!	COL5A3
B Cell Activating Factor Signaling	0.201	0.0233	#NUM!	NFATC4
Pyrimidine Ribonucleotides De Novo Biosynthesis	0.201	0.0233	#NUM!	NME4
NAD Signaling Pathway	0	0.0199	#NUM!	BMP6,RYR3,SLC12A8
Oxytocin in Brain Signaling Pathway	0	0.0201	-2	CACNG2,GNAI1,PRKCB,TLR4
Pyroptosis Signaling Pathway	0	0.0215	#NUM!	CASP8,TLR4
ID1 Signaling Pathway	0	0.0199	2	BHLHE40,CCND1,MMP2,PDGFC
Macrophage Classical Activation Signaling Pathway	0	0.0106	#NUM!	MAF,TLR4
MicroRNA Biogenesis Signaling Pathway	0	0.016	#NUM!	BMP6,HOPX,LIN28A
Ribonucleotide Reductase Signaling Pathway	0	0.0118	#NUM!	CCND1,MMP2
Glucocorticoid Receptor Signaling	0	0.0189	#NUM!	ANXA1,CXCL3,GABPB1,IL17RC,IL27RA,MMP2,NFATC4,PCK2,POMC,RXRG,SERPINE1
Natural Killer Cell Signaling	0	0.0202	0	COL5A3,MAP3K5,MICB,NFATC4
Macrophage Alternative Activation Signaling Pathway	0	0.0159	#NUM!	MAF,RXRG,TLR4
Chaperone Mediated Autophagy Signaling Pathway	0	0.0142	0.333	ATP6AP2,CCND1,IL17RC,MAPT,MMP11,MMP15,MMP2,SNCA,SNX10
IL-33 Signaling Pathway	0	0.0216	-1	CASP7,CASP8,IL1RAP,MMP2
NOD1/2 Signaling Pathway	0	0.00529	#NUM!	TLR4
WNK Renal Signaling Pathway	0	0.0189	#NUM!	LRRC8B,PRKCB
p53 Signaling	0	0.0102	#NUM!	CCND1
Acute Phase Response Signaling	0	0.0216	#NUM!	APOA1,IL1RAP,MAP3K5,SERPINE1
Tight Junction Signaling	0	0.0222	#NUM!	ACTG2,F11R,MYL9,NSF
Role of BRCA1 in DNA Damage Response	0	0.0125	#NUM!	BRCC3
Erythropoietin Signaling Pathway	0	0.0114	#NUM!	CCND1,PRKCB
Clathrin-mediated Endocytosis Signaling	0	0.0192	#NUM!	ACTG2,APOA1,FGF12,PDGFC
Role of RIG1-like Receptors in Antiviral Innate Immunity	0	0.0217	#NUM!	CASP8
Role of Pattern Recognition Receptors in Recognition of Bacteria and Viruses	0	0.0128	#NUM!	PRKCB,TLR4
Role of PKR in Interferon Induction and Antiviral Response	0	0.0221	#NUM!	CASP8,PDGFC,TLR4
MIF Regulation of Innate Immunity	0	0.0227	#NUM!	TLR4
Role of NFAT in Regulation of the Immune Response	0	0.00193	#NUM!	GNAI1,NFATC4
FcγRIIB Signaling in B Lymphocytes	0	0.00375	#NUM!	CACNG2,INPP5D
CCR5 Signaling in Macrophages	0	0.00601	#NUM!	CACNG2,GNAI1,PRKCB
Calcium-induced T Lymphocyte Apoptosis	0	0.00217	#NUM!	PRKCB
Cytotoxic T Lymphocyte-mediated Apoptosis of Target Cells	0	0.00471	#NUM!	CASP7,CASP8
IL-17 Signaling	0	0.0214	2	CXCL3,IL17RC,MMP2,PDGFC
Thrombopoietin Signaling	0	0.0159	#NUM!	PRKCB
CTLA4 Signaling in Cytotoxic T Lymphocytes	0	0.00493	#NUM!	CD8A,ITGA3,NFATC4
IL-15 Production	0	0.0163	#NUM!	EPHA8,EPHB4
CCR3 Signaling in Eosinophils	0	0.0149	#NUM!	GNAI1,PRKCB
CD28 Signaling in T Helper Cells	0	0.00193	#NUM!	NFATC4
Virus Entry via Endocytic Pathways	0	0.0169	#NUM!	ACTG2,PRKCB
Dendritic Cell Maturation	0	0.00336	#NUM!	COL5A3,TLR4
Angiopoietin Signaling	0	0.0132	#NUM!	ANGPT4
Renin-Angiotensin Signaling	0	0.0165	#NUM!	ADCY2,PRKCB
ICOS-ICOSL Signaling in T Helper Cells	0	0.00592	#NUM!	CAMK2B,INPP5D,NFATC4
FLT3 Signaling in Hematopoietic Progenitor Cells	0	0.0122	#NUM!	INPP5D
Polyamine Regulation in Colon Cancer	0	0.0169	#NUM!	LIN28A
Melanocyte Development and Pigmentation Signaling	0	0.0204	#NUM!	ADCY2,POMC
DNA Methylation and Transcriptional Repression Signaling	0	0.0102	#NUM!	GLI1
Antiproliferative Role of Somatostatin Receptor 2	0	0.013	#NUM!	NPR1
Growth Hormone Signaling	0	0.0141	#NUM!	PRKCB
Prolactin Signaling	0	0.0211	#NUM!	KCNMA1,PRKCB
Melanoma Signaling	0	0.02	#NUM!	CCND1
Prostate Cancer Signaling	0	0.00877	#NUM!	CCND1
Type I Diabetes Mellitus Signaling	0	0.00786	#NUM!	CASP8,IL1RAP,MAP3K5,PTPRN
Small Cell Lung Cancer Signaling	0	0.0208	#NUM!	CCND1,RXRG
Endometrial Cancer Signaling	0	0.0167	#NUM!	CCND1
Acute Myeloid Leukemia Signaling	0	0.022	#NUM!	CCND1,RUNX1
Chronic Myeloid Leukemia Signaling	0	0.018	0.447	CCND1,FZD6,GLI1,NFATC4,WNT4
Non-Small Cell Lung Cancer Signaling	0	0.0213	#NUM!	CCND1,RXRG
p70S6K Signaling	0	0.00688	-1	F2RL1,GNAI1,MAPT,PRKCB
ERK5 Signaling	0	0.0135	#NUM!	FOSL1
mTOR Signaling	0	0.0187	#NUM!	PDGFC,PRKCB,RHOBTB1,RHOJ
MYC Mediated Apoptosis Signaling	0	0.02	#NUM!	CASP8
G Protein Signaling Mediated by Tubby	0	0.00427	#NUM!	GNAI1,MCHR1
Communication between Innate and Adaptive Immune Cells	0	0.00214	#NUM!	CD8A,TLR4
Systemic Lupus Erythematosus Signaling	0	0.00281	#NUM!	INPP5D,LSM11,NFATC4
CDC42 Signaling	0	0.00521	#NUM!	ITGA11,ITGA3,MYL9
EIF2 Signaling	0	0.013	#NUM!	ACTG2,CCND1,MT-TM
Hereditary Breast Cancer Signaling	0	0.0141	#NUM!	CCND1,DDB2
RAC Signaling	0	0.0146	#NUM!	ITGA11,ITGA3
Phospholipase C Signaling	0	0.00714	-0.447	ADCY2,ITGA11,ITGA3,MYL9,NFATC4,PRKCB,RHOBTB1,RHOJ
Altered T Cell and B Cell Signaling in Rheumatoid Arthritis	0	0.00106	#NUM!	TLR4
Atherosclerosis Signaling	0	0.0226	#NUM!	APOA1,COL5A3,PDGFC
Regulation of eIF4 and p70S6K Signaling	0	0.0163	#NUM!	ITGA11,ITGA3,MT-TM
RANK Signaling in Osteoclasts	0	0.011	#NUM!	MAP3K5
Regulation of IL-2 Expression in Activated and Anergic T Lymphocytes	0	0.00216	#NUM!	NFATC4
NUR77 Signaling in T Lymphocytes	0	0.00195	#NUM!	PRKCB
PKCθ Signaling in T Lymphocytes	0	0.00717	#NUM!	CACNG2,CAMK2B,MAP3K5,NFATC4
Role of MAPK Signaling in the Pathogenesis of Influenza	0	0.0119	#NUM!	MAP3K5
Role of PI3K/AKT Signaling in the Pathogenesis of Influenza	0	0.0152	#NUM!	GNAI1
PI3K Signaling in B Lymphocytes	0	0.00846	-0.447	CAMK2B,INPP5D,NFATC4,PRKCB,TLR4
P2Y Purigenic Receptor Signaling Pathway	0	0.0226	#NUM!	ADCY2,GNAI1,PRKCB
Cyclins and Cell Cycle Regulation	0	0.0118	#NUM!	CCND1
Role of IL-17F in Allergic Inflammatory Airway Diseases	0	0.0213	#NUM!	IL17RC
NGF Signaling	0	0.00833	#NUM!	MAP3K5
Telomerase Signaling	0	0.00926	#NUM!	ELK3
Mouse Embryonic Stem Cell Pluripotency	0	0.00962	#NUM!	FZD6
Hematopoiesis from Pluripotent Stem Cells	0	0.00224	#NUM!	CD8A
iNOS Signaling	0	0.0213	#NUM!	TLR4
VEGF Family Ligand-Receptor Interactions	0	0.0119	#NUM!	PRKCB
GADD45 Signaling	0	0.0167	#NUM!	CCND1
Heparan Sulfate Biosynthesis	0	0.0222	#NUM!	CHST1,UST
tRNA Splicing	0	0.0217	#NUM!	FICD
Serotonin Degradation	0	0.0139	#NUM!	MAOA
Retinol Biosynthesis	0	0.0208	#NUM!	AKR1C3
Salvage Pathways of Pyrimidine Ribonucleotides	0	0.0206	#NUM!	APOBEC3B,NME4
Superpathway of Melatonin Degradation	0	0.0147	#NUM!	MAOA
Stearate Biosynthesis I (Animals)	0	0.0143	#NUM!	ACSL4
Remodeling of Epithelial Adherens Junctions	0	0.0147	#NUM!	ACTG2
Regulation of the Epithelial-Mesenchymal Transition Pathway	0	0.0205	#NUM!	FGF12,FZD6,MMP2,WNT4
TEC Kinase Signaling	0	0.0138	-0.447	ACTG2,GNAI1,ITGA11,ITGA3,PRKCB,RHOBTB1,RHOJ,TLR4
UVB-Induced MAPK Signaling	0	0.0192	#NUM!	PRKCB
UVC-Induced MAPK Signaling	0	0.0196	#NUM!	PRKCB
STAT3 Pathway	0	0.0222	#NUM!	BMP6,IL17RC,IL27RA
Adipogenesis pathway	0	0.0216	#NUM!	CEBPD,FZD6,NFATC4
Toll-like Receptor Signaling	0	0.0128	#NUM!	TLR4
Cell Cycle: G1/S Checkpoint Regulation	0	0.0147	#NUM!	CCND1
SAPK/JNK Signaling	0	0.00199	#NUM!	MAP3K5
Cardiac β-adrenergic Signaling	0	0.0222	#NUM!	ADCY2,CACNG2,FICD,GNAI1
Protein Ubiquitination Pathway	0	0.0183	#NUM!	DNAJC21,DNAJC22,HSPA12B,HSPB8,TAP1
IL-4 Signaling	0	0.0104	0	COL5A3,COL9A1,COL9A3,GNAI1,MAF,MAOA
B Cell Receptor Signaling	0	0.00945	-1.633	CAMK2B,INPP5D,MAP3K5,NFATC4,PRKCB,SYNJ2
Insulin Receptor Signaling	0	0.0143	#NUM!	INPP5D,SYNJ2
Phototransduction Pathway	0	0.0185	#NUM!	NPR1
Neurotrophin/TRK Signaling	0	0.0128	#NUM!	MAP3K5
IGF-1 Signaling	0	0.00952	#NUM!	CCN3
TGF-β Signaling	0	0.0104	#NUM!	SERPINE1
NF-κB Signaling	0	0.00525	#NUM!	CASP8,PRKCB,TLR4
T Cell Receptor Signaling	0	0.00487	#NUM!	CD8A,ITGA3,NFATC4
IL-6 Signaling	0	0.00775	#NUM!	IL1RAP
Autophagy	0	0.0138	#NUM!	BMP6,RAB7B,TLR4
Cancer Drug Resistance by Drug Efflux	0	0.0172	#NUM!	FOXO6
Th2 Pathway	0	0.0073	#NUM!	MAF
Iron homeostasis signaling pathway	0	0.0219	#NUM!	ATP6AP2,BMP6,GDF15
Th17 Activation Pathway	0	0.00413	#NUM!	NFATC4,RUNX1
SPINK1 Pancreatic Cancer Pathway	0	0.0167	#NUM!	F2RL1
NER (Nucleotide Excision Repair, Enhanced Pathway)	0	0.0111	#NUM!	DDB2
Apelin Endothelial Signaling Pathway	0	0.0213	#NUM!	ADCY2,GNAI1,PRKCB
Apelin Muscle Signaling Pathway	0	0.0208	#NUM!	GNAI1
T Cell Exhaustion Signaling Pathway	0	0.00353	#NUM!	NFATC4,PRDM1
IL-23 Signaling Pathway	0	0.0217	#NUM!	RUNX1
Systemic Lupus Erythematosus in T Cell Signaling Pathway	0	0.00778	-1.342	CASP7,CASP8,GNAI1,RHOBTB1,RHOJ
Systemic Lupus Erythematosus in B Cell Signaling Pathway	0	0.00828	0	CCND1,FOXO6,INPP5D,NFATC4,PRKCB,SYNJ2
Xenobiotic Metabolism General Signaling Pathway	0	0.021	#NUM!	MAF,MAP3K5,PRKCB
Regulation of the Epithelial Mesenchymal Transition by Growth Factors Pathway	0	0.0156	#NUM!	FGF12,MMP2,PDGFC
Coronavirus Pathogenesis Pathway	0	0.0147	#NUM!	CASP8,CCND1,SERPINE1
MSP-RON Signaling in Cancer Cells Pathway	0	0.0214	#NUM!	CCND1,ELK3,PDGFC
MSP-RON Signaling in Macrophages Pathway	0	0.0084	#NUM!	TLR4
Ferroptosis Signaling Pathway	0	0.0153	#NUM!	ACSL4,EMP1
Role of MAPK Signaling in Promoting the Pathogenesis of Influenza	0	0.0175	#NUM!	ATP6AP2,MAP3K5
