# Supplementary material for: Multiomics analysis identifies novel facilitators of human dopaminergic neuron differentiation
Source: EMBO Rep. 2023 Dec 19;25(1):17. doi: 10.1038/s44319-023-00024-2 (PMC10897179; doi:10.1038/s44319-023-00024-2)
Supplement: Supplementary file 7 — Source Data Fig. 1 [file 44319_2023_24_MOESM7_ESM.zip]

Archive with 98 entries (87 files):
- Figure 1/
- __MACOSX/._Figure 1
- Figure 1/1A/
- __MACOSX/Figure 1/._1A
- Figure 1/1C/
- __MACOSX/Figure 1/._1C
- Figure 1/1B/
- __MACOSX/Figure 1/._1B
- Figure 1/1A/Cells_HFFTH.fcs
- __MACOSX/Figure 1/1A/._Cells_HFFTH.fcs
- Figure 1/1A/Analysis_sort_D30.tiff
- __MACOSX/Figure 1/1A/._Analysis_sort_D30.tiff
- Figure 1/1A/mCherry_construct.tiff
- __MACOSX/Figure 1/1A/._mCherry_construct.tiff
- Figure 1/1A/README.txt
- __MACOSX/Figure 1/1A/._README.txt
- Figure 1/1A/DataAnalysis_sort_D30.wsp
- __MACOSX/Figure 1/1A/._DataAnalysis_sort_D30.wsp
- Figure 1/1A/DA_differentiation_protocol.tif
- __MACOSX/Figure 1/1A/._DA_differentiation_protocol.tif
- Figure 1/1A/Cells_HFF.fcs
- __MACOSX/Figure 1/1A/._Cells_HFF.fcs
- Figure 1/1C/rpkm.tsv
- __MACOSX/Figure 1/1C/._rpkm.tsv
- Figure 1/1C/README.txt.txt
- __MACOSX/Figure 1/1C/._README.txt.txt
- Figure 1/1B/HFFTHmCherry_LiveImaging_-sort-03-Image Export-11/
- __MACOSX/Figure 1/1B/._HFFTHmCherry_LiveImaging_-sort-03-Image Export-11
- Figure 1/1B/HFFTH_D22_TH647_NeuN488_unsorted-03-Image Export-05/
- __MACOSX/Figure 1/1B/._HFFTH_D22_TH647_NeuN488_unsorted-03-Image Export-05
- Figure 1/1B/README.txt.txt
- __MACOSX/Figure 1/1B/._README.txt.txt
- Figure 1/1B/.DS_Store
- __MACOSX/Figure 1/1B/._.DS_Store
- Figure 1/1B/HFFTH_D22_NegControl_-Image Export-04/
- __MACOSX/Figure 1/1B/._HFFTH_D22_NegControl_-Image Export-04
- Figure 1/1B/HFFTHmCherry_LiveImaging_+sort-02-Image Export-06/
- __MACOSX/Figure 1/1B/._HFFTHmCherry_LiveImaging_+sort-02-Image Export-06
- Figure 1/1B/HFFTH_D22_TH647_NeuN488_-sort-04-Image Export-14/
- __MACOSX/Figure 1/1B/._HFFTH_D22_TH647_NeuN488_-sort-04-Image Export-14
- Figure 1/1B/HFFTHmCherry_LiveImaging_unsorted-04-Image Export-04/
- __MACOSX/Figure 1/1B/._HFFTHmCherry_LiveImaging_unsorted-04-Image Export-04
- Figure 1/1B/HFFTH_D22_TH647_NeuN488_+sort-Image Export-07/
- __MACOSX/Figure 1/1B/._HFFTH_D22_TH647_NeuN488_+sort-Image Export-07
- Figure 1/1B/HFFTHmCherry_LiveImaging_-sort-03-Image Export-11/HFFTHmCherry_LiveImaging_-sort-03-Image Export-11_mCherry_2.tif
- __MACOSX/Figure 1/1B/HFFTHmCherry_LiveImaging_-sort-03-Image Export-11/._HFFTHmCherry_LiveImaging_-sort-03-Image Export-11_mCherry_2.tif
- Figure 1/1B/HFFTHmCherry_LiveImaging_-sort-03-Image Export-11/HFFTHmCherry_LiveImaging_-sort-03-Image Export-11_c1-2.tif
- __MACOSX/Figure 1/1B/HFFTHmCherry_LiveImaging_-sort-03-Image Export-11/._HFFTHmCherry_LiveImaging_-sort-03-Image Export-11_c1-2.tif
- Figure 1/1B/HFFTHmCherry_LiveImaging_-sort-03-Image Export-11/HFFTHmCherry_LiveImaging_-sort-03-Image Export-11_TL Phase_1.tif
- __MACOSX/Figure 1/1B/HFFTHmCherry_LiveImaging_-sort-03-Image Export-11/._HFFTHmCherry_LiveImaging_-sort-03-Image Export-11_TL Phase_1.tif
- Figure 1/1B/HFFTH_D22_TH647_NeuN488_unsorted-03-Image Export-05/HFFTH_D22_TH647_NeuN488_unsorted-03-Image Export-05_DAPI_3.tif
- __MACOSX/Figure 1/1B/HFFTH_D22_TH647_NeuN488_unsorted-03-Image Export-05/._HFFTH_D22_TH647_NeuN488_unsorted-03-Image Export-05_DAPI_3.tif
- Figure 1/1B/HFFTH_D22_TH647_NeuN488_unsorted-03-Image Export-05/HFFTH_D22_TH647_NeuN488_unsorted-03-Image Export-05_Alexa Fluor 647_1.tif
- __MACOSX/Figure 1/1B/HFFTH_D22_TH647_NeuN488_unsorted-03-Image Export-05/._HFFTH_D22_TH647_NeuN488_unsorted-03-Image Export-05_Alexa Fluor 647_1.tif
- Figure 1/1B/HFFTH_D22_TH647_NeuN488_unsorted-03-Image Export-05/Thumbs.db
- __MACOSX/Figure 1/1B/HFFTH_D22_TH647_NeuN488_unsorted-03-Image Export-05/._Thumbs.db
- Figure 1/1B/HFFTH_D22_TH647_NeuN488_unsorted-03-Image Export-05/HFFTH_D22_TH647_NeuN488_unsorted-03-Image Export-05_Alexa Fluor 488_2.tif
- __MACOSX/Figure 1/1B/HFFTH_D22_TH647_NeuN488_unsorted-03-Image Export-05/._HFFTH_D22_TH647_NeuN488_unsorted-03-Image Export-05_Alexa Fluor 488_2.tif
- Figure 1/1B/HFFTH_D22_NegControl_-Image Export-04/Thumbs.db
- __MACOSX/Figure 1/1B/HFFTH_D22_NegControl_-Image Export-04/._Thumbs.db
- Figure 1/1B/HFFTH_D22_NegControl_-Image Export-04/HFFTH_D22_-Control_647-02-Image Export-04_Alexa Fluor 647_1.tif
- __MACOSX/Figure 1/1B/HFFTH_D22_NegControl_-Image Export-04/._HFFTH_D22_-Control_647-02-Image Export-04_Alexa Fluor 647_1.tif
- Figure 1/1B/HFFTH_D22_NegControl_-Image Export-04/HFFTH_D22_-Control_647-02-Image Export-04_DAPI_3.tif
- __MACOSX/Figure 1/1B/HFFTH_D22_NegControl_-Image Export-04/._HFFTH_D22_-Control_647-02-Image Export-04_DAPI_3.tif
- Figure 1/1B/HFFTH_D22_NegControl_-Image Export-04/HFFTH_D22_-Control_647-02-Image Export-04_Alexa Fluor 488_2.tif
- __MACOSX/Figure 1/1B/HFFTH_D22_NegControl_-Image Export-04/._HFFTH_D22_-Control_647-02-Image Export-04_Alexa Fluor 488_2.tif
- Figure 1/1B/HFFTHmCherry_LiveImaging_+sort-02-Image Export-06/HFFTHmCherry_LiveImaging_+sort-02-Image Export-06_c1-2.tif
- __MACOSX/Figure 1/1B/HFFTHmCherry_LiveImaging_+sort-02-Image Export-06/._HFFTHmCherry_LiveImaging_+sort-02-Image Export-06_c1-2.tif
- Figure 1/1B/HFFTHmCherry_LiveImaging_+sort-02-Image Export-06/HFFTHmCherry_LiveImaging_+sort-02-Image Export-06_TL Phase_1.tif
- __MACOSX/Figure 1/1B/HFFTHmCherry_LiveImaging_+sort-02-Image Export-06/._HFFTHmCherry_LiveImaging_+sort-02-Image Export-06_TL Phase_1.tif
- Figure 1/1B/HFFTHmCherry_LiveImaging_+sort-02-Image Export-06/HFFTHmCherry_LiveImaging_+sort-02-Image Export-06_mCherry_2.tif
- __MACOSX/Figure 1/1B/HFFTHmCherry_LiveImaging_+sort-02-Image Export-06/._HFFTHmCherry_LiveImaging_+sort-02-Image Export-06_mCherry_2.tif
- Figure 1/1B/HFFTHmCherry_LiveImaging_+sort-02-Image Export-06/Thumbs.db
- __MACOSX/Figure 1/1B/HFFTHmCherry_LiveImaging_+sort-02-Image Export-06/._Thumbs.db
- Figure 1/1B/HFFTH_D22_TH647_NeuN488_-sort-04-Image Export-14/HFFTH_D22_TH647_NeuN488_-sort-04-Image Export-14_DAPI_3.tif
- __MACOSX/Figure 1/1B/HFFTH_D22_TH647_NeuN488_-sort-04-Image Export-14/._HFFTH_D22_TH647_NeuN488_-sort-04-Image Export-14_DAPI_3.tif
- Figure 1/1B/HFFTH_D22_TH647_NeuN488_-sort-04-Image Export-14/HFFTH_D22_TH647_NeuN488_-sort-04-Image Export-14_Alexa Fluor 488_2.tif
- __MACOSX/Figure 1/1B/HFFTH_D22_TH647_NeuN488_-sort-04-Image Export-14/._HFFTH_D22_TH647_NeuN488_-sort-04-Image Export-14_Alexa Fluor 488_2.tif
- Figure 1/1B/HFFTH_D22_TH647_NeuN488_-sort-04-Image Export-14/Thumbs.db
- __MACOSX/Figure 1/1B/HFFTH_D22_TH647_NeuN488_-sort-04-Image Export-14/._Thumbs.db
- Figure 1/1B/HFFTH_D22_TH647_NeuN488_-sort-04-Image Export-14/HFFTH_D22_TH647_NeuN488_-sort-04-Image Export-14_Alexa Fluor 647_1.tif
- __MACOSX/Figure 1/1B/HFFTH_D22_TH647_NeuN488_-sort-04-Image Export-14/._HFFTH_D22_TH647_NeuN488_-sort-04-Image Export-14_Alexa Fluor 647_1.tif
- Figure 1/1B/HFFTHmCherry_LiveImaging_unsorted-04-Image Export-04/HFFTHmCherry_LiveImaging_unsorted-04-Image Export-04_TL Phase_1.tif
- __MACOSX/Figure 1/1B/HFFTHmCherry_LiveImaging_unsorted-04-Image Export-04/._HFFTHmCherry_LiveImaging_unsorted-04-Image Export-04_TL Phase_1.tif
- Figure 1/1B/HFFTHmCherry_LiveImaging_unsorted-04-Image Export-04/HFFTHmCherry_LiveImaging_unsorted-04-Image Export-04_c1-2.tif
- __MACOSX/Figure 1/1B/HFFTHmCherry_LiveImaging_unsorted-04-Image Export-04/._HFFTHmCherry_LiveImaging_unsorted-04-Image Export-04_c1-2.tif
- Figure 1/1B/HFFTHmCherry_LiveImaging_unsorted-04-Image Export-04/Thumbs.db
- __MACOSX/Figure 1/1B/HFFTHmCherry_LiveImaging_unsorted-04-Image Export-04/._Thumbs.db
- Figure 1/1B/HFFTHmCherry_LiveImaging_unsorted-04-Image Export-04/HFFTHmCherry_LiveImaging_unsorted-04-Image Export-04_mCherry_2.tif
- __MACOSX/Figure 1/1B/HFFTHmCherry_LiveImaging_unsorted-04-Image Export-04/._HFFTHmCherry_LiveImaging_unsorted-04-Image Export-04_mCherry_2.tif
- Figure 1/1B/HFFTH_D22_TH647_NeuN488_+sort-Image Export-07/HFFTH_D22_TH647_NeuN488_+sort-Image Export-07_DAPI_3.tif
- __MACOSX/Figure 1/1B/HFFTH_D22_TH647_NeuN488_+sort-Image Export-07/._HFFTH_D22_TH647_NeuN488_+sort-Image Export-07_DAPI_3.tif
- Figure 1/1B/HFFTH_D22_TH647_NeuN488_+sort-Image Export-07/HFFTH_D22_TH647_NeuN488_+sort-Image Export-07_Alexa Fluor 647_1.tif
- __MACOSX/Figure 1/1B/HFFTH_D22_TH647_NeuN488_+sort-Image Export-07/._HFFTH_D22_TH647_NeuN488_+sort-Image Export-07_Alexa Fluor 647_1.tif
- Figure 1/1B/HFFTH_D22_TH647_NeuN488_+sort-Image Export-07/HFFTH_D22_TH647_NeuN488_+sort-Image Export-07_Alexa Fluor 488_2.tif
- __MACOSX/Figure 1/1B/HFFTH_D22_TH647_NeuN488_+sort-Image Export-07/._HFFTH_D22_TH647_NeuN488_+sort-Image Export-07_Alexa Fluor 488_2.tif
- Figure 1/1B/HFFTH_D22_TH647_NeuN488_+sort-Image Export-07/Thumbs.db
- __MACOSX/Figure 1/1B/HFFTH_D22_TH647_NeuN488_+sort-Image Export-07/._Thumbs.db
