# Supplementary material for: Multiomics analysis identifies novel facilitators of human dopaminergic neuron differentiation
Source: EMBO Rep. 2023 Dec 19;25(1):17. doi: 10.1038/s44319-023-00024-2 (PMC10897179; doi:10.1038/s44319-023-00024-2)
Supplement: Supplementary file 7 — Source Data Fig. 1 [file 44319_2023_24_MOESM7_ESM.zip › Figure 1/1A/DataAnalysis_sort_D30.wsp]

<?xml version="1.0" encoding="UTF-8"?>
 <Workspace version="20.0"  modDate="Tue May 03 14:15:38 CEST 2022"  flowJoVersion="10.0.7r2"  drawRowBorders="1"  drawColumnBorders="1"  curGroup="All Samples"  groupPaneHeight="-1"  xmlns:xsi="http://www.w3.org/2001/XMLSchema-instance"  xmlns:gating="http://www.isac-net.org/std/Gating-ML/v2.0/gating"  xmlns:transforms="http://www.isac-net.org/std/Gating-ML/v2.0/transformations"  xmlns:data-type="http://www.isac-net.org/std/Gating-ML/v2.0/datatypes"  xsi:schemaLocation="http://www.isac-net.org/std/Gating-ML/v2.0/gating http://www.isac-net.org/std/Gating-ML/v2.0/gating/Gating-ML.v2.0.xsd http://www.isac-net.org/std/Gating-ML/v2.0/transformations http://www.isac-net.org/std/Gating-ML/v2.0/gating/Transformations.v2.0.xsd http://www.isac-net.org/std/Gating-ML/v2.0/datatypes http://www.isac-net.org/std/Gating-ML/v2.0/gating/DataTypes.v2.0.xsd "  nonAutoSaveFileName="file:/C:/Users/borja.gomezramos/Desktop/Borja/Experiments/2022/Exp.%20102/20220228_FC_HFFTH_D30_sort_CUTandTag/DataAnalysis_sort_D30.wsp" >
   <WindowPosition x="-8"  y="-8"  width="1936"  height="1056"  displayed="1"  panelState="" />
   <TextTraits font="SansSerif"  size="12"  name=""  style="plain"  color="#000000"  background="#00ffffff"  just="left" />
   <Columns>
     <TColumn width="511" >
       <Property key="fj.appnode.prop.name" />
     </TColumn>
     <TColumn width="351" >
       <Property key="fj.appnode.prop.statistic" />
     </TColumn>
     <TColumn width="351" >
       <Property key="fj.appnode.prop.ncells" />
     </TColumn>
     <TColumn width="352" >
       <Property key="fj.appnode.prop.filename" />
     </TColumn>
     <TColumn width="351" >
       <Keyword name="TUBE NAME" />
     </TColumn>
   </Columns>
   <Matrices/>
   <Cytometers>
     <Cytometer name="DIVA"  cyt="BD FACSDiva Software Version 9.0.1"  useFCS3="1"  extraNegs="0"  widthBasis="-100"  linMin="0"  logMin="3"  linMax="262144"  logMax="262144"  linearRescale="1"  logRescale="1"  linFromKW="1"  logFromKW="1"  useGain="1"  useTransform="1"  transformType="BIEX"  manufacturer=""  serialnumber=""  homepage="workspaces-and-samples/flowjo-and-your-cytometer/ws-cytometer-bd/"  icon="bd.PNG" >
       <LinParams>
         <Param>time</Param>
       </LinParams>
       <LogParams/>
       <FilterParams>
         <Param>ratio</Param>
       </FilterParams>
       <TransformStore>
         <Transforms>
           <Transforms>
             <transforms:linear transforms:minRange="0"  transforms:maxRange="262144"  gain="1" >
               <data-type:parameter data-type:name="FSC-H" />
             </transforms:linear>
             <transforms:biex transforms:length="256"  transforms:maxRange="262144"  transforms:neg="0"  transforms:width="-100"  transforms:pos="4.418539922" >
               <data-type:parameter data-type:name="DAPI-A" />
             </transforms:biex>
             <transforms:linear transforms:minRange="0"  transforms:maxRange="262144"  gain="1" >
               <data-type:parameter data-type:name="SSC-H" />
             </transforms:linear>
             <transforms:biex transforms:length="256"  transforms:maxRange="262144"  transforms:neg="0"  transforms:width="-100"  transforms:pos="4.418539922" >
               <data-type:parameter data-type:name="APC-Cy7-A" />
             </transforms:biex>
             <transforms:biex transforms:length="256"  transforms:maxRange="262144"  transforms:neg="0"  transforms:width="-100"  transforms:pos="4.418539922" >
               <data-type:parameter data-type:name="PE-Alexa Fluor 700-A" />
             </transforms:biex>
             <transforms:linear transforms:minRange="0"  transforms:maxRange="262144"  gain="1" >
               <data-type:parameter data-type:name="SSC-A" />
             </transforms:linear>
             <transforms:biex transforms:length="256"  transforms:maxRange="262144"  transforms:neg="0"  transforms:width="-100"  transforms:pos="4.418539922" >
               <data-type:parameter data-type:name="APC-A" />
             </transforms:biex>
             <transforms:biex transforms:length="256"  transforms:maxRange="262144"  transforms:neg="0"  transforms:width="-100"  transforms:pos="4.418539922" >
               <data-type:parameter data-type:name="PerCP-Cy5-5-A" />
             </transforms:biex>
             <transforms:biex transforms:length="256"  transforms:maxRange="262144"  transforms:neg="0"  transforms:width="-100"  transforms:pos="4.418539922" >
               <data-type:parameter data-type:name="mCherry-A" />
             </transforms:biex>
             <transforms:biex transforms:length="256"  transforms:maxRange="262144"  transforms:neg="0"  transforms:width="-100"  transforms:pos="4.418539922" >
               <data-type:parameter data-type:name="Qdot 605-A" />
             </transforms:biex>
             <transforms:biex transforms:length="256"  transforms:maxRange="262144"  transforms:neg="0"  transforms:width="-100"  transforms:pos="4.418539922" >
               <data-type:parameter data-type:name="Alexa Fluor 700-A" />
             </transforms:biex>
             <transforms:biex transforms:length="256"  transforms:maxRange="262144"  transforms:neg="0"  transforms:width="-100"  transforms:pos="4.418539922" >
               <data-type:parameter data-type:name="AmCyan-A" />
             </transforms:biex>
             <transforms:linear transforms:minRange="0"  transforms:maxRange="64"  gain="1" >
               <data-type:parameter data-type:name="Time" />
             </transforms:linear>
             <transforms:linear transforms:minRange="0"  transforms:maxRange="262144"  gain="1" >
               <data-type:parameter data-type:name="FSC-W" />
             </transforms:linear>
             <transforms:linear transforms:minRange="0"  transforms:maxRange="262144"  gain="1" >
               <data-type:parameter data-type:name="SSC-W" />
             </transforms:linear>
             <transforms:biex transforms:length="256"  transforms:maxRange="262144"  transforms:neg="0"  transforms:width="-100"  transforms:pos="4.418539922" >
               <data-type:parameter data-type:name="FITC-A" />
             </transforms:biex>
             <transforms:biex transforms:length="256"  transforms:maxRange="262144"  transforms:neg="0"  transforms:width="-100"  transforms:pos="4.418539922" >
               <data-type:parameter data-type:name="PE-Cy5-A" />
             </transforms:biex>
             <transforms:biex transforms:length="256"  transforms:maxRange="262144"  transforms:neg="0"  transforms:width="-100"  transforms:pos="4.418539922" >
               <data-type:parameter data-type:name="PE-A" />
             </transforms:biex>
             <transforms:linear transforms:minRange="0"  transforms:maxRange="262144"  gain="1" >
               <data-type:parameter data-type:name="FSC-A" />
             </transforms:linear>
             <transforms:biex transforms:length="256"  transforms:maxRange="262144"  transforms:neg="0"  transforms:width="-100"  transforms:pos="4.418539922" >
               <data-type:parameter data-type:name="PE-Cy7-A" />
             </transforms:biex>
           </Transforms>
         </Transforms>
       </TransformStore>
     </Cytometer>
   </Cytometers>
   <Groups>
     <GroupNode name="All Samples"  annotation=""  owningGroup="All Samples"  expanded="1"  sortPriority="10"  count="-1" >
       <Graph smoothing="0"  backColor="#ffffff"  foreColor="#000000"  type="Pseudocolor"  fast="1"  rowCount="0" >
         <Axis dimension="x"  name=""  label=""  auto="auto" />
         <Axis dimension="y"  name=""  label=""  auto="auto" />
         <GraphSettings level="5%"  smoothingHighResolution="1"  contourHighResolution="1"  histogramSmoothingCount="0"  graphResolution="256"  showOutliers="0"  drawLargeDots="0"  dotsToDraw="8000"  tint="le.chartfill.tinted.40"  lineWeight="le.lineweight.normal"  lineStyle="le.linestyle.solid" />
         <GraphEnvironment showGrid="0"  showAxes="tnlTNL"  showGates="1"  showFreqOnPlots="1"  showGateNameOnPlots="1"  showMedians="0"  showUncomped="0"  addEventParam="0"  lastYAxisName="" >
           <TextTraits font="SansSerif"  size="12"  name="Labels"  style="plain"  color="#000000"  background="#00ffffff"  just="left" />
           <TextTraits font="SansSerif"  size="12"  name="LayoutGates"  style="plain"  color="#000000"  background="#00ffffff"  just="left" />
           <TextTraits font="SansSerif"  size="10"  name="Numbers"  style="plain"  color="#000000"  background="#00ffffff"  just="left" />
           <TextTraits font="SansSerif"  size="10"  name="Legend"  style="plain"  color="#000000"  background="#00ffffff"  just="left" />
         </GraphEnvironment>
       </Graph>
       <Subpopulations>
         <Population name="Neurons"  annotation=""  owningGroup="All Samples"  expanded="1"  sortPriority="10"  count="22031" >
           <Graph smoothing="1"  backColor="#ffffff"  foreColor="#000000"  type="Density"  fast="1"  rowCount="0" >
             <Axis dimension="x"  name="FSC-A"  label=""  auto="auto" />
             <Axis dimension="y"  name="FSC-W"  label=""  auto="auto" />
             <GraphSettings level="5%"  smoothingHighResolution="1"  contourHighResolution="1"  histogramSmoothingCount="0"  graphResolution="256"  showOutliers="1"  drawLargeDots="0"  dotsToDraw="8000"  tint="le.chartfill.tinted.40"  lineWeight="le.lineweight.normal"  lineStyle="le.linestyle.solid" />
             <GraphEnvironment showGrid="0"  showAxes="tnlTNL"  showGates="1"  showFreqOnPlots="1"  showGateNameOnPlots="1"  showMedians="0"  showUncomped="0"  addEventParam="0"  lastYAxisName="" >
               <TextTraits font="SansSerif"  size="12"  name="Labels"  style="plain"  color="#000000"  background="#00ffffff"  just="left" />
               <TextTraits font="SansSerif"  size="12"  name="LayoutGates"  style="plain"  color="#000000"  background="#00ffffff"  just="left" />
               <TextTraits font="SansSerif"  size="10"  name="Numbers"  style="plain"  color="#000000"  background="#00ffffff"  just="left" />
               <TextTraits font="SansSerif"  size="10"  name="Legend"  style="plain"  color="#000000"  background="#00ffffff"  just="left" />
               <WindowPosition x="392"  y="99"  width="461"  height="707"  displayed="0"  panelState="+--" />
             </GraphEnvironment>
           </Graph>
           <Gate gating:id="ID1144410625" >
             <gating:PolygonGate eventsInside="1"  annoOffsetX="151"  annoOffsetY="177"  tint="#000000"  isTinted="0"  lineWeight="Normal"  userDefined="1"  quadId="-1"  gateResolution="256" >
               <gating:dimension>
                 <data-type:fcs-dimension data-type:name="FSC-A" />
               </gating:dimension>
               <gating:dimension>
                 <data-type:fcs-dimension data-type:name="SSC-A" />
               </gating:dimension>
               <gating:vertex>
                 <gating:coordinate data-type:value="73807.5339805825" />
                 <gating:coordinate data-type:value="48770.976744186" />
               </gating:vertex>
               <gating:vertex>
                 <gating:coordinate data-type:value="79746.071197411" />
                 <gating:coordinate data-type:value="118443.8006644518" />
               </gating:vertex>
               <gating:vertex>
                 <gating:coordinate data-type:value="108590.3948220065" />
                 <gating:coordinate data-type:value="173311.1495016611" />
               </gating:vertex>
               <gating:vertex>
                 <gating:coordinate data-type:value="154401.9676375404" />
                 <gating:coordinate data-type:value="220340.3056478405" />
               </gating:vertex>
               <gating:vertex>
                 <gating:coordinate data-type:value="190033.1909385113" />
                 <gating:coordinate data-type:value="241242.1528239203" />
               </gating:vertex>
               <gating:vertex>
                 <gating:coordinate data-type:value="223967.6893203883" />
                 <gating:coordinate data-type:value="234274.8704318937" />
               </gating:vertex>
               <gating:vertex>
                 <gating:coordinate data-type:value="237541.4886731392" />
                 <gating:coordinate data-type:value="208147.561461794" />
               </gating:vertex>
               <gating:vertex>
                 <gating:coordinate data-type:value="240086.5760517799" />
                 <gating:coordinate data-type:value="170698.4186046512" />
               </gating:vertex>
               <gating:vertex>
                 <gating:coordinate data-type:value="223967.6893203883" />
                 <gating:coordinate data-type:value="117572.8903654485" />
               </gating:vertex>
               <gating:vertex>
                 <gating:coordinate data-type:value="165430.6796116505" />
                 <gating:coordinate data-type:value="59221.9003322259" />
               </gating:vertex>
               <gating:vertex>
                 <gating:coordinate data-type:value="117074.0194174757" />
                 <gating:coordinate data-type:value="34836.4119601329" />
               </gating:vertex>
               <gating:vertex>
                 <gating:coordinate data-type:value="83139.5210355987" />
                 <gating:coordinate data-type:value="34836.4119601329" />
               </gating:vertex>
             </gating:PolygonGate>
           </Gate>
           <Subpopulations>
             <Population name="Single Cells"  annotation=""  owningGroup="All Samples"  expanded="1"  sortPriority="10"  count="19292" >
               <Graph smoothing="1"  backColor="#ffffff"  foreColor="#000000"  type="Density"  fast="1"  rowCount="0" >
                 <Axis dimension="x"  name="SSC-W"  label=""  auto="auto" />
                 <Axis dimension="y"  name="SSC-H"  label=""  auto="auto" />
                 <GraphSettings level="5%"  smoothingHighResolution="1"  contourHighResolution="1"  histogramSmoothingCount="0"  graphResolution="256"  showOutliers="1"  drawLargeDots="0"  dotsToDraw="8000"  tint="le.chartfill.tinted.40"  lineWeight="le.lineweight.normal"  lineStyle="le.linestyle.solid" />
                 <GraphEnvironment showGrid="0"  showAxes="tnlTNL"  showGates="1"  showFreqOnPlots="1"  showGateNameOnPlots="1"  showMedians="0"  showUncomped="0"  addEventParam="0"  lastYAxisName="" >
                   <TextTraits font="SansSerif"  size="12"  name="Labels"  style="plain"  color="#000000"  background="#00ffffff"  just="left" />
                   <TextTraits font="SansSerif"  size="12"  name="LayoutGates"  style="plain"  color="#000000"  background="#00ffffff"  just="left" />
                   <TextTraits font="SansSerif"  size="10"  name="Numbers"  style="plain"  color="#000000"  background="#00ffffff"  just="left" />
                   <TextTraits font="SansSerif"  size="10"  name="Legend"  style="plain"  color="#000000"  background="#00ffffff"  just="left" />
                   <WindowPosition x="392"  y="99"  width="461"  height="707"  displayed="0"  panelState="+--" />
                 </GraphEnvironment>
               </Graph>
               <Gate gating:id="ID1245831843"  gating:parent_id="ID1144410625" >
                 <gating:PolygonGate eventsInside="1"  annoOffsetX="151"  annoOffsetY="141"  tint="#000000"  isTinted="0"  lineWeight="Normal"  userDefined="1"  quadId="-1"  gateResolution="256" >
                   <gating:dimension>
                    <data-type:fcs-dimension data-type:name="FSC-A" />
                   </gating:dimension>
                   <gating:dimension>
                    <data-type:fcs-dimension data-type:name="FSC-W" />
                   </gating:dimension>
                   <gating:vertex>
                    <gating:coordinate data-type:value="68717.359223301" />
                    <gating:coordinate data-type:value="65536" />
                   </gating:vertex>
                   <gating:vertex>
                    <gating:coordinate data-type:value="226512.7766990291" />
                    <gating:coordinate data-type:value="146800.64" />
                   </gating:vertex>
                   <gating:vertex>
                    <gating:coordinate data-type:value="235844.7637540453" />
                    <gating:coordinate data-type:value="121460.0533333333" />
                   </gating:vertex>
                   <gating:vertex>
                    <gating:coordinate data-type:value="67868.996763754" />
                    <gating:coordinate data-type:value="47185.92" />
                   </gating:vertex>
                 </gating:PolygonGate>
               </Gate>
               <Subpopulations>
                 <Population name="Single Cells 2"  annotation=""  owningGroup="All Samples"  expanded="1"  sortPriority="10"  count="17677" >
                   <Graph smoothing="1"  backColor="#ffffff"  foreColor="#000000"  type="Density"  fast="1"  rowCount="0" >
                    <Axis dimension="x"  name="DAPI-A"  label=""  auto="auto" />
                    <Axis dimension="y"  name="mCherry-A"  label=""  auto="auto" />
                    <GraphSettings level="5%"  smoothingHighResolution="1"  contourHighResolution="1"  histogramSmoothingCount="0"  graphResolution="256"  showOutliers="1"  drawLargeDots="0"  dotsToDraw="8000"  tint="le.chartfill.tinted.40"  lineWeight="le.lineweight.normal"  lineStyle="le.linestyle.solid" />
                    <GraphEnvironment showGrid="0"  showAxes="tnlTNL"  showGates="1"  showFreqOnPlots="1"  showGateNameOnPlots="1"  showMedians="0"  showUncomped="0"  addEventParam="0"  lastYAxisName="" >
                    <TextTraits font="SansSerif"  size="12"  name="Labels"  style="plain"  color="#000000"  background="#00ffffff"  just="left" />
                    <TextTraits font="SansSerif"  size="12"  name="LayoutGates"  style="plain"  color="#000000"  background="#00ffffff"  just="left" />
                    <TextTraits font="SansSerif"  size="10"  name="Numbers"  style="plain"  color="#000000"  background="#00ffffff"  just="left" />
                    <TextTraits font="SansSerif"  size="10"  name="Legend"  style="plain"  color="#000000"  background="#00ffffff"  just="left" />
                    <WindowPosition x="392"  y="99"  width="461"  height="707"  displayed="0"  panelState="+--" />
                    </GraphEnvironment>
                   </Graph>
                   <Gate gating:id="ID730227051"  gating:parent_id="ID1245831843" >
                    <gating:PolygonGate eventsInside="1"  annoOffsetX="265"  annoOffsetY="144"  tint="#000000"  isTinted="0"  lineWeight="Normal"  userDefined="1"  quadId="-1"  gateResolution="256" >
                    <gating:dimension>
                    <data-type:fcs-dimension data-type:name="SSC-W" />
                    </gating:dimension>
                    <gating:dimension>
                    <data-type:fcs-dimension data-type:name="SSC-H" />
                    </gating:dimension>
                    <gating:vertex>
                    <gating:coordinate data-type:value="31389.4110032362" />
                    <gating:coordinate data-type:value="83012.2666666667" />
                    </gating:vertex>
                    <gating:vertex>
                    <gating:coordinate data-type:value="55143.5598705502" />
                    <gating:coordinate data-type:value="117964.8" />
                    </gating:vertex>
                    <gating:vertex>
                    <gating:coordinate data-type:value="83987.8834951456" />
                    <gating:coordinate data-type:value="128450.56" />
                    </gating:vertex>
                    <gating:vertex>
                    <gating:coordinate data-type:value="114528.9320388349" />
                    <gating:coordinate data-type:value="124081.4933333333" />
                    </gating:vertex>
                    <gating:vertex>
                    <gating:coordinate data-type:value="128102.7313915858" />
                    <gating:coordinate data-type:value="110974.2933333333" />
                    </gating:vertex>
                    <gating:vertex>
                    <gating:coordinate data-type:value="127254.3689320388" />
                    <gating:coordinate data-type:value="97867.0933333333" />
                    </gating:vertex>
                    <gating:vertex>
                    <gating:coordinate data-type:value="101803.4951456311" />
                    <gating:coordinate data-type:value="82138.4533333333" />
                    </gating:vertex>
                    <gating:vertex>
                    <gating:coordinate data-type:value="63627.1844660194" />
                    <gating:coordinate data-type:value="73400.32" />
                    </gating:vertex>
                    <gating:vertex>
                    <gating:coordinate data-type:value="39024.6731391586" />
                    <gating:coordinate data-type:value="71652.6933333333" />
                    </gating:vertex>
                    </gating:PolygonGate>
                   </Gate>
                   <Subpopulations>
                    <Population name="Q1: DAPI-A- , mCherry-A+"  annotation=""  owningGroup="All Samples"  expanded="1"  sortPriority="10"  count="132" >
                    <Graph smoothing="1"  backColor="#ffffff"  foreColor="#000000"  type="Density"  fast="1"  rowCount="0" >
                    <Axis dimension="x"  name="DAPI-A"  label=""  auto="auto" />
                    <Axis dimension="y"  name="mCherry-A"  label=""  auto="auto" />
                    <GraphSettings level="5%"  smoothingHighResolution="1"  contourHighResolution="1"  histogramSmoothingCount="0"  graphResolution="256"  showOutliers="1"  drawLargeDots="0"  dotsToDraw="8000"  tint="le.chartfill.tinted.40"  lineWeight="le.lineweight.normal"  lineStyle="le.linestyle.solid" />
                    <GraphEnvironment showGrid="0"  showAxes="tnlTNL"  showGates="1"  showFreqOnPlots="1"  showGateNameOnPlots="1"  showMedians="0"  showUncomped="0"  addEventParam="0"  lastYAxisName="" >
                    <TextTraits font="SansSerif"  size="12"  name="Labels"  style="plain"  color="#000000"  background="#00ffffff"  just="left" />
                    <TextTraits font="SansSerif"  size="12"  name="LayoutGates"  style="plain"  color="#000000"  background="#00ffffff"  just="left" />
                    <TextTraits font="SansSerif"  size="10"  name="Numbers"  style="plain"  color="#000000"  background="#00ffffff"  just="left" />
                    <TextTraits font="SansSerif"  size="10"  name="Legend"  style="plain"  color="#000000"  background="#00ffffff"  just="left" />
                    <WindowPosition x="392"  y="99"  width="461"  height="707"  displayed="1"  panelState="+--" />
                    </GraphEnvironment>
                    </Graph>
                    <Gate gating:id="ID57003552"  gating:parent_id="ID730227051" >
                    <gating:RectangleGate eventsInside="1"  annoOffsetX="0"  annoOffsetY="0"  tint="#000000"  isTinted="0"  lineWeight="Normal"  userDefined="1"  percentX="0"  percentY="0" >
                    <gating:dimension gating:max="3222.0973308590847" >
                    <data-type:fcs-dimension data-type:name="DAPI-A" />
                    </gating:dimension>
                    <gating:dimension gating:min="1299.7983768945255" >
                    <data-type:fcs-dimension data-type:name="mCherry-A" />
                    </gating:dimension>
                    </gating:RectangleGate>
                    </Gate>
                    </Population>
                    <Population name="Q2: DAPI-A+ , mCherry-A+"  annotation=""  owningGroup="All Samples"  expanded="1"  sortPriority="10"  count="1" >
                    <Graph smoothing="1"  backColor="#ffffff"  foreColor="#000000"  type="Density"  fast="1"  rowCount="0" >
                    <Axis dimension="x"  name="DAPI-A"  label=""  auto="auto" />
                    <Axis dimension="y"  name="mCherry-A"  label=""  auto="auto" />
                    <GraphSettings level="5%"  smoothingHighResolution="1"  contourHighResolution="1"  histogramSmoothingCount="0"  graphResolution="256"  showOutliers="1"  drawLargeDots="0"  dotsToDraw="8000"  tint="le.chartfill.tinted.40"  lineWeight="le.lineweight.normal"  lineStyle="le.linestyle.solid" />
                    <GraphEnvironment showGrid="0"  showAxes="tnlTNL"  showGates="1"  showFreqOnPlots="1"  showGateNameOnPlots="1"  showMedians="0"  showUncomped="0"  addEventParam="0"  lastYAxisName="" >
                    <TextTraits font="SansSerif"  size="12"  name="Labels"  style="plain"  color="#000000"  background="#00ffffff"  just="left" />
                    <TextTraits font="SansSerif"  size="12"  name="LayoutGates"  style="plain"  color="#000000"  background="#00ffffff"  just="left" />
                    <TextTraits font="SansSerif"  size="10"  name="Numbers"  style="plain"  color="#000000"  background="#00ffffff"  just="left" />
                    <TextTraits font="SansSerif"  size="10"  name="Legend"  style="plain"  color="#000000"  background="#00ffffff"  just="left" />
                    <WindowPosition x="392"  y="99"  width="461"  height="707"  displayed="1"  panelState="+--" />
                    </GraphEnvironment>
                    </Graph>
                    <Gate gating:id="ID280991902"  gating:parent_id="ID730227051" >
                    <gating:RectangleGate eventsInside="1"  annoOffsetX="0"  annoOffsetY="0"  tint="#000000"  isTinted="0"  lineWeight="Normal"  userDefined="1"  percentX="0"  percentY="0" >
                    <gating:dimension gating:min="3222.0973308590847" >
                    <data-type:fcs-dimension data-type:name="DAPI-A" />
                    </gating:dimension>
                    <gating:dimension gating:min="1299.7983768945255" >
                    <data-type:fcs-dimension data-type:name="mCherry-A" />
                    </gating:dimension>
                    </gating:RectangleGate>
                    </Gate>
                    </Population>
                    <Population name="Q3: DAPI-A+ , mCherry-A-"  annotation=""  owningGroup="All Samples"  expanded="1"  sortPriority="10"  count="311" >
                    <Graph smoothing="1"  backColor="#ffffff"  foreColor="#000000"  type="Density"  fast="1"  rowCount="0" >
                    <Axis dimension="x"  name="DAPI-A"  label=""  auto="auto" />
                    <Axis dimension="y"  name="mCherry-A"  label=""  auto="auto" />
                    <GraphSettings level="5%"  smoothingHighResolution="1"  contourHighResolution="1"  histogramSmoothingCount="0"  graphResolution="256"  showOutliers="1"  drawLargeDots="0"  dotsToDraw="8000"  tint="le.chartfill.tinted.40"  lineWeight="le.lineweight.normal"  lineStyle="le.linestyle.solid" />
                    <GraphEnvironment showGrid="0"  showAxes="tnlTNL"  showGates="1"  showFreqOnPlots="1"  showGateNameOnPlots="1"  showMedians="0"  showUncomped="0"  addEventParam="0"  lastYAxisName="" >
                    <TextTraits font="SansSerif"  size="12"  name="Labels"  style="plain"  color="#000000"  background="#00ffffff"  just="left" />
                    <TextTraits font="SansSerif"  size="12"  name="LayoutGates"  style="plain"  color="#000000"  background="#00ffffff"  just="left" />
                    <TextTraits font="SansSerif"  size="10"  name="Numbers"  style="plain"  color="#000000"  background="#00ffffff"  just="left" />
                    <TextTraits font="SansSerif"  size="10"  name="Legend"  style="plain"  color="#000000"  background="#00ffffff"  just="left" />
                    <WindowPosition x="392"  y="99"  width="461"  height="707"  displayed="1"  panelState="+--" />
                    </GraphEnvironment>
                    </Graph>
                    <Gate gating:id="ID314357161"  gating:parent_id="ID730227051" >
                    <gating:RectangleGate eventsInside="1"  annoOffsetX="0"  annoOffsetY="0"  tint="#000000"  isTinted="0"  lineWeight="Normal"  userDefined="1"  percentX="0"  percentY="0" >
                    <gating:dimension gating:min="3222.0973308590847" >
                    <data-type:fcs-dimension data-type:name="DAPI-A" />
                    </gating:dimension>
                    <gating:dimension gating:max="1299.7983768945255" >
                    <data-type:fcs-dimension data-type:name="mCherry-A" />
                    </gating:dimension>
                    </gating:RectangleGate>
                    </Gate>
                    </Population>
                    <Population name="Q4: DAPI-A- , mCherry-A-"  annotation=""  owningGroup="All Samples"  expanded="1"  sortPriority="10"  count="17233" >
                    <Graph smoothing="1"  backColor="#ffffff"  foreColor="#000000"  type="Density"  fast="1"  rowCount="0" >
                    <Axis dimension="x"  name="DAPI-A"  label=""  auto="auto" />
                    <Axis dimension="y"  name="mCherry-A"  label=""  auto="auto" />
                    <GraphSettings level="5%"  smoothingHighResolution="1"  contourHighResolution="1"  histogramSmoothingCount="0"  graphResolution="256"  showOutliers="1"  drawLargeDots="0"  dotsToDraw="8000"  tint="le.chartfill.tinted.40"  lineWeight="le.lineweight.normal"  lineStyle="le.linestyle.solid" />
                    <GraphEnvironment showGrid="0"  showAxes="tnlTNL"  showGates="1"  showFreqOnPlots="1"  showGateNameOnPlots="1"  showMedians="0"  showUncomped="0"  addEventParam="0"  lastYAxisName="" >
                    <TextTraits font="SansSerif"  size="12"  name="Labels"  style="plain"  color="#000000"  background="#00ffffff"  just="left" />
                    <TextTraits font="SansSerif"  size="12"  name="LayoutGates"  style="plain"  color="#000000"  background="#00ffffff"  just="left" />
                    <TextTraits font="SansSerif"  size="10"  name="Numbers"  style="plain"  color="#000000"  background="#00ffffff"  just="left" />
                    <TextTraits font="SansSerif"  size="10"  name="Legend"  style="plain"  color="#000000"  background="#00ffffff"  just="left" />
                    <WindowPosition x="392"  y="99"  width="461"  height="707"  displayed="1"  panelState="+--" />
                    </GraphEnvironment>
                    </Graph>
                    <Gate gating:id="ID591033307"  gating:parent_id="ID730227051" >
                    <gating:RectangleGate eventsInside="1"  annoOffsetX="0"  annoOffsetY="0"  tint="#000000"  isTinted="0"  lineWeight="Normal"  userDefined="1"  percentX="0"  percentY="0" >
                    <gating:dimension gating:max="3222.0973308590847" >
                    <data-type:fcs-dimension data-type:name="DAPI-A" />
                    </gating:dimension>
                    <gating:dimension gating:max="1299.7983768945255" >
                    <data-type:fcs-dimension data-type:name="mCherry-A" />
                    </gating:dimension>
                    </gating:RectangleGate>
                    </Gate>
                    </Population>
                   </Subpopulations>
                 </Population>
               </Subpopulations>
             </Population>
           </Subpopulations>
         </Population>
       </Subpopulations>
       <Group name="All Samples"  live="1"  role="ws.group.dlog.test"  key=""  synchronized="0"  foreground="#000000"  fontStyle="bold" >
         <Criteria/>
         <SampleRefs>
           <SampleRef sampleID="1" />
           <SampleRef sampleID="2" />
         </SampleRefs>
         <Keywords/>
       </Group>
     </GroupNode>
     <GroupNode name="Compensation"  annotation=""  owningGroup="Compensation"  expanded="1"  sortPriority="10"  count="-1" >
       <Graph smoothing="0"  backColor="#ffffff"  foreColor="#000000"  type="Pseudocolor"  fast="1"  rowCount="0" >
         <Axis dimension="x"  name=""  label=""  auto="auto" />
         <Axis dimension="y"  name=""  label=""  auto="auto" />
         <GraphSettings level="5%"  smoothingHighResolution="1"  contourHighResolution="1"  histogramSmoothingCount="0"  graphResolution="256"  showOutliers="0"  drawLargeDots="0"  dotsToDraw="8000"  tint="le.chartfill.tinted.40"  lineWeight="le.lineweight.normal"  lineStyle="le.linestyle.solid" />
         <GraphEnvironment showGrid="0"  showAxes="tnlTNL"  showGates="1"  showFreqOnPlots="1"  showGateNameOnPlots="1"  showMedians="0"  showUncomped="0"  addEventParam="0"  lastYAxisName="" >
           <TextTraits font="SansSerif"  size="12"  name="Labels"  style="plain"  color="#000000"  background="#00ffffff"  just="left" />
           <TextTraits font="SansSerif"  size="12"  name="LayoutGates"  style="plain"  color="#000000"  background="#00ffffff"  just="left" />
           <TextTraits font="SansSerif"  size="10"  name="Numbers"  style="plain"  color="#000000"  background="#00ffffff"  just="left" />
           <TextTraits font="SansSerif"  size="10"  name="Legend"  style="plain"  color="#000000"  background="#00ffffff"  just="left" />
         </GraphEnvironment>
       </Graph>
       <Group name="Compensation"  live="1"  role="ws.group.dlog.compensation"  key=""  synchronized="0"  foreground="#ff00ff"  fontStyle="bold" >
         <Criteria>
           <Criterion connector="And"  keyword="$FIL"  function="Contains"  value="comp" />
           <Criterion connector="Or"  keyword="$FIL"  function="Contains"  value="unstained" />
         </Criteria>
         <Keywords/>
       </Group>
     </GroupNode>
   </Groups>
   <SampleList>
     <Sample>
       <DataSet uri="file:/C:/Users/borja.gomezramos/Desktop/Borja/Experiments/2022/Exp.%20102/20220228_FC_HFFTH_D30_sort_CUTandTag/Cells_HFF.fcs"  sampleID="1" />
       <Transformations>
         <transforms:linear transforms:minRange="0"  transforms:maxRange="64"  gain="1" >
           <data-type:parameter data-type:name="Time" />
         </transforms:linear>
         <transforms:linear transforms:minRange="0"  transforms:maxRange="262144"  gain="1" >
           <data-type:parameter data-type:name="FSC-A" />
         </transforms:linear>
         <transforms:linear transforms:minRange="0"  transforms:maxRange="262144"  gain="1" >
           <data-type:parameter data-type:name="FSC-H" />
         </transforms:linear>
         <transforms:linear transforms:minRange="0"  transforms:maxRange="262144"  gain="1" >
           <data-type:parameter data-type:name="FSC-W" />
         </transforms:linear>
         <transforms:linear transforms:minRange="0"  transforms:maxRange="262144"  gain="1" >
           <data-type:parameter data-type:name="SSC-A" />
         </transforms:linear>
         <transforms:linear transforms:minRange="0"  transforms:maxRange="262144"  gain="1" >
           <data-type:parameter data-type:name="SSC-H" />
         </transforms:linear>
         <transforms:linear transforms:minRange="0"  transforms:maxRange="262144"  gain="1" >
           <data-type:parameter data-type:name="SSC-W" />
         </transforms:linear>
         <transforms:biex transforms:length="256"  transforms:maxRange="262144"  transforms:neg="0"  transforms:width="-100"  transforms:pos="4.418539922" >
           <data-type:parameter data-type:name="FITC-A" />
         </transforms:biex>
         <transforms:biex transforms:length="256"  transforms:maxRange="262144"  transforms:neg="0"  transforms:width="-100"  transforms:pos="4.418539922" >
           <data-type:parameter data-type:name="PerCP-Cy5-5-A" />
         </transforms:biex>
         <transforms:biex transforms:length="256"  transforms:maxRange="262144"  transforms:neg="0"  transforms:width="-100"  transforms:pos="4.418539922" >
           <data-type:parameter data-type:name="PE-A" />
         </transforms:biex>
         <transforms:biex transforms:length="256"  transforms:maxRange="262144"  transforms:neg="0"  transforms:width="-100"  transforms:pos="4.418539922" >
           <data-type:parameter data-type:name="mCherry-A" />
         </transforms:biex>
         <transforms:biex transforms:length="256"  transforms:maxRange="262144"  transforms:neg="0"  transforms:width="-100"  transforms:pos="4.418539922" >
           <data-type:parameter data-type:name="PE-Cy5-A" />
         </transforms:biex>
         <transforms:biex transforms:length="256"  transforms:maxRange="262144"  transforms:neg="0"  transforms:width="-100"  transforms:pos="4.418539922" >
           <data-type:parameter data-type:name="PE-Alexa Fluor 700-A" />
         </transforms:biex>
         <transforms:biex transforms:length="256"  transforms:maxRange="262144"  transforms:neg="0"  transforms:width="-100"  transforms:pos="4.418539922" >
           <data-type:parameter data-type:name="PE-Cy7-A" />
         </transforms:biex>
         <transforms:biex transforms:length="256"  transforms:maxRange="262144"  transforms:neg="0"  transforms:width="-100"  transforms:pos="4.418539922" >
           <data-type:parameter data-type:name="APC-A" />
         </transforms:biex>
         <transforms:biex transforms:length="256"  transforms:maxRange="262144"  transforms:neg="0"  transforms:width="-100"  transforms:pos="4.418539922" >
           <data-type:parameter data-type:name="Alexa Fluor 700-A" />
         </transforms:biex>
         <transforms:biex transforms:length="256"  transforms:maxRange="262144"  transforms:neg="0"  transforms:width="-100"  transforms:pos="4.418539922" >
           <data-type:parameter data-type:name="APC-Cy7-A" />
         </transforms:biex>
         <transforms:biex transforms:length="256"  transforms:maxRange="262144"  transforms:neg="0"  transforms:width="-100"  transforms:pos="4.418539922" >
           <data-type:parameter data-type:name="DAPI-A" />
         </transforms:biex>
         <transforms:biex transforms:length="256"  transforms:maxRange="262144"  transforms:neg="0"  transforms:width="-100"  transforms:pos="4.418539922" >
           <data-type:parameter data-type:name="AmCyan-A" />
         </transforms:biex>
         <transforms:biex transforms:length="256"  transforms:maxRange="262144"  transforms:neg="0"  transforms:width="-100"  transforms:pos="4.418539922" >
           <data-type:parameter data-type:name="Qdot 605-A" />
         </transforms:biex>
       </Transformations>
       <Keywords>
         <Keyword name="CST REGULATORY STATUS"  value="RUO Performance Check" />
         <Keyword name="CST PERFORMANCE EXPIRED"  value="2020-09-24T10:35:46+02:00" />
         <Keyword name="CST BEADS EXPIRED"  value="True" />
         <Keyword name="CST BASELINE DATE"  value="2020-08-25T11:06:50+02:00" />
         <Keyword name="CST SETUP DATE"  value="2020-09-23T10:35:46+02:00" />
         <Keyword name="CYTOMETER CONFIG CREATE DATE"  value="2014-06-20T18:59:12+02:00" />
         <Keyword name="CYTOMETER CONFIG NAME"  value="LCSB 85 45 488, 561, 633, 405 (3-5-3-3)" />
         <Keyword name="CST BEADS LOT ID"  value="82169" />
         <Keyword name="CST SETUP STATUS"  value="SUCCESS" />
         <Keyword name="P20MS"  value="0" />
         <Keyword name="P20BS"  value="-1" />
         <Keyword name="P20DISPLAY"  value="LOG" />
         <Keyword name="$P20G"  value="1.0" />
         <Keyword name="$P20V"  value="636" />
         <Keyword name="$P20E"  value="0,0" />
         <Keyword name="$P20B"  value="32" />
         <Keyword name="$P20R"  value="262144" />
         <Keyword name="$P20N"  value="Qdot 605-A" />
         <Keyword name="P19MS"  value="0" />
         <Keyword name="P19BS"  value="-1" />
         <Keyword name="P19DISPLAY"  value="LOG" />
         <Keyword name="$P19G"  value="1.0" />
         <Keyword name="$P19V"  value="427" />
         <Keyword name="$P19E"  value="0,0" />
         <Keyword name="$P19B"  value="32" />
         <Keyword name="$P19R"  value="262144" />
         <Keyword name="$P19N"  value="AmCyan-A" />
         <Keyword name="P18MS"  value="0" />
         <Keyword name="P18BS"  value="-1" />
         <Keyword name="P18DISPLAY"  value="LOG" />
         <Keyword name="$P18G"  value="1.0" />
         <Keyword name="$P18V"  value="380" />
         <Keyword name="$P18E"  value="0,0" />
         <Keyword name="$P18B"  value="32" />
         <Keyword name="$P18R"  value="262144" />
         <Keyword name="$P18N"  value="DAPI-A" />
         <Keyword name="P17MS"  value="0" />
         <Keyword name="P17BS"  value="-1" />
         <Keyword name="P17DISPLAY"  value="LOG" />
         <Keyword name="$P17G"  value="1.0" />
         <Keyword name="$P17V"  value="435" />
         <Keyword name="$P17E"  value="0,0" />
         <Keyword name="$P17B"  value="32" />
         <Keyword name="$P17R"  value="262144" />
         <Keyword name="$P17N"  value="APC-Cy7-A" />
         <Keyword name="P16MS"  value="0" />
         <Keyword name="P16BS"  value="-1" />
         <Keyword name="P16DISPLAY"  value="LOG" />
         <Keyword name="$P16G"  value="1.0" />
         <Keyword name="$P16V"  value="509" />
         <Keyword name="$P16E"  value="0,0" />
         <Keyword name="$P16B"  value="32" />
         <Keyword name="$P16R"  value="262144" />
         <Keyword name="$P16N"  value="Alexa Fluor 700-A" />
         <Keyword name="P15MS"  value="0" />
         <Keyword name="P15BS"  value="-1" />
         <Keyword name="P15DISPLAY"  value="LOG" />
         <Keyword name="$P15G"  value="1.0" />
         <Keyword name="$P15V"  value="518" />
         <Keyword name="$P15E"  value="0,0" />
         <Keyword name="$P15B"  value="32" />
         <Keyword name="$P15R"  value="262144" />
         <Keyword name="$P15N"  value="APC-A" />
         <Keyword name="P14MS"  value="0" />
         <Keyword name="P14BS"  value="-1" />
         <Keyword name="P14DISPLAY"  value="LOG" />
         <Keyword name="$P14G"  value="1.0" />
         <Keyword name="$P14V"  value="403" />
         <Keyword name="$P14E"  value="0,0" />
         <Keyword name="$P14B"  value="32" />
         <Keyword name="$P14R"  value="262144" />
         <Keyword name="$P14N"  value="PE-Cy7-A" />
         <Keyword name="P13MS"  value="0" />
         <Keyword name="P13BS"  value="-1" />
         <Keyword name="P13DISPLAY"  value="LOG" />
         <Keyword name="$P13G"  value="1.0" />
         <Keyword name="$P13V"  value="440" />
         <Keyword name="$P13E"  value="0,0" />
         <Keyword name="$P13B"  value="32" />
         <Keyword name="$P13R"  value="262144" />
         <Keyword name="$P13N"  value="PE-Alexa Fluor 700-A" />
         <Keyword name="P12MS"  value="0" />
         <Keyword name="P12BS"  value="-1" />
         <Keyword name="P12DISPLAY"  value="LOG" />
         <Keyword name="$P12G"  value="1.0" />
         <Keyword name="$P12V"  value="541" />
         <Keyword name="$P12E"  value="0,0" />
         <Keyword name="$P12B"  value="32" />
         <Keyword name="$P12R"  value="262144" />
         <Keyword name="$P12N"  value="PE-Cy5-A" />
         <Keyword name="P11MS"  value="0" />
         <Keyword name="P11BS"  value="-1" />
         <Keyword name="P11DISPLAY"  value="LOG" />
         <Keyword name="$P11G"  value="1.0" />
         <Keyword name="$P11V"  value="523" />
         <Keyword name="$P11E"  value="0,0" />
         <Keyword name="$P11B"  value="32" />
         <Keyword name="$P11R"  value="262144" />
         <Keyword name="$P11N"  value="mCherry-A" />
         <Keyword name="P10MS"  value="0" />
         <Keyword name="P10BS"  value="-1" />
         <Keyword name="P10DISPLAY"  value="LOG" />
         <Keyword name="$P10G"  value="1.0" />
         <Keyword name="$P10V"  value="437" />
         <Keyword name="$P10E"  value="0,0" />
         <Keyword name="$P10B"  value="32" />
         <Keyword name="$P10R"  value="262144" />
         <Keyword name="$P10N"  value="PE-A" />
         <Keyword name="P9MS"  value="0" />
         <Keyword name="P9BS"  value="-1" />
         <Keyword name="P9DISPLAY"  value="LOG" />
         <Keyword name="$P9G"  value="1.0" />
         <Keyword name="$P9V"  value="623" />
         <Keyword name="$P9E"  value="0,0" />
         <Keyword name="$P9B"  value="32" />
         <Keyword name="$P9R"  value="262144" />
         <Keyword name="$P9N"  value="PerCP-Cy5-5-A" />
         <Keyword name="P8MS"  value="0" />
         <Keyword name="P8BS"  value="-1" />
         <Keyword name="P8DISPLAY"  value="LOG" />
         <Keyword name="$P8G"  value="1.0" />
         <Keyword name="$P8V"  value="390" />
         <Keyword name="$P8E"  value="0,0" />
         <Keyword name="$P8B"  value="32" />
         <Keyword name="$P8R"  value="262144" />
         <Keyword name="$P8N"  value="FITC-A" />
         <Keyword name="P7MS"  value="0" />
         <Keyword name="P7BS"  value="-1" />
         <Keyword name="$P7G"  value="1.0" />
         <Keyword name="$P7V"  value="373" />
         <Keyword name="$P7E"  value="0,0" />
         <Keyword name="$P7B"  value="32" />
         <Keyword name="$P7R"  value="262144" />
         <Keyword name="$P7N"  value="SSC-W" />
         <Keyword name="P6MS"  value="0" />
         <Keyword name="P6BS"  value="-1" />
         <Keyword name="P6DISPLAY"  value="LIN" />
         <Keyword name="$P6G"  value="1.0" />
         <Keyword name="$P6V"  value="373" />
         <Keyword name="$P6E"  value="0,0" />
         <Keyword name="$P6B"  value="32" />
         <Keyword name="$P6R"  value="262144" />
         <Keyword name="$P6N"  value="SSC-H" />
         <Keyword name="P5MS"  value="0" />
         <Keyword name="P5BS"  value="-1" />
         <Keyword name="P5DISPLAY"  value="LIN" />
         <Keyword name="$P5G"  value="1.0" />
         <Keyword name="$P5V"  value="373" />
         <Keyword name="$P5E"  value="0,0" />
         <Keyword name="$P5B"  value="32" />
         <Keyword name="$P5R"  value="262144" />
         <Keyword name="$P5N"  value="SSC-A" />
         <Keyword name="P4MS"  value="0" />
         <Keyword name="P4BS"  value="-1" />
         <Keyword name="$P4G"  value="1.0" />
         <Keyword name="$P4V"  value="14" />
         <Keyword name="$P4E"  value="0,0" />
         <Keyword name="$P4B"  value="32" />
         <Keyword name="$P4R"  value="262144" />
         <Keyword name="$P4N"  value="FSC-W" />
         <Keyword name="P3MS"  value="0" />
         <Keyword name="P3BS"  value="-1" />
         <Keyword name="P3DISPLAY"  value="LIN" />
         <Keyword name="$P3G"  value="1.0" />
         <Keyword name="$P3V"  value="14" />
         <Keyword name="$P3E"  value="0,0" />
         <Keyword name="$P3B"  value="32" />
         <Keyword name="$P3R"  value="262144" />
         <Keyword name="$P3N"  value="FSC-H" />
         <Keyword name="P2MS"  value="0" />
         <Keyword name="P2BS"  value="-1" />
         <Keyword name="P2DISPLAY"  value="LIN" />
         <Keyword name="$P2G"  value="1.0" />
         <Keyword name="$P2V"  value="14" />
         <Keyword name="$P2E"  value="0,0" />
         <Keyword name="$P2B"  value="32" />
         <Keyword name="$P2R"  value="262144" />
         <Keyword name="$P2N"  value="FSC-A" />
         <Keyword name="P1MS"  value="0" />
         <Keyword name="P1BS"  value="0" />
         <Keyword name="$P1G"  value="1.0" />
         <Keyword name="$P1E"  value="0,0" />
         <Keyword name="$P1B"  value="32" />
         <Keyword name="$P1R"  value="64" />
         <Keyword name="$P1N"  value="Time" />
         <Keyword name="THRESHOLD"  value="FSC,5000" />
         <Keyword name="APPLY COMPENSATION"  value="TRUE" />
         <Keyword name="SPILL"  value="13,FITC-A,PerCP-Cy5-5-A,PE-A,mCherry-A,PE-Cy5-A,PE-Alexa Fluor 700-A,PE-Cy7-A,APC-A,Alexa Fluor 700-A,APC-Cy7-A,DAPI-A,AmCyan-A,Qdot 605-A,1,0,0,0,0,0,0,0,0,0,0,0,0,0,1,0,0,0,0,0,0,0,0,0,0,0,0,0,1,0,0,0,0,0,0,0,0,0,0,0,0,0,1,0,0,0,0,0,0,0,0,0,0,0,0,0,1,0,0,0,0,0,0,0,0,0,0,0,0,0,1,0,0,0,0,0,0,0,0,0,0,0,0,0,1,0,0,0,0,0,0,0,0,0,0,0,0,0,1,0,0,0,0,0,0,0,0,0,0,0,0,0,1,0,0,0,0,0,0,0,0,0,0,0,0,0,1,0,0,0,0,0,0,0,0,0,0,0,0,0,1,0,0,0,0,0,0,0,0,0,0,0,0,0,1,0,0,0,0,0,0,0,0,0,0,0,0,0,1" />
         <Keyword name="$TIMESTEP"  value="0.01" />
         <Keyword name="$INST"  value=" " />
         <Keyword name="AUTOBS"  value="TRUE" />
         <Keyword name="FSC ASF"  value="0.89" />
         <Keyword name="EXPORT TIME"  value="28-FEB-2022-14:42:25" />
         <Keyword name="EXPORT USER NAME"  value="lcsbCEN" />
         <Keyword name="WINDOW EXTENSION"  value="0.00" />
         <Keyword name="SETTINGS"  value="Cytometer" />
         <Keyword name="$ETIM"  value="14:43:12" />
         <Keyword name="$BTIM"  value="14:42:25" />
         <Keyword name="$DATE"  value="28-FEB-2022" />
         <Keyword name="GUID"  value="6f0ffb88-9c41-45e8-8778-afdc9133f88d" />
         <Keyword name="EXPERIMENT NAME"  value="20220228_HFFTH_D30_sort_CUTandTag" />
         <Keyword name="$SRC"  value="Cells" />
         <Keyword name="TUBE NAME"  value="HFF" />
         <Keyword name="CREATOR"  value="BD FACSDiva Software Version 9.0.1" />
         <Keyword name="$NEXTDATA"  value="0" />
         <Keyword name="$DATATYPE"  value="F" />
         <Keyword name="$BYTEORD"  value="4,3,2,1" />
         <Keyword name="$MODE"  value="L" />
         <Keyword name="$PAR"  value="20" />
         <Keyword name="$TOT"  value="0000000000000050000" />
         <Keyword name="$SYS"  value="Windows NT (unknown) 6.2" />
         <Keyword name="$FIL"  value="25485.fcs" />
         <Keyword name="$ENDDATA"  value="0000000000004003581" />
         <Keyword name="$BEGINDATA"  value="3582" />
         <Keyword name="$ENDSTEXT"  value="0" />
         <Keyword name="$BEGINSTEXT"  value="0" />
         <Keyword name="$ENDANALYSIS"  value="0" />
         <Keyword name="$BEGINANALYSIS"  value="0" />
         <Keyword name="FJ_FCS_VERSION"  value="3" />
         <Keyword name="$P1S"  value="" />
         <Keyword name="$P2S"  value="" />
         <Keyword name="$P3S"  value="" />
         <Keyword name="$P4S"  value="" />
         <Keyword name="$P5S"  value="" />
         <Keyword name="$P6S"  value="" />
         <Keyword name="$P7S"  value="" />
         <Keyword name="$P8S"  value="" />
         <Keyword name="$P9S"  value="" />
         <Keyword name="$P10S"  value="" />
         <Keyword name="$P11S"  value="" />
         <Keyword name="$P12S"  value="" />
         <Keyword name="$P13S"  value="" />
         <Keyword name="$P14S"  value="" />
         <Keyword name="$P15S"  value="" />
         <Keyword name="$P16S"  value="" />
         <Keyword name="$P17S"  value="" />
         <Keyword name="$P18S"  value="" />
         <Keyword name="$P19S"  value="" />
         <Keyword name="$P20S"  value="" />
       </Keywords>
       <SampleNode name="25485.fcs"  annotation=""  owningGroup=""  expanded="1"  sortPriority="10"  count="50000"  sampleID="1" >
         <Graph smoothing="1"  backColor="#ffffff"  foreColor="#000000"  type="Density"  fast="1"  rowCount="50000" >
           <Axis dimension="x"  name="FSC-A"  label=""  auto="auto" />
           <Axis dimension="y"  name="SSC-A"  label=""  auto="auto" />
           <GraphSettings level="5%"  smoothingHighResolution="1"  contourHighResolution="1"  histogramSmoothingCount="0"  graphResolution="256"  showOutliers="1"  drawLargeDots="0"  dotsToDraw="8000"  tint="le.chartfill.tinted.40"  lineWeight="le.lineweight.normal"  lineStyle="le.linestyle.solid" />
           <GraphEnvironment showGrid="0"  showAxes="tnlTNL"  showGates="1"  showFreqOnPlots="1"  showGateNameOnPlots="1"  showMedians="0"  showUncomped="0"  addEventParam="0"  lastYAxisName="" >
             <TextTraits font="SansSerif"  size="12"  name="Labels"  style="plain"  color="#000000"  background="#00ffffff"  just="left" />
             <TextTraits font="SansSerif"  size="12"  name="LayoutGates"  style="plain"  color="#000000"  background="#00ffffff"  just="left" />
             <TextTraits font="SansSerif"  size="10"  name="Numbers"  style="plain"  color="#000000"  background="#00ffffff"  just="left" />
             <TextTraits font="SansSerif"  size="10"  name="Legend"  style="plain"  color="#000000"  background="#00ffffff"  just="left" />
             <WindowPosition x="392"  y="99"  width="461"  height="707"  displayed="0"  panelState="+--" />
           </GraphEnvironment>
         </Graph>
         <Subpopulations>
           <Population name="Neurons"  annotation=""  owningGroup="All Samples"  expanded="1"  sortPriority="10"  count="22031" >
             <Graph smoothing="1"  backColor="#ffffff"  foreColor="#000000"  type="Density"  fast="1"  rowCount="50000" >
               <Axis dimension="x"  name="FSC-A"  label=""  auto="auto" />
               <Axis dimension="y"  name="FSC-W"  label=""  auto="auto" />
               <GraphSettings level="5%"  smoothingHighResolution="1"  contourHighResolution="1"  histogramSmoothingCount="0"  graphResolution="256"  showOutliers="1"  drawLargeDots="0"  dotsToDraw="8000"  tint="le.chartfill.tinted.40"  lineWeight="le.lineweight.normal"  lineStyle="le.linestyle.solid" />
               <GraphEnvironment showGrid="0"  showAxes="tnlTNL"  showGates="1"  showFreqOnPlots="1"  showGateNameOnPlots="1"  showMedians="0"  showUncomped="0"  addEventParam="0"  lastYAxisName="" >
                 <TextTraits font="SansSerif"  size="12"  name="Labels"  style="plain"  color="#000000"  background="#00ffffff"  just="left" />
                 <TextTraits font="SansSerif"  size="12"  name="LayoutGates"  style="plain"  color="#000000"  background="#00ffffff"  just="left" />
                 <TextTraits font="SansSerif"  size="10"  name="Numbers"  style="plain"  color="#000000"  background="#00ffffff"  just="left" />
                 <TextTraits font="SansSerif"  size="10"  name="Legend"  style="plain"  color="#000000"  background="#00ffffff"  just="left" />
                 <WindowPosition x="392"  y="99"  width="461"  height="707"  displayed="0"  panelState="+--" />
               </GraphEnvironment>
             </Graph>
             <Gate gating:id="ID2111289429" >
               <gating:PolygonGate eventsInside="1"  annoOffsetX="151"  annoOffsetY="177"  tint="#000000"  isTinted="0"  lineWeight="Normal"  userDefined="1"  quadId="-1"  gateResolution="256" >
                 <gating:dimension>
                   <data-type:fcs-dimension data-type:name="FSC-A" />
                 </gating:dimension>
                 <gating:dimension>
                   <data-type:fcs-dimension data-type:name="SSC-A" />
                 </gating:dimension>
                 <gating:vertex>
                   <gating:coordinate data-type:value="73807.5339805825" />
                   <gating:coordinate data-type:value="48770.976744186" />
                 </gating:vertex>
                 <gating:vertex>
                   <gating:coordinate data-type:value="79746.071197411" />
                   <gating:coordinate data-type:value="118443.8006644518" />
                 </gating:vertex>
                 <gating:vertex>
                   <gating:coordinate data-type:value="108590.3948220065" />
                   <gating:coordinate data-type:value="173311.1495016611" />
                 </gating:vertex>
                 <gating:vertex>
                   <gating:coordinate data-type:value="154401.9676375404" />
                   <gating:coordinate data-type:value="220340.3056478405" />
                 </gating:vertex>
                 <gating:vertex>
                   <gating:coordinate data-type:value="190033.1909385113" />
                   <gating:coordinate data-type:value="241242.1528239203" />
                 </gating:vertex>
                 <gating:vertex>
                   <gating:coordinate data-type:value="223967.6893203883" />
                   <gating:coordinate data-type:value="234274.8704318937" />
                 </gating:vertex>
                 <gating:vertex>
                   <gating:coordinate data-type:value="237541.4886731392" />
                   <gating:coordinate data-type:value="208147.561461794" />
                 </gating:vertex>
                 <gating:vertex>
                   <gating:coordinate data-type:value="240086.5760517799" />
                   <gating:coordinate data-type:value="170698.4186046512" />
                 </gating:vertex>
                 <gating:vertex>
                   <gating:coordinate data-type:value="223967.6893203883" />
                   <gating:coordinate data-type:value="117572.8903654485" />
                 </gating:vertex>
                 <gating:vertex>
                   <gating:coordinate data-type:value="165430.6796116505" />
                   <gating:coordinate data-type:value="59221.9003322259" />
                 </gating:vertex>
                 <gating:vertex>
                   <gating:coordinate data-type:value="117074.0194174757" />
                   <gating:coordinate data-type:value="34836.4119601329" />
                 </gating:vertex>
                 <gating:vertex>
                   <gating:coordinate data-type:value="83139.5210355987" />
                   <gating:coordinate data-type:value="34836.4119601329" />
                 </gating:vertex>
               </gating:PolygonGate>
             </Gate>
             <Subpopulations>
               <Population name="Single Cells"  annotation=""  owningGroup="All Samples"  expanded="1"  sortPriority="10"  count="19292" >
                 <Graph smoothing="1"  backColor="#ffffff"  foreColor="#000000"  type="Density"  fast="1"  rowCount="50000" >
                   <Axis dimension="x"  name="SSC-W"  label=""  auto="auto" />
                   <Axis dimension="y"  name="SSC-H"  label=""  auto="auto" />
                   <GraphSettings level="5%"  smoothingHighResolution="1"  contourHighResolution="1"  histogramSmoothingCount="0"  graphResolution="256"  showOutliers="1"  drawLargeDots="0"  dotsToDraw="8000"  tint="le.chartfill.tinted.40"  lineWeight="le.lineweight.normal"  lineStyle="le.linestyle.solid" />
                   <GraphEnvironment showGrid="0"  showAxes="tnlTNL"  showGates="1"  showFreqOnPlots="1"  showGateNameOnPlots="1"  showMedians="0"  showUncomped="0"  addEventParam="0"  lastYAxisName="" >
                    <TextTraits font="SansSerif"  size="12"  name="Labels"  style="plain"  color="#000000"  background="#00ffffff"  just="left" />
                    <TextTraits font="SansSerif"  size="12"  name="LayoutGates"  style="plain"  color="#000000"  background="#00ffffff"  just="left" />
                    <TextTraits font="SansSerif"  size="10"  name="Numbers"  style="plain"  color="#000000"  background="#00ffffff"  just="left" />
                    <TextTraits font="SansSerif"  size="10"  name="Legend"  style="plain"  color="#000000"  background="#00ffffff"  just="left" />
                    <WindowPosition x="392"  y="99"  width="461"  height="707"  displayed="0"  panelState="+--" />
                   </GraphEnvironment>
                 </Graph>
                 <Gate gating:id="ID1968255290"  gating:parent_id="ID2111289429" >
                   <gating:PolygonGate eventsInside="1"  annoOffsetX="151"  annoOffsetY="141"  tint="#000000"  isTinted="0"  lineWeight="Normal"  userDefined="1"  quadId="-1"  gateResolution="256" >
                    <gating:dimension>
                    <data-type:fcs-dimension data-type:name="FSC-A" />
                    </gating:dimension>
                    <gating:dimension>
                    <data-type:fcs-dimension data-type:name="FSC-W" />
                    </gating:dimension>
                    <gating:vertex>
                    <gating:coordinate data-type:value="68717.359223301" />
                    <gating:coordinate data-type:value="65536" />
                    </gating:vertex>
                    <gating:vertex>
                    <gating:coordinate data-type:value="226512.7766990291" />
                    <gating:coordinate data-type:value="146800.64" />
                    </gating:vertex>
                    <gating:vertex>
                    <gating:coordinate data-type:value="235844.7637540453" />
                    <gating:coordinate data-type:value="121460.0533333333" />
                    </gating:vertex>
                    <gating:vertex>
                    <gating:coordinate data-type:value="67868.996763754" />
                    <gating:coordinate data-type:value="47185.92" />
                    </gating:vertex>
                   </gating:PolygonGate>
                 </Gate>
                 <Subpopulations>
                   <Population name="Single Cells 2"  annotation=""  owningGroup="All Samples"  expanded="1"  sortPriority="10"  count="17677" >
                    <Graph smoothing="1"  backColor="#ffffff"  foreColor="#000000"  type="Density"  fast="1"  rowCount="50000" >
                    <Axis dimension="x"  name="DAPI-A"  label=""  auto="auto" />
                    <Axis dimension="y"  name="mCherry-A"  label=""  auto="auto" />
                    <GraphSettings level="5%"  smoothingHighResolution="1"  contourHighResolution="1"  histogramSmoothingCount="0"  graphResolution="256"  showOutliers="1"  drawLargeDots="0"  dotsToDraw="8000"  tint="le.chartfill.tinted.40"  lineWeight="le.lineweight.normal"  lineStyle="le.linestyle.solid" />
                    <GraphEnvironment showGrid="0"  showAxes="tnlTNL"  showGates="1"  showFreqOnPlots="1"  showGateNameOnPlots="1"  showMedians="0"  showUncomped="0"  addEventParam="0"  lastYAxisName="" >
                    <TextTraits font="SansSerif"  size="12"  name="Labels"  style="plain"  color="#000000"  background="#00ffffff"  just="left" />
                    <TextTraits font="SansSerif"  size="12"  name="LayoutGates"  style="plain"  color="#000000"  background="#00ffffff"  just="left" />
                    <TextTraits font="SansSerif"  size="10"  name="Numbers"  style="plain"  color="#000000"  background="#00ffffff"  just="left" />
                    <TextTraits font="SansSerif"  size="10"  name="Legend"  style="plain"  color="#000000"  background="#00ffffff"  just="left" />
                    <WindowPosition x="392"  y="99"  width="461"  height="707"  displayed="0"  panelState="+--" />
                    </GraphEnvironment>
                    </Graph>
                    <Gate gating:id="ID638408253"  gating:parent_id="ID1968255290" >
                    <gating:PolygonGate eventsInside="1"  annoOffsetX="265"  annoOffsetY="144"  tint="#000000"  isTinted="0"  lineWeight="Normal"  userDefined="1"  quadId="-1"  gateResolution="256" >
                    <gating:dimension>
                    <data-type:fcs-dimension data-type:name="SSC-W" />
                    </gating:dimension>
                    <gating:dimension>
                    <data-type:fcs-dimension data-type:name="SSC-H" />
                    </gating:dimension>
                    <gating:vertex>
                    <gating:coordinate data-type:value="31389.4110032362" />
                    <gating:coordinate data-type:value="83012.2666666667" />
                    </gating:vertex>
                    <gating:vertex>
                    <gating:coordinate data-type:value="55143.5598705502" />
                    <gating:coordinate data-type:value="117964.8" />
                    </gating:vertex>
                    <gating:vertex>
                    <gating:coordinate data-type:value="83987.8834951456" />
                    <gating:coordinate data-type:value="128450.56" />
                    </gating:vertex>
                    <gating:vertex>
                    <gating:coordinate data-type:value="114528.9320388349" />
                    <gating:coordinate data-type:value="124081.4933333333" />
                    </gating:vertex>
                    <gating:vertex>
                    <gating:coordinate data-type:value="128102.7313915858" />
                    <gating:coordinate data-type:value="110974.2933333333" />
                    </gating:vertex>
                    <gating:vertex>
                    <gating:coordinate data-type:value="127254.3689320388" />
                    <gating:coordinate data-type:value="97867.0933333333" />
                    </gating:vertex>
                    <gating:vertex>
                    <gating:coordinate data-type:value="101803.4951456311" />
                    <gating:coordinate data-type:value="82138.4533333333" />
                    </gating:vertex>
                    <gating:vertex>
                    <gating:coordinate data-type:value="63627.1844660194" />
                    <gating:coordinate data-type:value="73400.32" />
                    </gating:vertex>
                    <gating:vertex>
                    <gating:coordinate data-type:value="39024.6731391586" />
                    <gating:coordinate data-type:value="71652.6933333333" />
                    </gating:vertex>
                    </gating:PolygonGate>
                    </Gate>
                    <Subpopulations>
                    <Population name="Q1: DAPI-A- , mCherry-A+"  annotation=""  owningGroup="All Samples"  expanded="1"  sortPriority="10"  count="132" >
                    <Graph smoothing="1"  backColor="#ffffff"  foreColor="#000000"  type="Density"  fast="1"  rowCount="50000" >
                    <Axis dimension="x"  name="DAPI-A"  label=""  auto="auto" />
                    <Axis dimension="y"  name="mCherry-A"  label=""  auto="auto" />
                    <GraphSettings level="5%"  smoothingHighResolution="1"  contourHighResolution="1"  histogramSmoothingCount="0"  graphResolution="256"  showOutliers="1"  drawLargeDots="0"  dotsToDraw="8000"  tint="le.chartfill.tinted.40"  lineWeight="le.lineweight.normal"  lineStyle="le.linestyle.solid" />
                    <GraphEnvironment showGrid="0"  showAxes="tnlTNL"  showGates="1"  showFreqOnPlots="1"  showGateNameOnPlots="1"  showMedians="0"  showUncomped="0"  addEventParam="0"  lastYAxisName="" >
                    <TextTraits font="SansSerif"  size="12"  name="Labels"  style="plain"  color="#000000"  background="#00ffffff"  just="left" />
                    <TextTraits font="SansSerif"  size="12"  name="LayoutGates"  style="plain"  color="#000000"  background="#00ffffff"  just="left" />
                    <TextTraits font="SansSerif"  size="10"  name="Numbers"  style="plain"  color="#000000"  background="#00ffffff"  just="left" />
                    <TextTraits font="SansSerif"  size="10"  name="Legend"  style="plain"  color="#000000"  background="#00ffffff"  just="left" />
                    <WindowPosition x="392"  y="99"  width="461"  height="707"  displayed="1"  panelState="+--" />
                    </GraphEnvironment>
                    </Graph>
                    <Gate gating:id="ID1335772719"  gating:parent_id="ID638408253" >
                    <gating:RectangleGate eventsInside="1"  annoOffsetX="0"  annoOffsetY="0"  tint="#000000"  isTinted="0"  lineWeight="Normal"  userDefined="1"  percentX="0"  percentY="0" >
                    <gating:dimension gating:max="3222.0973308590847" >
                    <data-type:fcs-dimension data-type:name="DAPI-A" />
                    </gating:dimension>
                    <gating:dimension gating:min="1299.7983768945255" >
                    <data-type:fcs-dimension data-type:name="mCherry-A" />
                    </gating:dimension>
                    </gating:RectangleGate>
                    </Gate>
                    </Population>
                    <Population name="Q2: DAPI-A+ , mCherry-A+"  annotation=""  owningGroup="All Samples"  expanded="1"  sortPriority="10"  count="1" >
                    <Graph smoothing="1"  backColor="#ffffff"  foreColor="#000000"  type="Density"  fast="1"  rowCount="50000" >
                    <Axis dimension="x"  name="DAPI-A"  label=""  auto="auto" />
                    <Axis dimension="y"  name="mCherry-A"  label=""  auto="auto" />
                    <GraphSettings level="5%"  smoothingHighResolution="1"  contourHighResolution="1"  histogramSmoothingCount="0"  graphResolution="256"  showOutliers="1"  drawLargeDots="0"  dotsToDraw="8000"  tint="le.chartfill.tinted.40"  lineWeight="le.lineweight.normal"  lineStyle="le.linestyle.solid" />
                    <GraphEnvironment showGrid="0"  showAxes="tnlTNL"  showGates="1"  showFreqOnPlots="1"  showGateNameOnPlots="1"  showMedians="0"  showUncomped="0"  addEventParam="0"  lastYAxisName="" >
                    <TextTraits font="SansSerif"  size="12"  name="Labels"  style="plain"  color="#000000"  background="#00ffffff"  just="left" />
                    <TextTraits font="SansSerif"  size="12"  name="LayoutGates"  style="plain"  color="#000000"  background="#00ffffff"  just="left" />
                    <TextTraits font="SansSerif"  size="10"  name="Numbers"  style="plain"  color="#000000"  background="#00ffffff"  just="left" />
                    <TextTraits font="SansSerif"  size="10"  name="Legend"  style="plain"  color="#000000"  background="#00ffffff"  just="left" />
                    <WindowPosition x="392"  y="99"  width="461"  height="707"  displayed="1"  panelState="+--" />
                    </GraphEnvironment>
                    </Graph>
                    <Gate gating:id="ID538042495"  gating:parent_id="ID638408253" >
                    <gating:RectangleGate eventsInside="1"  annoOffsetX="0"  annoOffsetY="0"  tint="#000000"  isTinted="0"  lineWeight="Normal"  userDefined="1"  percentX="0"  percentY="0" >
                    <gating:dimension gating:min="3222.0973308590847" >
                    <data-type:fcs-dimension data-type:name="DAPI-A" />
                    </gating:dimension>
                    <gating:dimension gating:min="1299.7983768945255" >
                    <data-type:fcs-dimension data-type:name="mCherry-A" />
                    </gating:dimension>
                    </gating:RectangleGate>
                    </Gate>
                    </Population>
                    <Population name="Q3: DAPI-A+ , mCherry-A-"  annotation=""  owningGroup="All Samples"  expanded="1"  sortPriority="10"  count="311" >
                    <Graph smoothing="1"  backColor="#ffffff"  foreColor="#000000"  type="Density"  fast="1"  rowCount="50000" >
                    <Axis dimension="x"  name="DAPI-A"  label=""  auto="auto" />
                    <Axis dimension="y"  name="mCherry-A"  label=""  auto="auto" />
                    <GraphSettings level="5%"  smoothingHighResolution="1"  contourHighResolution="1"  histogramSmoothingCount="0"  graphResolution="256"  showOutliers="1"  drawLargeDots="0"  dotsToDraw="8000"  tint="le.chartfill.tinted.40"  lineWeight="le.lineweight.normal"  lineStyle="le.linestyle.solid" />
                    <GraphEnvironment showGrid="0"  showAxes="tnlTNL"  showGates="1"  showFreqOnPlots="1"  showGateNameOnPlots="1"  showMedians="0"  showUncomped="0"  addEventParam="0"  lastYAxisName="" >
                    <TextTraits font="SansSerif"  size="12"  name="Labels"  style="plain"  color="#000000"  background="#00ffffff"  just="left" />
                    <TextTraits font="SansSerif"  size="12"  name="LayoutGates"  style="plain"  color="#000000"  background="#00ffffff"  just="left" />
                    <TextTraits font="SansSerif"  size="10"  name="Numbers"  style="plain"  color="#000000"  background="#00ffffff"  just="left" />
                    <TextTraits font="SansSerif"  size="10"  name="Legend"  style="plain"  color="#000000"  background="#00ffffff"  just="left" />
                    <WindowPosition x="392"  y="99"  width="461"  height="707"  displayed="1"  panelState="+--" />
                    </GraphEnvironment>
                    </Graph>
                    <Gate gating:id="ID1974059595"  gating:parent_id="ID638408253" >
                    <gating:RectangleGate eventsInside="1"  annoOffsetX="0"  annoOffsetY="0"  tint="#000000"  isTinted="0"  lineWeight="Normal"  userDefined="1"  percentX="0"  percentY="0" >
                    <gating:dimension gating:min="3222.0973308590847" >
                    <data-type:fcs-dimension data-type:name="DAPI-A" />
                    </gating:dimension>
                    <gating:dimension gating:max="1299.7983768945255" >
                    <data-type:fcs-dimension data-type:name="mCherry-A" />
                    </gating:dimension>
                    </gating:RectangleGate>
                    </Gate>
                    </Population>
                    <Population name="Q4: DAPI-A- , mCherry-A-"  annotation=""  owningGroup="All Samples"  expanded="1"  sortPriority="10"  count="17233" >
                    <Graph smoothing="1"  backColor="#ffffff"  foreColor="#000000"  type="Density"  fast="1"  rowCount="50000" >
                    <Axis dimension="x"  name="DAPI-A"  label=""  auto="auto" />
                    <Axis dimension="y"  name="mCherry-A"  label=""  auto="auto" />
                    <GraphSettings level="5%"  smoothingHighResolution="1"  contourHighResolution="1"  histogramSmoothingCount="0"  graphResolution="256"  showOutliers="1"  drawLargeDots="0"  dotsToDraw="8000"  tint="le.chartfill.tinted.40"  lineWeight="le.lineweight.normal"  lineStyle="le.linestyle.solid" />
                    <GraphEnvironment showGrid="0"  showAxes="tnlTNL"  showGates="1"  showFreqOnPlots="1"  showGateNameOnPlots="1"  showMedians="0"  showUncomped="0"  addEventParam="0"  lastYAxisName="" >
                    <TextTraits font="SansSerif"  size="12"  name="Labels"  style="plain"  color="#000000"  background="#00ffffff"  just="left" />
                    <TextTraits font="SansSerif"  size="12"  name="LayoutGates"  style="plain"  color="#000000"  background="#00ffffff"  just="left" />
                    <TextTraits font="SansSerif"  size="10"  name="Numbers"  style="plain"  color="#000000"  background="#00ffffff"  just="left" />
                    <TextTraits font="SansSerif"  size="10"  name="Legend"  style="plain"  color="#000000"  background="#00ffffff"  just="left" />
                    <WindowPosition x="392"  y="99"  width="461"  height="707"  displayed="1"  panelState="+--" />
                    </GraphEnvironment>
                    </Graph>
                    <Gate gating:id="ID1544750662"  gating:parent_id="ID638408253" >
                    <gating:RectangleGate eventsInside="1"  annoOffsetX="0"  annoOffsetY="0"  tint="#000000"  isTinted="0"  lineWeight="Normal"  userDefined="1"  percentX="0"  percentY="0" >
                    <gating:dimension gating:max="3222.0973308590847" >
                    <data-type:fcs-dimension data-type:name="DAPI-A" />
                    </gating:dimension>
                    <gating:dimension gating:max="1299.7983768945255" >
                    <data-type:fcs-dimension data-type:name="mCherry-A" />
                    </gating:dimension>
                    </gating:RectangleGate>
                    </Gate>
                    </Population>
                    </Subpopulations>
                   </Population>
                 </Subpopulations>
               </Population>
             </Subpopulations>
           </Population>
         </Subpopulations>
       </SampleNode>
     </Sample>
     <Sample>
       <DataSet uri="file:/C:/Users/borja.gomezramos/Desktop/Borja/Experiments/2022/Exp.%20102/20220228_FC_HFFTH_D30_sort_CUTandTag/Cells_HFFTH.fcs"  sampleID="2" />
       <Transformations>
         <transforms:linear transforms:minRange="0"  transforms:maxRange="64"  gain="1" >
           <data-type:parameter data-type:name="Time" />
         </transforms:linear>
         <transforms:linear transforms:minRange="0"  transforms:maxRange="262144"  gain="1" >
           <data-type:parameter data-type:name="FSC-A" />
         </transforms:linear>
         <transforms:linear transforms:minRange="0"  transforms:maxRange="262144"  gain="1" >
           <data-type:parameter data-type:name="FSC-H" />
         </transforms:linear>
         <transforms:linear transforms:minRange="0"  transforms:maxRange="262144"  gain="1" >
           <data-type:parameter data-type:name="FSC-W" />
         </transforms:linear>
         <transforms:linear transforms:minRange="0"  transforms:maxRange="262144"  gain="1" >
           <data-type:parameter data-type:name="SSC-A" />
         </transforms:linear>
         <transforms:linear transforms:minRange="0"  transforms:maxRange="262144"  gain="1" >
           <data-type:parameter data-type:name="SSC-H" />
         </transforms:linear>
         <transforms:linear transforms:minRange="0"  transforms:maxRange="262144"  gain="1" >
           <data-type:parameter data-type:name="SSC-W" />
         </transforms:linear>
         <transforms:biex transforms:length="256"  transforms:maxRange="262144"  transforms:neg="0"  transforms:width="-100"  transforms:pos="4.418539922" >
           <data-type:parameter data-type:name="FITC-A" />
         </transforms:biex>
         <transforms:biex transforms:length="256"  transforms:maxRange="262144"  transforms:neg="0"  transforms:width="-100"  transforms:pos="4.418539922" >
           <data-type:parameter data-type:name="PerCP-Cy5-5-A" />
         </transforms:biex>
         <transforms:biex transforms:length="256"  transforms:maxRange="262144"  transforms:neg="0"  transforms:width="-100"  transforms:pos="4.418539922" >
           <data-type:parameter data-type:name="PE-A" />
         </transforms:biex>
         <transforms:biex transforms:length="256"  transforms:maxRange="262144"  transforms:neg="0"  transforms:width="-100"  transforms:pos="4.418539922" >
           <data-type:parameter data-type:name="mCherry-A" />
         </transforms:biex>
         <transforms:biex transforms:length="256"  transforms:maxRange="262144"  transforms:neg="0"  transforms:width="-100"  transforms:pos="4.418539922" >
           <data-type:parameter data-type:name="PE-Cy5-A" />
         </transforms:biex>
         <transforms:biex transforms:length="256"  transforms:maxRange="262144"  transforms:neg="0"  transforms:width="-100"  transforms:pos="4.418539922" >
           <data-type:parameter data-type:name="PE-Alexa Fluor 700-A" />
         </transforms:biex>
         <transforms:biex transforms:length="256"  transforms:maxRange="262144"  transforms:neg="0"  transforms:width="-100"  transforms:pos="4.418539922" >
           <data-type:parameter data-type:name="PE-Cy7-A" />
         </transforms:biex>
         <transforms:biex transforms:length="256"  transforms:maxRange="262144"  transforms:neg="0"  transforms:width="-100"  transforms:pos="4.418539922" >
           <data-type:parameter data-type:name="APC-A" />
         </transforms:biex>
         <transforms:biex transforms:length="256"  transforms:maxRange="262144"  transforms:neg="0"  transforms:width="-100"  transforms:pos="4.418539922" >
           <data-type:parameter data-type:name="Alexa Fluor 700-A" />
         </transforms:biex>
         <transforms:biex transforms:length="256"  transforms:maxRange="262144"  transforms:neg="0"  transforms:width="-100"  transforms:pos="4.418539922" >
           <data-type:parameter data-type:name="APC-Cy7-A" />
         </transforms:biex>
         <transforms:biex transforms:length="256"  transforms:maxRange="262144"  transforms:neg="0"  transforms:width="-100"  transforms:pos="4.418539922" >
           <data-type:parameter data-type:name="DAPI-A" />
         </transforms:biex>
         <transforms:biex transforms:length="256"  transforms:maxRange="262144"  transforms:neg="0"  transforms:width="-100"  transforms:pos="4.418539922" >
           <data-type:parameter data-type:name="AmCyan-A" />
         </transforms:biex>
         <transforms:biex transforms:length="256"  transforms:maxRange="262144"  transforms:neg="0"  transforms:width="-100"  transforms:pos="4.418539922" >
           <data-type:parameter data-type:name="Qdot 605-A" />
         </transforms:biex>
       </Transformations>
       <Keywords>
         <Keyword name="CST REGULATORY STATUS"  value="RUO Performance Check" />
         <Keyword name="CST PERFORMANCE EXPIRED"  value="2020-09-24T10:35:46+02:00" />
         <Keyword name="CST BEADS EXPIRED"  value="True" />
         <Keyword name="CST BASELINE DATE"  value="2020-08-25T11:06:50+02:00" />
         <Keyword name="CST SETUP DATE"  value="2020-09-23T10:35:46+02:00" />
         <Keyword name="CYTOMETER CONFIG CREATE DATE"  value="2014-06-20T18:59:12+02:00" />
         <Keyword name="CYTOMETER CONFIG NAME"  value="LCSB 85 45 488, 561, 633, 405 (3-5-3-3)" />
         <Keyword name="CST BEADS LOT ID"  value="82169" />
         <Keyword name="CST SETUP STATUS"  value="SUCCESS" />
         <Keyword name="P20MS"  value="0" />
         <Keyword name="P20BS"  value="-1" />
         <Keyword name="P20DISPLAY"  value="LOG" />
         <Keyword name="$P20G"  value="1.0" />
         <Keyword name="$P20V"  value="636" />
         <Keyword name="$P20E"  value="0,0" />
         <Keyword name="$P20B"  value="32" />
         <Keyword name="$P20R"  value="262144" />
         <Keyword name="$P20N"  value="Qdot 605-A" />
         <Keyword name="P19MS"  value="0" />
         <Keyword name="P19BS"  value="-1" />
         <Keyword name="P19DISPLAY"  value="LOG" />
         <Keyword name="$P19G"  value="1.0" />
         <Keyword name="$P19V"  value="427" />
         <Keyword name="$P19E"  value="0,0" />
         <Keyword name="$P19B"  value="32" />
         <Keyword name="$P19R"  value="262144" />
         <Keyword name="$P19N"  value="AmCyan-A" />
         <Keyword name="P18MS"  value="0" />
         <Keyword name="P18BS"  value="-1" />
         <Keyword name="P18DISPLAY"  value="LOG" />
         <Keyword name="$P18G"  value="1.0" />
         <Keyword name="$P18V"  value="380" />
         <Keyword name="$P18E"  value="0,0" />
         <Keyword name="$P18B"  value="32" />
         <Keyword name="$P18R"  value="262144" />
         <Keyword name="$P18N"  value="DAPI-A" />
         <Keyword name="P17MS"  value="0" />
         <Keyword name="P17BS"  value="-1" />
         <Keyword name="P17DISPLAY"  value="LOG" />
         <Keyword name="$P17G"  value="1.0" />
         <Keyword name="$P17V"  value="435" />
         <Keyword name="$P17E"  value="0,0" />
         <Keyword name="$P17B"  value="32" />
         <Keyword name="$P17R"  value="262144" />
         <Keyword name="$P17N"  value="APC-Cy7-A" />
         <Keyword name="P16MS"  value="0" />
         <Keyword name="P16BS"  value="-1" />
         <Keyword name="P16DISPLAY"  value="LOG" />
         <Keyword name="$P16G"  value="1.0" />
         <Keyword name="$P16V"  value="509" />
         <Keyword name="$P16E"  value="0,0" />
         <Keyword name="$P16B"  value="32" />
         <Keyword name="$P16R"  value="262144" />
         <Keyword name="$P16N"  value="Alexa Fluor 700-A" />
         <Keyword name="P15MS"  value="0" />
         <Keyword name="P15BS"  value="-1" />
         <Keyword name="P15DISPLAY"  value="LOG" />
         <Keyword name="$P15G"  value="1.0" />
         <Keyword name="$P15V"  value="518" />
         <Keyword name="$P15E"  value="0,0" />
         <Keyword name="$P15B"  value="32" />
         <Keyword name="$P15R"  value="262144" />
         <Keyword name="$P15N"  value="APC-A" />
         <Keyword name="P14MS"  value="0" />
         <Keyword name="P14BS"  value="-1" />
         <Keyword name="P14DISPLAY"  value="LOG" />
         <Keyword name="$P14G"  value="1.0" />
         <Keyword name="$P14V"  value="403" />
         <Keyword name="$P14E"  value="0,0" />
         <Keyword name="$P14B"  value="32" />
         <Keyword name="$P14R"  value="262144" />
         <Keyword name="$P14N"  value="PE-Cy7-A" />
         <Keyword name="P13MS"  value="0" />
         <Keyword name="P13BS"  value="-1" />
         <Keyword name="P13DISPLAY"  value="LOG" />
         <Keyword name="$P13G"  value="1.0" />
         <Keyword name="$P13V"  value="440" />
         <Keyword name="$P13E"  value="0,0" />
         <Keyword name="$P13B"  value="32" />
         <Keyword name="$P13R"  value="262144" />
         <Keyword name="$P13N"  value="PE-Alexa Fluor 700-A" />
         <Keyword name="P12MS"  value="0" />
         <Keyword name="P12BS"  value="-1" />
         <Keyword name="P12DISPLAY"  value="LOG" />
         <Keyword name="$P12G"  value="1.0" />
         <Keyword name="$P12V"  value="541" />
         <Keyword name="$P12E"  value="0,0" />
         <Keyword name="$P12B"  value="32" />
         <Keyword name="$P12R"  value="262144" />
         <Keyword name="$P12N"  value="PE-Cy5-A" />
         <Keyword name="P11MS"  value="0" />
         <Keyword name="P11BS"  value="-1" />
         <Keyword name="P11DISPLAY"  value="LOG" />
         <Keyword name="$P11G"  value="1.0" />
         <Keyword name="$P11V"  value="523" />
         <Keyword name="$P11E"  value="0,0" />
         <Keyword name="$P11B"  value="32" />
         <Keyword name="$P11R"  value="262144" />
         <Keyword name="$P11N"  value="mCherry-A" />
         <Keyword name="P10MS"  value="0" />
         <Keyword name="P10BS"  value="-1" />
         <Keyword name="P10DISPLAY"  value="LOG" />
         <Keyword name="$P10G"  value="1.0" />
         <Keyword name="$P10V"  value="437" />
         <Keyword name="$P10E"  value="0,0" />
         <Keyword name="$P10B"  value="32" />
         <Keyword name="$P10R"  value="262144" />
         <Keyword name="$P10N"  value="PE-A" />
         <Keyword name="P9MS"  value="0" />
         <Keyword name="P9BS"  value="-1" />
         <Keyword name="P9DISPLAY"  value="LOG" />
         <Keyword name="$P9G"  value="1.0" />
         <Keyword name="$P9V"  value="623" />
         <Keyword name="$P9E"  value="0,0" />
         <Keyword name="$P9B"  value="32" />
         <Keyword name="$P9R"  value="262144" />
         <Keyword name="$P9N"  value="PerCP-Cy5-5-A" />
         <Keyword name="P8MS"  value="0" />
         <Keyword name="P8BS"  value="-1" />
         <Keyword name="P8DISPLAY"  value="LOG" />
         <Keyword name="$P8G"  value="1.0" />
         <Keyword name="$P8V"  value="390" />
         <Keyword name="$P8E"  value="0,0" />
         <Keyword name="$P8B"  value="32" />
         <Keyword name="$P8R"  value="262144" />
         <Keyword name="$P8N"  value="FITC-A" />
         <Keyword name="P7MS"  value="0" />
         <Keyword name="P7BS"  value="-1" />
         <Keyword name="$P7G"  value="1.0" />
         <Keyword name="$P7V"  value="373" />
         <Keyword name="$P7E"  value="0,0" />
         <Keyword name="$P7B"  value="32" />
         <Keyword name="$P7R"  value="262144" />
         <Keyword name="$P7N"  value="SSC-W" />
         <Keyword name="P6MS"  value="0" />
         <Keyword name="P6BS"  value="-1" />
         <Keyword name="P6DISPLAY"  value="LIN" />
         <Keyword name="$P6G"  value="1.0" />
         <Keyword name="$P6V"  value="373" />
         <Keyword name="$P6E"  value="0,0" />
         <Keyword name="$P6B"  value="32" />
         <Keyword name="$P6R"  value="262144" />
         <Keyword name="$P6N"  value="SSC-H" />
         <Keyword name="P5MS"  value="0" />
         <Keyword name="P5BS"  value="-1" />
         <Keyword name="P5DISPLAY"  value="LIN" />
         <Keyword name="$P5G"  value="1.0" />
         <Keyword name="$P5V"  value="373" />
         <Keyword name="$P5E"  value="0,0" />
         <Keyword name="$P5B"  value="32" />
         <Keyword name="$P5R"  value="262144" />
         <Keyword name="$P5N"  value="SSC-A" />
         <Keyword name="P4MS"  value="0" />
         <Keyword name="P4BS"  value="-1" />
         <Keyword name="$P4G"  value="1.0" />
         <Keyword name="$P4V"  value="14" />
         <Keyword name="$P4E"  value="0,0" />
         <Keyword name="$P4B"  value="32" />
         <Keyword name="$P4R"  value="262144" />
         <Keyword name="$P4N"  value="FSC-W" />
         <Keyword name="P3MS"  value="0" />
         <Keyword name="P3BS"  value="-1" />
         <Keyword name="P3DISPLAY"  value="LIN" />
         <Keyword name="$P3G"  value="1.0" />
         <Keyword name="$P3V"  value="14" />
         <Keyword name="$P3E"  value="0,0" />
         <Keyword name="$P3B"  value="32" />
         <Keyword name="$P3R"  value="262144" />
         <Keyword name="$P3N"  value="FSC-H" />
         <Keyword name="P2MS"  value="0" />
         <Keyword name="P2BS"  value="-1" />
         <Keyword name="P2DISPLAY"  value="LIN" />
         <Keyword name="$P2G"  value="1.0" />
         <Keyword name="$P2V"  value="14" />
         <Keyword name="$P2E"  value="0,0" />
         <Keyword name="$P2B"  value="32" />
         <Keyword name="$P2R"  value="262144" />
         <Keyword name="$P2N"  value="FSC-A" />
         <Keyword name="P1MS"  value="0" />
         <Keyword name="P1BS"  value="0" />
         <Keyword name="$P1G"  value="1.0" />
         <Keyword name="$P1E"  value="0,0" />
         <Keyword name="$P1B"  value="32" />
         <Keyword name="$P1R"  value="64" />
         <Keyword name="$P1N"  value="Time" />
         <Keyword name="THRESHOLD"  value="FSC,5000" />
         <Keyword name="APPLY COMPENSATION"  value="TRUE" />
         <Keyword name="SPILL"  value="13,FITC-A,PerCP-Cy5-5-A,PE-A,mCherry-A,PE-Cy5-A,PE-Alexa Fluor 700-A,PE-Cy7-A,APC-A,Alexa Fluor 700-A,APC-Cy7-A,DAPI-A,AmCyan-A,Qdot 605-A,1,0,0,0,0,0,0,0,0,0,0,0,0,0,1,0,0,0,0,0,0,0,0,0,0,0,0,0,1,0,0,0,0,0,0,0,0,0,0,0,0,0,1,0,0,0,0,0,0,0,0,0,0,0,0,0,1,0,0,0,0,0,0,0,0,0,0,0,0,0,1,0,0,0,0,0,0,0,0,0,0,0,0,0,1,0,0,0,0,0,0,0,0,0,0,0,0,0,1,0,0,0,0,0,0,0,0,0,0,0,0,0,1,0,0,0,0,0,0,0,0,0,0,0,0,0,1,0,0,0,0,0,0,0,0,0,0,0,0,0,1,0,0,0,0,0,0,0,0,0,0,0,0,0,1,0,0,0,0,0,0,0,0,0,0,0,0,0,1" />
         <Keyword name="$TIMESTEP"  value="0.01" />
         <Keyword name="$INST"  value=" " />
         <Keyword name="AUTOBS"  value="TRUE" />
         <Keyword name="FSC ASF"  value="0.89" />
         <Keyword name="EXPORT TIME"  value="28-FEB-2022-14:46:47" />
         <Keyword name="EXPORT USER NAME"  value="lcsbCEN" />
         <Keyword name="WINDOW EXTENSION"  value="0.00" />
         <Keyword name="SETTINGS"  value="Cytometer" />
         <Keyword name="$ETIM"  value="14:47:23" />
         <Keyword name="$BTIM"  value="14:46:47" />
         <Keyword name="$DATE"  value="28-FEB-2022" />
         <Keyword name="GUID"  value="cfbbce19-797f-4a34-b640-de1990105123" />
         <Keyword name="EXPERIMENT NAME"  value="20220228_HFFTH_D30_sort_CUTandTag" />
         <Keyword name="$SRC"  value="Cells" />
         <Keyword name="TUBE NAME"  value="HFFTH" />
         <Keyword name="CREATOR"  value="BD FACSDiva Software Version 9.0.1" />
         <Keyword name="$NEXTDATA"  value="0" />
         <Keyword name="$DATATYPE"  value="F" />
         <Keyword name="$BYTEORD"  value="4,3,2,1" />
         <Keyword name="$MODE"  value="L" />
         <Keyword name="$PAR"  value="20" />
         <Keyword name="$TOT"  value="0000000000000050000" />
         <Keyword name="$SYS"  value="Windows NT (unknown) 6.2" />
         <Keyword name="$FIL"  value="25486.fcs" />
         <Keyword name="$ENDDATA"  value="0000000000004003583" />
         <Keyword name="$BEGINDATA"  value="3584" />
         <Keyword name="$ENDSTEXT"  value="0" />
         <Keyword name="$BEGINSTEXT"  value="0" />
         <Keyword name="$ENDANALYSIS"  value="0" />
         <Keyword name="$BEGINANALYSIS"  value="0" />
         <Keyword name="FJ_FCS_VERSION"  value="3" />
         <Keyword name="$P1S"  value="" />
         <Keyword name="$P2S"  value="" />
         <Keyword name="$P3S"  value="" />
         <Keyword name="$P4S"  value="" />
         <Keyword name="$P5S"  value="" />
         <Keyword name="$P6S"  value="" />
         <Keyword name="$P7S"  value="" />
         <Keyword name="$P8S"  value="" />
         <Keyword name="$P9S"  value="" />
         <Keyword name="$P10S"  value="" />
         <Keyword name="$P11S"  value="" />
         <Keyword name="$P12S"  value="" />
         <Keyword name="$P13S"  value="" />
         <Keyword name="$P14S"  value="" />
         <Keyword name="$P15S"  value="" />
         <Keyword name="$P16S"  value="" />
         <Keyword name="$P17S"  value="" />
         <Keyword name="$P18S"  value="" />
         <Keyword name="$P19S"  value="" />
         <Keyword name="$P20S"  value="" />
       </Keywords>
       <SampleNode name="25486.fcs"  annotation=""  owningGroup=""  expanded="1"  sortPriority="10"  count="50000"  sampleID="2" >
         <Graph smoothing="1"  backColor="#ffffff"  foreColor="#000000"  type="Density"  fast="1"  rowCount="50000" >
           <Axis dimension="x"  name="FSC-A"  label=""  auto="auto" />
           <Axis dimension="y"  name="SSC-A"  label=""  auto="auto" />
           <GraphSettings level="5%"  smoothingHighResolution="1"  contourHighResolution="1"  histogramSmoothingCount="0"  graphResolution="256"  showOutliers="0"  drawLargeDots="0"  dotsToDraw="8000"  tint="le.chartfill.tinted.40"  lineWeight="le.lineweight.normal"  lineStyle="le.linestyle.solid" />
           <GraphEnvironment showGrid="0"  showAxes="tnlTNL"  showGates="1"  showFreqOnPlots="1"  showGateNameOnPlots="1"  showMedians="0"  showUncomped="0"  addEventParam="0"  lastYAxisName="" >
             <TextTraits font="SansSerif"  size="12"  name="Labels"  style="plain"  color="#000000"  background="#00ffffff"  just="left" />
             <TextTraits font="SansSerif"  size="12"  name="LayoutGates"  style="plain"  color="#000000"  background="#00ffffff"  just="left" />
             <TextTraits font="SansSerif"  size="10"  name="Numbers"  style="plain"  color="#000000"  background="#00ffffff"  just="left" />
             <TextTraits font="SansSerif"  size="10"  name="Legend"  style="plain"  color="#000000"  background="#00ffffff"  just="left" />
             <WindowPosition x="1936"  y="-8"  width="390"  height="634"  displayed="0"  panelState="+--" />
           </GraphEnvironment>
         </Graph>
         <Subpopulations>
           <Population name="Neurons"  annotation=""  owningGroup="All Samples"  expanded="1"  sortPriority="10"  count="16275" >
             <Graph smoothing="1"  backColor="#ffffff"  foreColor="#000000"  type="Density"  fast="1"  rowCount="50000" >
               <Axis dimension="x"  name="FSC-A"  label=""  auto="auto" />
               <Axis dimension="y"  name="FSC-W"  label=""  auto="auto" />
               <GraphSettings level="5%"  smoothingHighResolution="1"  contourHighResolution="1"  histogramSmoothingCount="0"  graphResolution="256"  showOutliers="1"  drawLargeDots="0"  dotsToDraw="8000"  tint="le.chartfill.tinted.40"  lineWeight="le.lineweight.normal"  lineStyle="le.linestyle.solid" />
               <GraphEnvironment showGrid="0"  showAxes="tnlTNL"  showGates="1"  showFreqOnPlots="1"  showGateNameOnPlots="1"  showMedians="0"  showUncomped="0"  addEventParam="0"  lastYAxisName="" >
                 <TextTraits font="SansSerif"  size="12"  name="Labels"  style="plain"  color="#000000"  background="#00ffffff"  just="left" />
                 <TextTraits font="SansSerif"  size="12"  name="LayoutGates"  style="plain"  color="#000000"  background="#00ffffff"  just="left" />
                 <TextTraits font="SansSerif"  size="10"  name="Numbers"  style="plain"  color="#000000"  background="#00ffffff"  just="left" />
                 <TextTraits font="SansSerif"  size="10"  name="Legend"  style="plain"  color="#000000"  background="#00ffffff"  just="left" />
                 <WindowPosition x="392"  y="99"  width="461"  height="707"  displayed="0"  panelState="+--" />
               </GraphEnvironment>
             </Graph>
             <Gate gating:id="ID627804794" >
               <gating:PolygonGate eventsInside="1"  annoOffsetX="151"  annoOffsetY="177"  tint="#000000"  isTinted="0"  lineWeight="Normal"  userDefined="1"  quadId="-1"  gateResolution="256" >
                 <gating:dimension>
                   <data-type:fcs-dimension data-type:name="FSC-A" />
                 </gating:dimension>
                 <gating:dimension>
                   <data-type:fcs-dimension data-type:name="SSC-A" />
                 </gating:dimension>
                 <gating:vertex>
                   <gating:coordinate data-type:value="73807.5339805825" />
                   <gating:coordinate data-type:value="48770.976744186" />
                 </gating:vertex>
                 <gating:vertex>
                   <gating:coordinate data-type:value="79746.071197411" />
                   <gating:coordinate data-type:value="118443.8006644518" />
                 </gating:vertex>
                 <gating:vertex>
                   <gating:coordinate data-type:value="108590.3948220065" />
                   <gating:coordinate data-type:value="173311.1495016611" />
                 </gating:vertex>
                 <gating:vertex>
                   <gating:coordinate data-type:value="154401.9676375404" />
                   <gating:coordinate data-type:value="220340.3056478405" />
                 </gating:vertex>
                 <gating:vertex>
                   <gating:coordinate data-type:value="190033.1909385113" />
                   <gating:coordinate data-type:value="241242.1528239203" />
                 </gating:vertex>
                 <gating:vertex>
                   <gating:coordinate data-type:value="223967.6893203883" />
                   <gating:coordinate data-type:value="234274.8704318937" />
                 </gating:vertex>
                 <gating:vertex>
                   <gating:coordinate data-type:value="237541.4886731392" />
                   <gating:coordinate data-type:value="208147.561461794" />
                 </gating:vertex>
                 <gating:vertex>
                   <gating:coordinate data-type:value="240086.5760517799" />
                   <gating:coordinate data-type:value="170698.4186046512" />
                 </gating:vertex>
                 <gating:vertex>
                   <gating:coordinate data-type:value="223967.6893203883" />
                   <gating:coordinate data-type:value="117572.8903654485" />
                 </gating:vertex>
                 <gating:vertex>
                   <gating:coordinate data-type:value="165430.6796116505" />
                   <gating:coordinate data-type:value="59221.9003322259" />
                 </gating:vertex>
                 <gating:vertex>
                   <gating:coordinate data-type:value="117074.0194174757" />
                   <gating:coordinate data-type:value="34836.4119601329" />
                 </gating:vertex>
                 <gating:vertex>
                   <gating:coordinate data-type:value="83139.5210355987" />
                   <gating:coordinate data-type:value="34836.4119601329" />
                 </gating:vertex>
               </gating:PolygonGate>
             </Gate>
             <Subpopulations>
               <Population name="Single Cells"  annotation=""  owningGroup="All Samples"  expanded="1"  sortPriority="10"  count="14351" >
                 <Graph smoothing="1"  backColor="#ffffff"  foreColor="#000000"  type="Density"  fast="1"  rowCount="50000" >
                   <Axis dimension="x"  name="SSC-W"  label=""  auto="auto" />
                   <Axis dimension="y"  name="SSC-H"  label=""  auto="auto" />
                   <GraphSettings level="5%"  smoothingHighResolution="1"  contourHighResolution="1"  histogramSmoothingCount="0"  graphResolution="256"  showOutliers="1"  drawLargeDots="0"  dotsToDraw="8000"  tint="le.chartfill.tinted.40"  lineWeight="le.lineweight.normal"  lineStyle="le.linestyle.solid" />
                   <GraphEnvironment showGrid="0"  showAxes="tnlTNL"  showGates="1"  showFreqOnPlots="1"  showGateNameOnPlots="1"  showMedians="0"  showUncomped="0"  addEventParam="0"  lastYAxisName="" >
                    <TextTraits font="SansSerif"  size="12"  name="Labels"  style="plain"  color="#000000"  background="#00ffffff"  just="left" />
                    <TextTraits font="SansSerif"  size="12"  name="LayoutGates"  style="plain"  color="#000000"  background="#00ffffff"  just="left" />
                    <TextTraits font="SansSerif"  size="10"  name="Numbers"  style="plain"  color="#000000"  background="#00ffffff"  just="left" />
                    <TextTraits font="SansSerif"  size="10"  name="Legend"  style="plain"  color="#000000"  background="#00ffffff"  just="left" />
                    <WindowPosition x="392"  y="99"  width="461"  height="707"  displayed="0"  panelState="+--" />
                   </GraphEnvironment>
                 </Graph>
                 <Gate gating:id="ID1442037139"  gating:parent_id="ID627804794" >
                   <gating:PolygonGate eventsInside="1"  annoOffsetX="151"  annoOffsetY="141"  tint="#000000"  isTinted="0"  lineWeight="Normal"  userDefined="1"  quadId="-1"  gateResolution="256" >
                    <gating:dimension>
                    <data-type:fcs-dimension data-type:name="FSC-A" />
                    </gating:dimension>
                    <gating:dimension>
                    <data-type:fcs-dimension data-type:name="FSC-W" />
                    </gating:dimension>
                    <gating:vertex>
                    <gating:coordinate data-type:value="68717.359223301" />
                    <gating:coordinate data-type:value="65536" />
                    </gating:vertex>
                    <gating:vertex>
                    <gating:coordinate data-type:value="226512.7766990291" />
                    <gating:coordinate data-type:value="146800.64" />
                    </gating:vertex>
                    <gating:vertex>
                    <gating:coordinate data-type:value="235844.7637540453" />
                    <gating:coordinate data-type:value="121460.0533333333" />
                    </gating:vertex>
                    <gating:vertex>
                    <gating:coordinate data-type:value="67868.996763754" />
                    <gating:coordinate data-type:value="47185.92" />
                    </gating:vertex>
                   </gating:PolygonGate>
                 </Gate>
                 <Subpopulations>
                   <Population name="Single Cells 2"  annotation=""  owningGroup="All Samples"  expanded="1"  sortPriority="10"  count="12560" >
                    <Graph smoothing="1"  backColor="#ffffff"  foreColor="#000000"  type="Density"  fast="1"  rowCount="50000" >
                    <Axis dimension="x"  name="DAPI-A"  label=""  auto="auto" />
                    <Axis dimension="y"  name="mCherry-A"  label=""  auto="auto" />
                    <GraphSettings level="5%"  smoothingHighResolution="1"  contourHighResolution="1"  histogramSmoothingCount="0"  graphResolution="256"  showOutliers="1"  drawLargeDots="0"  dotsToDraw="8000"  tint="le.chartfill.tinted.40"  lineWeight="le.lineweight.normal"  lineStyle="le.linestyle.solid" />
                    <GraphEnvironment showGrid="0"  showAxes="tnlTNL"  showGates="1"  showFreqOnPlots="1"  showGateNameOnPlots="1"  showMedians="0"  showUncomped="0"  addEventParam="0"  lastYAxisName="" >
                    <TextTraits font="SansSerif"  size="12"  name="Labels"  style="plain"  color="#000000"  background="#00ffffff"  just="left" />
                    <TextTraits font="SansSerif"  size="12"  name="LayoutGates"  style="plain"  color="#000000"  background="#00ffffff"  just="left" />
                    <TextTraits font="SansSerif"  size="10"  name="Numbers"  style="plain"  color="#000000"  background="#00ffffff"  just="left" />
                    <TextTraits font="SansSerif"  size="10"  name="Legend"  style="plain"  color="#000000"  background="#00ffffff"  just="left" />
                    <WindowPosition x="392"  y="99"  width="461"  height="707"  displayed="0"  panelState="+--" />
                    </GraphEnvironment>
                    </Graph>
                    <Gate gating:id="ID1698183396"  gating:parent_id="ID1442037139" >
                    <gating:PolygonGate eventsInside="1"  annoOffsetX="265"  annoOffsetY="144"  tint="#000000"  isTinted="0"  lineWeight="Normal"  userDefined="1"  quadId="-1"  gateResolution="256" >
                    <gating:dimension>
                    <data-type:fcs-dimension data-type:name="SSC-W" />
                    </gating:dimension>
                    <gating:dimension>
                    <data-type:fcs-dimension data-type:name="SSC-H" />
                    </gating:dimension>
                    <gating:vertex>
                    <gating:coordinate data-type:value="31389.4110032362" />
                    <gating:coordinate data-type:value="83012.2666666667" />
                    </gating:vertex>
                    <gating:vertex>
                    <gating:coordinate data-type:value="55143.5598705502" />
                    <gating:coordinate data-type:value="117964.8" />
                    </gating:vertex>
                    <gating:vertex>
                    <gating:coordinate data-type:value="83987.8834951456" />
                    <gating:coordinate data-type:value="128450.56" />
                    </gating:vertex>
                    <gating:vertex>
                    <gating:coordinate data-type:value="114528.9320388349" />
                    <gating:coordinate data-type:value="124081.4933333333" />
                    </gating:vertex>
                    <gating:vertex>
                    <gating:coordinate data-type:value="128102.7313915858" />
                    <gating:coordinate data-type:value="110974.2933333333" />
                    </gating:vertex>
                    <gating:vertex>
                    <gating:coordinate data-type:value="127254.3689320388" />
                    <gating:coordinate data-type:value="97867.0933333333" />
                    </gating:vertex>
                    <gating:vertex>
                    <gating:coordinate data-type:value="101803.4951456311" />
                    <gating:coordinate data-type:value="82138.4533333333" />
                    </gating:vertex>
                    <gating:vertex>
                    <gating:coordinate data-type:value="63627.1844660194" />
                    <gating:coordinate data-type:value="73400.32" />
                    </gating:vertex>
                    <gating:vertex>
                    <gating:coordinate data-type:value="39024.6731391586" />
                    <gating:coordinate data-type:value="71652.6933333333" />
                    </gating:vertex>
                    </gating:PolygonGate>
                    </Gate>
                    <Subpopulations>
                    <Population name="Q1: DAPI-A- , mCherry-A+"  annotation=""  owningGroup="All Samples"  expanded="1"  sortPriority="10"  count="3320" >
                    <Graph smoothing="1"  backColor="#ffffff"  foreColor="#000000"  type="Density"  fast="1"  rowCount="50000" >
                    <Axis dimension="x"  name="DAPI-A"  label=""  auto="auto" />
                    <Axis dimension="y"  name="mCherry-A"  label=""  auto="auto" />
                    <GraphSettings level="5%"  smoothingHighResolution="1"  contourHighResolution="1"  histogramSmoothingCount="0"  graphResolution="256"  showOutliers="1"  drawLargeDots="0"  dotsToDraw="8000"  tint="le.chartfill.tinted.40"  lineWeight="le.lineweight.normal"  lineStyle="le.linestyle.solid" />
                    <GraphEnvironment showGrid="0"  showAxes="tnlTNL"  showGates="1"  showFreqOnPlots="1"  showGateNameOnPlots="1"  showMedians="0"  showUncomped="0"  addEventParam="0"  lastYAxisName="" >
                    <TextTraits font="SansSerif"  size="12"  name="Labels"  style="plain"  color="#000000"  background="#00ffffff"  just="left" />
                    <TextTraits font="SansSerif"  size="12"  name="LayoutGates"  style="plain"  color="#000000"  background="#00ffffff"  just="left" />
                    <TextTraits font="SansSerif"  size="10"  name="Numbers"  style="plain"  color="#000000"  background="#00ffffff"  just="left" />
                    <TextTraits font="SansSerif"  size="10"  name="Legend"  style="plain"  color="#000000"  background="#00ffffff"  just="left" />
                    <WindowPosition x="392"  y="99"  width="461"  height="707"  displayed="1"  panelState="+--" />
                    </GraphEnvironment>
                    </Graph>
                    <Gate gating:id="ID173593344"  gating:parent_id="ID1698183396" >
                    <gating:RectangleGate eventsInside="1"  annoOffsetX="0"  annoOffsetY="0"  tint="#000000"  isTinted="0"  lineWeight="Normal"  userDefined="1"  percentX="0"  percentY="0" >
                    <gating:dimension gating:max="3222.0973308590847" >
                    <data-type:fcs-dimension data-type:name="DAPI-A" />
                    </gating:dimension>
                    <gating:dimension gating:min="1299.7983768945255" >
                    <data-type:fcs-dimension data-type:name="mCherry-A" />
                    </gating:dimension>
                    </gating:RectangleGate>
                    </Gate>
                    </Population>
                    <Population name="Q2: DAPI-A+ , mCherry-A+"  annotation=""  owningGroup="All Samples"  expanded="1"  sortPriority="10"  count="33" >
                    <Graph smoothing="1"  backColor="#ffffff"  foreColor="#000000"  type="Density"  fast="1"  rowCount="50000" >
                    <Axis dimension="x"  name="DAPI-A"  label=""  auto="auto" />
                    <Axis dimension="y"  name="mCherry-A"  label=""  auto="auto" />
                    <GraphSettings level="5%"  smoothingHighResolution="1"  contourHighResolution="1"  histogramSmoothingCount="0"  graphResolution="256"  showOutliers="1"  drawLargeDots="0"  dotsToDraw="8000"  tint="le.chartfill.tinted.40"  lineWeight="le.lineweight.normal"  lineStyle="le.linestyle.solid" />
                    <GraphEnvironment showGrid="0"  showAxes="tnlTNL"  showGates="1"  showFreqOnPlots="1"  showGateNameOnPlots="1"  showMedians="0"  showUncomped="0"  addEventParam="0"  lastYAxisName="" >
                    <TextTraits font="SansSerif"  size="12"  name="Labels"  style="plain"  color="#000000"  background="#00ffffff"  just="left" />
                    <TextTraits font="SansSerif"  size="12"  name="LayoutGates"  style="plain"  color="#000000"  background="#00ffffff"  just="left" />
                    <TextTraits font="SansSerif"  size="10"  name="Numbers"  style="plain"  color="#000000"  background="#00ffffff"  just="left" />
                    <TextTraits font="SansSerif"  size="10"  name="Legend"  style="plain"  color="#000000"  background="#00ffffff"  just="left" />
                    <WindowPosition x="392"  y="99"  width="461"  height="707"  displayed="1"  panelState="+--" />
                    </GraphEnvironment>
                    </Graph>
                    <Gate gating:id="ID1300539982"  gating:parent_id="ID1698183396" >
                    <gating:RectangleGate eventsInside="1"  annoOffsetX="0"  annoOffsetY="0"  tint="#000000"  isTinted="0"  lineWeight="Normal"  userDefined="1"  percentX="0"  percentY="0" >
                    <gating:dimension gating:min="3222.0973308590847" >
                    <data-type:fcs-dimension data-type:name="DAPI-A" />
                    </gating:dimension>
                    <gating:dimension gating:min="1299.7983768945255" >
                    <data-type:fcs-dimension data-type:name="mCherry-A" />
                    </gating:dimension>
                    </gating:RectangleGate>
                    </Gate>
                    </Population>
                    <Population name="Q3: DAPI-A+ , mCherry-A-"  annotation=""  owningGroup="All Samples"  expanded="1"  sortPriority="10"  count="159" >
                    <Graph smoothing="1"  backColor="#ffffff"  foreColor="#000000"  type="Density"  fast="1"  rowCount="50000" >
                    <Axis dimension="x"  name="DAPI-A"  label=""  auto="auto" />
                    <Axis dimension="y"  name="mCherry-A"  label=""  auto="auto" />
                    <GraphSettings level="5%"  smoothingHighResolution="1"  contourHighResolution="1"  histogramSmoothingCount="0"  graphResolution="256"  showOutliers="1"  drawLargeDots="0"  dotsToDraw="8000"  tint="le.chartfill.tinted.40"  lineWeight="le.lineweight.normal"  lineStyle="le.linestyle.solid" />
                    <GraphEnvironment showGrid="0"  showAxes="tnlTNL"  showGates="1"  showFreqOnPlots="1"  showGateNameOnPlots="1"  showMedians="0"  showUncomped="0"  addEventParam="0"  lastYAxisName="" >
                    <TextTraits font="SansSerif"  size="12"  name="Labels"  style="plain"  color="#000000"  background="#00ffffff"  just="left" />
                    <TextTraits font="SansSerif"  size="12"  name="LayoutGates"  style="plain"  color="#000000"  background="#00ffffff"  just="left" />
                    <TextTraits font="SansSerif"  size="10"  name="Numbers"  style="plain"  color="#000000"  background="#00ffffff"  just="left" />
                    <TextTraits font="SansSerif"  size="10"  name="Legend"  style="plain"  color="#000000"  background="#00ffffff"  just="left" />
                    <WindowPosition x="392"  y="99"  width="461"  height="707"  displayed="1"  panelState="+--" />
                    </GraphEnvironment>
                    </Graph>
                    <Gate gating:id="ID1086918308"  gating:parent_id="ID1698183396" >
                    <gating:RectangleGate eventsInside="1"  annoOffsetX="0"  annoOffsetY="0"  tint="#000000"  isTinted="0"  lineWeight="Normal"  userDefined="1"  percentX="0"  percentY="0" >
                    <gating:dimension gating:min="3222.0973308590847" >
                    <data-type:fcs-dimension data-type:name="DAPI-A" />
                    </gating:dimension>
                    <gating:dimension gating:max="1299.7983768945255" >
                    <data-type:fcs-dimension data-type:name="mCherry-A" />
                    </gating:dimension>
                    </gating:RectangleGate>
                    </Gate>
                    </Population>
                    <Population name="Q4: DAPI-A- , mCherry-A-"  annotation=""  owningGroup="All Samples"  expanded="1"  sortPriority="10"  count="9048" >
                    <Graph smoothing="1"  backColor="#ffffff"  foreColor="#000000"  type="Density"  fast="1"  rowCount="50000" >
                    <Axis dimension="x"  name="DAPI-A"  label=""  auto="auto" />
                    <Axis dimension="y"  name="mCherry-A"  label=""  auto="auto" />
                    <GraphSettings level="5%"  smoothingHighResolution="1"  contourHighResolution="1"  histogramSmoothingCount="0"  graphResolution="256"  showOutliers="1"  drawLargeDots="0"  dotsToDraw="8000"  tint="le.chartfill.tinted.40"  lineWeight="le.lineweight.normal"  lineStyle="le.linestyle.solid" />
                    <GraphEnvironment showGrid="0"  showAxes="tnlTNL"  showGates="1"  showFreqOnPlots="1"  showGateNameOnPlots="1"  showMedians="0"  showUncomped="0"  addEventParam="0"  lastYAxisName="" >
                    <TextTraits font="SansSerif"  size="12"  name="Labels"  style="plain"  color="#000000"  background="#00ffffff"  just="left" />
                    <TextTraits font="SansSerif"  size="12"  name="LayoutGates"  style="plain"  color="#000000"  background="#00ffffff"  just="left" />
                    <TextTraits font="SansSerif"  size="10"  name="Numbers"  style="plain"  color="#000000"  background="#00ffffff"  just="left" />
                    <TextTraits font="SansSerif"  size="10"  name="Legend"  style="plain"  color="#000000"  background="#00ffffff"  just="left" />
                    <WindowPosition x="392"  y="99"  width="461"  height="707"  displayed="1"  panelState="+--" />
                    </GraphEnvironment>
                    </Graph>
                    <Gate gating:id="ID1340101174"  gating:parent_id="ID1698183396" >
                    <gating:RectangleGate eventsInside="1"  annoOffsetX="0"  annoOffsetY="0"  tint="#000000"  isTinted="0"  lineWeight="Normal"  userDefined="1"  percentX="0"  percentY="0" >
                    <gating:dimension gating:max="3222.0973308590847" >
                    <data-type:fcs-dimension data-type:name="DAPI-A" />
                    </gating:dimension>
                    <gating:dimension gating:max="1299.7983768945255" >
                    <data-type:fcs-dimension data-type:name="mCherry-A" />
                    </gating:dimension>
                    </gating:RectangleGate>
                    </Gate>
                    </Population>
                    </Subpopulations>
                   </Population>
                 </Subpopulations>
               </Population>
             </Subpopulations>
           </Population>
         </Subpopulations>
       </SampleNode>
     </Sample>
   </SampleList>
   <TableEditor title="FlowJo Tables:20220503"  current="Table" >
     <Table name="Table"  outputFile="file:/C:/Users/borja.gomezramos/Table"  color="#00ffffff"  isBatch="0"  quickclose="0"  outputFormat="fj.document.type.table" >
       <PrintLayout flipPattern0="0"  rows="1"  columns="1"  padding="36"  header=""  footer=""  headerActive="0"  footerActive="0"  scalingMode="fj.print.scale.none"  scaling="1"  orientation="1"  width="612"  height="792"  imageableX="72"  imageableY="72"  imageableWidth="468"  imageableHeight="648" />
       <PageSection sectionName="header" >&lt;table width=&quot;100%&quot;&gt;&lt;tr&gt;&lt;td align=&quot;left&quot; valign=&quot;top&quot;&gt;&lt;IMG SRC=&quot;http://www.flowjo.com/home/images/logotypethin.png&quot;&gt;&lt;/IMG&gt;&lt;br/&gt;Tree Star, Inc.&lt;/td&gt;&lt;td align=&quot;right&quot; valign=&quot;top&quot;&gt;Page &lt;PageNumber/&gt;&lt;/td&gt;&lt;/tr&gt;&lt;/table&gt;</PageSection>
       <PageSection sectionName="footer" >&lt;table width=&quot;100%&quot;&gt;&lt;tr&gt;&lt;td align=&quot;left&quot;  valign=&quot;bottom&quot;&gt;&lt;LongDate/&gt;&lt;/td&gt;&lt;td align=&quot;right&quot; valign=&quot;bottom&quot;&gt;&lt;Version/&gt;&lt;/td&gt;&lt;/tr&gt;&lt;/table&gt;</PageSection>
       <Iteration iterationType="SAMPLE"  iterationValue=""  iterationKeyword=""  discriminator=""  panelSize="1"  groupName="workspaceSelection" />
     </Table>
   </TableEditor>
   <LayoutEditor title=""  current="Layout"  showGrid="0"  showPageBreaks="0"  showGuides="0"  showDebugOutput="0" >
     <Layout name="Layout"  outputFile="file:/C:/Users/borja.gomezramos/Documents/Layout"  color="#00ffffff"  isBatch="0"  showGrid="0"  showRulers="1"  showDebugOutput="0"  showGuides="0"  showPageBreaks="1"  scale="1" >
       <PrintLayout flipPattern0="0"  rows="1"  columns="1"  padding="36"  header=""  footer=""  headerActive="0"  footerActive="0"  scalingMode="fj.print.scale.none"  scaling="3.0555555556"  orientation="1"  width="612"  height="792"  imageableX="72"  imageableY="72"  imageableWidth="468"  imageableHeight="648" />
       <PageSection sectionName="header" >&lt;table width=&quot;100%&quot;&gt;&lt;tr&gt;&lt;td align=&quot;left&quot; valign=&quot;top&quot;&gt;&lt;IMG SRC=&quot;http://www.flowjo.com/home/images/logotypethin.png&quot;&gt;&lt;/IMG&gt;&lt;br/&gt;Tree Star, Inc.&lt;/td&gt;&lt;td align=&quot;right&quot; valign=&quot;top&quot;&gt;Page &lt;PageNumber/&gt;&lt;/td&gt;&lt;/tr&gt;&lt;/table&gt;</PageSection>
       <PageSection sectionName="footer" >&lt;table width=&quot;100%&quot;&gt;&lt;tr&gt;&lt;td align=&quot;left&quot;  valign=&quot;bottom&quot;&gt;&lt;LongDate/&gt;&lt;/td&gt;&lt;td align=&quot;right&quot; valign=&quot;bottom&quot;&gt;&lt;Version/&gt;&lt;/td&gt;&lt;/tr&gt;&lt;/table&gt;</PageSection>
       <Iteration iterationType="OFF"  iterationValue=""  iterationKeyword=""  discriminator=""  panelSize="1"  groupName="All Samples" />
       <BatchSettings useCurrentGroup="1"  length="3"  name=""  order="ACROSS"  direction="COLUMNS"  append="0"  destination="toLayout"  separatePages="0"  launchApp="1"  header="0"  footer="0"  commandLineBatch="0" />
       <FigList>
         <ChartData x="74"  y="92"  width="0"  height="0"  lineWeight="Hairline"  fill="#ffffff"  stroke="#000000"  lineStyle="Solid"  gradientColor="#808080"  gradientStyle="le.gradientstyle.none"  enabled="1"  xScale="1"  yScale="1"  aspectRatioLock="0"  alpha="1"  figID="com.treestar.flowjo.charting.FigChartBox@4cedd1e2#1651579777897"  rotation="0"  lock="0"  sizeLock="0"  contentLock="0"  wantsDrops="0"  dependents="1"  showSampleName="1"  showFullPath="1"  showFreq="0"  showCount="1"  showPopulationName="1"  showGraphTitle="0"  showMedians="0"  useShortName="1"  showKeyword="0"  keyword=""  showStatistic="0"  statistic=""  offsetHistograms="0"  offsetX="0"  offsetY="0"  flipH="0"  flipV="0"  showAdjunctHistograms="0"  scaleH="1"  scaleV="1"  panelIndex="-1"  z="0" >
           <Graph smoothing="1"  backColor="#ffffff"  foreColor="#000000"  type="Density"  fast="1"  rowCount="50000" >
             <Axis dimension="x"  name="FSC-A"  label=""  auto="auto" />
             <Axis dimension="y"  name="SSC-A"  label=""  auto="auto" />
             <GraphSettings level="5%"  smoothingHighResolution="1"  contourHighResolution="1"  histogramSmoothingCount="0"  graphResolution="256"  showOutliers="1"  drawLargeDots="0"  dotsToDraw="8000"  tint="le.chartfill.tinted.40"  lineWeight="le.lineweight.normal"  lineStyle="le.linestyle.solid" />
             <GraphEnvironment showGrid="0"  showAxes=""  showGates="1"  showFreqOnPlots="1"  showGateNameOnPlots="1"  showMedians="0"  showUncomped="0"  addEventParam="0"  lastYAxisName="" >
               <TextTraits font="SansSerif"  size="12"  name="Labels"  style="plain"  color="#000000"  background="#00ffffff"  just="left" />
               <TextTraits font="SansSerif"  size="12"  name="LayoutGates"  style="plain"  color="#000000"  background="#00ffffff"  just="left" />
               <TextTraits font="SansSerif"  size="10"  name="Numbers"  style="plain"  color="#000000"  background="#00ffffff"  just="left" />
               <TextTraits font="SansSerif"  size="10"  name="Legend"  style="plain"  color="#000000"  background="#00ffffff"  just="left" />
               <WindowPosition x="392"  y="99"  width="461"  height="707"  displayed="0"  panelState="+--" />
             </GraphEnvironment>
           </Graph>
           <Annotation lineWeight="NoLine"  fill="#00ffffff"  stroke="#808080"  lineStyle="Solid"  gradientColor="#808080"  gradientStyle="le.gradientstyle.none"  enabled="1"  xScale="1"  yScale="1"  aspectRatioLock="0"  alpha="1"  figID="com.treestar.flowjo.charting.FigChartAnnotation@7a6fa140#1651579777907"  rotation="0"  lock="0"  sizeLock="0"  contentLock="0"  wantsDrops="0"  autoFitContents="0"  autoMinimumSize="1"  padding="5,5,5,5" >
             <Content>&amp;lt;font color=&amp;quot;#000000&amp;quot; style=&amp;quot;font-size:12pt;&amp;quot; face=&amp;quot;SansSerif&amp;quot;&amp;gt;&amp;#xA;&amp;lt;input type=&amp;quot;fjml&amp;quot; style=&amp;quot;color:#000000; font-family:SansSerif; font-weight:normal; font-style:;&amp;quot; value=&amp;quot;%3CAnno+name%3D%22fj.anno.samplename%22+%2F%3E&amp;quot;&amp;gt;&amp;lt;br style=&amp;quot;color:#000000; font-family:SansSerif; font-weight:normal; font-style:;&amp;quot;&amp;gt;&amp;lt;input type=&amp;quot;fjml&amp;quot; style=&amp;quot;color:#000000; font-family:SansSerif; font-weight:normal; font-style:;&amp;quot; value=&amp;quot;%3CAnno+name%3D%22fj.anno.popname%22+%2F%3E&amp;quot;&amp;gt;&amp;lt;br style=&amp;quot;color:#000000; font-family:SansSerif; font-weight:normal; font-style:;&amp;quot;&amp;gt;&amp;lt;input type=&amp;quot;fjml&amp;quot; style=&amp;quot;color:#000000; font-family:SansSerif; font-weight:normal; font-style:;&amp;quot; value=&amp;quot;%3CStatistic+name%3D%22Count%22++id%3D%22%22++ancestor%3D%22%22+%2F%3E&amp;quot;&amp;gt;&amp;lt;/font&amp;gt;</Content>
             <WindowPosition x="0"  y="340"  width="70"  height="64"  displayed="0"  panelState="" />
           </Annotation>
           <Legend lineWeight="Hairline"  fill="#ffffff"  stroke="#000000"  lineStyle="Solid"  gradientColor="#808080"  gradientStyle="le.gradientstyle.none"  enabled="1"  xScale="1"  yScale="1"  aspectRatioLock="0"  alpha="1"  figID="com.treestar.flowjo.charting.legend.FigLegend@36c3af8c#1651579777907"  rotation="0"  lock="0"  sizeLock="0"  contentLock="0"  wantsDrops="0"  rows="3"  columns="4"  drawGrid="1"  autoFitContents="0"  showHeader="1" >
             <RowSizes>
               <Size index="0"  value="15" />
               <Size index="1"  value="15" />
               <Size index="2"  value="15" />
             </RowSizes>
             <ColSizes>
               <Size index="0"  value="15" />
               <Size index="1"  value="15" />
               <Size index="2"  value="15" />
               <Size index="3"  value="15" />
             </ColSizes>
             <WindowPosition x="280"  y="0"  width="60"  height="45"  displayed="0"  panelState="" />
             <Columns>
               <Anno name="fj.anno.samplename" />
               <Anno name="fj.anno.popname" />
               <Statistic name="Count"  id=""  ancestor="" />
             </Columns>
           </Legend>
           <Ancestry lineWeight="Hairline"  fill="#ffffff"  stroke="#000000"  lineStyle="Solid"  gradientColor="#808080"  gradientStyle="le.gradientstyle.none"  enabled="1"  xScale="1"  yScale="1"  aspectRatioLock="0"  alpha="1"  figID="com.treestar.flowjo.charting.FigChartRow@7c1fb638#1651579777906"  rotation="0"  lock="0"  sizeLock="0"  contentLock="0"  wantsDrops="0"  backgating="0"  horizontal="0"  backgatingLargeDots="0"  backgatingContours="0" >
             <WindowPosition x="0"  y="0"  width="0"  height="1"  displayed="0"  panelState="" />
           </Ancestry>
           <Multigraph lineWeight="Hairline"  fill="#00ffffff"  stroke="#000000"  lineStyle="Solid"  gradientColor="#808080"  gradientStyle="le.gradientstyle.none"  enabled="1"  xScale="1"  yScale="1"  aspectRatioLock="1"  alpha="1"  figID="com.treestar.flowjo.charting.FigChartGrid@5f45632#1651579777907"  rotation="0"  lock="0"  sizeLock="0"  contentLock="0"  wantsDrops="0"  annoOffsetX="0"  annoOffsetY="0"  type="NONE"  rows="0"  columns="0" >
             <WindowPosition x="0"  y="0"  width="0"  height="1"  displayed="0"  panelState="" />
             <Parameters/>
           </Multigraph>
           <PopModelList>
             <DataLayer path=""  panelValue="1"  discriminatorValue=""  sampleGMID="0"  sampleID="1" >
               <LegendSpec color="#000000"  text=""  chartFill="le.chartfill.tinted.40"  lineWeight="Normal"  lineStyle="Solid"  control="0" />
             </DataLayer>
           </PopModelList>
           <WindowPosition x="74"  y="92"  width="256"  height="256"  displayed="1"  panelState="" />
         </ChartData>
         <ChartData x="434"  y="92"  width="0"  height="0"  lineWeight="Hairline"  fill="#ffffff"  stroke="#000000"  lineStyle="Solid"  gradientColor="#808080"  gradientStyle="le.gradientstyle.none"  enabled="1"  xScale="1"  yScale="1"  aspectRatioLock="0"  alpha="1"  figID="com.treestar.flowjo.charting.FigChartBox@693a2c6a#1651579777907"  rotation="0"  lock="0"  sizeLock="0"  contentLock="0"  wantsDrops="0"  dependents="1"  showSampleName="1"  showFullPath="1"  showFreq="0"  showCount="1"  showPopulationName="1"  showGraphTitle="0"  showMedians="0"  useShortName="1"  showKeyword="0"  keyword=""  showStatistic="0"  statistic=""  offsetHistograms="0"  offsetX="0"  offsetY="0"  flipH="0"  flipV="0"  showAdjunctHistograms="0"  scaleH="1"  scaleV="1"  panelIndex="-1"  z="9" >
           <Graph smoothing="1"  backColor="#ffffff"  foreColor="#000000"  type="Density"  fast="1"  rowCount="50000" >
             <Axis dimension="x"  name="FSC-A"  label=""  auto="auto" />
             <Axis dimension="y"  name="FSC-W"  label=""  auto="auto" />
             <GraphSettings level="5%"  smoothingHighResolution="1"  contourHighResolution="1"  histogramSmoothingCount="0"  graphResolution="256"  showOutliers="1"  drawLargeDots="0"  dotsToDraw="8000"  tint="le.chartfill.tinted.40"  lineWeight="le.lineweight.normal"  lineStyle="le.linestyle.solid" />
             <GraphEnvironment showGrid="0"  showAxes=""  showGates="1"  showFreqOnPlots="1"  showGateNameOnPlots="1"  showMedians="0"  showUncomped="0"  addEventParam="0"  lastYAxisName="" >
               <TextTraits font="SansSerif"  size="12"  name="Labels"  style="plain"  color="#000000"  background="#00ffffff"  just="left" />
               <TextTraits font="SansSerif"  size="12"  name="LayoutGates"  style="plain"  color="#000000"  background="#00ffffff"  just="left" />
               <TextTraits font="SansSerif"  size="10"  name="Numbers"  style="plain"  color="#000000"  background="#00ffffff"  just="left" />
               <TextTraits font="SansSerif"  size="10"  name="Legend"  style="plain"  color="#000000"  background="#00ffffff"  just="left" />
               <WindowPosition x="392"  y="99"  width="461"  height="707"  displayed="0"  panelState="+--" />
             </GraphEnvironment>
           </Graph>
           <Annotation lineWeight="NoLine"  fill="#00ffffff"  stroke="#808080"  lineStyle="Solid"  gradientColor="#808080"  gradientStyle="le.gradientstyle.none"  enabled="1"  xScale="1"  yScale="1"  aspectRatioLock="0"  alpha="1"  figID="com.treestar.flowjo.charting.FigChartAnnotation@6cbd9138#1651579777908"  rotation="0"  lock="0"  sizeLock="0"  contentLock="0"  wantsDrops="0"  autoFitContents="0"  autoMinimumSize="1"  padding="5,5,5,5" >
             <Content>&amp;lt;font color=&amp;quot;#000000&amp;quot; style=&amp;quot;font-size:12pt;&amp;quot; face=&amp;quot;SansSerif&amp;quot;&amp;gt;&amp;#xA;&amp;lt;input type=&amp;quot;fjml&amp;quot; style=&amp;quot;color:#000000; font-family:SansSerif; font-weight:normal; font-style:;&amp;quot; value=&amp;quot;%3CAnno+name%3D%22fj.anno.samplename%22+%2F%3E&amp;quot;&amp;gt;&amp;lt;br style=&amp;quot;color:#000000; font-family:SansSerif; font-weight:normal; font-style:;&amp;quot;&amp;gt;&amp;lt;input type=&amp;quot;fjml&amp;quot; style=&amp;quot;color:#000000; font-family:SansSerif; font-weight:normal; font-style:;&amp;quot; value=&amp;quot;%3CAnno+name%3D%22fj.anno.popname%22+%2F%3E&amp;quot;&amp;gt;&amp;lt;br style=&amp;quot;color:#000000; font-family:SansSerif; font-weight:normal; font-style:;&amp;quot;&amp;gt;&amp;lt;input type=&amp;quot;fjml&amp;quot; style=&amp;quot;color:#000000; font-family:SansSerif; font-weight:normal; font-style:;&amp;quot; value=&amp;quot;%3CStatistic+name%3D%22Count%22++id%3D%22%22++ancestor%3D%22%22+%2F%3E&amp;quot;&amp;gt;&amp;lt;/font&amp;gt;</Content>
             <WindowPosition x="0"  y="340"  width="70"  height="64"  displayed="0"  panelState="" />
           </Annotation>
           <Legend lineWeight="Hairline"  fill="#ffffff"  stroke="#000000"  lineStyle="Solid"  gradientColor="#808080"  gradientStyle="le.gradientstyle.none"  enabled="1"  xScale="1"  yScale="1"  aspectRatioLock="0"  alpha="1"  figID="com.treestar.flowjo.charting.legend.FigLegend@11892b4e#1651579777908"  rotation="0"  lock="0"  sizeLock="0"  contentLock="0"  wantsDrops="0"  rows="3"  columns="4"  drawGrid="1"  autoFitContents="0"  showHeader="1" >
             <RowSizes>
               <Size index="0"  value="15" />
               <Size index="1"  value="15" />
               <Size index="2"  value="15" />
             </RowSizes>
             <ColSizes>
               <Size index="0"  value="15" />
               <Size index="1"  value="15" />
               <Size index="2"  value="15" />
               <Size index="3"  value="15" />
             </ColSizes>
             <WindowPosition x="280"  y="0"  width="60"  height="45"  displayed="0"  panelState="" />
             <Columns>
               <Anno name="fj.anno.samplename" />
               <Anno name="fj.anno.popname" />
               <Statistic name="Count"  id=""  ancestor="" />
             </Columns>
           </Legend>
           <Ancestry lineWeight="Hairline"  fill="#ffffff"  stroke="#000000"  lineStyle="Solid"  gradientColor="#808080"  gradientStyle="le.gradientstyle.none"  enabled="1"  xScale="1"  yScale="1"  aspectRatioLock="0"  alpha="1"  figID="com.treestar.flowjo.charting.FigChartRow@6a3a191e#1651579777907"  rotation="0"  lock="0"  sizeLock="0"  contentLock="0"  wantsDrops="0"  backgating="0"  horizontal="0"  backgatingLargeDots="0"  backgatingContours="0" >
             <WindowPosition x="0"  y="0"  width="0"  height="1"  displayed="0"  panelState="" />
           </Ancestry>
           <Multigraph lineWeight="Hairline"  fill="#00ffffff"  stroke="#000000"  lineStyle="Solid"  gradientColor="#808080"  gradientStyle="le.gradientstyle.none"  enabled="1"  xScale="1"  yScale="1"  aspectRatioLock="1"  alpha="1"  figID="com.treestar.flowjo.charting.FigChartGrid@c47370e#1651579777907"  rotation="0"  lock="0"  sizeLock="0"  contentLock="0"  wantsDrops="0"  annoOffsetX="0"  annoOffsetY="0"  type="NONE"  rows="0"  columns="0" >
             <WindowPosition x="0"  y="0"  width="0"  height="1"  displayed="0"  panelState="" />
             <Parameters/>
           </Multigraph>
           <PopModelList>
             <DataLayer path="Neurons"  panelValue="1"  discriminatorValue=""  sampleGMID="0"  sampleID="1" >
               <LegendSpec color="#000000"  text=""  chartFill="le.chartfill.tinted.40"  lineWeight="Normal"  lineStyle="Solid"  control="0" />
             </DataLayer>
           </PopModelList>
           <WindowPosition x="434"  y="92"  width="256"  height="256"  displayed="1"  panelState="" />
         </ChartData>
         <ChartData x="794"  y="92"  width="0"  height="0"  lineWeight="Hairline"  fill="#ffffff"  stroke="#000000"  lineStyle="Solid"  gradientColor="#808080"  gradientStyle="le.gradientstyle.none"  enabled="1"  xScale="1"  yScale="1"  aspectRatioLock="0"  alpha="1"  figID="com.treestar.flowjo.charting.FigChartBox@447a16e0#1651579777908"  rotation="0"  lock="0"  sizeLock="0"  contentLock="0"  wantsDrops="0"  dependents="1"  showSampleName="1"  showFullPath="1"  showFreq="0"  showCount="1"  showPopulationName="1"  showGraphTitle="0"  showMedians="0"  useShortName="1"  showKeyword="0"  keyword=""  showStatistic="0"  statistic=""  offsetHistograms="0"  offsetX="0"  offsetY="0"  flipH="0"  flipV="0"  showAdjunctHistograms="0"  scaleH="1"  scaleV="1"  panelIndex="-1"  z="18" >
           <Graph smoothing="1"  backColor="#ffffff"  foreColor="#000000"  type="Density"  fast="1"  rowCount="50000" >
             <Axis dimension="x"  name="SSC-W"  label=""  auto="auto" />
             <Axis dimension="y"  name="SSC-H"  label=""  auto="auto" />
             <GraphSettings level="5%"  smoothingHighResolution="1"  contourHighResolution="1"  histogramSmoothingCount="0"  graphResolution="256"  showOutliers="1"  drawLargeDots="0"  dotsToDraw="8000"  tint="le.chartfill.tinted.40"  lineWeight="le.lineweight.normal"  lineStyle="le.linestyle.solid" />
             <GraphEnvironment showGrid="0"  showAxes=""  showGates="1"  showFreqOnPlots="1"  showGateNameOnPlots="1"  showMedians="0"  showUncomped="0"  addEventParam="0"  lastYAxisName="" >
               <TextTraits font="SansSerif"  size="12"  name="Labels"  style="plain"  color="#000000"  background="#00ffffff"  just="left" />
               <TextTraits font="SansSerif"  size="12"  name="LayoutGates"  style="plain"  color="#000000"  background="#00ffffff"  just="left" />
               <TextTraits font="SansSerif"  size="10"  name="Numbers"  style="plain"  color="#000000"  background="#00ffffff"  just="left" />
               <TextTraits font="SansSerif"  size="10"  name="Legend"  style="plain"  color="#000000"  background="#00ffffff"  just="left" />
               <WindowPosition x="392"  y="99"  width="461"  height="707"  displayed="0"  panelState="+--" />
             </GraphEnvironment>
           </Graph>
           <Annotation lineWeight="NoLine"  fill="#00ffffff"  stroke="#808080"  lineStyle="Solid"  gradientColor="#808080"  gradientStyle="le.gradientstyle.none"  enabled="1"  xScale="1"  yScale="1"  aspectRatioLock="0"  alpha="1"  figID="com.treestar.flowjo.charting.FigChartAnnotation@895a15f#1651579777909"  rotation="0"  lock="0"  sizeLock="0"  contentLock="0"  wantsDrops="0"  autoFitContents="0"  autoMinimumSize="1"  padding="5,5,5,5" >
             <Content>&amp;lt;font color=&amp;quot;#000000&amp;quot; style=&amp;quot;font-size:12pt;&amp;quot; face=&amp;quot;SansSerif&amp;quot;&amp;gt;&amp;#xA;&amp;lt;input type=&amp;quot;fjml&amp;quot; style=&amp;quot;color:#000000; font-family:SansSerif; font-weight:normal; font-style:;&amp;quot; value=&amp;quot;%3CAnno+name%3D%22fj.anno.samplename%22+%2F%3E&amp;quot;&amp;gt;&amp;lt;br style=&amp;quot;color:#000000; font-family:SansSerif; font-weight:normal; font-style:;&amp;quot;&amp;gt;&amp;lt;input type=&amp;quot;fjml&amp;quot; style=&amp;quot;color:#000000; font-family:SansSerif; font-weight:normal; font-style:;&amp;quot; value=&amp;quot;%3CAnno+name%3D%22fj.anno.popname%22+%2F%3E&amp;quot;&amp;gt;&amp;lt;br style=&amp;quot;color:#000000; font-family:SansSerif; font-weight:normal; font-style:;&amp;quot;&amp;gt;&amp;lt;input type=&amp;quot;fjml&amp;quot; style=&amp;quot;color:#000000; font-family:SansSerif; font-weight:normal; font-style:;&amp;quot; value=&amp;quot;%3CStatistic+name%3D%22Count%22++id%3D%22%22++ancestor%3D%22%22+%2F%3E&amp;quot;&amp;gt;&amp;lt;/font&amp;gt;</Content>
             <WindowPosition x="0"  y="340"  width="83"  height="64"  displayed="0"  panelState="" />
           </Annotation>
           <Legend lineWeight="Hairline"  fill="#ffffff"  stroke="#000000"  lineStyle="Solid"  gradientColor="#808080"  gradientStyle="le.gradientstyle.none"  enabled="1"  xScale="1"  yScale="1"  aspectRatioLock="0"  alpha="1"  figID="com.treestar.flowjo.charting.legend.FigLegend@17956860#1651579777909"  rotation="0"  lock="0"  sizeLock="0"  contentLock="0"  wantsDrops="0"  rows="3"  columns="4"  drawGrid="1"  autoFitContents="0"  showHeader="1" >
             <RowSizes>
               <Size index="0"  value="15" />
               <Size index="1"  value="15" />
               <Size index="2"  value="15" />
             </RowSizes>
             <ColSizes>
               <Size index="0"  value="15" />
               <Size index="1"  value="15" />
               <Size index="2"  value="15" />
               <Size index="3"  value="15" />
             </ColSizes>
             <WindowPosition x="280"  y="0"  width="60"  height="45"  displayed="0"  panelState="" />
             <Columns>
               <Anno name="fj.anno.samplename" />
               <Anno name="fj.anno.popname" />
               <Statistic name="Count"  id=""  ancestor="" />
             </Columns>
           </Legend>
           <Ancestry lineWeight="Hairline"  fill="#ffffff"  stroke="#000000"  lineStyle="Solid"  gradientColor="#808080"  gradientStyle="le.gradientstyle.none"  enabled="1"  xScale="1"  yScale="1"  aspectRatioLock="0"  alpha="1"  figID="com.treestar.flowjo.charting.FigChartRow@48602762#1651579777908"  rotation="0"  lock="0"  sizeLock="0"  contentLock="0"  wantsDrops="0"  backgating="0"  horizontal="0"  backgatingLargeDots="0"  backgatingContours="0" >
             <WindowPosition x="0"  y="0"  width="0"  height="1"  displayed="0"  panelState="" />
           </Ancestry>
           <Multigraph lineWeight="Hairline"  fill="#00ffffff"  stroke="#000000"  lineStyle="Solid"  gradientColor="#808080"  gradientStyle="le.gradientstyle.none"  enabled="1"  xScale="1"  yScale="1"  aspectRatioLock="1"  alpha="1"  figID="com.treestar.flowjo.charting.FigChartGrid@20b9b80d#1651579777908"  rotation="0"  lock="0"  sizeLock="0"  contentLock="0"  wantsDrops="0"  annoOffsetX="0"  annoOffsetY="0"  type="NONE"  rows="0"  columns="0" >
             <WindowPosition x="0"  y="0"  width="0"  height="1"  displayed="0"  panelState="" />
             <Parameters/>
           </Multigraph>
           <PopModelList>
             <DataLayer path="Neurons/Single Cells"  panelValue="1"  discriminatorValue=""  sampleGMID="0"  sampleID="1" >
               <LegendSpec color="#000000"  text=""  chartFill="le.chartfill.tinted.40"  lineWeight="Normal"  lineStyle="Solid"  control="0" />
             </DataLayer>
           </PopModelList>
           <WindowPosition x="794"  y="92"  width="256"  height="256"  displayed="1"  panelState="" />
         </ChartData>
         <ChartData x="1154"  y="92"  width="0"  height="0"  lineWeight="Hairline"  fill="#ffffff"  stroke="#000000"  lineStyle="Solid"  gradientColor="#808080"  gradientStyle="le.gradientstyle.none"  enabled="1"  xScale="1"  yScale="1"  aspectRatioLock="0"  alpha="1"  figID="com.treestar.flowjo.charting.FigChartBox@51f782b8#1651579777910"  rotation="0"  lock="0"  sizeLock="0"  contentLock="0"  wantsDrops="0"  dependents="1"  showSampleName="1"  showFullPath="1"  showFreq="0"  showCount="1"  showPopulationName="1"  showGraphTitle="0"  showMedians="0"  useShortName="1"  showKeyword="0"  keyword=""  showStatistic="0"  statistic=""  offsetHistograms="0"  offsetX="0"  offsetY="0"  flipH="0"  flipV="0"  showAdjunctHistograms="0"  scaleH="1"  scaleV="1"  panelIndex="-1"  z="27" >
           <Graph smoothing="1"  backColor="#ffffff"  foreColor="#000000"  type="Density"  fast="1"  rowCount="50000" >
             <Axis dimension="x"  name="DAPI-A"  label=""  auto="auto" />
             <Axis dimension="y"  name="mCherry-A"  label=""  auto="auto" />
             <GraphSettings level="5%"  smoothingHighResolution="1"  contourHighResolution="1"  histogramSmoothingCount="0"  graphResolution="256"  showOutliers="1"  drawLargeDots="0"  dotsToDraw="8000"  tint="le.chartfill.tinted.40"  lineWeight="le.lineweight.normal"  lineStyle="le.linestyle.solid" />
             <GraphEnvironment showGrid="0"  showAxes=""  showGates="1"  showFreqOnPlots="1"  showGateNameOnPlots="1"  showMedians="0"  showUncomped="0"  addEventParam="0"  lastYAxisName="" >
               <TextTraits font="SansSerif"  size="12"  name="Labels"  style="plain"  color="#000000"  background="#00ffffff"  just="left" />
               <TextTraits font="SansSerif"  size="12"  name="LayoutGates"  style="plain"  color="#000000"  background="#00ffffff"  just="left" />
               <TextTraits font="SansSerif"  size="10"  name="Numbers"  style="plain"  color="#000000"  background="#00ffffff"  just="left" />
               <TextTraits font="SansSerif"  size="10"  name="Legend"  style="plain"  color="#000000"  background="#00ffffff"  just="left" />
               <WindowPosition x="392"  y="99"  width="461"  height="707"  displayed="0"  panelState="+--" />
             </GraphEnvironment>
           </Graph>
           <Annotation lineWeight="NoLine"  fill="#00ffffff"  stroke="#808080"  lineStyle="Solid"  gradientColor="#808080"  gradientStyle="le.gradientstyle.none"  enabled="1"  xScale="1"  yScale="1"  aspectRatioLock="0"  alpha="1"  figID="com.treestar.flowjo.charting.FigChartAnnotation@54cb8484#1651579777911"  rotation="0"  lock="0"  sizeLock="0"  contentLock="0"  wantsDrops="0"  autoFitContents="0"  autoMinimumSize="1"  padding="5,5,5,5" >
             <Content>&amp;lt;font color=&amp;quot;#000000&amp;quot; style=&amp;quot;font-size:12pt;&amp;quot; face=&amp;quot;SansSerif&amp;quot;&amp;gt;&amp;#xA;&amp;lt;input type=&amp;quot;fjml&amp;quot; style=&amp;quot;color:#000000; font-family:SansSerif; font-weight:normal; font-style:;&amp;quot; value=&amp;quot;%3CAnno+name%3D%22fj.anno.samplename%22+%2F%3E&amp;quot;&amp;gt;&amp;lt;br style=&amp;quot;color:#000000; font-family:SansSerif; font-weight:normal; font-style:;&amp;quot;&amp;gt;&amp;lt;input type=&amp;quot;fjml&amp;quot; style=&amp;quot;color:#000000; font-family:SansSerif; font-weight:normal; font-style:;&amp;quot; value=&amp;quot;%3CAnno+name%3D%22fj.anno.popname%22+%2F%3E&amp;quot;&amp;gt;&amp;lt;br style=&amp;quot;color:#000000; font-family:SansSerif; font-weight:normal; font-style:;&amp;quot;&amp;gt;&amp;lt;input type=&amp;quot;fjml&amp;quot; style=&amp;quot;color:#000000; font-family:SansSerif; font-weight:normal; font-style:;&amp;quot; value=&amp;quot;%3CStatistic+name%3D%22Count%22++id%3D%22%22++ancestor%3D%22%22+%2F%3E&amp;quot;&amp;gt;&amp;lt;/font&amp;gt;</Content>
             <WindowPosition x="0"  y="340"  width="93"  height="64"  displayed="0"  panelState="" />
           </Annotation>
           <Legend lineWeight="Hairline"  fill="#ffffff"  stroke="#000000"  lineStyle="Solid"  gradientColor="#808080"  gradientStyle="le.gradientstyle.none"  enabled="1"  xScale="1"  yScale="1"  aspectRatioLock="0"  alpha="1"  figID="com.treestar.flowjo.charting.legend.FigLegend@7d692199#1651579777911"  rotation="0"  lock="0"  sizeLock="0"  contentLock="0"  wantsDrops="0"  rows="3"  columns="4"  drawGrid="1"  autoFitContents="0"  showHeader="1" >
             <RowSizes>
               <Size index="0"  value="15" />
               <Size index="1"  value="15" />
               <Size index="2"  value="15" />
             </RowSizes>
             <ColSizes>
               <Size index="0"  value="15" />
               <Size index="1"  value="15" />
               <Size index="2"  value="15" />
               <Size index="3"  value="15" />
             </ColSizes>
             <WindowPosition x="280"  y="0"  width="60"  height="45"  displayed="0"  panelState="" />
             <Columns>
               <Anno name="fj.anno.samplename" />
               <Anno name="fj.anno.popname" />
               <Statistic name="Count"  id=""  ancestor="" />
             </Columns>
           </Legend>
           <Ancestry lineWeight="Hairline"  fill="#ffffff"  stroke="#000000"  lineStyle="Solid"  gradientColor="#808080"  gradientStyle="le.gradientstyle.none"  enabled="1"  xScale="1"  yScale="1"  aspectRatioLock="0"  alpha="1"  figID="com.treestar.flowjo.charting.FigChartRow@50a72812#1651579777910"  rotation="0"  lock="0"  sizeLock="0"  contentLock="0"  wantsDrops="0"  backgating="0"  horizontal="0"  backgatingLargeDots="0"  backgatingContours="0" >
             <WindowPosition x="0"  y="0"  width="0"  height="1"  displayed="0"  panelState="" />
           </Ancestry>
           <Multigraph lineWeight="Hairline"  fill="#00ffffff"  stroke="#000000"  lineStyle="Solid"  gradientColor="#808080"  gradientStyle="le.gradientstyle.none"  enabled="1"  xScale="1"  yScale="1"  aspectRatioLock="1"  alpha="1"  figID="com.treestar.flowjo.charting.FigChartGrid@e37df1c#1651579777910"  rotation="0"  lock="0"  sizeLock="0"  contentLock="0"  wantsDrops="0"  annoOffsetX="0"  annoOffsetY="0"  type="NONE"  rows="0"  columns="0" >
             <WindowPosition x="0"  y="0"  width="0"  height="1"  displayed="0"  panelState="" />
             <Parameters/>
           </Multigraph>
           <PopModelList>
             <DataLayer path="Neurons/Single Cells/Single Cells 2"  panelValue="1"  discriminatorValue=""  sampleGMID="0"  sampleID="1" >
               <LegendSpec color="#000000"  text=""  chartFill="le.chartfill.tinted.40"  lineWeight="Normal"  lineStyle="Solid"  control="0" />
             </DataLayer>
           </PopModelList>
           <WindowPosition x="1154"  y="92"  width="256"  height="256"  displayed="1"  panelState="" />
         </ChartData>
         <ChartData x="74"  y="461"  width="0"  height="0"  lineWeight="Hairline"  fill="#ffffff"  stroke="#000000"  lineStyle="Solid"  gradientColor="#808080"  gradientStyle="le.gradientstyle.none"  enabled="1"  xScale="1"  yScale="1"  aspectRatioLock="0"  alpha="1"  figID="com.treestar.flowjo.charting.FigChartBox@5ecc1016#1651579799700"  rotation="0"  lock="0"  sizeLock="0"  contentLock="0"  wantsDrops="0"  dependents="1"  showSampleName="1"  showFullPath="1"  showFreq="0"  showCount="1"  showPopulationName="1"  showGraphTitle="0"  showMedians="0"  useShortName="1"  showKeyword="0"  keyword=""  showStatistic="0"  statistic=""  offsetHistograms="0"  offsetX="0"  offsetY="0"  flipH="0"  flipV="0"  showAdjunctHistograms="0"  scaleH="1"  scaleV="1"  panelIndex="-1"  z="36" >
           <Graph smoothing="1"  backColor="#ffffff"  foreColor="#000000"  type="Density"  fast="1"  rowCount="50000" >
             <Axis dimension="x"  name="FSC-A"  label=""  auto="auto" />
             <Axis dimension="y"  name="SSC-A"  label=""  auto="auto" />
             <GraphSettings level="5%"  smoothingHighResolution="1"  contourHighResolution="1"  histogramSmoothingCount="0"  graphResolution="256"  showOutliers="0"  drawLargeDots="0"  dotsToDraw="8000"  tint="le.chartfill.tinted.40"  lineWeight="le.lineweight.normal"  lineStyle="le.linestyle.solid" />
             <GraphEnvironment showGrid="0"  showAxes=""  showGates="1"  showFreqOnPlots="1"  showGateNameOnPlots="1"  showMedians="0"  showUncomped="0"  addEventParam="0"  lastYAxisName="" >
               <TextTraits font="SansSerif"  size="12"  name="Labels"  style="plain"  color="#000000"  background="#00ffffff"  just="left" />
               <TextTraits font="SansSerif"  size="12"  name="LayoutGates"  style="plain"  color="#000000"  background="#00ffffff"  just="left" />
               <TextTraits font="SansSerif"  size="10"  name="Numbers"  style="plain"  color="#000000"  background="#00ffffff"  just="left" />
               <TextTraits font="SansSerif"  size="10"  name="Legend"  style="plain"  color="#000000"  background="#00ffffff"  just="left" />
               <WindowPosition x="1936"  y="-8"  width="390"  height="634"  displayed="0"  panelState="+--" />
             </GraphEnvironment>
           </Graph>
           <Annotation lineWeight="NoLine"  fill="#00ffffff"  stroke="#808080"  lineStyle="Solid"  gradientColor="#808080"  gradientStyle="le.gradientstyle.none"  enabled="1"  xScale="1"  yScale="1"  aspectRatioLock="0"  alpha="1"  figID="com.treestar.flowjo.charting.FigChartAnnotation@5e53e1f3#1651579799707"  rotation="0"  lock="0"  sizeLock="0"  contentLock="0"  wantsDrops="0"  autoFitContents="0"  autoMinimumSize="1"  padding="5,5,5,5" >
             <Content>&amp;lt;font color=&amp;quot;#000000&amp;quot; style=&amp;quot;font-size:12pt;&amp;quot; face=&amp;quot;SansSerif&amp;quot;&amp;gt;&amp;#xA;&amp;lt;input type=&amp;quot;fjml&amp;quot; style=&amp;quot;color:#000000; font-family:SansSerif; font-weight:normal; font-style:;&amp;quot; value=&amp;quot;%3CAnno+name%3D%22fj.anno.samplename%22+%2F%3E&amp;quot;&amp;gt;&amp;lt;br style=&amp;quot;color:#000000; font-family:SansSerif; font-weight:normal; font-style:;&amp;quot;&amp;gt;&amp;lt;input type=&amp;quot;fjml&amp;quot; style=&amp;quot;color:#000000; font-family:SansSerif; font-weight:normal; font-style:;&amp;quot; value=&amp;quot;%3CAnno+name%3D%22fj.anno.popname%22+%2F%3E&amp;quot;&amp;gt;&amp;lt;br style=&amp;quot;color:#000000; font-family:SansSerif; font-weight:normal; font-style:;&amp;quot;&amp;gt;&amp;lt;input type=&amp;quot;fjml&amp;quot; style=&amp;quot;color:#000000; font-family:SansSerif; font-weight:normal; font-style:;&amp;quot; value=&amp;quot;%3CStatistic+name%3D%22Count%22++id%3D%22%22++ancestor%3D%22%22+%2F%3E&amp;quot;&amp;gt;&amp;lt;/font&amp;gt;</Content>
             <WindowPosition x="0"  y="340"  width="70"  height="64"  displayed="0"  panelState="" />
           </Annotation>
           <Legend lineWeight="Hairline"  fill="#ffffff"  stroke="#000000"  lineStyle="Solid"  gradientColor="#808080"  gradientStyle="le.gradientstyle.none"  enabled="1"  xScale="1"  yScale="1"  aspectRatioLock="0"  alpha="1"  figID="com.treestar.flowjo.charting.legend.FigLegend@551748e6#1651579799707"  rotation="0"  lock="0"  sizeLock="0"  contentLock="0"  wantsDrops="0"  rows="3"  columns="4"  drawGrid="1"  autoFitContents="0"  showHeader="1" >
             <RowSizes>
               <Size index="0"  value="15" />
               <Size index="1"  value="15" />
               <Size index="2"  value="15" />
             </RowSizes>
             <ColSizes>
               <Size index="0"  value="15" />
               <Size index="1"  value="15" />
               <Size index="2"  value="15" />
               <Size index="3"  value="15" />
             </ColSizes>
             <WindowPosition x="280"  y="0"  width="60"  height="45"  displayed="0"  panelState="" />
             <Columns>
               <Anno name="fj.anno.samplename" />
               <Anno name="fj.anno.popname" />
               <Statistic name="Count"  id=""  ancestor="" />
             </Columns>
           </Legend>
           <Ancestry lineWeight="Hairline"  fill="#ffffff"  stroke="#000000"  lineStyle="Solid"  gradientColor="#808080"  gradientStyle="le.gradientstyle.none"  enabled="1"  xScale="1"  yScale="1"  aspectRatioLock="0"  alpha="1"  figID="com.treestar.flowjo.charting.FigChartRow@40fc8791#1651579799705"  rotation="0"  lock="0"  sizeLock="0"  contentLock="0"  wantsDrops="0"  backgating="0"  horizontal="0"  backgatingLargeDots="0"  backgatingContours="0" >
             <WindowPosition x="0"  y="0"  width="0"  height="1"  displayed="0"  panelState="" />
           </Ancestry>
           <Multigraph lineWeight="Hairline"  fill="#00ffffff"  stroke="#000000"  lineStyle="Solid"  gradientColor="#808080"  gradientStyle="le.gradientstyle.none"  enabled="1"  xScale="1"  yScale="1"  aspectRatioLock="1"  alpha="1"  figID="com.treestar.flowjo.charting.FigChartGrid@32861ec#1651579799706"  rotation="0"  lock="0"  sizeLock="0"  contentLock="0"  wantsDrops="0"  annoOffsetX="0"  annoOffsetY="0"  type="NONE"  rows="0"  columns="0" >
             <WindowPosition x="0"  y="0"  width="0"  height="1"  displayed="0"  panelState="" />
             <Parameters/>
           </Multigraph>
           <PopModelList>
             <DataLayer path=""  panelValue="1"  discriminatorValue=""  sampleGMID="1"  sampleID="2" >
               <LegendSpec color="#000000"  text=""  chartFill="le.chartfill.tinted.40"  lineWeight="Normal"  lineStyle="Solid"  control="0" />
             </DataLayer>
           </PopModelList>
           <WindowPosition x="74"  y="461"  width="256"  height="256"  displayed="1"  panelState="" />
         </ChartData>
         <ChartData x="434"  y="461"  width="0"  height="0"  lineWeight="Hairline"  fill="#ffffff"  stroke="#000000"  lineStyle="Solid"  gradientColor="#808080"  gradientStyle="le.gradientstyle.none"  enabled="1"  xScale="1"  yScale="1"  aspectRatioLock="0"  alpha="1"  figID="com.treestar.flowjo.charting.FigChartBox@6bb31fae#1651579799707"  rotation="0"  lock="0"  sizeLock="0"  contentLock="0"  wantsDrops="0"  dependents="1"  showSampleName="1"  showFullPath="1"  showFreq="0"  showCount="1"  showPopulationName="1"  showGraphTitle="0"  showMedians="0"  useShortName="1"  showKeyword="0"  keyword=""  showStatistic="0"  statistic=""  offsetHistograms="0"  offsetX="0"  offsetY="0"  flipH="0"  flipV="0"  showAdjunctHistograms="0"  scaleH="1"  scaleV="1"  panelIndex="-1"  z="45" >
           <Graph smoothing="1"  backColor="#ffffff"  foreColor="#000000"  type="Density"  fast="1"  rowCount="50000" >
             <Axis dimension="x"  name="FSC-A"  label=""  auto="auto" />
             <Axis dimension="y"  name="FSC-W"  label=""  auto="auto" />
             <GraphSettings level="5%"  smoothingHighResolution="1"  contourHighResolution="1"  histogramSmoothingCount="0"  graphResolution="256"  showOutliers="1"  drawLargeDots="0"  dotsToDraw="8000"  tint="le.chartfill.tinted.40"  lineWeight="le.lineweight.normal"  lineStyle="le.linestyle.solid" />
             <GraphEnvironment showGrid="0"  showAxes=""  showGates="1"  showFreqOnPlots="1"  showGateNameOnPlots="1"  showMedians="0"  showUncomped="0"  addEventParam="0"  lastYAxisName="" >
               <TextTraits font="SansSerif"  size="12"  name="Labels"  style="plain"  color="#000000"  background="#00ffffff"  just="left" />
               <TextTraits font="SansSerif"  size="12"  name="LayoutGates"  style="plain"  color="#000000"  background="#00ffffff"  just="left" />
               <TextTraits font="SansSerif"  size="10"  name="Numbers"  style="plain"  color="#000000"  background="#00ffffff"  just="left" />
               <TextTraits font="SansSerif"  size="10"  name="Legend"  style="plain"  color="#000000"  background="#00ffffff"  just="left" />
               <WindowPosition x="392"  y="99"  width="461"  height="707"  displayed="0"  panelState="+--" />
             </GraphEnvironment>
           </Graph>
           <Annotation lineWeight="NoLine"  fill="#00ffffff"  stroke="#808080"  lineStyle="Solid"  gradientColor="#808080"  gradientStyle="le.gradientstyle.none"  enabled="1"  xScale="1"  yScale="1"  aspectRatioLock="0"  alpha="1"  figID="com.treestar.flowjo.charting.FigChartAnnotation@3b999ccc#1651579799708"  rotation="0"  lock="0"  sizeLock="0"  contentLock="0"  wantsDrops="0"  autoFitContents="0"  autoMinimumSize="1"  padding="5,5,5,5" >
             <Content>&amp;lt;font color=&amp;quot;#000000&amp;quot; style=&amp;quot;font-size:12pt;&amp;quot; face=&amp;quot;SansSerif&amp;quot;&amp;gt;&amp;#xA;&amp;lt;input type=&amp;quot;fjml&amp;quot; style=&amp;quot;color:#000000; font-family:SansSerif; font-weight:normal; font-style:;&amp;quot; value=&amp;quot;%3CAnno+name%3D%22fj.anno.samplename%22+%2F%3E&amp;quot;&amp;gt;&amp;lt;br style=&amp;quot;color:#000000; font-family:SansSerif; font-weight:normal; font-style:;&amp;quot;&amp;gt;&amp;lt;input type=&amp;quot;fjml&amp;quot; style=&amp;quot;color:#000000; font-family:SansSerif; font-weight:normal; font-style:;&amp;quot; value=&amp;quot;%3CAnno+name%3D%22fj.anno.popname%22+%2F%3E&amp;quot;&amp;gt;&amp;lt;br style=&amp;quot;color:#000000; font-family:SansSerif; font-weight:normal; font-style:;&amp;quot;&amp;gt;&amp;lt;input type=&amp;quot;fjml&amp;quot; style=&amp;quot;color:#000000; font-family:SansSerif; font-weight:normal; font-style:;&amp;quot; value=&amp;quot;%3CStatistic+name%3D%22Count%22++id%3D%22%22++ancestor%3D%22%22+%2F%3E&amp;quot;&amp;gt;&amp;lt;/font&amp;gt;</Content>
             <WindowPosition x="0"  y="340"  width="70"  height="64"  displayed="0"  panelState="" />
           </Annotation>
           <Legend lineWeight="Hairline"  fill="#ffffff"  stroke="#000000"  lineStyle="Solid"  gradientColor="#808080"  gradientStyle="le.gradientstyle.none"  enabled="1"  xScale="1"  yScale="1"  aspectRatioLock="0"  alpha="1"  figID="com.treestar.flowjo.charting.legend.FigLegend@620533a5#1651579799708"  rotation="0"  lock="0"  sizeLock="0"  contentLock="0"  wantsDrops="0"  rows="3"  columns="4"  drawGrid="1"  autoFitContents="0"  showHeader="1" >
             <RowSizes>
               <Size index="0"  value="15" />
               <Size index="1"  value="15" />
               <Size index="2"  value="15" />
             </RowSizes>
             <ColSizes>
               <Size index="0"  value="15" />
               <Size index="1"  value="15" />
               <Size index="2"  value="15" />
               <Size index="3"  value="15" />
             </ColSizes>
             <WindowPosition x="280"  y="0"  width="60"  height="45"  displayed="0"  panelState="" />
             <Columns>
               <Anno name="fj.anno.samplename" />
               <Anno name="fj.anno.popname" />
               <Statistic name="Count"  id=""  ancestor="" />
             </Columns>
           </Legend>
           <Ancestry lineWeight="Hairline"  fill="#ffffff"  stroke="#000000"  lineStyle="Solid"  gradientColor="#808080"  gradientStyle="le.gradientstyle.none"  enabled="1"  xScale="1"  yScale="1"  aspectRatioLock="0"  alpha="1"  figID="com.treestar.flowjo.charting.FigChartRow@3ce50fbf#1651579799707"  rotation="0"  lock="0"  sizeLock="0"  contentLock="0"  wantsDrops="0"  backgating="0"  horizontal="0"  backgatingLargeDots="0"  backgatingContours="0" >
             <WindowPosition x="0"  y="0"  width="0"  height="1"  displayed="0"  panelState="" />
           </Ancestry>
           <Multigraph lineWeight="Hairline"  fill="#00ffffff"  stroke="#000000"  lineStyle="Solid"  gradientColor="#808080"  gradientStyle="le.gradientstyle.none"  enabled="1"  xScale="1"  yScale="1"  aspectRatioLock="1"  alpha="1"  figID="com.treestar.flowjo.charting.FigChartGrid@626ce3d4#1651579799707"  rotation="0"  lock="0"  sizeLock="0"  contentLock="0"  wantsDrops="0"  annoOffsetX="0"  annoOffsetY="0"  type="NONE"  rows="0"  columns="0" >
             <WindowPosition x="0"  y="0"  width="0"  height="1"  displayed="0"  panelState="" />
             <Parameters/>
           </Multigraph>
           <PopModelList>
             <DataLayer path="Neurons"  panelValue="1"  discriminatorValue=""  sampleGMID="1"  sampleID="2" >
               <LegendSpec color="#000000"  text=""  chartFill="le.chartfill.tinted.40"  lineWeight="Normal"  lineStyle="Solid"  control="0" />
             </DataLayer>
           </PopModelList>
           <WindowPosition x="434"  y="461"  width="256"  height="256"  displayed="1"  panelState="" />
         </ChartData>
         <ChartData x="794"  y="461"  width="0"  height="0"  lineWeight="Hairline"  fill="#ffffff"  stroke="#000000"  lineStyle="Solid"  gradientColor="#808080"  gradientStyle="le.gradientstyle.none"  enabled="1"  xScale="1"  yScale="1"  aspectRatioLock="0"  alpha="1"  figID="com.treestar.flowjo.charting.FigChartBox@4381c7e9#1651579799708"  rotation="0"  lock="0"  sizeLock="0"  contentLock="0"  wantsDrops="0"  dependents="1"  showSampleName="1"  showFullPath="1"  showFreq="0"  showCount="1"  showPopulationName="1"  showGraphTitle="0"  showMedians="0"  useShortName="1"  showKeyword="0"  keyword=""  showStatistic="0"  statistic=""  offsetHistograms="0"  offsetX="0"  offsetY="0"  flipH="0"  flipV="0"  showAdjunctHistograms="0"  scaleH="1"  scaleV="1"  panelIndex="-1"  z="54" >
           <Graph smoothing="1"  backColor="#ffffff"  foreColor="#000000"  type="Density"  fast="1"  rowCount="50000" >
             <Axis dimension="x"  name="SSC-W"  label=""  auto="auto" />
             <Axis dimension="y"  name="SSC-H"  label=""  auto="auto" />
             <GraphSettings level="5%"  smoothingHighResolution="1"  contourHighResolution="1"  histogramSmoothingCount="0"  graphResolution="256"  showOutliers="1"  drawLargeDots="0"  dotsToDraw="8000"  tint="le.chartfill.tinted.40"  lineWeight="le.lineweight.normal"  lineStyle="le.linestyle.solid" />
             <GraphEnvironment showGrid="0"  showAxes=""  showGates="1"  showFreqOnPlots="1"  showGateNameOnPlots="1"  showMedians="0"  showUncomped="0"  addEventParam="0"  lastYAxisName="" >
               <TextTraits font="SansSerif"  size="12"  name="Labels"  style="plain"  color="#000000"  background="#00ffffff"  just="left" />
               <TextTraits font="SansSerif"  size="12"  name="LayoutGates"  style="plain"  color="#000000"  background="#00ffffff"  just="left" />
               <TextTraits font="SansSerif"  size="10"  name="Numbers"  style="plain"  color="#000000"  background="#00ffffff"  just="left" />
               <TextTraits font="SansSerif"  size="10"  name="Legend"  style="plain"  color="#000000"  background="#00ffffff"  just="left" />
               <WindowPosition x="392"  y="99"  width="461"  height="707"  displayed="0"  panelState="+--" />
             </GraphEnvironment>
           </Graph>
           <Annotation lineWeight="NoLine"  fill="#00ffffff"  stroke="#808080"  lineStyle="Solid"  gradientColor="#808080"  gradientStyle="le.gradientstyle.none"  enabled="1"  xScale="1"  yScale="1"  aspectRatioLock="0"  alpha="1"  figID="com.treestar.flowjo.charting.FigChartAnnotation@531dee5e#1651579799709"  rotation="0"  lock="0"  sizeLock="0"  contentLock="0"  wantsDrops="0"  autoFitContents="0"  autoMinimumSize="1"  padding="5,5,5,5" >
             <Content>&amp;lt;font color=&amp;quot;#000000&amp;quot; style=&amp;quot;font-size:12pt;&amp;quot; face=&amp;quot;SansSerif&amp;quot;&amp;gt;&amp;#xA;&amp;lt;input type=&amp;quot;fjml&amp;quot; style=&amp;quot;color:#000000; font-family:SansSerif; font-weight:normal; font-style:;&amp;quot; value=&amp;quot;%3CAnno+name%3D%22fj.anno.samplename%22+%2F%3E&amp;quot;&amp;gt;&amp;lt;br style=&amp;quot;color:#000000; font-family:SansSerif; font-weight:normal; font-style:;&amp;quot;&amp;gt;&amp;lt;input type=&amp;quot;fjml&amp;quot; style=&amp;quot;color:#000000; font-family:SansSerif; font-weight:normal; font-style:;&amp;quot; value=&amp;quot;%3CAnno+name%3D%22fj.anno.popname%22+%2F%3E&amp;quot;&amp;gt;&amp;lt;br style=&amp;quot;color:#000000; font-family:SansSerif; font-weight:normal; font-style:;&amp;quot;&amp;gt;&amp;lt;input type=&amp;quot;fjml&amp;quot; style=&amp;quot;color:#000000; font-family:SansSerif; font-weight:normal; font-style:;&amp;quot; value=&amp;quot;%3CStatistic+name%3D%22Count%22++id%3D%22%22++ancestor%3D%22%22+%2F%3E&amp;quot;&amp;gt;&amp;lt;/font&amp;gt;</Content>
             <WindowPosition x="0"  y="340"  width="83"  height="64"  displayed="0"  panelState="" />
           </Annotation>
           <Legend lineWeight="Hairline"  fill="#ffffff"  stroke="#000000"  lineStyle="Solid"  gradientColor="#808080"  gradientStyle="le.gradientstyle.none"  enabled="1"  xScale="1"  yScale="1"  aspectRatioLock="0"  alpha="1"  figID="com.treestar.flowjo.charting.legend.FigLegend@520c87f3#1651579799709"  rotation="0"  lock="0"  sizeLock="0"  contentLock="0"  wantsDrops="0"  rows="3"  columns="4"  drawGrid="1"  autoFitContents="0"  showHeader="1" >
             <RowSizes>
               <Size index="0"  value="15" />
               <Size index="1"  value="15" />
               <Size index="2"  value="15" />
             </RowSizes>
             <ColSizes>
               <Size index="0"  value="15" />
               <Size index="1"  value="15" />
               <Size index="2"  value="15" />
               <Size index="3"  value="15" />
             </ColSizes>
             <WindowPosition x="280"  y="0"  width="60"  height="45"  displayed="0"  panelState="" />
             <Columns>
               <Anno name="fj.anno.samplename" />
               <Anno name="fj.anno.popname" />
               <Statistic name="Count"  id=""  ancestor="" />
             </Columns>
           </Legend>
           <Ancestry lineWeight="Hairline"  fill="#ffffff"  stroke="#000000"  lineStyle="Solid"  gradientColor="#808080"  gradientStyle="le.gradientstyle.none"  enabled="1"  xScale="1"  yScale="1"  aspectRatioLock="0"  alpha="1"  figID="com.treestar.flowjo.charting.FigChartRow@7d6bb49e#1651579799708"  rotation="0"  lock="0"  sizeLock="0"  contentLock="0"  wantsDrops="0"  backgating="0"  horizontal="0"  backgatingLargeDots="0"  backgatingContours="0" >
             <WindowPosition x="0"  y="0"  width="0"  height="1"  displayed="0"  panelState="" />
           </Ancestry>
           <Multigraph lineWeight="Hairline"  fill="#00ffffff"  stroke="#000000"  lineStyle="Solid"  gradientColor="#808080"  gradientStyle="le.gradientstyle.none"  enabled="1"  xScale="1"  yScale="1"  aspectRatioLock="1"  alpha="1"  figID="com.treestar.flowjo.charting.FigChartGrid@2a1f3166#1651579799708"  rotation="0"  lock="0"  sizeLock="0"  contentLock="0"  wantsDrops="0"  annoOffsetX="0"  annoOffsetY="0"  type="NONE"  rows="0"  columns="0" >
             <WindowPosition x="0"  y="0"  width="0"  height="1"  displayed="0"  panelState="" />
             <Parameters/>
           </Multigraph>
           <PopModelList>
             <DataLayer path="Neurons/Single Cells"  panelValue="1"  discriminatorValue=""  sampleGMID="1"  sampleID="2" >
               <LegendSpec color="#000000"  text=""  chartFill="le.chartfill.tinted.40"  lineWeight="Normal"  lineStyle="Solid"  control="0" />
             </DataLayer>
           </PopModelList>
           <WindowPosition x="794"  y="461"  width="256"  height="256"  displayed="1"  panelState="" />
         </ChartData>
         <ChartData x="1154"  y="461"  width="0"  height="0"  lineWeight="Hairline"  fill="#ffffff"  stroke="#000000"  lineStyle="Solid"  gradientColor="#808080"  gradientStyle="le.gradientstyle.none"  enabled="1"  xScale="1"  yScale="1"  aspectRatioLock="0"  alpha="1"  figID="com.treestar.flowjo.charting.FigChartBox@34b18c9a#1651579799709"  rotation="0"  lock="0"  sizeLock="0"  contentLock="0"  wantsDrops="0"  dependents="1"  showSampleName="1"  showFullPath="1"  showFreq="0"  showCount="1"  showPopulationName="1"  showGraphTitle="0"  showMedians="0"  useShortName="1"  showKeyword="0"  keyword=""  showStatistic="0"  statistic=""  offsetHistograms="0"  offsetX="0"  offsetY="0"  flipH="0"  flipV="0"  showAdjunctHistograms="0"  scaleH="1"  scaleV="1"  panelIndex="-1"  z="63" >
           <Graph smoothing="1"  backColor="#ffffff"  foreColor="#000000"  type="Density"  fast="1"  rowCount="50000" >
             <Axis dimension="x"  name="DAPI-A"  label=""  auto="auto" />
             <Axis dimension="y"  name="mCherry-A"  label=""  auto="auto" />
             <GraphSettings level="5%"  smoothingHighResolution="1"  contourHighResolution="1"  histogramSmoothingCount="0"  graphResolution="256"  showOutliers="1"  drawLargeDots="0"  dotsToDraw="8000"  tint="le.chartfill.tinted.40"  lineWeight="le.lineweight.normal"  lineStyle="le.linestyle.solid" />
             <GraphEnvironment showGrid="0"  showAxes=""  showGates="1"  showFreqOnPlots="1"  showGateNameOnPlots="1"  showMedians="0"  showUncomped="0"  addEventParam="0"  lastYAxisName="" >
               <TextTraits font="SansSerif"  size="12"  name="Labels"  style="plain"  color="#000000"  background="#00ffffff"  just="left" />
               <TextTraits font="SansSerif"  size="12"  name="LayoutGates"  style="plain"  color="#000000"  background="#00ffffff"  just="left" />
               <TextTraits font="SansSerif"  size="10"  name="Numbers"  style="plain"  color="#000000"  background="#00ffffff"  just="left" />
               <TextTraits font="SansSerif"  size="10"  name="Legend"  style="plain"  color="#000000"  background="#00ffffff"  just="left" />
               <WindowPosition x="392"  y="99"  width="461"  height="707"  displayed="0"  panelState="+--" />
             </GraphEnvironment>
           </Graph>
           <Annotation lineWeight="NoLine"  fill="#00ffffff"  stroke="#808080"  lineStyle="Solid"  gradientColor="#808080"  gradientStyle="le.gradientstyle.none"  enabled="1"  xScale="1"  yScale="1"  aspectRatioLock="0"  alpha="1"  figID="com.treestar.flowjo.charting.FigChartAnnotation@4f48aa44#1651579799710"  rotation="0"  lock="0"  sizeLock="0"  contentLock="0"  wantsDrops="0"  autoFitContents="0"  autoMinimumSize="1"  padding="5,5,5,5" >
             <Content>&amp;lt;font color=&amp;quot;#000000&amp;quot; style=&amp;quot;font-size:12pt;&amp;quot; face=&amp;quot;SansSerif&amp;quot;&amp;gt;&amp;#xA;&amp;lt;input type=&amp;quot;fjml&amp;quot; style=&amp;quot;color:#000000; font-family:SansSerif; font-weight:normal; font-style:;&amp;quot; value=&amp;quot;%3CAnno+name%3D%22fj.anno.samplename%22+%2F%3E&amp;quot;&amp;gt;&amp;lt;br style=&amp;quot;color:#000000; font-family:SansSerif; font-weight:normal; font-style:;&amp;quot;&amp;gt;&amp;lt;input type=&amp;quot;fjml&amp;quot; style=&amp;quot;color:#000000; font-family:SansSerif; font-weight:normal; font-style:;&amp;quot; value=&amp;quot;%3CAnno+name%3D%22fj.anno.popname%22+%2F%3E&amp;quot;&amp;gt;&amp;lt;br style=&amp;quot;color:#000000; font-family:SansSerif; font-weight:normal; font-style:;&amp;quot;&amp;gt;&amp;lt;input type=&amp;quot;fjml&amp;quot; style=&amp;quot;color:#000000; font-family:SansSerif; font-weight:normal; font-style:;&amp;quot; value=&amp;quot;%3CStatistic+name%3D%22Count%22++id%3D%22%22++ancestor%3D%22%22+%2F%3E&amp;quot;&amp;gt;&amp;lt;/font&amp;gt;</Content>
             <WindowPosition x="0"  y="340"  width="93"  height="64"  displayed="0"  panelState="" />
           </Annotation>
           <Legend lineWeight="Hairline"  fill="#ffffff"  stroke="#000000"  lineStyle="Solid"  gradientColor="#808080"  gradientStyle="le.gradientstyle.none"  enabled="1"  xScale="1"  yScale="1"  aspectRatioLock="0"  alpha="1"  figID="com.treestar.flowjo.charting.legend.FigLegend@2ba27f06#1651579799710"  rotation="0"  lock="0"  sizeLock="0"  contentLock="0"  wantsDrops="0"  rows="3"  columns="4"  drawGrid="1"  autoFitContents="0"  showHeader="1" >
             <RowSizes>
               <Size index="0"  value="15" />
               <Size index="1"  value="15" />
               <Size index="2"  value="15" />
             </RowSizes>
             <ColSizes>
               <Size index="0"  value="15" />
               <Size index="1"  value="15" />
               <Size index="2"  value="15" />
               <Size index="3"  value="15" />
             </ColSizes>
             <WindowPosition x="280"  y="0"  width="60"  height="45"  displayed="0"  panelState="" />
             <Columns>
               <Anno name="fj.anno.samplename" />
               <Anno name="fj.anno.popname" />
               <Statistic name="Count"  id=""  ancestor="" />
             </Columns>
           </Legend>
           <Ancestry lineWeight="Hairline"  fill="#ffffff"  stroke="#000000"  lineStyle="Solid"  gradientColor="#808080"  gradientStyle="le.gradientstyle.none"  enabled="1"  xScale="1"  yScale="1"  aspectRatioLock="0"  alpha="1"  figID="com.treestar.flowjo.charting.FigChartRow@7485ed7c#1651579799709"  rotation="0"  lock="0"  sizeLock="0"  contentLock="0"  wantsDrops="0"  backgating="0"  horizontal="0"  backgatingLargeDots="0"  backgatingContours="0" >
             <WindowPosition x="0"  y="0"  width="0"  height="1"  displayed="0"  panelState="" />
           </Ancestry>
           <Multigraph lineWeight="Hairline"  fill="#00ffffff"  stroke="#000000"  lineStyle="Solid"  gradientColor="#808080"  gradientStyle="le.gradientstyle.none"  enabled="1"  xScale="1"  yScale="1"  aspectRatioLock="1"  alpha="1"  figID="com.treestar.flowjo.charting.FigChartGrid@4aaa3a8#1651579799709"  rotation="0"  lock="0"  sizeLock="0"  contentLock="0"  wantsDrops="0"  annoOffsetX="0"  annoOffsetY="0"  type="NONE"  rows="0"  columns="0" >
             <WindowPosition x="0"  y="0"  width="0"  height="1"  displayed="0"  panelState="" />
             <Parameters/>
           </Multigraph>
           <PopModelList>
             <DataLayer path="Neurons/Single Cells/Single Cells 2"  panelValue="1"  discriminatorValue=""  sampleGMID="1"  sampleID="2" >
               <LegendSpec color="#000000"  text=""  chartFill="le.chartfill.tinted.40"  lineWeight="Normal"  lineStyle="Solid"  control="0" />
             </DataLayer>
           </PopModelList>
           <WindowPosition x="1154"  y="461"  width="256"  height="256"  displayed="1"  panelState="" />
         </ChartData>
         <StyledText x="28"  y="47"  width="211"  height="35"  lineWeight="Normal"  fill="#ffffff"  stroke="#000000"  lineStyle="Solid"  gradientColor="#808080"  gradientStyle="le.gradientstyle.none"  enabled="1"  xScale="1"  yScale="1"  aspectRatioLock="0"  alpha="1"  figID="com.treestar.layout.presentation.FigStyledText@587eb581#1651579821540"  rotation="0"  lock="0"  sizeLock="0"  contentLock="0"  wantsDrops="0"  autoFitContents="0"  autoMinimumSize="1"  padding="5,5,5,5"  z="72" >
           <Content>&amp;lt;p style=&amp;quot;margin-top:0;&amp;quot;&amp;gt;&amp;#xA;&amp;#xA;      HFF line. Day 30 of differentiation&amp;#xA;&amp;#xA;    &amp;lt;/p&amp;gt;&amp;#xA;&amp;#xA;</Content>
         </StyledText>
         <StyledText x="40"  y="414"  width="259"  height="35"  lineWeight="Normal"  fill="#ffffff"  stroke="#000000"  lineStyle="Solid"  gradientColor="#808080"  gradientStyle="le.gradientstyle.none"  enabled="1"  xScale="1"  yScale="1"  aspectRatioLock="0"  alpha="1"  figID="com.treestar.layout.presentation.FigStyledText@4eb0c7fb#1651579920956"  rotation="0"  lock="0"  sizeLock="0"  contentLock="0"  wantsDrops="0"  autoFitContents="0"  autoMinimumSize="1"  padding="5,5,5,5"  z="73" >
           <Content>&amp;lt;p style=&amp;quot;margin-top:0;&amp;quot;&amp;gt;&amp;#xA;&amp;#xA;      &amp;lt;font color=&amp;quot;#000000&amp;quot; style=&amp;quot;font-size:12pt;&amp;quot; face=&amp;quot;SansSerif&amp;quot;&amp;gt;HFFTHmCherry &amp;#xA;&amp;#xA;      line. Day 30 of differentiation&amp;lt;/font&amp;gt;&amp;#xA;&amp;#xA;    &amp;lt;/p&amp;gt;&amp;#xA;&amp;#xA;</Content>
         </StyledText>
       </FigList>
     </Layout>
     <WindowPosition x="-8"  y="-8"  width="1936"  height="1056"  displayed="0" />
   </LayoutEditor>
   <Scripts>
     <Script lang="text/javascript"  name="New Script" />
   </Scripts>
   <Exports/>
   <SOPS/>
   <experiment/>
 </Workspace>
