# Supplementary material for: Multiomics analysis identifies novel facilitators of human dopaminergic neuron differentiation
Source: EMBO Rep. 2023 Dec 19;25(1):17. doi: 10.1038/s44319-023-00024-2 (PMC10897179; doi:10.1038/s44319-023-00024-2)
Supplement: Supplementary file 7 — Source Data Fig. 1 [file 44319_2023_24_MOESM7_ESM.zip › Figure 1/1C/rpkm.tsv]

gene_id	ASTRO_D65_I_20190426_reads.Aligned.sortedByCoord.out.q30.bam	ASTRO_D65_II_20190507_reads.Aligned.sortedByCoord.out.q30.bam	ASTRO_D65_III_20190510_reads.Aligned.sortedByCoord.out.q30.bam	D15_negsort_20190312_reads.Aligned.sortedByCoord.out.q30.bam	D15_negsort_20190320_reads.Aligned.sortedByCoord.out.q30.bam	D15_negsort_20190403_reads.Aligned.sortedByCoord.out.q30.bam	D15_possort_20190213_reads.Aligned.sortedByCoord.out.q30.bam	D15_possort_20190228_reads.Aligned.sortedByCoord.out.q30.bam	D15_possort_20190312_reads.Aligned.sortedByCoord.out.q30.bam	D30_possort_20190228_reads.Aligned.sortedByCoord.out.q30.bam	D30_possort_20190321_reads.Aligned.sortedByCoord.out.q30.bam	D30_possort_20190328_reads.Aligned.sortedByCoord.out.q30.bam	D50_negsort_20190430_reads.Aligned.sortedByCoord.out.q30.bam	D50_negsort_20190626_reads.Aligned.sortedByCoord.out.q30.bam	D50_negsort_20190717_reads.Aligned.sortedByCoord.out.q30.bam	D50_possort_20190430_reads.Aligned.sortedByCoord.out.q30.bam	D50_possort_20190612_reads.Aligned.sortedByCoord.out.q30.bam	D50_possort_20190717_reads.Aligned.sortedByCoord.out.q30.bam	smNPC_20190312_reads.Aligned.sortedByCoord.out.q30.bam	smNPC_20190319_reads.Aligned.sortedByCoord.out.q30.bam	smNPC_20190322_reads.Aligned.sortedByCoord.out.q30.bam
ENSG00000227232.5	0.6636212534069865	0.44446085166081434	0	1.319174054437818	1.036457602384385	0.7500433754916057	0.24931638189799807	0.5228512595104676	0.7076126011964786	0.12266335484996407	0.6490064243672444	0.6064809194375734	0.17934868770973073	0.23663510528527665	0.27219881779376515	1.0017090362289949	0.3784998683454445	0.49082697640428824	0.3603337624481249	0.39253407559998765	0.4815722082407974
ENSG00000278267.1	5.4289499943511	2.943463777420393	17.990141159777536	7.586782361842264	8.923188662096546	22.925533943193646	4.953329881532285	9.349041859393788	4.016742118556481	10.96664508544642	14.95730747075545	11.547292652992475	2.3754909519200607	6.4644012861112055	3.7855650292288776	6.633867195810645	1.8799754490246159	7.313682850612428	9.545312020929737	3.899364236291053	5.151842051281924
ENSG00000268903.1	0	0	0	0.12423869972432848	0	0.051620407554210865	0	0.046779606066135224	0	0	0.7897075787254306	0	0.10697575147719479	0.05292947470867694	1.6073430322780704	0	0	1.5370035482964748	0.10746377771907653	0.10034314780238095	0.13257341891662094
ENSG00000269981.1	0	0	1.076874646888092	0	0.49304726085257194	0.8233818528893495	0	0	0	0	0	0	0	0	1.812805788644815	0	0.1500449888892886	2.3348846659232163	0	0.13337865596971413	0
ENSG00000241860.7	0	0.0052958205282335425	0.020229686447692692	0.00620453884719328	0.037048663072398576	0.09280610380496436	0.050925319969640025	0.028034345214921624	0.05420130918015095	0.04384659145450495	0.09279615603335332	0.009032893704636434	0.02136967650887209	0.04757980958400051	0.03405456038994096	0.09283182035265887	0.0450988510062791	0.03289657585934946	0.005366791386288052	0.050111837935439614	0.019862335880814024
ENSG00000279928.2	1.2028049611544795	0	0	0	0	0	0.5065059126980382	0.5576621459989278	0.7187854317416862	0.654150759482769	0.6768339980716926	0.718733089614177	0	0.21032501792132155	0.2580635809399135	0	0.14951851524406304	0.21812738326387945	0.07117118612096736	0	0.26340245074223373
ENSG00000279457.4	4.567890433942208	1.318132383073871	1.8060968487178235	3.155769691995559	4.477071476737169	4.63105631980619	1.1022032745898611	1.33993266767101	1.2708661534731316	1.3641798229251731	2.9373371075291974	2.346043585283212	1.4453595627287414	1.973773074408393	1.6583863979155855	2.6191455308998686	1.6471653182577881	1.6613281015946149	1.0744454654911966	2.3047678991473863	1.6479151177431086
ENSG00000237094.12	0.2720225473820575	0.07742960807140686	0.12324000633309885	0.3175055744889149	0.2858889984483643	0.28268912744266833	0.3257509012999955	0.34157255880011694	0.08805237397222461	0.20701418296547974	0.3787628273014176	0.09905170722439093	0.24735124999038674	0.2125625181119739	0.20746165537360065	0.13734419511349502	0.2541380953012	0.24716884338250683	0.22232391796008177	0.3968681478402518	0.2016701549041925
ENSG00000230021.10	0.11517023775875465	0.014570011782681472	0.041742365748346416	0.08535051709906097	0.10192933363576373	0.02127756562516608	0.008756699127627592	0.0321370360144969	0	0.060315993595014175	0.02553034189103249	0	0.03674553792778984	0.058179076840838714	0.04015366000065987	0.018242967114149185	0.03877413725619469	0.03016866447325721	0.022147903233276464	0.03446727779381147	0.03643054823732441
ENSG00000225972.1	0	0.3228315110719141	0.8221301067640272	0.1260755622202527	0.2509416166346423	1.4667411501290561	0.9054473976994499	0.47471240026790446	0.18356079574048437	0.5568487647926796	0.09428039562582227	1.0095108583962566	0.6513442932684037	0.5371203414657405	0.4942750038163665	0.13473804340356152	0.6873028523315801	0.3342274420978798	0.4362104955801225	0.407306863391385	0.1345335097877
ENSG00000225630.1	56.42601611534376	87.42425748108387	55.80562466086164	55.25587571791075	55.124950647275476	46.29025436039483	63.5121542445404	53.48535505639141	52.129156096093645	58.85059370991692	31.108195825687975	48.29934553123239	90.35967115196308	65.99048167654031	79.28966446278132	49.546430857088964	50.44960936769506	66.73151814238548	45.77452551033021	41.326431147949464	35.95292071912673
ENSG00000237973.1	5.502837194533455	9.57322010408717	3.0721984417377715	6.899756821858081	7.532151673892952	5.910419573948435	4.708896511764976	4.463465653329072	4.513953877885249	3.1414498559736344	2.954893021688118	2.0576820631047483	4.580094349943086	5.153848948545151	5.767545423663588	3.6706729698717515	2.457898340353635	4.243800418393818	4.1014529292783	4.197926797481008	4.216487707928175
ENSG00000229344.1	1.0826058639761724	0.9391462140273863	0.7847605564565713	1.1690643042241613	0.9581407180595433	0.5143118318634352	0.7055434267787921	0.6214416876234385	0.6007444224234033	0.5467242417964491	0.4114053627308608	1.001167793450833	0.4737049405588391	8.203292487840399	4.367593670086439	0.22048043466037337	2.3118368669334965	2.0053646525872786	1.4275979855349463	0.7220439851029098	0.660437229866891
ENSG00000248527.1	537.6835718760266	555.3213969925847	475.02822437566766	355.77968259602795	402.8044080159963	453.7740817628342	393.77673698867227	335.08589026276246	292.1899722012496	391.84687124200576	256.7849097850369	407.0208705468889	581.0220644603771	448.5574787492078	640.549050055901	299.6312919043677	397.1560860975174	545.651574868354	438.32044766887566	395.31553401673904	336.87664977746823
ENSG00000198744.5	0.1928276832676285	0.5854640932053725	0	0.34296240691725044	0.17065864970399805	0.92624186498095	0.8796720604444903	0.32283914606884906	0.2496695283929074	0.6059166084179212	0.5770580704849232	0.24965134739797734	0.516788708004547	0.21916866584123085	0.6722862940390798	0.2748951671633906	0.3116107995945738	0.30306546852019806	0.7416375884634623	0.553996903771829	0.27447787371677
ENSG00000228327.3	0.344373693671525	0.1431460618123599	0.20208142083238914	0.6927099454079182	0.5877932829940176	0.6422856369035286	0.321684803073925	0.4118307203816708	0.37157362570601776	0.34138153752028827	0.332619828597817	0.5042417703488764	0.3704318135534547	0.3292868362045565	0.42308464878908386	0.72471973718744	0.3577565220158784	0.39949324857719204	0.26490021699874977	0.5771447066152181	0.5368790623803924
ENSG00000237491.10	0.043880732154507884	0.04282419664284513	0	0.23971290779450397	0.39390645302235666	0.2547887107676936	0.11438978178132325	0.1679239395218452	0.1704477518512616	0.30039253941936256	0.25012937482091446	0.05681177993503241	0.1392032615353132	0.2945000250936845	0.22292607565444206	0.11319725315302184	0.30897175650992936	0.17734355182752112	0.15430434266568935	0.13507502066587	0.1070767124139355
ENSG00000230092.7	0	0.13772169967746795	0	0.05378452883708028	0.05352653749316912	0	0.055181263424671584	0.12150895383004161	0	0.04751094965662312	0	0.2349070304358262	0.23155588407477656	0.4124492897310319	0.0421720874815799	0.17243997297978744	0.14660359006155263	0.1901110221107206	0.09304489928658576	0	0.05739273582686285
ENSG00000177757.2	0	0	0	0	0	0	0	0	0	0	0	0	0.04148263603763845	0	0.11332530133725012	0	0.021886377424015387	0.042572370642154175	0	0	0.051408798809475506
ENSG00000228794.9	0.5725785023179856	0.5253370789425751	0.41908097357550705	1.1617503583107927	0.44525142118803984	0.4601055826693444	3.2384718456288866	3.8345273171002483	3.1346000078774017	3.9543012338010954	3.2698909765307063	4.194156451713171	1.0833310428462257	2.6010733348391537	2.7598957438772658	3.7564176848207853	3.1554206528198554	3.5144788836091796	0.2116680738276688	0.19365000604267335	0.524889146335188
ENSG00000225880.5	0.2803102502778093	0.30395677580043545	1.4513686395036927	0.17805660268008355	0.4961670233231652	0.26633308225578045	0.6576500460999585	0.45589692016616973	1.6591554384925784	0.9437254692613979	2.636414889983131	1.8664139456951292	0.3372944631807528	1.3047497315240675	1.0889812840346007	3.3871732277943165	0.9383223450965688	1.0384652187278087	0.2156211333505389	0.834097654188736	0.2280021213714096
ENSG00000272438.1	0	0.5702436947709024	1.3069760671633253	0.8017112674518633	4.122305873263099	1.2213888454066133	3.0159468875752133	3.6224207774289328	3.307232114708898	2.5967238125716756	6.1951083894984755	3.404255730722419	0	1.7077672395320982	11.0007872644258	2.2847887018176585	0.9712313810725463	9.091748197010132	0.23115427970912475	0.5395945626125187	0.4277475695814052
ENSG00000230699.2	0	0.02631029074789178	0.5276438049655422	1.1251094208521795	1.426483103695709	0.7044158474165646	1.6761467436310364	3.0292984795801106	2.086910709641077	2.32811459914505	5.002097046663738	2.0979778733151253	0.2521470842820176	0.485897100225728	8.556041630308204	0.5270856617403865	1.4703718595723252	6.510131103524656	0.3732803583603808	0.23651371265612137	0.24669634722818473
ENSG00000241180.1	0	0	0	0	0.21072298281735202	0	0	0.2391778955751609	0.46242403622207795	0.09352042460626493	0.07916999361807198	0	0	0	0.4150571138141949	0	0.0961913698522753	0.28066051571198936	0	0	0
ENSG00000223764.2	0.33024991707998713	0.45314596496317805	0.07365905580833769	0.2936904715304152	0.07869122949381124	0.05631995332865492	0.2781390850075932	1.1483649682781387	0.8387561215771843	0.7184314699521739	0.31254223636652645	0.8880300456938168	0.019452478893372368	0.03849879904147504	1.744819334281243	0.6035952811431223	0.5439492227267756	1.8266592283441925	0	0	0
ENSG00000187634.12	0.8088319597212005	2.0528773011752484	0.5313407375850902	1.5509741342293057	0.2125156178257431	0.6164018472145525	2.3638156361836313	5.30667716693444	6.234468895732166	2.0848802063553387	2.714678940047041	3.6651426184974083	2.9515745472574926	0.2777116819426029	7.5610217406226985	3.170945067475909	2.0831551584686854	5.611304719237348	0	0	0.011992922511628182
ENSG00000188976.11	20.705046523066727	15.976313790888133	17.982834694505062	15.839368991343415	14.777652847897519	13.943193875125756	13.723201714075005	16.122878325748783	18.291402557209913	13.655298706074118	20.258372374183907	17.371869590624968	13.4854134364415	13.68365455042995	14.337900760524434	18.040499815771305	12.62999631385635	14.946844266179406	14.82107834007899	23.39779423228424	29.756869642876246
ENSG00000187961.14	8.588200394188068	6.624783495282911	11.169804722145825	16.791397101630693	11.771684513665283	15.305253583709998	10.94749552048405	10.890421548015508	17.82385038851518	7.696494532499598	17.659865428282327	15.434169859424955	6.374443533238752	9.820113417584572	10.1933976624789	14.232329621739165	9.507083370082157	10.464600300557835	4.352488322300781	9.141417090100651	8.94422431209372
ENSG00000187583.10	0	0.07065144259251208	0	0.03310985467415037	0	0	0.06793937409998393	0.11220170251302111	0.07230986517697865	0.14623913907721625	0.38377745229685223	0.2048630320732255	0.05701849090383485	0.15516388544142676	0.06490303615237852	0	0.07520786594521349	0.13166178093230985	0.014319652696417716	0.04011246554401568	0
ENSG00000187642.9	0	0.023382656175769477	0	0	0.09542230866188793	0.09105936379305889	0.11242537781848977	0.04126004974291132	0	0.09679800958078356	0	0.39882969341908187	0.03538260471609904	0.140052874083123	0.03222026309924445	0.16102455420776102	0.1368985237412785	0.03631209359240983	0.011848007035324588	0	0.014616374311046848
ENSG00000272512.1	0.2528205722612484	0.1727133108131621	0.10995891648473805	10.814454697600315	19.198116354501103	12.387041853966235	2.7680572410151654	2.895244986178518	1.8004093388544153	2.442873641596726	3.446703245649668	1.9475737243739866	3.9492821770176283	4.329509237555872	2.661976559383791	3.1476770523213617	3.554469401223915	2.582812256288505	2.2559150653491664	4.212872907254326	2.9989492833787397
ENSG00000188290.10	15.896986719978251	10.097291841827095	14.840257320755661	127.65387489362894	212.0420747630114	260.47343681576297	18.334789165375316	11.530670788618258	48.98413420787036	12.154643807682218	59.698211583049726	50.721148423823365	38.64953525530045	34.3856947903928	26.70888814897798	51.73651625816468	21.649425087396175	24.68858593757719	31.242113606965248	112.89322146714562	62.311878508323765
ENSG00000187608.10	50.73102851864222	30.935227150928057	35.451160520738085	25.965458350690106	47.21349295118354	32.140699547810705	9.157416587706745	4.195866281122267	11.735187758135604	2.914881700271162	9.62769216508397	4.961496587475027	12.622706822947773	9.771501409308916	8.82238124458943	6.87956598084067	6.782656521971163	7.074673607128361	20.30718341707601	37.923228650987504	22.5122509803916
ENSG00000231702.2	0	0	0	0	0	0	0	0	0	0	0	0	0	1.2974595261380224	1.1939629962317426	0	0.2767063431464803	0.5382364002615206	0	0	0
ENSG00000224969.1	0	0	0	0	0.3963918530279701	0	0	0.07498641736715944	0	0.08796082399272902	0	0.28993479198873384	0	0.08484448705955647	0.07807656111239421	0	0.09047298693112095	0.0879919380470002	0.17226146959215027	0	0
ENSG00000188157.15	78.87476525306849	61.3468071449475	69.50930132942482	54.07393868354272	59.023818842537274	59.34200215785592	24.705165962957235	22.295257627123753	40.74486752488337	18.914912165981487	29.961873416931933	25.605659455265407	41.411599770044035	27.844366418648185	35.06196993896483	33.568742060879295	27.367057036775403	29.035205376917904	17.34894388638178	32.61702461157563	26.764929817312098
ENSG00000217801.10	0.26333276673202927	0.3634235803260767	0	0.042578401403480716	0.14830957097517217	0	0.8299983408261089	0.1442884354150653	0.7749048571886086	0.30089549233282153	1.0188958960778833	0.5888848056076212	0.1833106953365458	0.05441909224473594	0.2336980680776793	1.001085925751019	0.40620440932170554	1.8436368027115002	0.03682939272714607	0.12036167411157134	0.02271741517976596
ENSG00000273443.1	0	0	0	0	0	0	0.05804350024887048	0	0.5765890375249956	0.04997532943374592	0	0.37063738939693686	0	0	0.04435954195891154	0	0	0.5499230772273921	0	0	0
ENSG00000237330.3	0	0	0	0	0	0.10256159921955053	0.05065059126980381	0	0	0.021805025316092297	0	0.07187330896141769	0.02125439272770581	0.021032501792132154	0	0	0.022427777286609454	0.043625476652775885	0	0	0.026340245074223372
ENSG00000131591.17	1.7101180214501364	1.7666369751730369	2.491358523471248	3.182560396014819	3.0417839237497484	3.174834699029744	2.5497549306572393	2.6759902935443645	3.8775984102420447	3.348702796487506	3.4894782049501587	4.897946588627456	2.1335080077510447	2.996183346092094	3.12945973311586	4.114774527655618	2.291734281421972	3.113887431123872	1.5208028366152293	4.008448452961373	3.5385590227045096
ENSG00000162571.13	0	0	0	0.04757809702859143	0.035512407324912613	0	0.17084779708049475	0.04478646028396156	0.41563042971621716	0.22064938121026698	1.3786983544978222	0.2770667756057695	0.010241781938280759	0	0.01865283301239547	0.3432180846932214	0.16210795147561993	0.021021660066009175	0	0	0.05076993724679118
ENSG00000186891.14	0.3734424408837668	0.06299151435549544	0.6617144761759243	0	0	0	0	0	0	0.09778807576847058	0.6622622912252882	0.21488479469188612	0	0	0.028933170955104386	0.1577420995944135	0.10058090521925563	0	0	0	0.03937566140127806
ENSG00000186827.11	0	0.023246868393099505	0	0	0.0542103840813513	0.1131632047137898	0	0.04102044434370743	0.11896274567153342	0.14435382613440895	0.10183596740071396	0.019825680462644255	0	0.06961977945130852	0.06406630711487399	0.2619645582550081	0.09898438291418807	0	0	0	0
ENSG00000078808.17	44.01347747941786	45.227980321645916	48.98474684601175	22.15029390854333	19.722583159443026	21.618126254041236	13.223593775560161	13.933914442493757	21.471158502648386	13.74291016023301	22.699063293506192	21.80775547828811	34.5960594799654	20.970445938583186	21.506431462155327	28.098206261052095	15.34778411535291	18.254664677362808	15.431923043320815	24.124755474962104	24.54333520477635
ENSG00000176022.7	19.81684257678289	19.92278997953391	18.753359269586277	12.37293432013945	7.4879904856754225	12.879981797176066	10.635721304069321	10.803337259743934	9.883620000811705	13.263363349132506	16.304559199051294	21.786196415132046	14.67045624246389	15.357850328215713	18.13138159454039	21.37132704697517	15.966498561009063	19.251977281511095	6.999895482015141	11.89728101185253	12.221685905205604
ENSG00000184163.3	0	0.3793360230432524	0.2557127087928245	0.7319972441951795	1.847232435494474	0.5431076881748774	0.9119365094842048	0.6299862221615535	1.1418832109608725	0.4849612653913504	1.7985798550156866	0.7992600411261332	0.4952249810580283	0.44550449726924296	0.22548197498512507	0.1676339536659695	0.6888353001628656	0.5313359335915011	0.9723555026894702	1.1613013412747684	0.36265554812336526
ENSG00000260179.1	0	0.1284695358566025	0.39259614854456754	0.24082212655165083	0.14979185075110227	0.22513521779901335	0.30884506871831596	0.24936112219464251	0	0.18614046001542203	0.22511108583315717	0.30677631873775846	0.07775997339404563	0.20519513943543563	0.18882701044383912	0	0.164105687462996	0.15960540238820445	0.4426500600206506	0.34038096029241544	0.19273350054309782
ENSG00000160087.20	14.807484152674096	12.811313649906486	14.86324693018123	16.034820847644244	14.72961252377815	15.872234588896571	10.620285266249189	9.421791902159304	13.738076396998357	7.605381813878967	13.606149726631825	12.56333848176394	8.501757091082323	10.193978691186633	9.05303691200503	10.052167185502551	10.580846542473008	9.956459590915788	10.04719042780269	16.672784894876298	18.27885555352356
ENSG00000230415.1	1.747665328173175	2.2629670834592654	2.682740348387878	3.108389300120382	3.912341227765827	1.975260429413566	3.189111302172833	2.891581497772218	4.3925776384214155	4.441764416241024	6.836707051229218	5.523596892405249	1.9679993266394267	4.36229666799778	4.87453430664281	6.741629820823815	2.6581069376722315	5.251214782278578	1.0280282439695285	4.134998332441195	2.341355117708744
ENSG00000162572.20	2.397794276120855	2.6952621361641245	4.6349754988047955	4.089922561546046	3.954341112215857	4.086156037477545	2.139908831162767	2.3779729935805207	4.24128049785467	3.6643277326223176	7.720264386361743	6.683771315343762	2.9296738100201694	4.169922094440113	5.9569409453732565	6.164139953374365	3.5148924005945945	5.889710313818239	2.1770425925996273	3.9902917359625074	2.3375740473323203
ENSG00000131584.19	9.59430116641037	7.6503689753686075	9.615438086862834	40.98036411878556	26.427982499326326	36.041561827037086	42.98959481031511	44.44538055223566	59.81471992074363	36.138442382435954	63.93334781747731	56.802985849193476	20.885058902082527	35.95502195649136	33.30656246688095	64.72124196380867	41.07603492091133	38.28840788850152	7.981194193220826	15.09177883849069	12.82918471468548
ENSG00000169972.12	8.836197237073167	7.407138615159574	8.70608701916847	3.814567640986905	3.9291395378881653	2.39324301066198	2.993925758871893	2.6427909209871916	3.610004100044662	2.763093081941586	4.0934331673832	5.47014630830798	3.7936368313095077	3.640273592001401	3.5143977904535793	3.5670787415908314	3.621826092115744	3.6067748692595925	3.8604362768664604	7.779246376240909	9.239973729575063
ENSG00000127054.20	12.889463271259862	10.197705454852665	13.040663759189105	20.089450645113576	21.605706854116228	20.297464522917327	12.234397684452004	11.549440843656624	15.899848546665547	11.209162405800438	16.00440683761495	16.20187891396386	9.54560117188218	11.526680939583471	10.956164675834957	14.914812962216724	9.745987891456078	11.066913040170427	12.777305899549287	20.26693545293965	17.144871927630746
ENSG00000240731.1	2.0494185766980464	4.04459375011341	8.517353100905037	8.748206887324477	18.13800804172674	15.145106620503578	11.094578994460914	8.234907337289865	7.7837386131612645	7.620460920054018	5.633375763507681	10.171190419734303	4.603282984549756	6.936366523674672	9.05061069164269	10.258242537678408	7.1757266707157195	6.227367263129407	7.041522274507106	9.224550776599708	4.278583850139392
ENSG00000224051.7	10.258696897349163	9.134299647127518	11.371459089252728	7.874812846812401	4.512234736371326	8.023488239531805	7.551993246274662	7.61665362878379	9.086798217321512	9.453395907098018	12.766045272293335	18.96062899127967	7.88700185719682	13.16939192448259	10.434909473915777	15.183896423131372	13.75950720029758	10.81928895539391	3.191421837134728	4.981418734737377	6.307225806814034
ENSG00000169962.5	0.24282415596522083	0.19583563319125033	0.33003496372253754	0.701814582903185	0.48354102589512665	0.24673812071235754	0.5123361965852098	0.7419447448446165	1.3951676941288267	0.5364977451873069	1.1606662805388999	1.345944051989714	0.4299809521604944	0.9889815231178112	0.6032004132904883	0.5192552164778405	0.9687508980489435	0.4174236255265606	0.09339298092420463	0.15260821183757792	0.3744483760191754
ENSG00000107404.20	22.293577389035494	17.92222169349056	24.284605155209743	25.63679330439772	20.211466127430985	24.034605368884467	18.815872661046903	17.722987590342015	27.880246363859964	20.458640831736986	35.93962852483818	34.834578562128634	15.916156532571042	27.279404050331117	28.712564843022946	43.18906154785877	27.321793293690046	33.180984638069575	17.40999015048764	23.56493688392275	22.109657025851845
ENSG00000162576.16	6.100877306896409	11.847969934778408	17.837408735519347	23.10044028612542	41.03082495025799	30.429816947901102	1.9528865463357545	1.6576925562088503	3.6008729041835714	0.28595767601170186	3.82483747467099	0.5466895808633511	8.094508373439368	5.615828957253177	7.249221160334483	1.8820174190703989	3.776560289095281	3.8904000438560495	6.3505841088999	7.739055311594456	8.110788330005889
ENSG00000175756.13	50.81084551761762	41.134421296916265	45.4900498679156	34.76059617346936	34.28623276866225	34.186380394140414	19.518231141506483	17.775689734657252	34.44915918814708	16.30869568728461	47.19736483530379	39.00817261232845	19.96180982665	23.225225166506625	21.725118897520993	38.56042957197385	20.06809023356654	21.951273393050442	30.213000047074043	60.257743663441474	70.43687704659456
ENSG00000223663.2	0	0	0	0	0	0	0	0	1.1163697441219649	0	0	0	0	0.10888761145790489	0	0.6828685578491129	0	0	0	0	0
ENSG00000221978.12	51.91541589214681	51.99898984549727	61.75075942935743	86.82368171189825	98.95238738067812	93.20197455459123	48.58120769911174	55.52494324218579	84.35744236064798	46.81291216031178	67.49002379250017	73.78124815694082	33.57524523658109	37.15271663368831	42.85569720416303	69.63211779845204	34.90680582410414	39.20185204774817	41.56741863803011	58.794214099158445	59.92876321692451
ENSG00000224870.7	12.292402350260064	11.374093824200497	11.497458635948048	11.414153986841873	9.955639427815367	9.515865671949275	8.873374260048337	8.553614870960997	9.890055188626208	8.836773417574248	15.627787050486518	15.414933369356689	5.625222736956725	9.883694451189921	8.964313864228572	10.39343780157081	8.667577086704707	9.249913094799096	9.600083300828228	13.16115339270287	12.912661495032811
ENSG00000242485.6	27.979735878780748	23.133263711346167	28.074242691694757	15.746368412205525	16.564867423762447	19.197959775848936	11.28609398171216	12.011133006041236	14.18997260892288	10.705503032855578	17.922747503558917	20.99963015173767	10.522729525726124	10.297336529743921	10.353087445315303	16.212390376140863	9.101608642982926	10.364795211975014	14.895792304436073	22.5333285270063	27.564442947929603
ENSG00000272455.1	2.1123050911329484	1.7347689340857158	1.4558666434291405	3.448990298322133	2.4823942194468294	2.072781368337338	2.1800041088218256	1.9943531332069337	1.1208899542918613	2.8018670087716764	4.720829264888515	5.155718321756325	1.9621586457750733	5.615111771950712	2.945788151438211	2.303728595028721	4.560658322825311	3.7824978279704897	2.3972960262676466	2.711010948259008	1.8073247605097456
ENSG00000235098.8	0	0.030280716620966222	0.14458793481288676	0.9046541476711929	1.6240971799742812	0.8107176337702746	0.5277699657651646	0.561036803463369	1.8336640458009352	0.6581093117337993	0.6234487281096357	0.710170271035188	0.39711308651613725	0.9068476566955619	0.9040521628048216	1.4028248331366269	1.3538098543656842	0.799415409919437	1.0433415938156938	0.8309429731970993	0.4164229364986902
ENSG00000205116.3	0	0	0	0.0953254250933618	0	0.8713566762961814	0.09780093842746672	0.35892888800743994	2.7757973990024465	0	0.6415665946244979	0.20816964485776468	0	0.24366922807957983	0.07474402496735298	0	0.4330566752495728	0.3369447383750983	0	0.46194558896827814	0.8137636689597464
ENSG00000225285.1	0	0.23520039584557784	0.5390700347524409	0.33067056977156756	2.084201347090073	0.2747831330441542	0.16962888968148165	0.1245074121501719	0	0.04868337027094637	0.5769827266971592	0	0.18981596325565706	0.09391716428919177	0.43212761790761073	0.17669524845872464	0.050073768324979985	0.09740118171595086	0.28602286314184294	0.4006061629360626	0.35285404682273375
ENSG00000179403.12	2.3948322637611397	4.220456335071641	2.792645308366256	2.46306594922378	3.9717641933134717	2.339173927313421	2.052023954306761	1.8060252849363103	2.386254103600484	2.2003057135349997	4.223910636803868	4.354259596211455	3.8509686488086117	4.434058324509124	4.094880552841233	7.412002281825772	4.534706163715052	2.585660037742018	1.2414559316460938	2.2585627966851805	2.1342619108511887
ENSG00000215915.9	0.09284924537622606	0.07047730171288266	0.07691961763486371	0.40105727136865094	1.1504436086560013	0.46070175102142163	0.5445957688088816	0.479679210089621	0.5495743743699009	0.3959564456292414	0.9350262978665553	0.3434589713951047	0.3250168706852397	0.5527908544461293	0.554940547544331	1.1219585364700992	0.8145299396847095	0.26058980646464464	0.24487470476228204	0.1333786559697141	0.12587139245730486
ENSG00000160072.19	5.615723481343876	3.746728221964016	5.454183645030184	5.042891194290743	5.626292668925314	5.70750893860425	3.2634092878142926	2.8413038784688927	4.960012462461179	3.4947080407670965	6.460207582598324	5.644047595805158	4.531429889278387	4.754626739418993	4.753533176510037	7.35330854838359	4.032737407705499	4.499409678728759	2.7090818190096413	5.310630401476765	7.908931175241294
ENSG00000284740.1	0	0.36391915793561225	0.46338242381245165	1.6343977429643666	0.636479191282411	0.8267086482545588	0.9477800033061774	1.177286752664403	0.7242307759215474	0.8160365534961814	1.062797187054724	1.8621720958185493	0.3671213289331003	1.0293178907361646	0.9472106436771824	1.1391489124119292	0.7102129474092993	1.255884933943548	0.2458640975087963	0.45914591873210675	0.37913989121988184
ENSG00000197785.13	17.063930522672052	10.81322515873199	16.641906403586976	11.751770587560525	10.189750493649113	12.876844382951194	5.738419871134176	6.364023208440028	8.299172946812202	5.143257682085114	11.130800647218292	9.321984565686646	9.710951281456202	8.2032924878404	8.878976432192184	11.383323182094832	8.164324791332708	8.44008692166363	9.451227404235988	17.933844621444923	23.955118288258344
ENSG00000205090.9	1.3650549086272838	1.9128851706321879	2.7782186634250774	5.532765489092265	4.135477871348799	5.781023143664461	6.0357150572379465	4.904873130811874	9.8569132127842	6.805251803479279	7.105240925501243	13.95161456556937	4.0001423048011775	10.44296691769628	7.724566172136235	11.925624651989892	8.95101634066872	6.82828826951985	1.7769769516315195	4.053808229721625	2.6405800686653
ENSG00000160075.12	16.12106597129179	16.130470784173085	15.73584828717642	11.509811436594298	11.58277447198622	12.842805255646567	12.072980939754366	10.617530476406815	13.876018227740573	9.84393367211243	16.246096905454962	14.876653070728475	9.344375955832968	10.869781747117525	11.310189374796844	12.554181654752773	10.716321969870048	11.04539817897569	9.492543096981112	13.599186750364307	18.032351328670885
ENSG00000215014.5	0.2694169674262907	0.27266824945367285	0.13019684960247685	0.27952385187018985	0.27818304372780267	0.33182978036125327	0.18436038967936255	0.3909253584837098	0.14534826738071557	0.4409275021346888	0.5375066233380212	1.0900326231377204	0.257875773835511	1.3609792560255798	0.9549670827246477	0.832175195274104	1.034026513469478	0.9527402947157951	0.155431326011308	0.12900651611885502	0.25566521400267894
ENSG00000228594.4	1.7629116607968194	2.054327073280598	2.4118138866509664	2.936777079288711	0.9009796461656225	2.201887440871706	6.1620116686051345	5.420840132324794	6.847751041098408	8.718930320601313	11.079810787642538	10.142291680066347	6.521416073750411	8.82394649104	8.535598738220937	11.138344921361083	10.031256319340386	10.946420801363892	0.43929107817602725	0.856034763737826	1.130993573808461
ENSG00000286989.1	0	0.043749844123406934	0	0.10251389977253333	0.025505541362865286	0.1703755528018763	0.9465848204520713	0.5596937020863555	0.7835939542757726	1.1772330607813766	2.299823421167599	2.57447836197865	0.6178872639966934	2.7733020122631085	1.0449459752812889	3.1497778671062084	1.466997235632323	1.902356850760391	0	0.10349600627158144	0.054695590864507544
ENSG00000272106.1	1.7596708799859448	4.242747395755716	4.652013930914015	12.956212683592172	7.76392183281685	9.217459525541157	14.756520395704621	12.928202907080149	18.09307784511703	12.705332464602359	17.36406179458349	12.999264810195568	8.480899002046302	16.1964712034211	15.102987466955756	13.50210065172844	13.4445610947256	15.617835017598278	3.841777323438478	4.832522059275608	4.4447547993255245
ENSG00000197530.12	6.827655014160537	6.703052996856698	11.381067686485247	12.930028950122333	15.018885810185543	13.612019435143175	7.722380839601149	7.191023794362814	13.373410026068797	7.1026132993230044	13.525661064361437	11.491572260059682	6.55475095447681	8.956866139035634	9.253288124371679	13.972797701052723	8.04427348896355	10.192049877975997	4.960470122887635	7.422955034960095	6.068141094605789
ENSG00000189409.13	0.1624146940676968	0.08805786927610502	0.06727505493097627	0.020633571995571493	0.06160379326094607	0.13716993472390393	0.021169406821959356	0.031076641073411432	0	0.054680441839738705	0.2931693076477395	0.3754929801657875	0.08883270167760896	0	0.1132505156126545	0.3307691518662003	0.09373686063475134	0.07293304499804151	0.017847591768126433	0	0.02201780274572125
ENSG00000248333.8	10.493242469422391	8.768281546132124	10.192951968752968	12.491456822411894	13.515450717025203	14.190432277338042	8.732434936954279	8.15122565276529	9.905967804995084	6.995987336937755	10.708717643072898	11.001479258744526	7.71081093969006	7.515742612876582	7.601518768554776	10.3032883855423	7.000321425439138	7.022225879214742	8.59502257159836	13.466349623364254	13.042499216654583
ENSG00000272004.1	0	0.3002333052968801	0	0.117250272864835	0.11668785173510868	0	0.2405903085315681	0	0	0.10357387025143841	0.17536153586402942	0.34139821756673405	0.40383346182641033	0.09990438351262773	0.2758054521295325	2.506127607306244	0.4261277684455796	0.3108315211510282	0.10141894022237846	0.37879538295398807	0.375348492307683
ENSG00000189339.11	7.167895382654866	9.203101516346694	9.936365339201725	16.642695073941322	14.477911419569889	16.568921035561505	19.19563891059492	20.905078763511924	22.140646193458327	20.33724451726874	20.1200990284971	24.13984299554656	11.054309651901026	15.894257846273451	14.240913637055554	18.69371182483824	17.14155418750116	15.896406561148474	7.306512810779572	9.313087199726402	9.07930520205839
ENSG00000269737.2	0.2319444590376972	0.044014411624977844	0	0	0.051319560961015365	0.08570293062876132	0	0.019416493996664154	0	0.06832800676290604	0.01928109245343919	0.20645301776987765	0.022200850017944494	0.24165986116303576	0.04043327134022833	0	0.18741188276880907	0.22784058724649306	0	0	0.055026350347470485
ENSG00000215914.4	0	0.03936195415232778	0	0.2766968091205546	0	0.07664386962326294	0	0	0	0	0	0.3021223164307381	0	0.039293759493658896	0	0	0	0	0.0398894553480348	0	0
ENSG00000008128.23	0.7467380017514534	0.46447105899746777	1.1878446203333937	1.1713498252770145	1.8082601212834937	1.1036717225749861	0.5109882659077554	0.7501296123171418	1.1817200018408056	0.4562546103504858	1.3725445678246553	0.953363754070329	0.48444132097170167	0.6679939113922011	0.6147089722978765	0.9166956439704256	0.4692852513854958	0.5542194280765629	0.5504744838028802	0.8864631380830793	0.531466891763091
ENSG00000268575.1	0	0.2049239597747295	0.5118281940515562	0.7017933244912354	1.1211591188567247	1.0742817638275426	1.1084491473988374	0.9804928064127633	1.1293380085250357	0.9870004568162276	0.6007660413534381	1.055316403976713	0.43730735184982417	0.5979707144681794	0.5719926683266541	0.6710638995740288	0.872559321093528	0.8241513063268058	0.5910613566809221	0.671226313562885	0.3350226091346387
ENSG00000227775.3	0	0	0	0.016998952209472274	0.01691741235739162	0	0.017440399313633063	0	0	0.045048439398958355	0.16525552491717163	0.13611382360398966	0.029273900821051857	0.17380972847430703	0.11995887733071367	0.018166927200480205	0.030890015835127193	0.060085832287259285	0.014703724570116488	0.041188334500252416	0
ENSG00000215790.7	4.376060894485375	4.79044627320144	4.5797539436306485	10.422246476874223	7.975863533611993	8.999304955245352	12.539518219848357	13.860937379677745	13.014181971052311	14.889499200673527	11.999976485029785	13.230121513120292	7.597074460133818	10.818117607901812	8.896719368576129	10.579478140009245	11.795446462223682	10.585385654825627	4.5864030013698445	5.004440493065134	5.119494540485966
ENSG00000008130.15	17.582613220997168	17.435451792943894	19.080208061290087	11.282970602432954	12.385252773033438	12.027879325349156	5.883016161938883	6.486702053728999	9.81974460114607	6.084267566655413	9.180506976292815	8.274463082856212	7.5619084503580964	8.824588274364963	8.417760657454314	9.304617400196253	7.681010404297342	9.01057982319318	8.936519903257334	13.648874929778348	11.959038737558972
ENSG00000078369.18	95.06385252914856	86.67480221899854	79.12704404376673	92.44079483836268	70.27819999779462	79.75670717803216	141.72220137904435	143.05217385928236	127.27945958561934	166.27988333026627	153.63605339373126	165.80451068205184	100.98668477370121	143.35041321970877	138.16204135662355	149.7974606604929	163.61128189126057	158.46578781282275	68.0551592017394	78.42723169591218	80.72790491666568
ENSG00000231050.1	0.4074708605031731	0.4418444522397058	1.5190350979282357	0.7247257483919162	0.7212494146982434	0.25810203777105434	0.5311044338445212	0.5457620707715776	0.9044320002047705	0.8231036046471927	1.7807131677142063	1.5072768987493776	0.713171676514632	1.2791289721263595	1.2176841153621745	2.046947493826292	1.0347473405963301	1.601045362808828	0.08955314809923044	0.2926675144236111	0.33143354729155233
ENSG00000169885.10	0.25852142830243335	0.15698473479575428	0	0.0689707487440206	0	0.3820922323865608	0	0.03462608096071774	0	0.18277741809077366	0	0.10041124046080413	0.11877454759600303	0.15671275845118074	0.07210600055674053	0.22112890652702155	0.12533169660164106	0.04063157139229126	0.139202466971892	0.018568401125195495	0
ENSG00000178821.13	0	0.1751360947565134	0.5734357494679089	0.3224382503782962	0.8459869250795379	0.5358843559221516	0.8420660798604884	0.5077049120865238	1.109625010251228	2.4857728860345216	0.9425682552691581	2.6458361861421884	0.78242733228867	2.5475617795720074	1.7467678634870392	5.482154140982409	2.636665567257024	1.3469365916544553	2.129797744669948	3.0303630636319046	3.9411591692306716
ENSG00000142609.18	0.06072351338364583	0.3725789114539419	1.019734781245306	0.0630014899292915	0.2687112302478035	0.25428820992450446	0.009233940070296223	0.006777701512172729	0.07862362235516428	0.051677617089568195	0.2019131098031427	0.10809960832567858	0.019374086635310418	0.17638079606911825	0.15878264371302966	0.1538976845783915	0.13901692695403672	0.3061987734744344	0.05838741521150171	0.06542234593333127	0.019208008305900748
ENSG00000233542.2	0	0	0	0	0.11312443212322702	0	0.04664862986554883	0	0.0661993369030152	0	0	0	0	0.13559489764195717	0	0	0.04131146567577117	0.020089288812475563	0.03932872136592475	0.018361385504313526	0.02425907205090858
ENSG00000187730.9	0	0	0	0.16977415075451222	0.09292788192479244	0.11991817754901292	0.13934642304090822	0.025570029017145404	0.32133936948451847	0.029994242968742344	0.37452780510326644	0.061791532591264076	0.02923681171593921	0.2459184824926221	0.046591569590509266	0.045359775697850574	0.246807033307847	0.04500727908069186	0.11013821562611237	0.12340845055514543	0.09058183826429757
ENSG00000067606.17	1.3501571358828057	1.0612535287946898	0.9041828581603589	5.424444072759099	4.18529526691228	4.9533453845294035	6.834703241715502	6.310991364185396	9.486192920146449	9.330397252540235	9.402751097790585	12.435857099929247	2.8076790393389155	8.895969276524044	7.985634143529544	13.203172605613403	8.428414081535701	10.16850616301739	1.4814150592586537	2.2742490828426574	2.191768540744019
ENSG00000182873.5	1.7336142839104356	2.100825127413771	2.4251415779111873	3.948913457500787	5.679616312827666	5.686431458458817	4.273461074263148	3.1570838523007345	4.804338612391085	2.7715268625529084	4.065475052903105	3.3667298272151975	2.422069205879278	6.107188380818074	4.28394473895929	3.671028905742711	5.209866603832923	3.9914543661839064	1.2867454930174893	1.6165431567817252	1.7605734741075485
ENSG00000162585.17	8.309820333708117	6.4579314843997295	9.000426750534542	4.764769241740638	3.8439860282104323	5.234061532908319	2.935748359875859	2.6951626922941947	4.835471617804207	3.0514251257660856	5.728648194312284	6.095503170003341	3.917732100349657	4.568731059866596	4.3053544377860336	6.051806864107054	4.231609573057972	3.690341255145955	3.062264812870643	6.201056699695645	6.620290984393482
ENSG00000234396.3	0	0	0	0	0.14317527820258732	0.8368523126503203	0	0	0	0.5083380135039922	0.21516752866752076	0.31417013886509265	0	0.7354923939579956	0.22560773180329857	0	0.3921421182014536	0.127129456503488	0.12444041745077113	0.1161949027466221	0
ENSG00000157933.10	13.100050416031152	12.687721970408614	14.24105067380863	10.053092097846006	10.76022327450468	10.757850553862596	12.040534830022601	13.642147256065375	12.802062361371773	12.707169791458917	13.455985942787969	11.617963770324431	23.94639947685157	16.47278384635694	17.443817603388446	12.756380828639722	18.47637957840376	18.064610542212424	10.919181167148292	12.335428272379488	16.74837445574435
ENSG00000287356.1	0.22755596899247674	0.41454374221177787	0.32990205354269303	0.2671217814663138	0.47529052484441925	0.43049673680004646	0.02491442615100809	0.09143580232982075	0	0.13585802794458612	0.07869174892068978	0.3240749390088086	0.18818611441686364	0.24139823423831347	0.17136686704630946	0.23357074697020574	0.3015401882338413	0.10014132541973063	0.11202644415312776	0.17651838694783703	0.30231727605037184
ENSG00000116151.14	0.2698090799748074	0.783885140406426	1.3892889287629206	1.5058339709905597	2.1491067691885593	1.4197774880053156	0.4371668303563821	0.4735315861471005	0.7890345504123917	0.5591180082374554	0.8321822906840244	0.6173294046148053	0.5271884303634888	0.7155540214541212	0.7557868965473651	0.8886506996005206	0.49615299845476324	0.6909194966045612	0.8838485749290812	1.3531986424659537	1.1963122685646657
ENSG00000272161.1	0	0	0	0.09513206723313185	0	0.8695892185349315	0	0	0.6925417445787038	0	0	0.06924913135227871	0.08191348110069176	0	0	0	0.2593069584861539	0.08406532012198192	0	0.076834763276671	0.203028258178598
ENSG00000269896.2	0.8545062249996509	1.2639651684012123	2.8270755686272757	1.169092874431259	2.3269700387558028	0.9553099520159214	0.47978125506918445	0.5429116308506388	0.4255376984760709	1.1187871319224756	1.3405285666381976	1.659476171803402	1.2247545788669696	0.7969107450944962	1.2833490086625525	2.8320179027307786	0.5665180137207539	0.8092553105718501	0.5730359730055452	1.463563382414661	1.122770728963572
ENSG00000272420.1	0	0.49334111199017866	0.4038279925830345	1.4037004497902783	1.5613163260331444	1.9898394778159278	1.1012936658135162	0.8705289368293122	0.8415357607539108	1.5317262501973288	1.3584344327495241	0.6010531999414332	0.4976820832367733	1.6181695921059425	1.359604341483611	0.5294635790083615	1.3504049000035974	2.115989228492915	0.7142178888899894	0.7335826078334277	0.881099747201134
ENSG00000157916.20	25.715634064094537	24.620995728218983	24.890209363439794	18.548997289216295	17.45907881823247	19.16129747697161	13.093119972116977	14.552083748876925	16.900112383506407	12.168882910188335	17.53307111960976	14.816526615789531	19.790608043101283	17.097364701686473	15.255191117963244	15.744243396928313	14.58377157960175	14.344108868491814	13.270567604418797	18.54359538630439	21.112940330191346
ENSG00000157911.10	19.625522205571897	16.49209781185642	15.517624398375013	8.615063596086054	9.128075812691003	9.082480602303505	4.013013327842467	3.9895386392744614	4.018862330812252	3.8488257934554047	8.108561911685921	6.0999364817281325	6.991679888047642	6.148773353165686	8.18171887552374	7.037529095206766	5.6907007345859935	7.251915141132459	5.1177886963628305	8.687600627791387	10.619519233408187
ENSG00000149527.18	0	0.018517488839354865	0	0.6768819527029055	0.28499947134858633	0.5300296912206581	1.0149799305245173	0.9051024992729382	1.3645551909833842	0.9275557998278509	1.9857759265202337	1.1023034316846163	0.15317949796357502	0.9353616071309028	0.7893035420365935	0.8114947382340508	0.9264504171034437	0.7936858158727336	0.06380320043594909	0.10162888431553015	0.050930809700367154
ENSG00000157881.14	3.292922385634988	2.3584582734875945	2.409425345190405	3.0110072029489827	2.8869337364098135	3.737907569911981	3.8049905909866326	2.951858152599531	4.410632860658027	2.9841600510886153	4.029642652267969	3.9960096712645714	2.379210648067127	3.3712107491832106	2.7999822764634477	3.1394043231082334	2.7858029880764064	3.0419996197986707	3.8113988104710645	5.849864105513732	4.31012818204164
ENSG00000197921.6	0	0	0	61.70694118747509	80.69440864702833	60.04966141615979	0.8358877788861128	0.3201081804827682	0.10314896679072534	0.03129119947173366	1.4834208471881645	0.10314145545822781	7.686256222073671	2.80698116817957	7.721441660826791	4.732114062134147	0.77243704249954	3.19283133508609	12.562466915762894	25.634491172717016	8.42927631264988
ENSG00000157873.17	0	0.02574761689848358	0	0.354446877288776	0.3752624271912162	0.4198775230953138	0.030949066863684593	0.05111230474664557	0.13175999231154883	0.013323540151334736	0.46808192560586726	0.010979199793109311	0.019480630092928622	0.019277256828292857	0.03547907408001704	0	0.013704060731486722	0.03332063259377479	0.052185336663709773	0.04872749740524046	0.07242614419829871
ENSG00000228037.1	0	0	0	0.4495218129003259	0.5219264933838726	0	0	0	0	0	0	0	0	0	0	0	0	0.0662047968372797	0	0	0
ENSG00000157870.16	0.8604599304518844	0.8787605890228074	0.7031151283894068	2.9216917593135983	2.5615250751699916	2.4278895335865123	2.0411992951654847	2.2002095941221413	3.261294327644346	1.9295280485880548	2.6634561365287173	2.8357015994863697	0.8864929153116097	1.695203422403532	1.6145241536703574	3.2859934809533073	1.6306876929540128	2.225274610039992	1.504285675205851	2.629431017835455	3.5333903359726517
ENSG00000142606.16	0	0	0	0.5817067801046077	0.8201316711098077	1.097700630406662	0.17407050746470046	0.20990383962233541	0.7410733521057694	0.29974866842793546	0.2356279034865512	0.2999364185340816	0.04173989269523621	0.27880293073291457	0.17104214085552402	0.8029969594469619	0.20921001551591764	0.1499273487033383	0.7023327126510964	0.6460076298440106	0.18104664572980406
ENSG00000287396.1	0	0	0	0	0	0	0	0	0	0	0.5818934825050751	0	0	0	0	0	0	0	0	0	0
ENSG00000169717.6	0	0	0	0.09901500875285152	0.5583936606606186	0.6582419316553841	0.16931056195043498	0.17398326394055216	0.19221566788306876	0	0.09872570632739165	0	0	0	0	0	0	0	0.057097221800072324	0.0799708760634739	0.3169726887890357
ENSG00000142611.17	0	0	0	0.46098192669291127	0.6833772007011587	0.39903151124633157	0.3251553263659977	0.4737111639163616	0.43346433838010967	0.39024454031462413	0.49554401452310975	0.5592680947136014	0.11163615715483853	0.2618564777232794	0.4066344333639058	0.27198681926329676	0.24868724072282214	0.2800570683043973	0.13291311916109805	0.15125442751311083	0.1485970619012704
ENSG00000279839.1	0	0	0	0	0.05230684425929414	0.2911722652478835	0	0	0	0	0	0	0	0	0	0	0.01591810864570712	0	0.030308237645835928	0.028299991255434295	0.037389963123664105
ENSG00000272235.1	0.33523379665452785	0.023132682677213145	0.11045665982238446	0.013551028357681018	0.026972054720626106	0	0.0695146803038336	0.09184265334278788	0.059189207756827664	0.05985199089941544	0.02026715236798953	0.029592448792262416	0.04667246019374867	0.12700932893833056	0.010625270235174133	0	0	0	0.011721345301632878	0	0
ENSG00000287828.1	0	0.10997556970581689	0.6301491752394603	0	0	0.4818141062237127	0.26438495443029464	0.19405825593369283	0.6565828463025017	0.056908719918372756	0.5781149533978992	0	0.055471629371759666	0	0	0.206548978624141	0	0	0	0.4162586625868001	0.1374902902225945
ENSG00000130762.15	0.28726761266664086	0.06767091779794443	0.07180512765688818	1.2685228619486282	2.2004996833592996	1.7861591809986335	0.38863197846947517	0.3714954441164908	0.8080260723091645	0.4279911993861092	1.1264771837997383	0.6989557797666043	0.1517030284847522	0.7806202768830417	0.43515510854396566	1.7793317722797903	0.96847220101268106	0.21796350093235134	1.5468102828807535	2.7321079461745197	2.8670495906296853
ENSG00000272088.1	0	0	0	0	0.12218623218335987	0.8161970199671038	0.3778905369605782	0.09245707481657615	0	0	0.27543696732570067	0.17874252228624818	0	0.20922383981702142	0	1.5745304339096822	0.22310354368878516	0.10849267753962588	0.2123956863295884	0	0.9170818311182483
ENSG00000162591.16	9.640347455406868	4.792550267459343	2.61047497817856	9.748110480947371	14.751227814955984	10.502644288552974	5.024632981637006	2.830656209432535	7.251597621417898	2.2641355962292047	5.9289733331702665	3.3908968289523744	2.7351983724192075	4.141917684704885	12.612675148930622	4.161599773578044	3.29716419881404	7.722836153491902	3.5256600879877937	8.11674398902626	6.124742053840033
ENSG00000238260.1	0	0.38615216115354356	0	0.1508042094724566	0.7504041912225639	0.18797463522554278	0.4641613669419321	0.3406939155620459	0.6586940451652108	0.8658908767001283	1.2968859565507	2.5796971423852892	0.5843249447649025	2.8268764466595626	1.7145462190260325	2.4980693191798578	2.329315776069085	1.4658721254710867	0.13044236684550287	0.243598317012211	0.24138166707889583
ENSG00000158109.15	12.454250965800027	10.737206642298531	10.763364338200928	18.732696655956147	16.21285603449907	17.757979186818638	15.511611728732506	18.681643180555504	17.547525231794644	17.703755248309175	22.159387747249703	20.2905146383894	9.570230727997814	15.495373769305527	17.016235308394315	15.301887015039377	17.002515708907342	21.97354027073491	5.4743417962599965	6.610381735015452	8.316759596321841
ENSG00000116213.16	3.2883763130573076	3.4241961114114523	4.2365439179971265	6.518341079884198	7.489788754283895	8.326647624350672	3.1263503545102904	3.0581079781680787	4.526069649439724	2.7134888721885884	4.713673979473256	4.427354406485024	2.6819958756351854	3.161763041217037	3.9693248197491013	5.324782524300141	3.2263800125955595	3.5179255210176623	4.160913292854197	6.381069720707736	5.762489297676245
ENSG00000078900.15	0	0.011831271574676325	0	0.006930709198453377	0	0.023037332763959924	0	0.005219240812757809	0	0.06122291724630614	0.2073137707864985	0.025225226656327326	0.03580612931813894	0.02952693468675269	0.15216102969561915	0.17776581225166208	0.06926858952122618	0.238853836262058	0.029974564865487947	0.06157454134023745	0.09614364612580423
ENSG00000227372.12	3.848960615666122	4.374082446685123	4.705235095108293	7.401718080860215	7.279609099071001	7.1229617419008315	4.469062323202615	4.4380348979421935	6.637706721222446	4.022949624857437	5.498915494262215	5.377347453272545	3.434311988524776	4.55187480801788	6.326760809596121	6.4584259542991544	4.651781329593535	5.882761290931736	4.3197924028333965	7.176846859802391	6.242266098921712
ENSG00000162592.10	0	0	0.05412324204510702	0	0	0	0	0.008333790132121776	0	0	0.06620539343616023	0	0	0.009429389666128147	0.017354440907946043	0	0	0.019558377923613538	0	0	0
ENSG00000235169.8	1.6665540393318945	1.3466121746241309	0.7793893978496893	0.33465929054183285	1.474953477589549	0.8342931312660685	0.6376501551295384	0.03600265298667899	0	0.08446391050066333	0.28601269865692874	0	0.2058274525109125	0.32588585855291413	0.33737669985263913	0	0.34750480607182843	0.12674068140714706	1.199245368582661	2.123725388630922	0.7142207125120711
ENSG00000130764.10	14.912713129621405	13.299312229902457	13.989339641044573	17.058367487099524	14.15056937874416	18.116713804920735	13.873027327169595	15.446503501358633	17.279384979738317	17.365678844552548	23.26486377331169	24.30446392524321	14.661241450650557	22.37822740025593	20.18536243130311	20.976104657293778	21.15045344380588	22.004307285741447	11.570171401727984	15.785241174773642	19.4125678434579
ENSG00000266075.2	0	0	0	0	0.47146606761660076	1.0497887596883289	0.3240273515576675	0	0	0.1394934279480652	0	0	0	0	0.12381838479440294	0	0.14347736311298978	0	0.27318233056532926	0	0
ENSG00000272153.1	0	0	0	0.08832412268537476	0.17580090656890196	0	0.1812356373119157	0.26605350342698375	0	0	0	0	0	0.37628769684605545	0.2077630524516252	0.09439275357085665	0.7222504549925077	0.23414803853184796	0.3055937935137581	0	0.18849892896807685
ENSG00000116198.13	4.20781313971304	4.490848406846147	3.817562351939833	5.91092723577265	6.932186440266398	6.5904720687669	6.308961971911531	6.111540682742664	6.66276014481939	5.642545491527987	6.064465768287233	5.864189939654738	4.1506958533549225	5.3664811776316865	5.699955983534996	6.145122960362153	5.49510462421882	5.960467233184498	3.602685260599291	3.5709080695192363	2.848534697901021
ENSG00000169598.15	2.889027062331689	2.265326231180594	2.311523951343509	2.8964150092708594	2.5568810922835183	2.5075913483601737	2.1261469126045554	2.3728260131220527	2.276153867182006	3.0831291609730505	3.307853260484276	3.546307066197082	2.0556897152403835	2.788029307329146	2.6511531832606225	3.950226977924571	2.939951270671053	2.591601313300562	1.5933518257159203	2.3197546708034924	2.1337640389584047
ENSG00000198912.11	4.074363695461048	4.579675456063015	5.645493249091538	6.391582786980067	5.73334111989276	5.311325844724399	4.550819418441238	5.143251378435872	5.2598450804980725	4.220375569953781	5.083406417936314	7.017802922634324	4.353081755786055	5.136378514231726	4.93617171997249	4.409139728442161	4.4088880326867175	5.411925299894839	7.42382944380765	10.117324266683546	10.743794583829763
ENSG00000236423.6	0.038740233624164844	0.07841548946702713	0.05616412825346807	0.022967732196833502	0.05714390388594941	0.019085899952707742	0.04712836601989581	0.05188825060714804	0.06688013321788461	0.0608661333505025	0.008587734371402029	0	0.009888184667639823	0.01956990862147458	0.027013266614058035	0.04909162795898618	0.03130223568405335	0.020295887766962336	0.19866589661582465	0.08347596588114331	0.11028848941459836
ENSG00000233304.7	0	0	0	0	0	0	0	0.006988247443595586	0	0	0	0	0.007990373205904438	0.07116260004856743	0.007276228785899816	0	0.09274644742582856	0.041001387831556275	0.008026825502364738	0	0
ENSG00000284694.1	0	0	0	0	0	0	0	0	0	0	0	0	0	0.12921201865242857	0.054047707648350485	0	0.025051603083220436	0.01218230535571343	0	0	0
ENSG00000196581.10	0	0.0032270138954387222	0	0.003780742373714954	0.05643910603874665	0.03770099898759778	0	0.002847126366782112	0	0.026717967336122767	0.011309087359228016	0.00550420342711381	0.12045012565560002	0.2609352701176251	0.7173980321413073	0.05656716888720261	0.15801593993145235	0.28397881819521587	0.03270260063599467	0.045803552956951404	0.07665319203381409
ENSG00000264101.1	0	0	0	0	0	0	0	0	0	0.5918506871510766	6.513428474949665	0	0	0	0	0	0	0	0	0	0
ENSG00000131697.18	2.1708967330860065	1.7846327962256006	2.6246723754790495	4.70532727134342	5.41654249111403	4.179422167330602	3.153785011965418	2.8164754848430698	3.9776942723367483	2.8664326209177613	4.1499699684993985	3.4277241863995016	2.091702141456762	2.2944547409598712	2.966055443270434	3.5173720804298165	2.2816137066464166	3.1947950074002542	2.267618743940778	3.676619574809727	3.4436164555911075
ENSG00000069424.15	0.252598812627203	0.5844463134253615	0.4015054009777807	1.650935805817978	1.6726448364591722	1.821712749713062	1.6910323491918169	1.4348373371961562	2.651944519499377	2.0321493384205125	2.531909300777896	2.2557617814871627	0.6991173094115246	1.6649769726150896	1.676467633695583	1.8858505395160383	1.9500220461500641	2.0735255262888135	0.9551371137568334	1.2831259149055974	0.7768768686846076
ENSG00000116254.18	0.15674174174865188	0.571079796086794	0.2954097381843795	0.9153280663511986	0.027744288108208923	0.20077444031883485	0.7770204139220449	0.8187589660891729	1.1973823097618836	16.10966676191384	3.70389136578275	14.272840084521675	7.641390054373328	20.238209174422547	11.439523409110787	50.157311197543834	16.409338576857223	15.429692312074023	0.03215183363499219	0.0375267865022774	0.05453845076790852
ENSG00000116251.11	15.182772294721174	21.590196388051456	21.470548961856682	17.282162405543524	18.45994310407507	18.65543824260609	22.5582424333779	22.402517692179863	17.272421628776637	17.655292952613895	14.532640892826103	12.243498777902381	14.10170866699298	15.97613506975783	16.412345875918163	10.239398112595287	15.510502697118847	14.250053874276503	28.732105337169433	21.680250214086776	21.241586702942833
ENSG00000226944.1	0.8371170059316889	0.5295120022872665	2.831781478853871	0	0	0	0.12729645954051222	0.18687091312133383	0	0.4384079164082049	2.412380916648024	0	0.747839744122982	0.21143784870397403	0.38914349506812346	1.4585927873210944	0.9018577109959357	0.21928149640284175	0.5366081493247539	0.5010520938544816	0.2647961145027746
ENSG00000158286.13	2.1911014035470533	1.9180939999760247	3.443222999079483	0.38401908929195394	0.34679027960699477	0.24229108655657275	0.39399171071128675	0.5890896563749098	0.4762839024580999	1.8531791796314987	2.7015514850319016	2.257007169963549	0.9919790874280284	2.1874439695562464	2.509223218767544	4.47644931221646	2.177483820563462	1.9480974790360117	0.2214454494620546	0.43077564399619567	0.43254716323554077
ENSG00000116237.16	17.239325062073874	18.81706635777866	19.37146157061992	8.233786982442995	8.289352889043974	7.826431770994134	9.947012755989476	9.070622780711684	8.539053815375265	7.551821904280031	7.907340945070493	7.530229523926129	12.032756713890802	8.887624178883053	9.526803397386702	6.931407924077148	8.973851579892655	9.03162872047794	21.143060531899515	22.673719562154194	26.929279475272192
ENSG00000225077.3	0	0	0	0.0596693500584402	0.178149391961998	0.06611265089640238	0.020406302674433257	0.059912811840427634	0	0.12298848036642389	0.10411626387177321	0.11582636728303106	0.017126101010449972	0.11863115938734421	0.0935726724782129	0.14879468406398397	0.0722863050798269	0.03515199560656242	0.10322538445025799	0.14457839044045345	0.33958585676691705
ENSG00000173673.7	0	0	0	1.345770707200402	1.2053838342794585	2.012973712085296	0.06903595653703533	0.1013446272021007	0.5878159197887534	0.05943981076122721	0.5031894859799985	0.44082983616938404	0.057938803705367345	0.34400361611234803	0	0	0.12227482595282056	0	1.0476561974191176	3.369485472474499	4.23635792370221
ENSG00000158292.7	4.811528403079019	3.5568373154116646	6.028497159722974	13.093598837311731	9.850922976398884	10.41642769014949	22.17923997182393	18.315530685210135	25.830388335529005	18.63244087991574	30.778079948693872	21.233700478007204	18.777582598502928	17.896163983205348	10.730877524493483	22.482316743962162	20.727796645208993	14.117486906335406	7.7694928955495275	12.307691813940915	13.995843416522785
ENSG00000097021.19	12.903253325911658	9.299175767035603	7.823791990800439	16.296764404976585	6.292768725967064	9.119626196364981	31.9698082141851	30.5740570345193	36.625987057758955	40.77656055776804	36.17788426603207	57.931734396993335	16.441231387161565	26.889880140401743	29.051864307727673	57.58502717467016	29.386696737614663	36.328999319785545	13.889771444616724	22.145384779390525	24.295107714192742
ENSG00000271746.1	0.3780528413885047	0	0.2740433689213424	0.16810074962700358	0.22305921478634874	0.2793792666912488	0.17246617099037143	0.042196657801591514	0	0.09899533596314306	0.5447311747269732	0.897342985241117	0.289486352563735	0.3342082124675719	0.13180666768436441	0.5988357484602734	0.2545566119746593	0.29709105964255983	0	0.18102527261839335	0.23917068406702227
ENSG00000069812.11	0.28285791933367777	0.2147035535074169	0.3110926943664138	0.11276149785410432	0.03452941793530125	0.043247724472087155	0.169085106791189	0.05878813079700182	0.03788678528692076	0.03831103023911167	0.09729694980434406	0.11365207908639195	0.08215587349899231	0	0.0136023896001249	0	0.015762077619588668	0.0229947491141874	0.0375139412696055	0.03502823959256409	0.07404692530575092
ENSG00000187017.17	2.162030472022939	1.2264996936754022	1.682694086470849	0.29683613383502533	0.2819844518339796	0.38121284865264465	0.3253091053217406	0.12700878373105615	0.22591285505690223	0.06555308243761925	0.6306154195340529	0.2160748212447684	0.22073750790281346	0.17819539061515877	0.2644854738488037	0.10093724540358866	0.17162798498958906	0.2086517690887224	0.3559583057287162	0.7737189928001481	1.144618532353694
ENSG00000215788.10	6.8462606779769315	7.234199651328047	14.102708135408141	13.479811897885769	17.490917771174356	16.097118428056564	8.3473546224121	8.402908248645996	14.540175065631493	11.123973923806133	11.341383477547549	14.307957051886238	4.620088636351648	9.535585332701894	12.604324187910457	17.07420116301569	7.949476698296009	13.063197246599362	2.6710381641569674	4.483989240197804	1.4255589092236698
ENSG00000171680.21	9.167339189586245	13.633166015843964	25.041572499094848	16.331584866356717	22.063649379546426	21.43454536815566	11.147726191424425	11.277115129733032	17.05905195225306	14.080054841497114	14.684322002168694	15.615350203747115	5.765777627381188	12.346045749270711	16.72116990367051	24.091230933696774	11.437117051857115	17.67533844930843	4.589951186584887	6.675778548302952	2.8950741502251462
ENSG00000162408.11	3.546838619411022	2.7693091746083653	4.00640023008799	4.218494207322354	4.044194558829238	3.1999896023858114	2.938305514730195	4.041407969536996	2.845583640858814	3.1167601170423223	2.7783865949025155	3.1317922035072425	4.682046600462988	4.198979452820662	3.6414968236054355	4.391151934683201	3.9383559399728996	3.57385712669866	2.8789532749138935	3.4956911286222803	4.026568890111302
ENSG00000173662.21	0	0	0	0	0	0	0	0.012778076186661396	0	0.02997796534050316	0.10151174290247725	0.012351599767247977	0.07305236284848234	0	0	0	0.03083413664584513	0.01499428466719866	0	0	0
ENSG00000204859.13	3.847211570276301	4.429162434387085	6.476051923037434	8.66248135666586	8.672675809669276	6.852752174904514	4.619760691537428	6.0848235486934	6.374240208981982	4.914591626121468	6.477878464511598	7.463827993809309	4.862119063674963	5.6974295874607215	5.389723691282217	9.813351118631548	5.026606935987769	5.219580310828795	4.713394649802779	6.265661988551554	5.981162966854137
ENSG00000162413.16	11.035242466833445	10.36597433348838	9.42846588025292	4.369913082283085	4.930615500066323	4.856851271547474	2.2242662924668957	1.9959795690731077	2.206559827770993	2.0471635853204173	2.795213584269416	2.651636641295022	3.294569468312839	3.3412449956114307	2.872224096948617	2.520290623779936	2.8157406522414767	2.7805630931348313	2.2514681411488744	3.430620407857449	5.366524355072897
ENSG00000116273.6	9.743239865570011	9.985733281900638	16.08314657097953	9.78807343959746	9.908186529489956	11.374397622696849	6.822907978731144	8.333712117566575	10.13364758599478	10.904914092552326	10.264829990278814	12.764834236113018	7.83872771441683	14.369507143996897	11.89689450265054	9.121973284303015	12.577339421080984	12.58616621988194	11.001944506502511	13.829368882075665	16.893438016491167
ENSG00000041988.15	5.167635112501195	5.849339117604574	5.539081404487005	7.716864717037274	8.367596440729798	8.116269580674844	4.525839300962209	4.779113463050733	6.674183981864723	4.680155237294859	7.036855343856191	6.832994776937334	3.441311671261404	5.103170867049746	4.9670268065239975	5.859119553427172	4.918468840113517	4.773411375894964	6.844284079840277	8.641967356686024	5.174253937836757
ENSG00000007923.16	20.356617083453145	15.491085619226522	16.200152198227762	18.573661166784408	18.190724712748402	18.371096765181264	12.410540802080888	14.244173773138064	13.286147007532978	11.182636237259374	15.580025496005447	14.480711333344061	13.498191061244759	12.177996463589245	12.364129259344772	15.31385470842651	10.437321890905896	11.936713147487842	14.062575067623913	20.88851974070487	27.11547636737777
ENSG00000237436.1	1.0166433035893283	0	0.9211819268560787	2.0342216015103904	1.574583059558093	0.4695591289569784	1.2754185030589156	0.7659455981190092	0.6581649736429898	1.1979628366431432	2.450835922918966	0.9871755688676648	1.5569482865596544	3.2739749777632223	2.2153048363817875	2.5363219158280064	3.0804416996065997	2.5965042730688297	0.8797787585555723	1.095311950710327	1.3265328242199241
ENSG00000171735.19	3.5627557759267785	3.912966973339795	3.250415032831662	10.62747096066605	9.860082230832974	10.775440805007488	13.930574867414032	16.024081731963534	11.446275127301211	26.04668953591661	14.694032359888078	17.206084054080275	8.99174778680435	24.550874251876284	17.308279812524837	21.915646853753483	24.862831930511554	21.607232067087526	4.190712949509974	4.635968940121513	5.38215549911047
ENSG00000227950.1	0.36879979981605876	0	0	0.16398639561515388	0.16319979263651566	0	0	0	0.2387573986554552	0	0	0	0.14120051112811552	0	0.12858063036341844	0.1752536788326045	0.14899572323272017	0.1449098000704094	0	0	0
ENSG00000237402.1	1.3003981982555277	0.21934853355023204	0.2094742463809713	0.1284934497148877	0	0	0.5273212241787795	0.19352658947907997	0	0.34051683370335917	3.074832409670653	0.6547363076622297	0.11063930460997544	0	0.10075085009297992	0	0.466989335282827	0	0.22228808815863776	0.3113386709210861	0.13711360449595728
ENSG00000270171.1	0	0.023260376160904907	0	1.6078480183672899	1.2204423772411133	3.39686877136222	4.2777823597129485	3.3451087858971125	3.3725696463184867	4.525714725687489	6.826974377042401	4.87995127957098	0.9386018868713778	5.201297363585964	2.799187621845342	3.8152552766661008	5.472064894042598	3.371405226507375	0.3535814301767989	0.15407133530958259	0.058159750890208486
ENSG00000270035.1	0.647664209852412	0.3511500646747136	0.13413701741939393	6.500190565839977	6.3871245160270025	1.7777343864722095	7.597588690470573	4.5852220893245175	5.2710931661056994	6.032723670785536	18.397578674857826	12.278356947575524	1.7003514182164647	7.2912672879391485	4.516112666448485	9.145167409117523	7.176888731715025	4.798802431805348	0.3558559306048368	0.996829955142074	0.4390040845703896
ENSG00000269978.1	1.5801759213092552	1.3493631698736184	0	12.64722044384737	14.334687404163164	13.720974996712902	15.498701523381914	17.06404394311326	14.066119403933746	15.516684681863431	31.65702632451767	36.569247274938554	6.654933453319122	16.762982701744278	14.599439663286116	24.779688701454997	18.51341615718623	16.453503741327832	1.8232618466944444	1.4187092994531387	0.1874399462210652
ENSG00000049245.13	43.07063479915491	41.378660200692096	29.9341993867868	10.227758891685571	11.169243327443992	11.18007743852488	5.774871657398782	7.094735754256392	7.145773940878747	6.6699601771873995	7.0580932839528865	8.182064855697432	13.638429757254912	10.045270614442043	11.033563641722973	6.437254227328881	8.980958456811337	7.991619058255487	29.984084778515115	19.61198195682009	19.337382991921615
ENSG00000269925.1	4.160024205049843	0.20372064820823077	0	2.6254514025713687	1.1876626130799866	1.8842105505474678	0.9795025283727964	2.6960765328192435	0	2.1083739491386955	1.7848502378018263	1.9111350601700123	1.2330792727523978	4.270721737944392	2.526462156911748	3.953687319414431	3.2528837285922108	1.687295789114996	1.4451553823036116	0.5783135617618138	1.9101704443139087
ENSG00000049246.14	2.7284081498430415	3.7070416754769737	2.105217469339321	0.8396735184788777	0.7261473919557324	0.46677621277103754	0.9208914143077678	0.9724717095104156	1.3068422623035347	2.3121565306161336	2.0569633173333495	1.766216238553668	1.74517485663963	2.9062196265681064	2.56542092362326	2.630211712816777	2.6886194551881863	2.2208648010790832	1.1370341736253815	1.080401697275852	0.9516181885069463
ENSG00000049247.13	0	0.022351260398055472	0	0	0	0	0	0.11832027664968876	0	0	0	0.07624750811094005	0.0225479319836075	0.40162566236232256	0.10266348487978133	1.7910906406208782	0.38068365690280703	2.545428425580726	0	0	0.027943308565619433
ENSG00000049249.8	0.07497162254987641	0.09484546052657718	0.06038390454040003	0	0	0	0.6460330508666337	0.3737713430509319	0.5069304932438207	0.46461821436437384	0.31576709980254863	0.32894157750072306	0.11481602136906312	0.15780190098345875	0.017425711712496128	2.3830181955431353	0.6798121088770106	0.05891609941260998	0.05766990756603419	0.02991592030911294	0.01580997177097596
ENSG00000116288.13	105.56475004213407	100.13622019524924	96.01121434562124	57.19191449043183	51.97161056003423	55.67165122091848	44.18350180041564	42.70058835070639	56.91809044592802	45.577688085614206	71.1249416633331	79.40321497432384	46.04409057870586	47.380602076410185	50.1980497492883	68.46109125006795	45.06607813973903	46.02606087075717	68.57731260426827	98.34141293795027	97.25341550099779
ENSG00000284747.1	0	0.10698303719681508	0	0.2734700241745423	0.2041186910818228	0.2745939804177471	0.09352392945833553	0.18877775917359235	0.23226059869204146	0.2214407332878178	0.34935971673591876	0.36495436280214527	0.29433925789096965	0.10679768888619097	0.08934416978604877	0.7306494481942404	0.21741212675794883	0.060414289825272735	0.08870461243939809	0.1288419669911524	0.20670308938226797
ENSG00000116285.13	28.48301129227872	16.782603521739937	11.270205684684752	14.264187299469278	25.275387267437274	17.504926120922857	7.703035003954011	9.220530130343601	10.424882751343286	11.113310222719546	12.244674842097103	11.39627933729586	4.793046113086851	12.40258295437934	10.894062366957366	11.5021602077372	12.0119289597725	8.489169086871824	6.057470083633803	5.538262239408631	6.6225641300518054
ENSG00000238290.1	0	0	0	0.06883577663297553	0.04567039206853569	0	0.21187013471468819	0.06911663909967142	0.03340734638721144	0.18241973234108527	0.1544279670035484	0.3674540502185983	0.09878509340176378	0.2346091197948205	0.14392978584711416	0.04904359309796955	0.12508642909361437	0.04055205755395019	0	0.03706412749060548	0
ENSG00000162426.14	2.593091667266236	2.245512255683037	1.6943623252976074	4.076152145301051	3.571747262251942	2.874423767600561	4.598540523179557	5.368721098542309	5.934708663393528	6.957524525200503	5.877768930622594	8.026640918553062	2.9784116125008797	7.568933210721243	7.690973826696105	13.311633482021394	7.1709866850606545	9.213011845750698	0.9973330686688188	1.3640830965102064	1.0050882988848393
ENSG00000142599.19	6.113943846893942	7.383855760466543	10.884660059344567	15.367496080697196	13.312602132477679	15.540204446371607	19.82074069577672	22.532127198634395	17.89374362423269	18.95331367186186	23.786639168858073	17.442468457030557	12.894512322773561	21.272157849967673	19.35902025576622	17.805013740683393	23.142313048234993	22.419575136686973	6.2984381526992985	8.55456976668339	9.050352913541262
ENSG00000224315.2	0	0	0	0	0	0	0	0	0.38853266580631685	0.05893250085430351	0	0.4370674193599725	0	0.05684459943819501	0	0	0.24246245715253464	0.05895334682807552	0	0.10776540055589988	0
ENSG00000228423.2	0	0	0	0	0.2644483892013795	0	0	0.20010539705343963	0	0	0	0	0	0	0	0	0	0	0.22984462373343564	0.21461494784928503	0.28354938040240457
ENSG00000229716.2	0	0	0	0	0	0	0	0	0	0	0	0	0	0.5414871735101774	0.3986347998258826	0	0	0	0	0	0.13562727815995773
ENSG00000074800.16	305.1262598380771	205.02128112732248	179.8289819650385	72.53511895710307	84.56289868840315	89.74493863609818	52.44462822093423	59.999642918094	54.57794558444278	73.62958414346888	306.06908554427747	94.9971957393324	103.76878621279482	91.99784027757929	128.82906510130235	107.66354951019616	84.93144710046484	123.12487862362812	278.0543352676574	372.9130160024403	343.3690310382171
ENSG00000274258.1	0	0	0	0	0	0	0	0	0	0.931001080911806	0	0	0	0	0	3.379048459289318	0.957590490888943	0	0	0	0
ENSG00000230679.1	0	0.2633625485060352	0	0.4114044661924035	0	0.5128079960977527	0.2110441302908492	0.0774530758331844	0	0.2725628164511537	1.1536943148949304	0.5989442413451475	0	0.9639896654727237	0.8064486904372296	0	0.28034721608261814	0.2726592290798493	0.3558559306048367	0.3322766517140246	1.0975102114259738
ENSG00000238249.2	0.07098031140470579	0	0.3087137278427504	0.06312262334580619	0.12563967885341445	0.10490823069563716	0.06476185963164686	0	0	0.055759822477221214	0.37762914856318586	0.13784584827728158	0.05435174452576182	0.21513729962342446	0.09898804921652132	0.06745969333260415	0.3441139449089472	0.33467727714780965	0.05459969863923471	0.10196376391762801	0.4715010221900012
ENSG00000142583.17	0	0.017943122982033773	0.14850669342263692	0	0.006973724890787909	0	0.0071893114756183514	0	0	0	0	0	0.0060336689351025005	0.03582407297628964	0.049449655245097715	0	0.006366767793897799	0.06192171346203062	0	0	0
ENSG00000180758.12	0.6363604388982974	0.38491449397035904	0.3459642530726449	0.14147845896209352	0.3607995415640615	0.3527005222029792	0.2993770807519513	0.1464949579107289	0.16736425493985338	0.14840901468908974	0.5422189268797291	0.0772394157390801	0.44921143001052427	0.5349329735593189	0.45759577276393026	0.15119925232616857	0.6186243998927156	0.28910925798361087	1.5755883624291074	1.2855046932827647	0.8303335174227278
ENSG00000228526.7	1.2908840614338466	2.691128224908831	3.9801791849990455	0.5820744412503875	0.41837060148648486	0.3851658311301898	0.049765864784741744	0.05682147048024009	0.16478705312855252	0.03332645790669128	0.18539716501368317	0.05492501776527553	0.7749964160539017	0.28931170587430693	0.5155637042795215	0.36863288179177117	0.220360257182844	0.19050426485928332	1.1421576811989302	1.0664774629249263	0.7821557489289036
ENSG00000234546.4	2.8327476450140523	2.879397727897838	2.2141065836531437	0.26286843052368425	0.32700939299890336	0.16383029861320075	0	0.04948893402139014	0	0	0	0	0.24520481101089842	0.634609815867229	0.7213967921183475	0.07023244112021236	0.17912890780057059	0.193574043998772	0.9095019394066636	0.9023150177792335	0.4207549656882015
ENSG00000049239.12	6.444480741834589	8.336056153935475	11.516701244543778	7.341192923926371	6.069120321980548	6.882333341899417	3.7220386750619165	3.618631634356308	3.1281548158568286	3.400236487173067	3.518142603430266	2.9154916981345385	12.239346954828981	5.333378525467607	7.709099216265874	5.3720018875634334	4.617412789722513	5.944737600099055	6.820018424137628	7.8026728384471316	5.138340051331441
ENSG00000171621.14	4.372818635588282	3.909795379296442	4.692618703229077	3.2659857652524122	2.6443278292287835	3.3004921837958636	8.192423016979333	6.899060167575995	7.233454455458899	3.826334775886719	6.405948108576821	2.921377488768158	2.693017479279101	2.759235850334009	2.571688488431168	2.2184664567479295	3.4326609851178294	2.225684542125981	1.328710813181943	1.441859085307302	2.111727526310561
ENSG00000284652.1	0	0.045361028184608895	0.043319036786999734	0.3188675975927524	0.6082312951631728	0.22081250823472637	0	0.04002107941068793	0	0.07041849535508561	0.47690389356789875	0	0.06864024846907825	0.22641220059519035	0.08334064653583609	0	0.2414321634252576	0.21133021268058574	0.2758135484801228	0.23607644263421354	0.17012962824144273
ENSG00000284693.1	0.3820164148304352	1.0530485736680506	0.6704293932017742	0.6794525915156279	1.2278248981658404	0.6389083230070361	0.11006800237814782	0.09425475335856828	0.05206604347347325	0.06317887624944775	0.20056599603205805	0.03904668900877629	0.8159806891650684	0.7922269070006317	0.9393297899442713	0.28663297071745075	0.42239123063610634	0.5372104063609077	0.43305075504789886	0.5343282184253738	0.5723957183494975
ENSG00000171612.7	1.7738650138630094	2.5375475566273606	1.0682373599402184	2.075011297271595	1.787301635890927	2.4604169416912613	2.240944659026249	2.7779702934797816	1.9257498436442846	2.4010915328664635	1.769495445975976	3.1357404200825507	2.361354783254042	2.6779027508171365	2.4833194654871233	3.1253648298101155	3.3957917899414882	2.133867105098908	3.5686871591833045	3.694847590521436	6.681494507313995
ENSG00000231181.1	0	0.3580599943910317	0	0.503400098167449	0.5009854099539549	0.5577589653442462	0.4303941118632703	0.6318175774585346	0	0.518795772279119	0	0	0.722421219725242	0.35743965478578793	0.32892719395293085	0.5379880373465998	0.07623037002604285	0.29655959084176803	0.43543015480090935	0.4743412666686791	0.26858568322553344
ENSG00000188807.13	4.948235675371887	3.5667309534385603	4.13997446972964	3.6480102086007973	2.788072435097569	2.64065633057184	5.479710508024542	6.000266818478651	6.37753468587309	4.949469003850431	6.837617828704888	5.956496619342245	3.7658728498638183	5.409519691702233	5.078096850553776	5.284371634371569	6.085795518410585	5.800169911942979	2.713802898372769	4.454820361054637	5.706487129387685
ENSG00000171608.15	6.504843342207342	3.8185073994381047	4.020932924253815	2.081321963046029	1.2015236786369372	1.4218030921497389	6.413715110569915	5.410461860791871	6.427294874481092	5.8689678847466995	6.535900578634072	7.0091232286284635	1.7092130096253628	3.7424699572323594	2.9502878433733946	6.577991287654735	6.103883227734378	2.2777294032545337	0.4484728879069168	0.580277197513216	0.4109943482838391
ENSG00000231789.2	6.290412773007453	3.6236891658125394	5.536901805298943	1.398512306801014	5.219264933838727	3.5279442543040282	3.1771244151133597	1.4669068164189047	2.399778837604032	1.367748659337419	4.780889582661505	2.5813922734012906	1.935304130158516	2.0427733369994168	0.6657710594536107	1.334466244572015	2.450575026204611	0.6179114371479438	6.826067116138786	8.673163720458726	3.9440239163320623
ENSG00000171603.17	58.250705105171974	60.796848097070146	80.69605549436373	63.595326601894676	59.56152037888497	64.71793920416354	72.9348906454664	78.28138625669975	76.85173394947797	94.12956626335195	85.11653361381995	93.77487552730457	66.00044331240012	110.05479545001842	106.42670587540434	113.04253930263638	101.91674518233887	118.85581868073099	36.59862090586905	47.577713241695704	43.21274096436861
ENSG00000178585.15	4.201379690147722	4.5438124271745055	5.67882862605736	17.74029285753658	14.803526203950897	14.590224507123843	20.31939712665535	21.58887926494202	20.491519990263885	22.731036873391457	18.623300574239245	26.113538414658247	13.255509858093614	17.58125658940403	19.780237277613672	25.51911909206718	19.743026588359143	24.40230690158416	14.74963682898682	17.663504380334214	16.966935940592883
ENSG00000223989.1	0	0	0	0	0	0	0	0	0	0	0	0.8051844753932407	0	0.18849883681627874	0	0	0	0	0.09567824549280989	0	0
ENSG00000162441.12	4.762780195499602	6.416416734072666	6.176593161515488	10.429883220949604	9.157185507111295	9.459564976560486	12.525328024303292	13.08839219989057	8.030541029845292	14.791388394948049	11.15323781864646	12.57651246614219	9.624241323248944	13.681721398432039	17.224999477198867	8.740917685127476	15.034293497457162	18.212977205625368	12.009013181854819	7.958935780330176	7.572518889812449
ENSG00000228150.1	0.9588794795217527	0.18195957896780612	1.042610453578016	0.31977347144955	0	0.5314555595922165	0.10935923115071278	0.08026955131802749	0	0.282474191594832	1.0362272573783557	0	0.3671213289331003	0	0.2507322292086659	0.11391489124119292	0.0968472201012681	0.5651482202745967	0.46099518282899304	0.6887188780981601	0.22748393473192913
ENSG00000173614.14	1.3613592610563712	2.11878312342556	1.3268216907428116	2.645125461592807	3.7562857261366873	2.5785009435023656	1.6700411872039436	1.5782282280837334	1.6589754867096616	1.4109412259848877	2.213891841059981	1.6588546797168855	2.2513058500951724	1.6556821909684942	2.2814276011293217	1.5439050769522198	2.162991275840903	2.0407449111000258	2.1735772871954433	1.8487844070422408	1.411288618944289
ENSG00000202415.1	0	0.12548936480538353	0	0.14702228572393103	1.0242193882705464	0	0.15084031882856935	0.11071662250762411	0.8562334296609427	0.12987319153785382	0.8795562927349438	2.1404276963431603	0.37978068510320717	0.3758158627434272	0.23055837168612958	0.785619939594434	0.4007471176604197	0.5196765243904338	0.25434216983668584	0	0.15688547222891663
ENSG00000162444.12	0	0.13931939920968914	0	0.05440847928762645	0	0	0.11164283458541444	0	0	0.09612424153265746	0.28480991903670677	0	0.0468484294462193	0.32451539888092534	0.08532264567038902	0.2325872489379345	0.29660865553056587	0.19231648640434845	0.37649722588353957	0.2197188996252831	0.17417563448152346
ENSG00000130939.19	8.897577992494792	9.205225063075538	9.724786811747624	15.588839959329947	15.27884754533325	13.607389389880463	17.81232805714655	16.715201922141393	15.986440011507275	11.042735596921544	9.651800571657361	8.665859663695473	8.060742412880364	8.637657698090031	9.946883746827575	8.566080340485849	8.519754353781583	9.734484097981367	13.381789176581139	13.889440696176578	13.717819569877635
ENSG00000224340.1	0	0	0	0	0	0	0	0	0	0	1.1447934092013792	0	0	0	0	0	0	0	0	0	0.1485058327626837
ENSG00000054523.17	10.687555959534075	13.694614723172966	12.051211800330096	52.47942235584534	48.508430644554444	48.38025108647473	69.37473140366255	64.93480549952639	48.14219570435351	67.97765863567884	43.33765450653261	45.277649610811615	26.379076301584085	53.17484105743227	53.49463611394251	44.898152946695284	53.535306891283824	59.15388136156363	32.7150486631555	30.660621770367104	26.760172796202387
ENSG00000199562.1	0	0	0	0	0.43621626816863057	0	0	0.6601607958865812	0	1.1615761149694028	0	0	0	0	1.0310484191758225	0	1.1947507526511578	0.7746579966380764	0	0.3540143765925122	0
ENSG00000284735.1	0	0	0	0.03939530377650904	0	0	0	0.02966703282648643	0.11471586058876133	0	0	0	0	0.0167836007581063	0	0	0.017897008334547656	0.017406217060116375	0	0.015909087902309455	0
ENSG00000284642.1	0.6784218389304209	0.1355149200166464	0.4658922812196958	2.921333812746058	2.7493143130546933	3.0081032350649486	5.37540973699509	5.212901396360999	2.820150018241754	4.039170566339101	1.804668480117297	3.8832024746927094	1.9685855959039638	3.246723363985194	2.240802590084218	0.8823198075824285	3.606362292193463	2.497314861876913	1.620505747629067	1.1797283423076135	1.3214706567365957
ENSG00000142657.21	85.93522200136367	67.49919695043369	62.740145006289865	82.74006654008159	66.58874707476049	80.28545373289676	72.09768981738081	79.4642066447377	76.41812713401335	61.156128609310166	53.27665503027789	72.48950452204551	61.53825840433058	53.22238924843138	49.74924627070955	57.716878228871074	47.164276561528446	48.76812585075837	111.40564774742637	134.45929120097907	132.9617321485962
ENSG00000271989.1	0	0	0	0	0	0	0	0	0	0.05198186712744713	0.2200270211593845	0.12850622994983715	0	0.15042065271662894	0.13842180784418193	0	0.21386588127758074	0.05200025447946937	0.05090034641022759	0.28516590937564973	0.18838067368014202
ENSG00000175279.22	1.5085346502773571	0.7557360087564488	0.30618232237035564	0.40246089084039477	0.42723240909879606	0.4236239967764044	0.38538493357459425	0.4243081545644016	0.11719327691440534	0.2844133736881604	0.48154197491266665	1.074193476325536	0.3003338102827995	0.3886440548546159	0.2734912950178431	0.344090746998569	0.8776086764325438	0.5453184581596985	0.9515278144433679	1.040170387974338	1.9755183805667529
ENSG00000241563.3	0	0.14170303494838	0.135324070670893	0.08300904273616638	0.1652217369700654	0.7242845679398348	0.12774706647693884	0.25004320410571396	0.06042886373049574	0.21997990141898424	0	0	0.1429498979916497	0.38900821898722304	0.29289074562428236	0	0.33939379787701035	0.440115428178447	0.07180101962646264	0.13408686122265065	0.17715563058769704
ENSG00000160049.12	11.65418500997608	10.676976109878483	10.940721318149992	9.613637467196735	10.870904466552313	10.571353002726381	8.032992641084206	7.826069220730614	7.833405007056564	8.536050287892133	10.15905773050785	7.5184905574319245	8.533839193312822	10.447359531705432	10.046950809649386	6.892323774357702	9.873299993418337	9.158386857159352	14.322650637291668	13.305009149191399	10.696723826066501
ENSG00000142655.13	9.946902922801538	7.987107030408134	10.039689110738742	10.749274674647902	8.405345936717243	11.07259502624711	6.236310862346241	6.480698563439109	9.734982774373247	5.440100961364774	10.036038785124196	10.514413044432498	5.688377207854962	7.2509047788155465	6.409121693414784	9.043257191439313	6.380289575293638	7.56229485292406	7.042597622536241	11.459464688955915	9.76349875397884
ENSG00000130940.15	0.3768355752707664	0.3460699120100476	0.29676750148892017	0.9639842476184388	0.3829206143742098	0.5982156792869338	0.7343352748052449	0.6916663525710061	0.6565828463025017	0.6724626720629735	1.6985441635383232	0.716767605688803	0.11043434471258574	0.5252559330762714	0.19788441049049027	0.31835071934729986	0.45484703583199665	0.2303268152495269	0.372179597146343	0.6716467181876464	1.1610991940357638
ENSG00000272078.1	0	0	0	0	0.017673283110202	0	0.012146424764940962	0	0	0.01568706857272827	0	0	0.005096976673310745	0.005043765417777495	0.041772881806820525	0	0.010756727715400217	0.036616107502329874	0	0	0
ENSG00000175262.14	0	0	0	0	0.02612658309210382	0	0	0.009884859384251916	0	0.034785514777980996	0.039263708002021704	0	0	0.011184369830688804	0.02058441661569419	0	0	0.023198546218940436	0	0	0
ENSG00000215785.2	0	0	0	0	0	0.3944676893059636	0.09740498321116119	0.07149514692293946	0	0	0	0	0	0	0	0	0.25878204561472445	0.2516854422275532	0	0	0
ENSG00000120948.17	9.060471313254052	10.194052379925914	9.5462427518075	15.98358191779566	15.376425858686698	15.291493518294905	14.694595026108624	15.992561108916705	12.50741113641768	15.258848550961378	14.488773907000027	13.850499256578257	12.478859732932726	14.329885877581326	14.670857191187125	10.815441164787284	15.196287575105911	14.369963257517474	18.19560363864514	17.74491960337905	23.098368757395882
ENSG00000009724.16	0	0	0.017985909181146675	0.022065447728032934	0.043919210250805425	0	0	0.033233218141549836	0.08031594450183507	0.04872917913499807	0.3795168501409247	0.21683725886383953	0.07599782861941384	0.1034060897331362	0.07785616150445518	0.3537230214969999	0.06014506258935492	0.038997132740660634	0.009543066593495974	0.03564294358541407	0.08241008221293127
ENSG00000271895.2	0.42433172369640787	1.3803830128592187	2.197071837041797	3.396214800222807	3.9700694383439274	3.5389646075527668	1.9357840916333067	2.6793422646845038	1.648249352097315	3.8572337886742583	3.466917720530237	3.8848762688628358	2.4601348823907756	3.077514342687843	2.789756297402168	3.6295641209262848	3.5755548386813003	3.191679987297914	1.492140729708557	1.0449527805627257	3.1063323501325493
ENSG00000116649.10	61.03617214949447	41.0033517969692	65.43747623283917	20.503321210577273	16.289476240107042	17.799365186624215	15.802235681798878	16.279377007539978	19.216314855459494	15.421241505230007	26.998639840523225	28.76829753096661	39.93558996836677	22.13298802634562	20.833456538893937	30.69807839994977	20.136449459281618	19.409191077857233	12.508692944006132	24.739698453753075	35.56628445238588
ENSG00000171824.14	19.28722611914018	15.415083410001724	14.842391957518014	18.709941722380616	17.03864675310851	16.97239537610529	15.268308346470072	14.543647565463608	21.87250511328127	13.208218473059416	12.644998079329115	17.779376378037227	12.908380560800799	11.653010048176307	11.87131240012276	20.146070033027662	11.053289136445182	10.473464041009441	21.059115612859095	27.09926575431135	29.479882698577057
ENSG00000226849.1	0.1179829337219159	0.13433257507690385	0.5986652119724627	0.6645056478543968	0.7483337247740006	0.6393847647095022	0.14352889397856414	0.1843625787170206	0.07638100225442973	0.35528695239121305	0.8238461416430913	0.2800432806289392	0.5571155140781947	0.5810993224448145	0.671860161787079	0.33639296742365693	0.6196488802899928	0.4326762412243991	0.24201387674243932	0.29659593743600854	0.13062090212049624
ENSG00000230337.1	0.7871398712491999	0.9709037235968759	0.28529141764572585	0	0.26124145910845226	0.3635579076812425	0	0.06589291526106733	0	0.07729393302346149	0.7197674979493746	1.2101802488373035	0.15068412754716803	0.44733306050430327	0.20582496427577052	0	0.3180057973474475	0.23196382175449864	0.3784288814267853	0.1413415608037269	1.5872946192115949
ENSG00000198793.12	11.640823782873	10.771634717640355	9.696847890994043	15.824288002122628	14.704652790647577	14.619449741710469	12.673723324247305	13.924604598309722	13.691857159631013	11.814548909612054	13.028758717053561	11.313270416272003	10.6498204802146	11.059635359397754	11.46704957612018	11.183379899589214	10.643524672702117	10.361905647744482	11.354502689472987	14.712351411539087	16.039316160552755
ENSG00000171819.5	0	0.017999598638901684	0	0.06326453571843614	0	0	0.043271638225102174	0.04764199988300192	0	0	0	0	0.09078989699334764	0.2515578002116525	0.23149138667946376	0.11268559385369803	0.07664168497222655	0.11180989969461445	0	0	0
ENSG00000120942.13	7.720847757188139	5.2776154938714335	4.769228193134649	4.789680568032221	4.215641396805579	5.207190836408585	5.0844941236305425	5.184509548333204	5.3074426064751625	6.016333431370449	5.596938433125851	6.771534893885634	4.918790099774656	6.463707457487604	5.868509029963292	6.203676761100463	6.84219321234933	6.108167633270893	4.3984129132255445	5.321918603485782	6.706344569369859
ENSG00000284646.1	0	0	0	5.0566155413405935	10.756669890406245	9.769614329970123	1.6860776339139545	1.5707734301047966	4.785444788145457	0.6141846753454568	6.75921822872135	1.4723373264333544	0	0.16157043155681036	0.19824291258187424	0.6079554842521886	1.4357404597223036	0.22341888312742367	0.0546732831387485	0.15315177208382266	0
ENSG00000224338.2	0	0	0	0	0.2478326054550981	0.34489741330468326	0.08516471098462589	0.18753240307928545	0	0.36663316903164045	0	0	0	0.14145753417717202	0	0	0.07542084397266897	0.0733525713630745	0	0	0
ENSG00000204624.8	0.4567211900009656	0.18968988787820312	0.5122192969103326	12.430061606977935	6.520791714609015	8.558866005458961	5.778884861787666	7.392668285113237	9.026512149756092	11.305121785614519	15.570499769364966	17.354409392975647	7.2518459893337415	13.098574727211192	7.655253725773953	15.823001755933541	17.184368178491674	6.846419779601077	0.3314344451711715	0.656083506423574	1.5128425071224698
ENSG00000235643.2	0	0	0	0	0	0.17308693280575518	0	0	0	0.03066583871249102	0.15576154184813865	0	0	0	0	0	0.03154165569545371	0	0	0	0
ENSG00000116661.11	0.16673528730223333	0.02531211341948615	0.26589917774884597	0.7858696758566242	1.003449120200745	1.0226977045161632	1.2626617520151853	0.9156261181013062	2.2020331437170215	1.322916332013314	2.794252737131547	2.989797858551544	0.4468596637345673	2.7668744848897218	1.8718380353189898	3.4228489609747	3.933901624600356	1.4937208730621652	0.6412832135464969	0.766452877301778	1.0284604067867804
ENSG00000132879.14	13.876157821034948	11.713099747335045	14.264085555236143	14.188380056340112	12.545515559385656	13.29316968166298	12.032926119923054	11.425723148200316	22.903515947346015	23.97439968054276	32.51671234904317	39.93788051262673	11.47267164020593	30.716278276465413	21.686998976634634	44.75075608396577	26.89425609752935	22.36130364806376	5.440448962311882	8.903356180007261	4.696733804133563
ENSG00000116663.11	5.289035515287131	3.5301207078134604	4.406806912337436	1.5678422653972173	2.125265772235985	0.9883746045826426	0.721077581766083	0.6310528414858183	1.1807138215929713	1.8386600597949871	2.425750352009629	3.3647893489286176	2.4206732005732956	4.330149648501213	3.1369227216269593	3.0911314580030904	3.1683275002582	4.108589559114455	0.6079290941283781	1.2881226279126972	0.4903688276065792
ENSG00000116670.15	9.5671594278998	7.996587032375787	10.074803781265308	17.213638134187573	16.358766217978534	15.547153614544865	9.279084703293332	7.6396134942753235	15.735865182864773	6.194490194339939	13.315659341781297	13.454622894477184	8.285632399687481	11.433100929062453	9.558600507016289	12.319532221234667	9.076367631151337	7.71779829893648	22.0534326091261	36.24994323636089	33.07824458884796
ENSG00000162490.7	0.36519442499097304	0.5815788851190979	0.34258211780839093	15.811672913693704	9.068856257050403	11.461833141293639	23.14762968438142	18.80781525030464	16.790691052817163	16.346811511238563	21.648161358801843	17.044416103094107	5.110289021347107	13.95541476684201	16.002832750851354	7.622166789363186	20.522405901920855	9.976995465051331	26.648463424079676	29.72759420874475	30.918047341026618
ENSG00000177674.16	13.125032054398366	17.16323453688941	20.535358256099244	7.55024344361648	9.430870316825212	7.826692553173257	1.3042267238672276	0.6962188598918851	1.3460622458899747	0.3062553863697563	2.2325287933408267	0.9674117869447495	5.572404237111863	3.3643365289673404	3.6698548866516854	1.4614789332134976	2.2050143254268186	2.042424779637146	8.82990362511057	16.520767831504532	18.518219935344145
ENSG00000215910.7	0	0	0	0.007216511639626713	0.021545687349150706	0	0.029615671153293506	0.005434467238026173	0	0.006374757362759712	0.07555197729178066	0.02626544218854701	0	0.04304235633718382	0.005658418261876854	0	0.006556820563864897	0.025508049127642464	0.08114763642966119	0.06411369768416478	0.05390448676522094
ENSG00000177000.12	1.33408970831775	2.245859421823381	2.700098202537157	6.7151183156851575	6.437412959305378	6.787320793901596	7.090363909804938	7.542576840830381	8.146494931214944	7.138970385672696	7.76521611473378	8.048994543400042	4.3694119763485375	6.906063578932691	5.937638386135871	6.109444492681778	7.065367741967951	6.6328716652365	3.6848825166788375	3.9973064289016604	2.9163827865616163
ENSG00000011021.23	4.955716287164914	5.235929742034583	6.660732552243585	18.850710699179395	19.736851368972744	19.20774332918302	12.663887278879312	11.395467393035718	14.72969265083278	13.45839351609294	13.075409269000312	15.7144267036101	10.326831459894747	12.93268539781722	14.150791581179979	18.594344562223252	13.300525355495823	15.86674545750752	10.279634171077735	14.26102279884279	11.193556734588599
ENSG00000175206.10	0	0.035742060154390486	0	0	0	0	0.12888766528476864	0.3468791324814759	1.0364629216632348	2.5153654203920754	10.051973752205972	6.370734595664947	7.5358208501535495	4.888178764725	0.7880155775129499	10.516785494945845	5.630974083030873	2.3682401611506907	0	0	0
ENSG00000120937.9	5.0652673070781855	0.33924667265184194	0	0	0	0	0	0.0997700637851189	0	0.05851631087651888	0.6439830413085827	0.19288034890775937	0	0.056443154526908325	0	0	0.5416878412443809	0	0	0	0
ENSG00000224904.1	0	0	0	0.017785403544153963	0.01770009127570856	0	0.01824727406382769	0	0.025894810775676975	0.015710863898587547	0	0.14241108810140593	0	0.10607973979346137	0.04183624605681191	0.01900741454157182	0.032319132987908956	0.0942985274633381	0	0.02872926681486447	0.018978561107707397
ENSG00000285646.2	0	0	0	0.07635966972636601	0.030397356362125347	0	0.01566853197861075	0.011500684656441579	0	0	0.22840968526737795	0.12228526190928278	0.013149901068915998	0.06506309574251236	0	0.13056998279680854	0.09713104458219009	0.05398137781847878	0.05283956507841275	0.3330340390673291	0.5377835773864557
ENSG00000116685.16	19.931600275337868	16.42239272293409	17.454165451649448	13.279549343667382	15.406637418972593	15.810303460306086	9.76733590259216	9.92494714376635	12.383220520938377	7.588893144908806	13.511550218356184	11.45624619143475	11.594365164293768	11.388064441853938	11.802220505634368	10.922775002889148	12.052623258686312	10.53473488326557	15.912974832819396	20.030782975469958	17.739725553340868
ENSG00000083444.17	48.257592452472565	52.70260827817915	54.167401998610245	9.626864508902242	11.0985061988656	11.032697744617364	4.7846719253082535	5.14509718034725	5.28820710495669	6.261157269335073	15.630909832090744	7.598035518778441	66.07079796498262	12.484292135187015	14.58520060133618	12.540059568889514	9.243448210266896	13.00195009526481	12.353284448139332	16.946109237415254	11.994218739155285
ENSG00000287384.1	0	0	0	0	0	0	0.08087069194338424	0.05935899593265898	0	0.06962949260600902	0.23578021628777066	0	0	0.4029756645887505	0.18541543000304708	0.4211979171943268	0.14323622468758979	0.06965412238678503	0	0	0
ENSG00000116688.16	30.74372383115743	29.083529245596296	29.07345002329421	34.38523988459187	31.301346111931426	30.822926301545756	33.6042687122516	34.913784492850624	37.5956723608144	32.54048157668357	41.109285845623475	39.54946976476885	28.49490483709781	31.837616527410507	31.26497624783601	38.47130133556378	31.610402931746293	33.343707115095214	29.244874377416195	35.93719317870331	36.69201965155339
ENSG00000116691.11	7.90795146794526	8.060144979729547	11.464649510808245	22.14496468712658	21.889830251052647	20.18438449298478	11.786451839440875	11.343018056511333	19.049979724979497	12.306969623637771	23.534873264133832	22.09830362555322	11.60967520528957	13.71250524498031	13.544221423258147	25.141230516400817	12.703773600238657	13.295641103234336	14.538752012027597	23.71331606865448	19.01801175724146
ENSG00000120949.15	0	0.021002679629022743	0	0	0	0	0.012622786386755935	0.03706044342070524	0	0.04347276820627006	0.12880700430726194	0.10747058265479562	0.031781227321071116	0.12579775468536547	0.0964692032632153	0.2629724666638242	0.06707152703760434	0.05436018208307593	0	0.029810759414007456	0
ENSG00000028137.19	0.04187800797276051	0.18012938733181444	0.3035657752609365	0.5462161996879555	4.311705691429638	2.176651409588026	2.1906581825002496	1.2433494290976623	1.0483080277651378	0.4167080010116104	2.6086072831017613	0.3885686436042764	0.3206724154259479	0.6981142733545188	0.07786990001892571	0.5041442513374128	0.3947716224350261	0.021939757977838585	10.909649895811175	13.685963412710262	13.551491358064576
ENSG00000048707.15	3.7633988046907776	3.972655638269581	3.0998517016691016	6.354820258891481	13.104908772484952	8.668055189817965	6.427171762967738	6.118852661912349	5.119373417568928	6.180120378254164	4.851826777131707	4.3283007841545205	5.009028301544843	5.720641991198811	6.009782386541046	4.933094019004201	5.34711558440476	5.954810343571315	3.230873018640485	3.6132205972257814	2.8628274837026675
ENSG00000239149.1	0	0.5267250970120704	2.515069076613636	0	0	3.846059970733145	0.6331323908725477	0	4.492408948385538	0	1.615172040852903	2.021436814539873	1.859759363674258	0	0	0	0.5606944321652364	0.2726592290798493	0	0.9968299551420738	0
ENSG00000162496.9	10.562678078828526	4.464351092513115	8.396252225495035	3.4824832111205617	4.156278531219234	4.956219983906928	0.26009763084493853	0.18086339870235493	0.1359864330322109	0.07071900102516421	0.009977896777469668	0.11655131182932599	2.4701051007874315	5.184227468763385	1.3391407443368482	0.1853750150496795	1.6729909543524888	0.5895334682807551	2.9084009031054765	2.403168432396567	2.0360297543859147
ENSG00000276830.1	11.019958197488801	0	0	0	0	0	0	0	0	0	0	0	0	0	0	0	0	0	0	0	0
ENSG00000272482.1	0.9171890673686331	0	0	0.8156540721032001	0	0.33889919742112357	0	0	0	0	0	0	0	0.5791558464500158	0	0	0	0.1201281241163394	0.4703487082776973	0	0.14506221924934612
ENSG00000157330.10	0.42109031099249483	1.3753731543562213	4.106871082567167	0	0	0	0	0	0	0	0	0	0.078167619032453	0.05801367540050969	0	0	0.05155187133384704	0.02005526388586358	0	0	0
ENSG00000162494.6	0	0	0	0	0	0	0	0	0	0	0	0	0	0	0.06784881971206212	0	0	0.2102796268549391	0	0	0
ENSG00000162493.16	22.919211298361184	25.215170141829514	54.63650032696667	18.142637311915124	27.25969236649693	31.1408776955914	0.7528588019871029	0.34299155459335184	0.05526135636535758	0.178816501108499	1.5989263318597775	0.35917265943087745	9.74995814228857	12.062908567642884	15.782986218436697	1.5954845301437108	7.276473628973616	7.546489588236454	17.126586614299686	18.01500566894742	22.4648823379187
ENSG00000116731.22	4.659207944302575	4.6653483187516045	5.179803529021363	10.760017716717991	9.973430227949965	8.659567929710033	12.17598851563223	12.878695786493594	11.683964783749435	12.56199426065235	11.581599558025344	11.920651852050936	7.530978318597436	11.798650071527032	11.62845410791181	9.214143065954296	12.366795074361324	11.435761906059984	6.959959497454445	6.93920682313403	7.019242457388024
ENSG00000189337.17	3.5539421979099886	3.8760278567427906	4.9648116837048395	2.4668239226108146	1.4750152686862223	1.5184444559777615	7.429484275000806	6.8088965435482365	7.7251282764965055	9.284284011571941	7.452232656848005	8.401943146609884	2.7271870149316024	6.109592746414377	5.083629112844487	6.560051197191236	6.016825705974021	5.585697753825114	0.9541868546174713	1.2353211623030491	1.6609938091537684
ENSG00000231606.2	0	0	0	0.060555337825608783	0	0	0.12425580815058393	0.11400452737227919	0.17633212657317027	0	0	0	0.026070591467166584	0	0	0	0.02750986239158035	0	0	0	0
ENSG00000234593.3	0	0	0	0	0	0	0	0	0	0	0.08590138215872681	0	0	0.027964837932156116	0	0	0	0.014501120650852725	0	0	0
ENSG00000235829.1	0	0	0	0	0	0	0	0.1083392717175831	0	0.12708450337599805	0	0	0	0.3677461969789978	0.33841159770494783	0	0.2614280788009691	0	0	0	0
ENSG00000175147.13	0.07488117542410747	0.026747586985996722	0.012771753099315882	0.019585780149475488	0.07406896126174108	0.009765323904642747	0.45815242917562454	0.32153409180761694	0.3364897974536165	0.39100801264219626	0.30171616460360867	0.333613893387688	0.33391391230948486	1.0647122138320637	0.3317128965727276	0.866563793055028	0.6726647309464173	0.3357627723672678	0.25750737348703795	0.24677223645210947	0.20899718383456278
ENSG00000171729.14	3.5818733015200417	3.165999108581935	5.261191862857192	0.9639879449119589	0.6256721272659983	0.9577915208617543	1.5265336823718798	1.073130015833504	2.37989278338065	1.6475557555635423	2.2880057404958265	2.654302495827155	3.2660347002046595	3.4283541795218095	1.9060728297304599	3.1130628902195525	2.8180031157259067	1.0370309910311335	4.912338302102693	7.1087605380104995	8.654147543823255
ENSG00000142621.19	0.15650590489656097	0.5595914267670602	0.7881662780660053	0.11720448986098306	0.273380363299747	0.07304660561361194	0.14655247220197043	0.19307318864468928	0.13864896652885317	0.22971479227964475	0.16707619972988358	0.2319534941687299	0.2586047939848938	0.36825356515392654	0.11200221406275433	0.39925812720849185	0.30948756318187354	0.11327974218702055	1.3717891797357245	1.4021789263583784	1.0513470720371392
ENSG00000233485.1	0	0	0	0	0	0	0	0	0	0	0.04518171616464526	0.04398044670746976	0.013005908593443168	0.012870129921111462	0	0	0.013723921689068587	0	0	0.012199529241674334	0
ENSG00000228140.2	0	0.04638598768588337	0.07382976045679271	0.17209387288002048	0.09014125278880547	0.12795440922330947	0.06504952335731853	0.05456717277702911	0.3033113496244852	0.05600750032908991	0.0812799702730148	0.11208516219842563	0.04679414389645543	0.11576405969018279	0.04261188908915141	0.07743924626670512	0.09875498689352946	0.08804291831238084	0.10184984340601932	0.11704762702324853	0.057991269572450065
ENSG00000142634.13	9.677720082387069	9.936687662811766	13.366589687676067	11.62323146947378	15.9697501901088	11.673566080072126	8.602005506298372	8.906309016802135	14.309049370248367	7.864093384521213	11.044870214640529	11.3709587855692	8.669510782697998	14.319365466371899	14.062377432965905	17.287731087495324	11.855567354148922	12.757094790728862	18.650839046420035	25.83103479654662	26.188482020520272
ENSG00000162438.11	0	0	0	0.08072307942501548	0.13389311730936165	0.10061981334792391	0.06901615276292832	0.030394666592024173	0.19588243263184218	0.08319186365577382	0.12073083364132835	0.22524839369004254	0.023168873311899617	0.10317148039169817	0.10549070649437083	0.07189121076609994	0.11001577498594999	0.09511004663255786	0.046549140664315994	0.1412604698336731	0.028712831693071945
ENSG00000132906.18	2.8926531271585234	3.5708142845456736	3.758331349710595	4.584087342978935	5.19990654534134	5.488378917431101	3.168906322279527	3.7269202950165576	4.121181987647815	2.665518467658958	3.5478344511492765	3.3627951208414304	2.2609768692122043	3.2233336870652334	3.063923413294484	3.9002175706796742	2.9357445425269577	3.429431093106808	4.211513403047335	5.010825240442772	4.33121813101293
ENSG00000116138.13	2.2110329701222713	3.2490505225011743	2.8304586800782765	3.0342941103407024	3.913669393708188	2.4896010759985723	3.1917621218248438	4.062691059352225	2.8548280431548223	3.038392643601697	2.215826016639961	1.8060655442920766	3.2021828866067104	3.6260986098008523	3.2724318505617775	2.6047571768101805	3.1948385769247007	3.7267355099270767	3.8231967655942745	2.7514974681464506	3.477478343619003
ENSG00000272510.1	0	0	0	0	0	0	0	0	0	0.23947715665072467	0	0.19734001015418154	0	0	0.531417056126267	0	0	0	0	0	0.14464296428041737
ENSG00000116771.6	0.4600762607721495	0.2716165605270644	0.2717412275346041	0.10607456026544039	0.15080820902760408	0.3022170548892733	0	0.07988052279790779	0.3088803309261527	0.3346490153519819	0.4306131413785537	0.41916420896723405	0.19571896372847025	0.3098811249503154	0.24951704877631373	0.40486714172960325	0.42681618164177604	0.5490185187804913	0.14418201517882562	0.35492943798596616	0.43659275357274924
ENSG00000237301.1	0.22244655763949273	0.014070688004540366	0.32249462184486966	0.016485099875547977	0.13124819878817146	0.0684945653838826	0.08456601354360918	0.08689990089965716	0.1440097350062429	0.20387123845625837	0.2342263044932555	0.1799990602285065	0.0709724888974359	0.2528335892059471	0.07755513592394586	0.3347376065997795	0.3295188367593234	0.20394335306921588	0.028518506916661784	0.09320097295880198	0.035182049659771106
ENSG00000235084.3	3.421505077935561	0.08955505005126922	0	0.5246097219903132	0	0.348755326205183	0.2152933409678462	0	0.15276200450885946	0.1853671055954155	0	1.3747579230875195	0	0.8045990618466663	0.08226859123923416	0	0.3813223878707648	0.09271633740522839	0	0.1694833928205763	0.11196077324613961
ENSG00000197312.12	1.7972100607722128	1.692890482595864	2.253938074768482	2.953882715957578	3.027866739061779	3.3891311182403943	3.5126422119324032	3.657148780858463	2.562495444166965	2.8236594616092585	2.401897206611932	2.211883672689712	2.0194989181498104	3.0714568227235852	2.914022678108051	1.8727016937499443	3.4221789911297162	2.8961255214268893	5.146732226755616	4.594192647586142	5.026016380273678
ENSG00000271742.1	0	0	0	0	0	0	0	0	0	0.48550251680361756	0	0	0.15774744602594154	0	0.28729734596826306	0	0.3329123190981091	0.323782834532321	0	0	0
ENSG00000116786.13	24.085642272263858	21.884446701207835	27.964355852136052	27.046410305734558	29.998995845204043	27.792357501139158	20.98617930732546	21.92248045962887	24.61153310668497	18.09912043290738	25.74853707534249	22.842464194232857	19.566483406828734	22.996858091586002	26.392993919313753	26.419216527916333	22.86287833604972	24.140696756383672	20.92164301442776	24.58413189321601	22.58991409921421
ENSG00000162461.8	0.5055805524141057	0.5636495046516223	0.6184447867239281	3.358036574559085	2.712695414812593	4.4601083710934555	2.0757941538972924	3.3117802898498336	2.577549915502691	3.3386903652051445	4.234313897735403	3.9478643493337127	1.996180982665	4.4175814878561575	3.4592734958527345	3.9191090803291178	3.8680860946378255	2.930147353370986	0.6927357211115126	1.2255812270530468	0.8845840242122349
ENSG00000162458.13	21.054137227329498	12.098576464120045	10.56109355489813	5.551265504517585	3.3791471658523777	4.7384354573923355	4.589518641259516	5.422391754400055	8.678784798103765	6.408201763200924	5.715069130204407	9.533413797829967	5.281113302211618	5.088212223948128	5.4345485549464305	9.077584714122365	6.189674779535884	6.839103108448271	1.5850351494189234	1.4887154788584682	1.4377863031781315
ENSG00000224321.1	0	0	0	0	0	0	0	0.07207878077537162	0	0	0.1431522741747179	0.1393462112517282	0.0824149922094715	0.08155459878581856	0.15009820524056192	0	0	0.08458000575538181	0	0.07730518019469144	0
ENSG00000233954.6	0.5806059233801438	0.6794270517421751	1.2626108245164966	1.204773445950598	2.1838827297213	2.306224584285489	0.662175161096059	0.5508405906961885	0.7204340221814607	0.8932058535445146	1.0296457151649434	0.5794373417417045	0.8521256533951778	2.144736306601366	1.973653694137939	0.7587358811110647	1.68105449937247	0.7414329862318103	0.6513142950061002	0.7297892699113531	0.987155056222041
ENSG00000178715.8	0.12040724057921552	0	0.34912374396828555	0	0.10656424815991661	0.08898038288454156	0	0.1612721578992333	0.1559009498069867	0	0.800737606685066	0.15588959706243563	0	0.6386581594414558	0.25187712523244976	0	0.09728944485058896	0.37848587050353505	0.18524007346553145	0.43241482072373066	0.1142613370799644
ENSG00000179743.4	2.0259382452491543	1.7805991957221627	1.9477801437648343	6.770456516416676	4.284374014374391	6.603258320961116	4.280620127532956	2.8134915924976234	5.3015148705897115	2.965236560372762	7.431414863950783	5.37015392775817	1.7472778170410799	5.9304340880120305	3.925738744423593	3.688760408651326	4.738582140013523	4.491324850706325	2.7887132774451016	4.7177103902073725	4.189089521913487
ENSG00000065526.11	9.77740461326877	8.049685010513015	11.121591690431373	17.94460188561244	16.844980872179146	16.297127353043983	19.183530066747036	22.82432188738082	18.981772489461605	21.65908553186918	19.803973255232773	18.56148113802627	16.15093595376244	18.772841247840244	20.193326477028016	17.0081955412187	18.395714254678293	18.106989779750535	14.11885596016156	16.208735283091006	14.581843710978928
ENSG00000116809.11	11.940763329893523	8.421638626566573	13.001483502086865	17.63178631571198	15.984034030129981	18.51236865912887	10.463408701231405	12.05330611631173	17.876397117254907	8.852634570547472	15.964517180074376	15.008638621330006	9.000533524197117	11.969676137833698	11.422508819326866	14.38659102873443	11.09540227273396	10.859554088012336	11.892805914756268	15.339426238962204	12.098497000483494
ENSG00000173641.17	0.22929726684215826	0.02047626975596795	0	0.011994912825047058	0	0	0.18459614465337706	0.06323023479783238	0.052392288502910625	0.07417054647161829	0.19733778971911242	0.13970259542372748	0.1342668798911339	0.06132238374176638	0.1222666965962122	0.23074320681080507	0.09808567560128431	0.15899310544809625	0	0	0
ENSG00000186510.12	0	0	0	0.05397020615182279	0.1074226483177065	0.11212142607430725	0.15227234717187857	0.1219284323818139	0.31431353747047264	0.08343119582969723	0.11098831383799332	0.019643165567706216	0	0.04598590725552485	0.05289709476976075	0.17303527783472342	0.09807313427976516	0.04769183293456512	0.2917691030563247	0.2942311662761127	0.1439771738809678
ENSG00000232456.1	0	0	0	0.6661947321865626	0.9944987363787673	1.273278944856352	2.5289322203602334	1.8562333742293857	3.68581734174359	1.4123709579741601	0.9963723628638037	1.6487982098393408	0.40153895352057845	1.0785132311022314	0.9402458595324972	1.6375265615921484	0.7263541507595107	1.2362617318506803	0.23049759141449655	0.1614184870542563	0.35544364801863926
ENSG00000184908.17	0.26916487601410205	0.05448262316831214	0.05203001015927494	0.1436206132403559	0.26998209996554573	0.07956462954085582	0.1800948209491153	0.19227548189143023	0.650550952171788	0.0986753442341026	0.08353390616183777	0.13939362404902378	0.013740505676298413	0.10877646384498425	0.07507463821150935	0.11938001531911337	0.15948980785646055	0.07050732021118933	1.0352392673260817	1.5595182489769497	0.630050775337837
ENSG00000185519.9	0.09198553146574955	0.16291729744791944	0.26671430207809715	3.053960595549191	1.7096127114678714	3.12693619946118	7.805197218640408	5.87274438247708	9.726587746388224	4.118867863487434	8.666122411885176	5.557645402249158	1.3617639991820814	3.9497081853829568	3.0573782677924926	6.818998373368153	5.747769899963632	5.421480020076073	0.8019172017583415	0.969011444766016	0.6401292116875216
ENSG00000142627.13	101.18482505771986	47.11702905955063	50.73819333616079	12.356440250715767	15.284107892084752	19.754934259719366	1.3246701363244997	0.9381903607323182	1.0223729033949605	0.37017466305754376	3.0490293605916734	0.5688596235717134	2.41851481605771	2.0651570221398052	1.2255059935241244	1.0167337310491404	1.6361824482696732	0.39032212267214356	22.218609652195546	22.09106133382954	21.98370466095711
ENSG00000227959.1	0	0.22141099210684373	0	0	0	0	0.053227944365391175	0	0	0	0	0	0	0.04420547943036625	0	0.27722650523299164	0.0942760549658362	0	0.04487563726653915	0.04190214413207832	0
ENSG00000142632.17	1.5593182665929244	1.0673552916221363	1.4129004738737638	3.6029386909891223	3.819771281719503	3.426120582165239	1.7529811286883001	1.4731624096170197	3.262807681836931	1.0608939191541211	3.7498110889615592	2.06389101960882	1.6097901989384362	1.6035339275522087	1.067884538340323	1.7995425268936074	1.7549084444960514	0.7002188438460333	2.0455140002612766	3.549956730429402	4.148519063168338
ENSG00000237276.8	0	0.10058067179124962	0.11526346722973044	0.1414073642590975	0.9616486273647148	0.17626164287983057	0.5561384016307604	0.26622062246179967	0.2745110191576289	0.3122830258837339	1.533311921625182	0.6004491263736528	0.22322452663771428	0.24097539741739352	0.18479427278360638	0.7808035761456641	0.3854422026140921	0.1666098605834657	0.3057857494142065	0.34262898960662236	0.10059591083622996
ENSG00000132881.12	3.5851370628878745	2.7975996258074383	2.185905017031419	1.8176027051473786	1.9274994568696477	1.8322948983823133	2.8736326559043714	2.1092431019781555	3.947839934820125	4.5272441380552495	6.083062171649305	4.337969727658628	2.8735290803404037	4.519181770075663	4.228783298216466	4.617388857171606	4.277521436747241	7.267217267063429	2.4742613116514187	2.6472358402121148	1.7805604040008682
ENSG00000233929.1	0	0	0	0	0	0	0	0.1898849601071618	1.468486365923875	0.4454790118341437	0	0	0	0.2148481365862962	0.3954200030530932	0	0.9164038031087735	0.8912731789276793	0.6543157433701837	0.407306863391385	0
ENSG00000037637.11	5.52028906708799	4.732282090371514	4.67625852601943	8.110819186298722	7.797323425966859	10.356569879232934	8.171898591481835	7.872100563936468	8.299661953261062	7.624618797952487	8.759317475725746	8.545376630180765	5.2759683046918076	7.554097685514709	6.865797468929199	7.043528806415152	8.097799307124346	8.022942581676	3.47181720108575	4.986694685130756	4.82743685670443
ENSG00000055070.17	67.25198897021133	45.855962726631596	59.46382803423726	32.68765515126779	33.288765463360406	35.87493138453574	21.735320154981817	22.008956268177844	24.321534468602334	15.123270299893708	23.32730004703285	20.78483032718602	24.092046889643925	16.42460088284365	19.13926207945132	19.64947795015735	16.381925809284937	17.584507818244585	33.79205515633867	43.52712023863941	47.872367808453546
ENSG00000226457.1	0	0	0	0.1230973993331601	0	0	0	0	0	0	0	0	0	3.7759137075638827	0.6756389028544979	0	0.6710673518828025	0.3263323056703708	0.10647657766128973	0	0.1313555528635811
ENSG00000187144.11	0	0.017767912726550088	0.03393612957348181	0	0.03107532669377062	0	0.0427146575289069	0	0.030308307152889558	0.027582921505043517	0.19458670202400072	0.1060713503314309	0.05377276455744478	0.07981708403139366	0.048966791323485574	0	0.04728448384882153	0.06438291605436298	0.08102711602320517	0.02521939966404714	0
ENSG00000157191.20	17.429505312432152	16.375701636761473	14.472921638113226	5.081554475521343	5.582380710957287	5.63735135020564	2.191948001503579	2.3908963270988512	5.341319328977012	2.345919965041654	3.2207962666859853	3.587469473160418	6.075824679747626	4.5908874601447085	4.137916039208958	3.784207203772768	2.6294635439473155	3.3396054541090505	5.904754269208533	6.840315899078369	7.983819110428395
ENSG00000226029.1	0	0.08635369849319613	0.3769890905592827	0.14453038257606782	0.3595927634363904	0.14412354158432988	0.1334553329296834	0.13060808350051928	0	0.1404391461036453	0.21616213973994383	0.042082985216238405	0.11200311730162382	0.2586122716505618	0.18132048213960023	0.01544608694795836	0.2626365290881847	0.15326053431175504	0.20002502848173256	0.17509801985546444	0.13880375678558388
ENSG00000080947.15	1.512266116146544	1.1768739749025665	1.4837632716138023	2.5199044885070983	2.04816330634253	2.5737688505088654	4.104495053587071	4.475565135038462	2.937079066848903	4.985945615000453	4.444354638118052	4.341022954722556	2.5265178205504597	3.7154881514906304	2.977074540003064	4.681976268537372	4.036025496935686	3.1330736961783576	1.6509035309189486	2.150438669340526	1.6307682504316425
ENSG00000261135.1	0	0.10819218208896579	0.06888117110725632	0.042252350581922525	0.1261490289028202	0.7022235622239495	0.34679684112658465	0.7000083394220775	1.537941802150004	0.746478344154511	0.3791600775438474	1.3225336356188795	0.18190696478667132	1.5480679247001772	0.5632063286729192	0.18062180953558515	1.074916893376237	0.5227196752089361	0.32892629261311934	0.4095085221124195	0.09017381196580973
ENSG00000285853.1	0	0	0	0	0.05991674030044091	0	0.12353802748732637	0.18135354341428545	0.26297027990549493	0.1595489657275046	0.2476221944164729	0.30677631873775846	0.05183998226269709	0.3077927091531535	0.2360337630547989	0	0.328211374925992	0.1862063027862385	0	0.048625851470345066	0.12848900036206523
ENSG00000233421.4	0	0	0	0.725727027403234	0.6093949703767765	0.13192159280657853	0.7213055671642759	0.40988707056014034	0.06603928047916845	0.7612779631633771	0.40702870993585166	0.9905170722439092	0.31244368419838325	1.8937387977248583	0.21338913124141778	0.872539592485733	1.751492278427189	0.24048860437216882	0.17655134661535904	0.2747548715817128	0.19360334870802479
ENSG00000219481.10	1.5503664693053563	2.012700616358602	1.909574228493419	2.450234984859638	2.201513350783577	2.5850360497688873	2.773920360403275	2.8718778547226145	2.7007426740474343	4.362790604105792	4.34526701215651	4.363925791202685	2.4834501296399782	4.519094452372713	3.194994919854067	4.235708632066892	4.6409264005291595	3.0984734011451986	2.810364344190376	3.1018292085980024	3.995684900098166
ENSG00000215908.10	3.4337327062788416	3.2990316814641125	5.6327497807170035	8.081609959859481	9.549837027482674	9.788540500611544	4.695073091928925	5.808731997627077	7.0525852074476365	4.988395463412125	8.689874181774417	7.581890490021118	4.3797849588023094	7.96241144371068	6.38265441603128	7.635508300533473	7.031184192154142	6.535261379415125	5.499707068783992	8.966490780947952	7.311461890831072
ENSG00000186301.8	0.6215347128283731	0.36693725658283033	1.0011972928291732	0.6141437251759145	0.5704513048595449	0.7825302288772341	0.21003082368534975	0.41623844157929574	0.7153342576914206	0.8680132295188204	2.617793333282325	1.639188299098243	0.2820312260682045	0.9768040989449416	0.9149373357417927	1.3783154889593487	0.6510027016846481	0.9406802909852156	0.12395156378116967	0.2480109447538115	0.13106887553301896
ENSG00000236698.1	0.12123763534183081	0.27607660257184374	0.17576574696334374	0.1078163428642161	0.10729917400929534	0.2687821220926152	0.8849298704609402	0.5683453288724705	0.3139522575423457	0.9524034046109279	0.9675119220084383	1.4911646284524016	0.27850583574235194	5.5119659869036	2.789756297402168	0.9217940624574691	1.7632873177058466	1.4291104420736929	0.9325879560678481	0.60955578866159	1.265542809313261
ENSG00000268869.6	0	0.016329230011387863	0.01559414642648471	0.0573935661585976	0.038078842091816015	0.04769334004090868	0.03925601607694361	0.057627742329075415	0.02785421824004087	0.01689967289438114	0.21459702532820246	0.22978056658580917	0	0.057053288565237135	0.030001272921833712	0.1533425009569393	0.02607349184859757	0.050716952257969114	0.04964418856490075	0.11588681917825457	0.2653901910394931
ENSG00000058453.17	2.882040576478057	3.049129981306155	5.117308322012212	13.433248163263576	16.655793867947683	13.283893893281503	10.323018533951679	8.564014957973393	14.20320013121572	7.165561277113598	13.724633556186461	10.874735335900361	3.5173325745556645	6.934208478172247	6.915595111424447	8.539188602246854	7.115733553085623	7.392244852312904	12.519953905085956	23.589882609427516	15.941561506160676
ENSG00000186715.11	0	0.03777945203182082	0	0.14163868371743	0.17619909661775565	0.22068747283934995	0.07265845482267062	0.10666244644751104	0.06444376747400923	0.26587478962241645	0.489873675120354	0.23198066878826776	0.03048950259165046	0.22628399436608776	0.27070372802445625	0.3500442486611213	0.16890681648465786	0.2346783851649892	0.030628596518649596	0.09294714946020848	0.01889258801095674
ENSG00000228549.4	0	0.08509497467671467	0.04643674456668966	0.9542384794344301	0.637832168609765	0.7456194003389128	0.5114279258186993	0.7507750320665795	0.456198467154608	0.76744683696784	1.022454141691274	0.3524913269744597	0.5395891989177666	1.9537935919262757	0.2680162304325855	0.7153841332729638	2.0187042780902043	0.3398097407056488	0.20942872563382134	0.34509145121833107	0.25836316911552226
ENSG00000238142.2	0	0	0	0	0	0.03659474901730442	0.04518127859747758	0.09948902135192139	0	0.17505442859398043	0	0.3365897919672026	0.018959317456638983	0.35646634492768586	0.18991298738183773	0.40003914858409534	0.3601079733342926	0.11674423329616083	0.019045810370399714	0	0.09398397303478762
ENSG00000272426.1	0	0	0	0	0	0.08898038288454156	0.10985858837057905	0.08063607894961665	0	0.18917601872408843	0	0	0.18439884101662574	0.09123687992020797	0.25187712523244976	0.5721752528096449	0	0.18924293525176752	0.18524007346553145	0.17296592828949228	0.2285226741599288
ENSG00000117122.13	10.077280567804081	14.295843147583861	18.334206466692663	11.423354200210339	12.745595880774822	15.295224155308064	4.192791654683932	3.707544558991156	9.838606767236115	2.458769063944953	5.1134581641312185	5.328857255329811	30.21477805294686	5.949708740237453	2.3212442855041275	5.5710829829655095	7.382316400172135	1.4359740942826231	15.225018264601312	19.219155107682617	19.62370848291283
ENSG00000286898.1	0	0.10397690226731778	0.19859246734819358	0	0	0	0	0	0	0	0	0	0	0.2075935241820836	0.0955170396985394	0	0.1106825372585921	0.10764728005230413	0.10537032750376985	0.39355364462752007	0.5199632793872665
ENSG00000226526.1	0	0.18882597817413843	0	0	0	0.06127894292992013	0	0.11106478798720784	0.4294629938079257	0	0.055145137064160195	0.2683948251310802	0	0.3769976736325575	0.2891042475152333	0.31523617701965334	0.5360097716296599	0.847129931858148	0	0	0
ENSG00000159363.18	14.9490643395077	13.930490058574703	16.447297338631564	15.160172345287634	11.364459346598439	10.194072374740477	21.98426577101708	25.19971872636312	28.351179807675358	37.09178844793564	31.780731418723782	41.86076374162067	22.178936557570793	38.097936617646276	36.172010182201774	59.3112096212283	40.252160423129	47.0537265599272	7.243934203585837	10.239661979719456	8.383950078831425
ENSG00000117118.9	30.76047981016573	26.486869988010703	25.7758825918421	15.01108286230544	14.484081027721045	13.360502072174754	13.641920012594195	11.835031327556447	17.195963415753578	12.671181852044374	18.148708098356902	16.917377149935643	14.188299938255277	14.510888523198892	14.174891636659968	17.487925383233662	13.465775948442767	13.231171168410947	25.210557033345093	25.632538911508693	21.66918455456215
ENSG00000117115.13	22.00069059139368	17.019892484718692	8.384904958886313	0.07816684857655667	0.1322462319664565	0.10392908720914455	0.7698889873010181	0.5062333036456933	0.375565388085031	0.8769254347955119	2.3849168877508005	1.0640244447496545	0.33652788485534196	0.9990438351262774	0.8703194267198581	0.6014706257534986	1.1008300684844141	1.5472502386184512	0.4462433369784653	0.3661688701888551	0.1334572417093984
ENSG00000179051.14	13.252471355243642	10.157439600629923	10.984174199172825	16.29258510904351	17.255727425010438	18.574235002565917	5.839284271788489	5.3770169654664945	6.562287197367098	1.7977519033591174	3.6886540272453363	2.6029626296458517	4.722445729129633	3.017460173757229	2.921008956115667	3.674097350255293	2.6012702707268773	2.479133485686063	7.638121705397076	12.936061987126878	16.07278009064525
ENSG00000074964.17	5.503249715887355	6.225607219046864	5.7771332734928045	15.890846636697528	16.53640262456808	13.621583280806284	16.618093475891822	17.161981263695942	24.930666948566305	14.26647375502589	21.240043204853652	19.078640647273485	5.7523675163354655	15.027106416206665	14.397086211237353	16.818844817451257	14.143541723614915	16.57455483666785	3.9578123013611117	4.557545656109713	4.674946438431121
ENSG00000117148.8	14.871991927506576	14.241001321384912	11.319447549149611	2.2890508802245444	0.40499037478562666	2.7687182262197534	0.5740766581013557	0.7661302078076375	0.6665526509101319	1.2581641505597725	5.610808360074694	3.83239864622093	3.920075361547042	3.9008219158943582	0.3190807833747303	5.7080997563374325	3.397005529365521	0.06742549265748984	2.155977471104792	5.176596339718275	6.622200442738587
ENSG00000117154.12	0	0.026397037502748005	0	0.4948247585459572	0	0.012849788230606398	0.7773771920901311	0.4657910000650457	0.4502777185325433	3.114387394306358	0.5203606405460814	2.093638920785115	0.7056766724958703	0.4874991348456612	3.043286887988248	1.9500366479534244	1.0537284086191385	3.5800795050695413	0	0.0749347938583557	0
ENSG00000225387.1	0	0	0	0	0.2851841590267422	0	0	0	0	0	0.5000125258852164	0	0	0	0.1497925062482186	0	0	0	0.41311177279991235	0.6943296225225851	0.2038552571935821
ENSG00000235282.3	0	0	0	0	0	0	0	0	0	0	0	0	0	0.9013929339485208	0.276496693864193	0.188430647165883	0.16019840919006753	0	0	0	0
ENSG00000225478.2	0	0	0	0	0	0	0	0	0	0	0	0	0	2.5088096308103824	0.824530499639858	0	0.1910886854016052	0.3716968862792564	0	0	0
ENSG00000009709.12	5.458783998204324	9.03529242574266	15.863313487520504	59.29715638039917	61.15431302737258	79.1088527445321	2.126025899583763	0.6492991977463184	0.8755790405195729	4.6338626332174515	7.2062673474172465	2.890255263812301	7.810899029919137	6.266210367082784	0.005681146343880375	15.37824634052279	10.217060043682059	0.03841576037707749	11.832470825882934	10.229172399251832	13.553445739026074
ENSG00000159423.17	14.534997176506083	18.009589605547063	15.45160940196201	5.69464430984496	6.4512446664123955	5.45112640785849	3.1531108717242957	3.510466831320343	3.628560267341359	1.9391583637383845	4.364725452122319	3.2899057309569635	5.970775578215373	5.556356131484251	5.9535097596242705	4.250480743669181	4.587443762726367	4.667037156783059	3.5183883447190767	6.236774201720398	4.436938859143684
ENSG00000169991.11	59.984669689972215	31.492347133800163	21.406783116566487	10.482125057539223	9.02683170891438	9.139418637687152	7.717268028962098	7.556431883908436	6.818515630609959	9.581295393384398	9.598198968961766	8.989397960528827	8.130260989028232	9.89504494412173	8.718886278680802	11.007655488313882	11.875578851971001	8.256645682406337	1.5888256050374228	1.820719027954919	1.7494799447258895
ENSG00000272084.1	0.18602600131815308	0.11766933384161476	0.5169124921717384	0.11028832250660553	0.32927788849413386	0.08019219692063621	0.24044886802096757	0.30106980447326	0.20071903590670248	0.36533993034017076	0.2989702845418491	0.9433107716423573	0.3679846359970229	0.4933549803092728	0.4972389103648244	0.7955960658115061	0.5761868709140701	0.8893082909670804	0.04769850216220034	0.033403472923632105	0.10297626675107903
ENSG00000127481.15	13.340171145903172	13.09967302621317	12.944023648830242	17.882556518357624	21.814917142027696	18.705212829073762	21.08835857920756	17.79464081163198	16.580360922127067	17.85799830944066	11.565143421972243	13.444951498350111	12.255340936332082	14.499727077912379	14.357108487642506	18.306387704478603	14.24688151670169	14.704869010834901	13.619032579393721	17.2217421583882	13.647560173386688
ENSG00000230424.1	3.9527773416182708	2.1318341204512197	2.865293685704213	3.4226904110444933	3.682456859490609	2.0755069191175317	1.0439816149298815	0.6269574422473152	0.8081019646800022	0.32686034004398706	0.3458807413491705	1.6160862370022913	1.5133798372192893	1.1034803701592018	1.5957185922024235	1.5817767935660714	0.5042932170953605	1.14441585696631	1.3602540305960034	2.316105891829118	1.6780866191270511
ENSG00000127463.15	15.642457995447547	14.208083100073143	15.00177674092259	9.500178326269697	9.785154990325921	10.175623111070298	9.200662496645679	9.6995579049449	8.711586608929256	10.092034264449675	8.685893194848198	8.568732600873037	13.714860643781755	9.609632223730783	10.371188840752259	9.886702120887369	9.634694702096994	10.354576397157766	6.9161760109991075	8.615800003869088	8.751095168848154
ENSG00000053372.5	28.721366569712593	23.445449036485627	22.135756630477445	18.110488156117707	16.818389897971063	18.09915295147514	9.186859981487109	9.506728706961377	10.205290812952187	9.433488652008945	11.265400699872313	14.55884417635916	11.896971704040961	11.944749452839998	10.128692660364678	11.589369451627467	9.869625935828761	10.474552042961095	18.315720972867727	24.497213146437492	39.00334880943686
ENSG00000286064.1	0	0	0	0.6917420228013864	0.2753695616167756	0	0	0.3125540051321424	0	0.24442211268776023	0	0	0	0.35364383544293	0.10847805393491937	1.0349789528698352	0	0.4890171424204966	0.11966836604410439	0.22347810203775106	0.14762969215641417
ENSG00000211454.14	0.15242303865230175	0.31816631582521016	0.33146575113751964	1.1691139924383838	0.8937075349654279	1.2812789382268994	0.5910455556411357	0.6634997594495914	1.356811373139563	0.8381700482775364	0.8109203970590957	0.7400250380781808	0.43768077510087827	1.0394675741198263	0.650985893754677	0.724314337371747	0.7543446768003398	0.7636034479143756	0.29311832434213436	0.7937186492532987	1.1029026026381825
ENSG00000162482.5	1.3455880762013073	0.3294741347565213	0.2517139092314552	1.4282337764605415	1.3061356243600641	0.93022948427938	0.47524011561791235	0.49416974803197156	1.1802279311314106	0.3750823284825753	1.4721709183646916	0.5057751371359023	0.8641703709865571	0.8880389645566908	0.786934623359983	0.6187969400756158	0.6663726420136635	0.9209822848919353	0.6343900787572645	0.8729440924042523	1.2769057077133799
ENSG00000053371.12	32.039819105187824	30.231240548328937	26.616519907924655	17.93316919055646	20.205802063507875	22.911374433178203	9.591191412544266	9.558431467449337	12.384015144858866	7.094897344567933	12.898574507685492	8.798527897986016	21.631506040561227	11.241346690584278	10.984727720974082	13.480461806846614	10.79077055412445	10.145801476462534	22.64130860888135	35.518713617807975	28.549808585783715
ENSG00000040487.13	12.507201252808864	9.851288895569011	9.393586365073713	9.935280008948789	8.89712287243122	9.503939704298634	4.353197689737234	5.81192194353313	8.643622280437999	5.398489141921586	9.884488655924818	7.9312169680432625	5.923692626939898	6.263551073539281	7.0782535989559845	7.408284885335659	5.774776906708525	7.2056748760253235	4.515899199775304	6.501290824340599	8.25412668614066
ENSG00000077549.18	84.32603437615737	71.13894845276698	76.34007260591613	58.59979676245597	56.54623404860346	61.20954769600011	47.6426748663624	44.32544596709601	57.32197312319736	42.64467840917514	50.27499913656615	56.832948104965425	65.40630876015278	45.29163221671583	48.59307749776265	60.69177200281006	43.139022930937195	45.80742392593108	41.94529556094418	57.7724356836277	62.79371298707107
ENSG00000173436.15	1.8862629177453456	2.761269815139189	1.8695958741776104	1.7116828155450363	1.303156300399389	1.7139765066654085	2.7483491449044095	3.2547252377492164	2.716431804994584	3.6817864826606206	2.803224551403098	3.887454156234343	2.218136350542874	3.040885249982902	2.999635939219003	3.2927224037600284	4.066876330237922	3.7889681775344304	1.7692793221276244	1.1958321396175169	1.835645911285749
ENSG00000158747.14	5.54368864829178	8.705318677870235	11.375162253071236	7.5775760327551875	6.671585738803767	5.397318419440418	5.339017414020894	4.5081308632338235	7.6525862775946765	10.368908034070586	9.714131797584722	12.807180075014578	47.73904466696525	11.73515339147218	5.287038144270237	29.312493649416194	15.464314177460551	5.094087220940098	1.590664134744757	2.7177199333183792	2.4355204358118105
ENSG00000226396.1	13.213569970552506	5.542768713173171	20.500853167790442	4.020009355365771	8.104035417207548	5.48197383081202	1.48055574480965	0.9314796284817255	7.203651799433162	2.458456700473703	8.016527353784204	3.001303011575684	5.769049454663005	3.6887772373893317	4.283571857249882	2.8641458369214217	3.090597001912995	3.734532561814551	2.3181472050829366	4.662097020972161	6.819518395040688
ENSG00000158748.4	0	0.010534501940241407	0	0	0	0	0	0	0	0.5451256329023074	0.1015250997107539	0.592954798931696	8.597401858357	0.45219878853084133	0.14516076427870134	1.7147188892095355	0.5382666548786269	0.1854082757742975	0.010675677918145103	0	0
ENSG00000162542.13	1.6911663242675212	0.6615895890442679	0.37719832229429956	0	0.02302670976519165	0.11536282497315008	0.02373856028925191	0.026136114390674956	0	0.08175539832377969	0	0.08421268316890332	0.6574496418486206	0.18728991482387045	0.2630606187060168	0.2349108265358591	0.1261355012665751	0.1635686347119372	0.0900612197337352	0.09343744029452097	0.08641471620305151
ENSG00000169914.6	1.86135428377752	1.8024173254327347	1.7768040651632133	5.231559015842747	4.101446640507815	3.6284610512560813	4.941099437380353	5.30933241397672	5.881303892108626	4.248258672332057	4.003897376590476	3.302414130710891	4.140979289026081	4.846487159508738	4.139418550479549	4.557257464556889	5.5022162113016755	4.045098663054775	9.168213274423872	7.884005574045968	5.190003844254384
ENSG00000127472.11	0	0	0.16014563120986883	0	0	0	0	0	0	0	0	0	0	0.047829746744525545	0	0	0	0	0	0	0
ENSG00000225986.1	0	0.15698473479575428	0.5996713719925846	1.287453976555051	0.3660795348552429	0.15283689295462433	0.09434914060061494	0.06925216192143548	0.1338914039518827	0.08123440804034385	0	0	0	0.07835637922559037	0.3605300027837027	0	0.08355446440109404	0.3250525711383301	0.3977213342054058	1.1141040675117295	0.8831729230769013
ENSG00000162543.6	0.31290295852786426	0.9932205712805813	1.388397715360393	0.5480954862433854	0.7216940128888419	0.8828927311456454	0.18167552963548833	0.2158994044799876	0.22098581234776757	0.29049844946466	0.03783420406990926	0.1841414334232654	0.27590204152110015	0.43827165726503353	1.0181958438918377	0.18924372439205728	0.4213776926376641	0.9090601841166351	0.12399295100902079	0.26560625557723	0.4319004586064673
ENSG00000158816.15	0.09097100283999693	0.15693550012904717	0.5874936328247877	0.08090029804065768	0.3440068390497167	0.03055779183270284	0.37727820061403183	0.1938452391873331	0.09637157662523783	0.19490143374898244	0.10999625897069434	0.037475106209301216	0.07599186987481456	0.1691966978103151	0.795800583218347	0.5187530879166132	0.06682260756556055	1.312800528409549	0.08906163795598548	0.17820074468589686	0.2668307718041132
ENSG00000236963.7	0	0.25118287219818	0.17768556804335237	0	0	0	0	0.032831608254642895	0	0.019256122751836097	0	0.36496207315988305	0.03753971292832074	0.06500866229034573	0.02563843384889914	0.058241403841651045	0.04951519503202181	0.11557760488999422	0	0	0
ENSG00000162545.6	7.025034497763014	4.333501834611399	4.226474621798023	24.59330099552624	18.77756140013726	19.494184352233493	89.58641047048793	66.86807981736088	59.45086722574422	80.20315204268775	57.90633134366146	67.15257070295375	20.866020714715866	53.16984157462844	33.004895563856536	50.79598374885593	59.73967794100795	58.13325032813087	8.191380047135674	8.44837303248626	9.471365666420358
ENSG00000090432.7	17.28984498083292	17.229203955806685	18.295780913830594	15.163338418269438	14.302431909542152	12.889475447221438	9.631539534295067	10.909782510275564	10.518305761854247	10.562145911967114	13.592685770020733	15.241996204379726	10.411851198654567	13.775942174640761	13.676678927675335	15.131725997985809	12.320498082734634	15.789080563684847	8.654861785039877	11.52923344328654	15.253041422717489
ENSG00000215520.3	0	0.05246540940094017	0	0	0	0	0.1891929031703026	0.04628912526858728	0	0.16289468453699357	0	0	0	0.05237451298171834	0.19278668563007953	0	0.05584898669011529	0.10863486977755463	0	0	0
ENSG00000183114.8	0	0.16352576541224406	0.15616441978973555	0.47896353294458743	0.19066642440377235	0	1.8476706700953764	0.9522172264197378	1.924688931808314	5.144845842555111	2.2636538126239096	3.709637494801931	0.9732914316894694	1.6813973042157937	2.6889529374284487	3.8288060667178727	2.7677416332862403	3.165876604316028	0.18228894484414432	0.40231535771256904	0.32710108262107457
ENSG00000158828.8	15.811690486341005	19.17484245154224	17.797509294472654	13.867216215505833	14.003507967383207	11.418652039738413	16.87567030668355	16.983329690826025	21.391042550673852	24.285104442153944	20.59491159868055	25.656079582089344	12.408290726509815	25.020539168980882	37.04798252068953	33.5809691390756	23.86773989617596	33.906554510826	2.88749144932739	3.824790955546165	3.075481128778036
ENSG00000117242.7	1.8398486524697149	2.018223734308685	2.2715438196343007	2.16397082487429	1.197606580941021	1.0701678460090847	1.5053816288943493	2.4483748806254972	1.4293201191622322	2.452390535775675	2.494451736800959	3.0121112150834963	2.8903677888993586	2.7072896184830926	1.9781679963675678	2.0757482770396085	3.251346241347097	1.8935793771073215	0.5387096532181257	0.7843613601568064	1.7346738034476163
ENSG00000244038.9	142.41879928479278	137.32096884190022	144.09303066379698	63.77449608230643	58.271022762831926	67.14712800943627	29.408429480925964	32.96922107792265	47.30485159468668	38.70412027624497	57.13911712497189	60.061494578903194	98.1607687070885	55.01533563223866	48.51851393580898	70.1457841133567	43.44279418111128	45.2977064267136	48.40974625535655	76.88669239451951	80.24723616015784
ENSG00000117245.12	1.4747866715239486	1.406014285804927	2.172299483442936	3.924080720487543	7.434608540080302	7.053576472499827	2.98181277240467	1.5328431544758	5.0258699483414775	5.1532055355525515	4.6527691618509825	5.506669236367232	1.5539005689964784	3.8441955177118503	1.801682148139228	6.604515260417799	4.22314544566872	3.5695789901012933	5.281952859903738	7.79623606974651	5.39650927046393
ENSG00000235432.1	0	0	0	0	0	0.325456431761413	0	0	0	0	0.21965954387978637	0	0	0	0.0767725684424586	0	0	0.17304468818428848	0	0.47448273438912913	0.5224056956265596
ENSG00000189410.12	2.4329937317484185	0.5799023800400329	0.1533592376557813	2.2263702358109967	2.558966929069466	2.6144407663766858	2.0053660662091923	1.558520907249065	3.469777680304195	8.6423126860126	7.480320473451132	12.637897022026861	2.5560219112703484	8.131286128551737	2.2620103941089362	14.331899800195728	12.763889476061044	3.750021472024885	3.0016570674240834	4.955491192199487	5.0079926616492
ENSG00000233069.1	0	0	0	0	0	0	0	0.23624483331058257	0	0	1.1729868619667523	0.9134400470012951	0	0.1336513491807729	0.12299016817370459	0	0.1425176483095584	0	0	0	0
ENSG00000127483.18	34.10680677734189	34.579694750396314	36.05987933698046	45.48081375972903	38.42091762345405	46.40794589273507	32.71794171411462	37.847494685763486	37.04823262876089	38.72616094405309	33.878275639767914	38.106350628699765	30.786709336482485	32.90015201977592	34.299934098933484	34.46687252415234	35.79657476620662	30.29648493106752	35.53088297550281	34.85511150094045	41.09462552906598
ENSG00000075151.20	17.84509085560569	21.830219349987125	22.397219560293067	33.27385817689857	29.918590080143954	31.03332724696775	31.259691191867354	30.85777032410907	31.56633562365375	32.246487574322366	28.67259793358297	28.885078453775673	19.94758867295941	22.29629301069649	28.523273311103384	29.386148225729325	23.531169706055923	28.66456587299394	19.260720785875627	20.214789038217724	20.746648636931543
ENSG00000233072.1	0	0.10397690226731778	0	0.7309107918846857	0	0	0	0	0	0	0	0	0.31467542479980026	0.1037967620910418	0.1910340793970788	0	0	0	0	0.09838841115688002	0.25998163969363325
ENSG00000287192.1	0	0.03603159979560517	0	0	0.08402365561483974	0	0	0.09536976394221088	0.1843869019319357	0.07458064464550021	0	0	0.14539458571607933	0.10790752494613257	0.1323998570078764	0.1353444252370609	0	0.07460702577882465	0	0	0.045046323709292894
ENSG00000117298.16	30.504255035114216	21.538357168898607	15.651521277212037	16.923315246008205	18.553815505773986	16.30291561978422	10.83117289366255	8.37536101136047	8.988752135587397	6.59879501766143	8.681691800165005	6.8391761154583834	4.238372539967935	6.840743501603574	8.534319409080226	6.467647328105606	8.140043305282282	8.34214865194604	5.723203468487806	9.309202350648093	9.731257207976968
ENSG00000231105.2	0.1022457762188763	0.04656584804914774	0.29646413310994385	0.07274154190916479	0.4705520194048585	0.19645378059115148	0.09328821579355102	0.15064157750261847	0.3706803506073837	0.22489867134860608	0.353578901315608	0.47655431688260663	0.04697558687395234	0.17044563298005505	0.45628923190616727	0.33039293776041995	0.18175282872824255	0.40174682842319775	0.1415696722762941	0.17625221385994014	0.11643225817997147
ENSG00000227001.3	1.5957147162994372	0.545052899177392	0.8096924349521658	1.4900185961643175	0.988580892158258	0.7075353894722397	0.5095710014284347	0.3205924591219252	0.6198300999890485	1.629604010007503	2.3346165137722528	1.9110036384219604	0.9775091360397224	1.753238802944753	1.168313564240077	1.3649106484572584	2.191882621353965	1.3166842045731904	1.3502067684673684	0.744983355280158	0.8328458729973804
ENSG00000142794.18	1.07613529373808	0.9343725884165969	1.0999550488912717	1.7418860267060046	1.4937141326044447	1.4875346451690536	1.2361510273935532	1.5035811433030395	1.2329723678657667	1.7941451394112937	1.431312594544926	2.0347574329432474	1.3160749930338091	2.0063005966716783	1.6465191407223998	2.442848988918594	1.9579857827872345	1.8312837711187997	1.7925485030496722	1.9240047343229574	1.8440491597030424
ENSG00000162551.14	0.05309232017486215	0.12089931756921347	0.6414270128276387	1.1961101661379143	0.7988027434215493	0.9547177054866887	2.6642550944770966	3.1407482160006723	3.803773912270601	1.9463546087518628	4.4016922424930875	2.4516516295060766	1.029910842241852	0.9789288585801107	0.50595183612129	1.4296701115505421	3.703593692194803	0.31987136404803795	27.866385320162248	39.023551196937696	55.622112148682156
ENSG00000076864.19	0.6964580754823504	0.869485390376137	0.7439884615164297	5.37863979779608	0.9732435939678917	1.625302840803303	8.979808561699537	8.800499756667701	19.87432351449102	16.305460720730355	24.10268894325757	23.4618583922925	7.9784299929909395	17.66510871632493	12.083361945599677	29.2200108514768	15.653068679304178	15.756718639523886	1.0150705398451783	1.7573999521931332	1.826195966049544
ENSG00000090686.15	7.435682770283194	7.692615663427835	7.197382471999026	8.829882610606507	8.630256613534836	7.948982912661089	8.745053649057315	9.014667016295187	8.649720234452838	8.415036146784235	7.216098580147699	7.013456064785702	8.291831636953775	8.727037650002734	8.464577843601953	9.03018708244916	9.180345522161272	8.42674061763554	9.799096509219174	9.054075174324028	8.421001589381595
ENSG00000187942.11	0.011745739726881158	0.1604810540562388	0.2894850108672443	0.010445458607112249	0.15593031412263966	0.07812041633204071	0.010716717529245795	0.015732116962107835	0	0	0	0	0.044970318688909834	0.0712013423698015	0.0409510693585052	0.078142063479482	0.01898119235837771	0.08307301233435052	0.09035094897316567	0.0506185366976376	0.13375447387356187
ENSG00000142798.20	44.21255783171844	32.49682786405058	21.606439542817043	3.0648928815976304	6.561518012348423	5.06366054387197	0.4328978948078773	0.296303543004177	0.4371903884420677	0.3681508579419712	1.103389727812085	0.3090258730596334	10.761165436018928	2.4879599205705727	2.1027666659763455	1.3140640395964964	1.5405325550935793	0.9607332588838491	7.715855348411884	13.52482245462716	8.692804248388555
ENSG00000228397.3	0	0.10083402360936358	0	0	0.17635443587170077	0	0.030301046414555177	0	0	0	0.5079742222761557	0	0	0.07549449635714942	0.02315746869265596	0	0	0	0.0766389976491525	0.09541445414458137	0.06303081314990479
ENSG00000218510.8	1.6533283268055725	1.7335468920790456	1.6047263268850445	1.8067257774071284	2.0212667197473664	1.9362452817591025	1.4573483088522192	1.3981062126487465	1.977423790033252	1.5299434606748077	1.3790386454769583	2.067980701520068	1.3947489382952536	2.3675534031154077	1.7488195512287041	0.8389268823607513	2.1170534723518437	2.036975962201212	2.414223444188393	2.415273430099818	2.2337423559224496
ENSG00000070831.17	15.11392692335015	15.468464515029495	12.484680526565114	10.622969801023388	6.9218447988340674	8.913748426088397	16.376339959023067	17.14724881368739	15.399485526032334	23.634032661379955	18.721174408681065	26.06941789135339	12.955021118426803	20.842565819442427	18.481913452690385	20.430220757435716	23.11006229166714	22.483951044638815	13.161160420552422	9.52922406436037	9.813755886850345
ENSG00000285752.1	0	0.04665630229943747	0	0.07288284249562395	0	0	0.16824497100109662	0.13721290823594443	0	0.1770493508571597	0	0.19895001023702452	0.031377891361803446	0.20182703739924798	0.05714694682818597	0.155781047851204	0.13244064287352902	0.08050544448356078	0.031521038142153374	0	0
ENSG00000230068.2	0	0	0	0	0	0	0	0.05103844303458396	0	0.1796078674880435	0	0.09867000507709077	0	0.2887409928110628	0	0.3621571686858735	0.18473747186947095	0.2994523325154414	0.058623664868426864	0	0
ENSG00000162552.15	0	0.0602618820667573	0	1.2103253973144257	0.6624858679154557	0.9135702020803833	3.6114416205383773	3.144494939374599	4.9341141895042195	9.390697569463748	5.671908600849468	10.183211349786237	2.431685361535374	4.924319290557909	3.3847952261344774	18.57229190274692	9.264842449429699	5.846752053765576	0.19193261805525388	0.1384843335530709	0.21525361566032
ENSG00000285873.1	0	0.049360181717530635	0	0	0.2877628896056934	0.1441679693098491	0.11866353071840596	0.13064834493193128	0.33679218749918705	0.5619297522889383	0.25947452902199175	0.7156312821990726	0.3485615576800089	0.1478239953331113	0.09068818812315084	1.3596746574781102	0.4203479836701155	0.25551296436582666	0	0	0
ENSG00000234397.3	0	0.4881842362550896	0	0	0	0.15842848659930572	0.19560187685493344	0	0	0	0	0	0	0.0812230760265266	0	1.0187510598805871	0	0	0.08245442294502316	0.23097279448413907	0.2034409172399366
ENSG00000184677.18	4.774004606845677	5.103758808914863	7.0879468796702305	12.55750550259221	13.983707218512098	12.853701046479431	9.629909829979876	8.593718219634475	10.463505889597727	6.872542552184004	8.185705894841814	6.936687526740381	5.478992545665334	6.637774068698093	6.938501940365597	6.909685452361419	6.1532682454133205	7.182335945162812	8.764790951271971	10.121591103034907	12.89778583375948
ENSG00000237200.1	0	0.29326818588217834	0.2800663001064268	0	1.8806833246684185	2.4269154980157377	0.17625663628686308	0.25874434124492374	0.5002535971828584	0.75878293224497	0	0.5002171685959473	1.331319104922232	0.2927600982055025	1.0776281401886496	0	0.46827227301712043	0.4554308002212867	1.3373926183170788	0.2775057750578667	0.549961160890378
ENSG00000070886.12	0	0	0	0.18987898439649392	0.03435785108137171	0.04303283883337785	1.8241296855908367	1.5728932323046678	1.709000327217995	4.048415539456297	5.673271624014791	3.47429544192867	0.2749694164073828	1.9193996390722	2.5851474104645176	3.754118278151054	3.7092093204777172	3.6990133175867665	0.022396527101003712	0.12547509924865266	0.027629627700234305
ENSG00000173372.17	0.34582538605702556	0	0	0	0	0	0	0.028949674245845977	0	0.03395864598407817	0	0	0	0.06551107115582147	0	0	0	0	0	0	0
ENSG00000159189.12	0	0	0	0	0.07008279383490011	0	0	0.05303093480470284	0	0.031103264339771293	0	0	0	0.12000526548063391	0.027608153366319572	0	0	0.0622285327629686	0	0	0
ENSG00000133216.16	25.9098949805736	12.633658846518337	12.10769847070838	54.65309139449085	47.37623740629021	51.43206895474114	47.74129835961989	44.616684674920606	33.86951871396427	33.889079055104716	36.85730714636592	29.118136565395382	17.378132193968092	26.66032605722089	18.104966400577176	22.36612765548957	26.079727599018373	18.046572816374812	16.459104456671074	21.233847929092203	19.71709188845409
ENSG00000227868.6	0	0	0	0	0.2828796405699604	0.11810123546493698	0.07290615410047518	0.05351303421201832	0	0.3138602128831467	0.10627971870547237	0	0.12237377631103344	0.3632886673186463	0.11143654631496262	0	0.19369444020253618	0.37676548018306444	0.2458640975087963	0.34435943904908006	0.07582797824397637
ENSG00000004487.16	24.692027920736162	27.44779972444516	28.72800666451975	75.43675643877252	61.055202422575974	70.84706411382562	81.10193157815985	79.09678956457952	77.59843680286302	52.30480447697639	64.80640288622146	58.495823270947206	32.35121740146133	46.058859163542344	48.48227212433841	44.4376965074927	52.145819017320285	44.034465496395654	63.08108936331614	65.3073878074532	71.3254132564085
ENSG00000169641.13	9.075499401851669	8.77882433379985	8.993207860779243	5.380546793714525	7.389344597348569	6.496913067148584	4.090383998848984	3.9567951948111957	2.84224639037223	3.697687975015114	4.234242096033513	3.0470621613431845	6.313817843838058	5.23830811874039	3.697205688103487	2.771323550013532	5.113709708308416	3.6088811940086245	8.4344266708029	7.597086941208065	7.824618256155194
ENSG00000179546.4	1.2091690085679951	0.7342566431716763	0.8360497699473335	0	0.032927788849413386	0	0.033945722544136595	0.024916121749511178	0	0.16074956934967513	0.148454210255263	0	0.042733699664170406	0.3946839842474182	0.11674304852043704	0.2121589508830683	0.3908050080982388	0.30699409496397845	2.561409566110158	2.699000612229474	3.65418638013829
ENSG00000261326.4	0	0.02590171942602222	0	0.015173118455494662	0	0	0.015567150341738473	0.011426270650253022	0	0	0	0	0.03919444792880074	0.012928422324506984	0.005948570087987329	0	0.013786081153205423	0	0.01968662702472568	0	0
ENSG00000125944.20	8.31559382655794	9.117273878386893	8.627533406010187	13.373774784121798	11.792520562626013	13.539171371384926	11.375074292260171	11.349500229696941	10.593717514616115	9.66020929085569	9.625076461324438	11.840332372732858	6.940014886850827	10.077952564574895	10.045472899139266	8.665724783216612	9.253396908154356	8.593605448758256	18.595810293425505	16.228474394190567	21.077660840514426
ENSG00000125945.15	0.6721773200575597	1.2379030278294543	0.351458043969745	0.22538706860770624	0.21455350924967753	0.08957532067231953	0.3719950445327213	0.2656643737729953	0.15694332974719225	0.5020714145075996	0.3297646934342384	0.17833170579123175	0.1771939552518725	0.44253508785367907	0.2766122378231835	0.38749152306866297	0.4451815382841409	0.45029221618201604	0.15257341613061534	0.13454913310108227	0.0627410768587853
ENSG00000249087.7	0.17750386774991309	0.14970496399744707	0.08577946888076424	0.24555030966457594	0.453834576681051	0.3497987228430445	0.14395829979450597	0.079248921271351	0	0.06197389394252111	0.3147851055150865	0.1659751992658019	0.045306671109918886	0.19427927983009136	0.23379170711553493	0.14995527941996975	0.25497547850146873	0.4339707101585035	0.3792780113028365	0.46747373363805556	0.168443601633964
ENSG00000204219.10	0.1350342368032056	0.2619389671627593	0.06525584631213757	0.25351410349153514	0.5444326510542766	0.088701923649341	0.15058283891022756	0.09043169935117747	0.07770653316126336	0.14143800205032842	0.2594253162142114	0.34965393548797796	0.12637747027284535	0.18190271820222403	0.20924074130263254	0.2138942481342456	0.14547747429152078	0.11790669365615103	0.38086202302571714	0.28019004144533965	0.2135695546558652
ENSG00000088280.19	5.4345474911948575	5.160385332956265	5.104359919080824	7.1553694988082945	9.591423258098347	8.469762219430082	4.292810236429343	3.1792406893322993	4.996769215245181	1.8522031328043915	2.9109733699963183	2.2791821661933125	3.0927101527203034	3.9977776561989766	2.890022379972647	2.170503461019041	3.400137366506429	2.600648653308522	8.076103259087555	9.021830692649113	7.23406209446243
ENSG00000007968.7	0.2510431445836885	0.05863216019467938	0.041994562392377074	0.025759854895240207	0.01709086074479805	0	0.008809604852858591	0.006466239945062632	0	0.015170101831041878	0	0.025001700297820145	0.08872210805413629	0.08047954731885061	0.07405980650371922	0.1009425253766704	0.04681008075198605	0	0.37878915791587714	0.9431741501600582	1.1819835349125134
ENSG00000117318.9	1.3396110375671546	2.9702225390333057	0.7155169779456974	1.59886735724775	1.4663981367781038	0.5731383485798413	0.09649343925062893	0	0	0.02769354819557177	0	0	0.9447975376954788	0.4006860301308599	0.29497909318666576	0.5360700764291432	0.08545342950111891	0.02770334413110768	4.474365009810815	6.760586046037086	2.810095664335595
ENSG00000197880.8	0	0	0	0	0.13074269101972963	0	0	0.016488609981294162	0	0	0.13098900904876148	0	0	0	0	0	0	0	0.037878222305276744	0.03536838309561047	0
ENSG00000229239.2	0	0	0	0	0	0	0	0	0	0	0	0	0.03405003893983224	1.8532010432359276	0.7131563124203765	0.04226184835255049	0.6467369166964952	0.4542787830200524	0	0	0
ENSG00000142676.14	359.7673254409474	380.574036585174	375.7344835550792	278.8783849967516	386.03974958383003	330.1966636866691	208.52366492736064	172.75432311192057	245.94274824372405	94.93427475622629	170.48122234242803	141.64366815329862	153.1803044746587	110.8979986370335	113.75202927242849	114.3827177219578	71.65164545769788	67.11498207728857	622.0615945373506	588.9064436229753	484.1275626996728
ENSG00000236810.6	0.8202987122285896	1.1026066515547552	1.3626686636740113	2.538016275881717	3.282082155089901	2.980467990281689	1.5280525104402902	1.1559231563749648	3.4297198581971253	1.4364749341417902	2.9435280485277793	3.11971151502978	1.0468787085584195	1.411481244702064	1.0009789578259118	1.591707747997485	1.270374423104126	0.8595038822063428	1.5774818958762693	2.712695386676324	1.3135980936237774
ENSG00000011007.12	14.79139631182136	14.294172081778127	16.721220518708083	14.9199939130545	14.268342026300063	13.47550212561529	13.30811166835719	14.603072741730408	14.528372207333115	12.480353573610534	14.338594882000402	13.349423903369976	13.041625988495277	14.906897810713737	12.803730505092005	11.380078617484113	14.42558296073424	13.53797832800249	10.316851570757255	12.68975072555931	18.56667246930974
ENSG00000057757.10	22.30398678896778	23.359155153639758	19.985366203268736	27.583221117581065	26.011778822129152	26.059991437221644	22.232183135360735	23.82746036915805	27.40183394637887	44.02246965680097	36.63789106409083	64.58757811398269	24.140803815577865	47.35458583433344	49.92336761970369	61.540252704031836	42.57355661736555	57.02630760801192	23.560184548668502	28.501171243891875	34.98416074952419
ENSG00000011009.11	26.382233279963913	25.9677297208781	37.37783410683121	33.185134130967654	28.199083021982723	29.331297930190907	20.78528840653726	24.361272635539503	31.86164913536811	20.253534647881477	37.50185838715167	36.21760408031063	16.84471095099772	22.383327488628325	21.380267606940507	31.844313189324275	24.62727528671138	24.649149821773765	20.63506591758636	28.58302617539989	36.60003771273334
ENSG00000117308.15	8.640825448838246	5.637756461874832	5.934927099423448	14.24198004659083	10.727611350413532	10.800216142340938	7.397163468378934	7.563806924197846	15.314400608271349	7.500267115047272	15.793623027754055	17.177811705633395	4.880717945714896	7.921621913921633	6.7783286844476764	11.025694150980694	7.380468303039748	8.016388156107427	4.902983911635592	10.525818605978076	11.41388419929305
ENSG00000117305.15	5.163262726884633	6.245080361304448	4.523906765525081	4.483343766970948	5.3575232566368305	5.636878797191075	2.1117912653623785	2.0395426152235125	3.1424512345423223	2.009642258609999	3.477318301781394	3.1300902676694164	2.4755249525606176	2.8828130565832875	3.4500184488129158	2.8855200595850143	2.4910454125550054	3.1075788184253468	3.9284521976685336	5.848848397068508	3.6814564277512623
ENSG00000179163.11	11.387572128565612	7.8419511756423335	6.685881723156209	3.6658609982166293	2.0293539432192813	2.989167078377325	10.483954822186554	10.731886079490845	8.406313256422063	15.422235296843395	14.923292402302847	16.044215207581736	8.660619918993362	14.23161613692342	12.018488680974253	13.026476669144326	12.407042012387173	14.739315902813775	3.686159820490942	3.66397097337028	2.0781385341900704
ENSG00000188822.8	0	0	0	0	0	0.022207069916483878	0	0	0.03890861311422233	0	0	0	0.007670151221774176	0.007590076620142658	0.006984626834556063	0	0.008093594842271219	0.015743286921229664	0	0	0
ENSG00000230228.2	0	0.10878018307857974	0	0	0	0.1059059991941011	0.13075560246280876	0.09597446353242417	0	0.3377408812546905	0.0953051825347986	0.09277125477356904	0	0	0.2997885349234049	0	0.1157955892515162	0.3378603490772046	0	0	0.27199166109252393
ENSG00000189266.13	15.231712036268451	14.604182494354212	17.405770848850995	22.881414089293894	26.420528427609117	27.23765844202743	10.81480865711935	14.163232594485978	12.035688743948286	12.130475719640057	14.318336044489701	11.540569497188912	14.27959798061538	19.293875874896184	19.977511576616156	7.909313331780836	16.88779972667064	15.599699939537667	77.28835343186397	43.71981455809873	44.159711629684224
ENSG00000188529.14	10.099164626197775	10.914387745345374	8.540809450088021	15.968033657840136	15.637103182795727	17.713806303660387	13.006906239188408	15.018224508543666	11.288854978132418	13.420158181066013	11.657779634358754	12.072016372847248	9.128200173423677	13.430757639490754	11.894227535643555	8.393588814194896	14.392230069812271	9.904345833050181	26.163461546907644	18.44770742127771	26.019097588789865
ENSG00000142661.19	0.0629609382581572	0.05647974775862009	0.033192142361213164	0	0.02026270488128651	0	0.015666831465046764	0.015332581975225567	0	0.18884751684655582	0.1903207465422503	0.044462541901463086	0.021914123172694287	0.060718965451564494	0.0598666056282901	0.47870464389613515	0.09712050290164068	0.11244899831814924	0.013208457593537462	0.004111085119969482	0.03258940675560521
ENSG00000142677.4	0	0.014210545748284467	0	0	0	0	0	0	0	0	0.06225116644090502	0	0	0	0.013054334499090403	0.0355857665219204	0	0	0.014400985477086044	0	0.01776587349699127
ENSG00000185436.12	0	0	0.061909392655104874	0.07595159375859757	0.05669045428426332	0.09467224543343127	0.8669043505793345	0.5934097194603974	1.0367097573197395	1.58505760951594	1.1146461996215635	1.3545354381190255	0.22071869371079103	0.7846741053218533	0.3498746626204596	0.8725788430297043	1.449179455442457	0.7131087529780673	0.06569647949627755	0.18403014556469055	0.020261726980171823
ENSG00000230023.2	0	0	0	0	0	0	0	0	0	0.04481292385135248	0	0	0	0	0	0	0.11523195469052992	0	0.06582083735362584	0	0.027066774278542136
ENSG00000158055.15	0.10708298756080488	0.24384430887056252	0.25227291854764183	0.04761432400602437	0.10661834168690133	0.05935036706105971	0	0	0	0	0.026704802415842048	0	0.010249580249401279	0.1318535010826559	0.16800332109413146	0	0.03244627678519642	0.08415066562464384	0.04118535643548364	0.0865268641265455	0
ENSG00000001460.18	0.9232777975185953	1.4674780284749398	1.248698847390269	0.49594757644625315	0.6032505553219109	0.5449225140063536	1.2720671935049426	0.9461451519474231	0.5455708952004809	3.037485373605808	2.6538086968966037	2.9121737275696034	0.8398369491631376	2.526074883317764	2.920839472675581	3.6277161464002976	2.7587404583893127	4.09036897766598	1.1630229779936718	1.4375620807676905	0.8467502117621332
ENSG00000001461.17	5.753174825248915	6.654809463228703	5.1020890437970605	2.2511653070259934	1.947281306094619	1.9951265544220356	4.030322963268286	3.81152224521617	5.007247811265652	5.9216563536688716	6.199989592808703	5.402928368685967	2.312286105391749	7.009043168531737	5.072284177094851	4.2515617348298775	6.535228973287358	5.9899135195557855	0.7339812617200655	0.7337245604259878	0.3249078761284045
ENSG00000286061.1	0	0	0.7023709967235979	0	0	0	0	0	0	0.1631084570888794	0.5062931481638645	0	0	0.05244324593838726	0.09651984326492827	0.5919986473951758	0.16776683797070063	0	0	0	0.06567777643179055
ENSG00000117602.12	1.3446880905033265	1.3571767980170912	0.9640275978726404	0.8213104011266111	0.49042246456335953	0.7807785516377663	5.440077864527192	6.387827953305173	3.596948111769828	15.572356059658688	6.161484056416165	8.86736194128222	3.5472622662532824	8.128952920164497	3.199312333472302	8.0962878431608285	12.626229059434028	6.682863189405687	1.2503315690066272	0.9021464710307925	0.6590596483967911
ENSG00000264443.1	0	0	0	0	0	0	0	0	0	0	0	0.18900939380857248	0	0.08296557800356628	0	0	0.05897962193018403	0	0	0	0
ENSG00000184454.7	0.012720301826747805	0	0	0	0.04503149126294595	0	0.011605900073881723	0.017037434915548526	0	0.02997796534050316	0.050755871451238624	0.13175039751731174	0.009740315046464311	0.038554513656585715	0.017739537040008524	0.15716188564872732	0.09250240993753538	0.06997332844692707	0	0	0
ENSG00000133226.17	10.671498272157958	9.131054155877512	11.793965932000079	15.404453925488548	19.81425121864027	16.6579094273935	13.046906910522807	11.729770687680048	14.093075888068341	10.375690915367525	11.709953606674018	11.56237588653809	9.5529400083652245	12.232675082965022	12.352407777778103	12.56543657690028	10.516028620438124	11.054228800675293	16.299746868358028	17.78263101749409	19.046969692967508
ENSG00000169504.15	54.344016886752755	63.45651920922941	42.89321657090008	20.484019015831038	21.859054025506815	24.1937003719743	24.473748868758577	25.435402842991166	16.020209891247433	19.23547856740392	15.85987474570582	12.717408417977289	28.95631471300632	18.884992486694173	20.35868616122182	9.548755736814927	24.02990482906683	14.91879967199025	61.40988348186463	35.27622102280256	50.46099871214998
ENSG00000020633.18	1.679046092817219	1.9382738259272385	2.2820790383423306	0.02073849619541632	0	0.01723343254628751	0.07446969532261671	0.023426002153392946	0	0	0.07754213392174639	0	2.3928226347441517	0.22088079485436157	0.04878274634172585	0.33245115285955046	0.3203259811441457	0.027488969369978175	0.06278422122986066	0.025124610852574933	0.022129765925723816
ENSG00000117614.10	11.112378807868708	12.424178832145829	10.253855967161831	13.350309361975382	13.7563626959386	13.325124817764026	6.810242499647886	7.591674182964465	9.483471718023095	5.753798888073547	9.853338352285778	7.311151863077686	6.443353936376862	8.017770296216188	8.226161378119107	7.253356340255549	7.465424196727488	7.952717424272264	10.956363645545048	8.373054582126318	8.940184956811676
ENSG00000284602.1	0.16857013681090174	0.42041802263794475	0.8378969855238851	0.3426491992397005	0.7246368874874329	1.0143763648837738	0.28563232976350555	0.1612721578992333	0.8730453189191256	0.2648464262137238	0.6405900853480527	0.8418038241371525	0.33191791382992636	0.857626671249955	0.5037542504648995	0.5035142224724874	0.6226524470437693	0.15139434820141404	0.5742442277431477	0.5016011920395276	0.3199317438239003
ENSG00000284657.1	0	0.052672509701207036	0	0.12342133985772107	1.2897078349669908	0	0.12662647817450953	0.2788310729994639	0.08984817896771076	0.21805025316092297	0.9691032245117416	0	0.15940794545779355	0.3154875268819823	0.1935476857049351	0	0.3364166592991418	0.27265922907984924	0.4804055063165296	0.29904898654262213	0.06585061268555843
ENSG00000117616.18	12.451897787935154	18.16567636209355	16.55266739920244	16.976027619538666	17.116530049464973	12.809684671617443	8.915783498926164	8.669588627347371	12.78434118565822	10.85294105517301	11.92875350944319	13.579836975128485	11.358941207093533	15.491859529536152	12.261662894079661	19.58726777775757	12.410258932441844	11.337114025538243	8.101459474524617	7.4577099912932265	5.279790580256661
ENSG00000272432.1	0	0.33015346286942143	0	0.1934025119419959	0	0	0.19842499672706648	0	0.9855511589860233	0.4271087433049007	0.9400824603020135	0	0.2497938939132435	0.8239536784546617	0.15164560941829966	0	0.2635841866673688	0.25635589373280676	0.16728897356268616	0.9372256897830633	0.6191315337033947
ENSG00000261349.1	0	0.34885496621278733	0.8328769055452562	2.350114401648109	0.6101325580920716	0	1.467653298231788	1.5389369315874548	0.297536453226406	1.3539068006723975	3.9733332744790983	3.6445561352440015	0.7038491709392772	2.1765660895997327	1.7625911247203239	5.132374620627167	2.320957344474835	1.7155552365634088	0.0883825187123124	0.990314726677093	0
ENSG00000187010.21	0	0	0.06923462112501164	0.014156386702666465	0.01408848194809643	0	0.014524015003414917	0.010660610498017534	0	0.012505145819672612	0	0	0	0.012062104861168455	0	0	0.038586879122750946	0.02501913843654518	0.012244967126154962	0.011433606488197648	0.03021217364384208
ENSG00000224183.1	0	0.16679628072048894	0	0.09770856072069585	0	0	0	0.14716084408305039	0	0.08631155854286535	0.07306730661001226	0	0.33652788485534196	0.24976095878156934	0.07661262559153681	0	0.08877661842616243	0.25902626762585684	0.16903156703729746	0.1578314095641617	0
ENSG00000259984.1	0	0	0	0.10217888702817865	0	0.6792750797983304	0.10483237844512772	0.07694684657937274	0	0.09026045337815983	0.5348717869491094	0	0	0.17412528716797862	0.08011777839637836	0	0.18567658755798677	0.09029238087175837	0.0883825187123124	0	0
ENSG00000183726.11	29.94348062380304	40.12420297145902	32.13272305988504	26.48843373690625	22.066021663662415	28.006472047347966	24.314807925349843	27.43351921324958	23.502612023925835	25.752386875806152	28.430707475630026	29.047203826857338	22.98228306008774	26.300409799138283	24.03142079020113	23.196250876927564	26.926744703770517	26.29848085928965	23.410591251331752	22.262094101182885	21.897407059544566
ENSG00000188672.18	0.17341018125342014	0.11517375734090483	0	0	0.38368385280759126	0	0.19777255119734333	0.15968131047236048	0	0.18730991742964614	0.7351778322289768	0.3928956059132164	0	0.19709866044414845	0.2871792623899777	0.18541018056519687	0.2452029904742341	0.17034197624388447	0.08336945353257581	0.15569066294861822	0.14398900924256922
ENSG00000204178.11	5.381195973289956	6.4186595888216305	6.437160964119945	14.698274969836566	8.62182166627845	10.735072843166225	20.316246209250284	26.974926675147934	23.407945776599068	21.365527193360304	19.797034910812272	18.996120977450342	12.118048590619098	20.729092492592475	18.179084337397686	15.456238120958842	22.8324805812007	19.80030901258623	5.66865350727745	4.188740098008413	6.464911620881263
ENSG00000157978.11	4.133468795826122	2.885325322969214	2.819188787452631	0.7473428546507919	1.9977686678384365	1.2926144115089544	0.08024134803721004	0.02617647032049812	0	0	0.16896053112709897	0	3.486870357811881	0.6219728156428186	0.4292691861938249	0.4272072259999527	0.37109514761797746	0.17661972667466241	4.096596066051234	6.04303918331265	7.047491919062174
ENSG00000225643.1	0	0.16576027897688342	0	0.6797117267526667	1.1596308246967324	1.129663991403745	0	0	0	0	0	0	0.4180470619321018	0.08273654949285941	0.15227354154839615	0	0	0	1.0918809299303687	1.1763831768757393	0.7253110962467306
ENSG00000117643.14	8.261916366320266	9.921292620564603	10.55470778989607	1.3977541945774703	2.1512141068825708	1.7098902559891387	0.6770434119988733	0.704337299400374	0.7035751483977175	1.207176063644064	1.791306626042933	1.0590682574638326	2.5726151179945265	2.0897349442925015	2.379354221783691	2.959818335240922	2.6391028424670844	1.7907422002939803	2.7821105250455256	4.121172901183429	4.518930810706281
ENSG00000162430.17	60.08667193153332	63.301848370066764	68.34707326840612	49.10667388295148	52.32345561630388	49.98399042715304	35.63414024575228	33.22552999998587	33.31597302541226	29.078463640824552	33.94580465786844	31.73049708169442	58.01280968241421	33.32707188518963	52.92769635528057	30.80365848926064	32.858393183238654	32.50102944524209	39.82431129293124	58.16878206004579	54.97073900764861
ENSG00000228172.5	0	0.10032858990706102	0.5748729317974024	0.0503760570847841	0.3509409074740111	0.3488489769372467	0.05168427680592226	0.11380860122427096	0	0.1038334538861538	0.6780897197749796	0.44004066711072054	0.1156701645045214	0.3576956087097305	0.25016367540093654	0.05383732776168086	0.18308389621722002	0.2670947550169952	0.1742967823370629	0.13562312314858146	0.14334827251278023
ENSG00000117640.18	13.500731950761681	13.576187182190015	14.85109893395125	15.75202906798922	15.676470403881776	15.530200413131183	12.41756431130674	12.958886956618175	17.079988480665392	13.528744963668997	19.106149051530274	18.00924183748616	9.947803751735622	16.7030064689389	14.774329204983756	19.96428720120793	16.11302515840453	15.563917464108755	8.55858988386882	9.788433390806867	10.092171525678374
ENSG00000127423.10	2.4748488227689758	0.8312107012648952	0.41277213416848374	0.623257264397794	0.2326003689071934	0.6959537089898072	0.07993033506032163	0.029334387524860544	0	0.03440992367157422	0.16021402778275118	0.26937567000697454	0.6875901966313466	0.3485036634161433	0.16798781691167541	0.5828203737921498	0.07078534359561124	0.18932152451059303	4.228597009271927	5.490016139989279	8.126315641877301
ENSG00000236528.1	0	0.09430178415292662	0	0	0.10995321718267013	0	0	0	0	0	0	0	0	0.09413840613675169	0.0866291172766494	0	0.050191727732105965	0	0.1433483254026551	0.08923330576065679	0
ENSG00000182749.5	3.7430327271595263	4.589553711544664	3.8959541365123322	4.736953698997883	2.7888998230896465	3.6408278958617513	5.7064489315039815	5.66683068388962	5.198495183463908	7.049431751417282	6.414498400121913	6.1300498877618	7.312362047630178	9.114722038398064	7.428427100122077	6.7803027774254465	8.310590085244394	8.66092075919759	3.371403047732084	3.9752260388862557	3.4305432923480486
ENSG00000117632.23	36.909261989082864	28.938767551800023	24.22131899465326	163.26072890787273	85.24358574969457	113.55130360334799	291.4581938378744	318.8172431703139	292.12523819644207	266.07226985674464	256.07780931103287	346.15276293704073	74.23114522415031	165.15648301770597	159.11094532008184	224.36802436597347	191.34480602956546	182.39562480134927	132.74890193858562	131.7325067180309	155.81138310425544
ENSG00000223624.1	0	0	0	0	0	0	0	0	0	0	0	0	0	7.421468489509489	3.677406028393767	0	2.7393927971501544	0.8880900604315091	0.289768400635367	0	0
ENSG00000158006.14	3.3213361681985347	5.74886785724373	4.069706504787619	6.512874181793734	6.7768122588716615	6.603399513387346	1.49616107545323	1.98230891950607	1.7453511866929217	1.670282176386833	3.2346001345143773	1.754220090263851	2.905047037644533	2.72729753146462	3.1589838346676364	1.479242645682737	2.964367084838815	2.697422423339621	4.53245118885781	4.571496321289237	3.547430634370373
ENSG00000158008.9	0.1976090617925587	1.499953328938935	1.6852126940501329	1.6229484540250472	1.6974648918926984	1.571993301681187	1.2408669207931882	1.1209783494622485	1.8060731588836725	1.4793005934082455	2.4041189179507674	1.9037634790474698	0.41834191549132216	1.2331155998913716	0.9402228329153117	1.3367486906945363	1.3243115572146071	0.9408756646405378	0.4381333983598453	0.9935342863461446	0.6397828977693224
ENSG00000158014.14	0	0	0	0	0	0	0	0	0	0	0.04010555422848014	0	0.01154469587839938	0.03427251578477795	0.042051526911306654	0	0.024364080528620904	0.011847971074939134	0	0	0.014307165706410635
ENSG00000175087.10	1.1912395288356863	1.940104107327793	1.4252058100810603	5.3791133954656765	4.350204998896595	4.640912364684662	8.019676951052272	12.609360745642425	6.573891761137505	16.599075521875264	9.052654724208889	12.555368659197654	5.977797954667259	14.32839184589003	14.701559626670695	9.255085286630955	17.774013499637995	15.832412568569916	8.069033226464674	3.7962607458327318	5.322924525415974
ENSG00000197245.6	0	0.07150965947287843	0	0.2178283025713262	0.01667564869383475	0.23670879991364646	0.18910277912449086	0.2397475702103286	0.2683568332154563	0.19242019482225073	0.3759089729132464	0.5244774332036286	0.14427776413948207	0.6424719196953552	0.2627657040652924	0.5730338223208276	0.3653828668343662	0.3109425720696245	0.13044236684550287	0.1217991585061055	0.32184222277186114
ENSG00000282872.1	0	0.3156197690374561	0	0.3697774702701761	0.12266791246791976	0.8706280301685893	0.31615020832006324	0.3248754508009522	1.6151420345312526	0	0.6452198428637088	0	0.1591984737817649	0.31507295720145406	0.14497001425993825	0.526912506135347	0.16798729373675936	0.5990620644172246	0	0	0
ENSG00000236782.7	0	0.03862142534772537	0.14753130714723497	0.13574561257868017	0.13509447378883785	0	0.39460060251197865	0.647422526790844	3.0304798231656234	0.13989717158901474	3.4852365063183854	0.39525119255193525	0	0.07710902731317143	0	0.19343001310612595	0.3083413664584512	0.03998475911252975	0.019569501248891168	0.0730912461078607	0.02414204806609957
ENSG00000142684.9	34.726632516559654	26.140531863735646	27.366150521055033	16.658508713036667	16.387310325640946	17.30376708144056	9.728788432424066	7.864661503454824	20.149558824234152	7.753890833031183	18.25484840551782	13.758534724342423	9.378645971378383	8.407254131663754	8.841850560072444	16.433623654467176	8.964983106641977	8.60590003915415	19.785006371250883	35.60262615742401	38.01343565083275
ENSG00000142675.18	0	0.23250390645886337	0.2896140148827823	2.475283538257628	2.9113029675325097	1.830569149706523	1.215102568341253	1.6767417386432408	1.7071154003865046	1.7471551850495166	3.232674777291452	2.5346231304196922	1.7336284977396403	3.0778623203385314	2.0894352434055494	2.936472751995195	2.66867895390161	2.2501271733155237	0.49172819501759263	0.8895952175434568	0.8341077606837402
ENSG00000188782.8	0	0	0	0	0.321897522027886	0.2111859530727691	0.0474069573461218	0	0	0.04081728876903977	0	0.11772352329887383	0	0.07874237124148	0.07246120252992645	0.09876364954901456	0	0	0	0.018659871081477247	0
ENSG00000236155.6	0	0	0	0.0734881058381918	0.043881360727712454	0.01221354048994961	0.015079304828051903	0	0	0.025966498339439276	0.09891907381863146	0.08559027704587505	0	0.08766288744448689	0.32268056657795513	0.07853737409295658	0.05341620412981255	0.5714650341855319	0.07627873912056043	0.11870742179692513	0.03136726144846406
ENSG00000130695.15	6.283502750646433	5.6642655330386456	6.19689556276302	8.978932460397472	8.16474764327291	8.620357233528171	9.473974054129389	8.649453693044594	11.732478242500838	8.09265225288207	10.484199889557914	10.84909787602741	4.897805251305735	6.89718892588637	5.982485608873826	9.225667032532607	7.396153493137078	5.9044899255899885	17.4097586014392	22.190267914933337	18.637323259125903
ENSG00000142669.15	199.45459401947053	165.74523566389408	214.3619787965273	79.82655563537396	67.24204058890737	84.26442259166086	54.59971842017779	50.11532306718674	68.90821981468814	61.34032407128567	86.55973528265562	93.18300664407091	109.7173104048923	59.4864457079756	60.07269436793928	130.22708753947515	75.05880670222938	73.04777300718227	34.91775384825268	49.16556511628817	46.675756197165455
ENSG00000158062.20	9.899656021040375	15.445675995290175	26.493771871674934	11.356127618456384	14.576059030516552	11.00269673260076	2.0253775973320787	2.770528136053347	4.9065051473693755	2.8447585111577047	6.009413176292846	6.836673489537915	5.056503167851949	4.120206292825208	7.56745118087833	6.915292589888404	3.070946290456027	5.506510791366003	5.657383060023834	11.088461784176054	12.000938189429323
ENSG00000176092.15	0	0	0	0.19045729602409747	0	0.0734814068375025	0.30008363355641565	0.24075044543245952	0.21787694740248356	0.336483639395536	0.7986007579594671	0.5892151978309117	0.07613973899555236	0.5158224877519286	0.31467288712869074	0.4434337463253979	0.47587872618288085	0.2584627587042632	0.15297418104608212	0.25820715009191353	0.14516741302690184
ENSG00000131914.11	0	0	0.038469484241033726	0.9439015677169108	0.6458195567729286	0.26472503345725495	7.275208826539494	8.13882766370259	6.029660433063277	0.6461967250907352	1.3411297334003762	0.9533384188655969	0.030477997118974365	0.5227701074371464	0.379304772739986	0.06304723540393067	0.4073674264385415	0.2710815781946074	100.69943981627254	68.5262289011856	82.252467932783
ENSG00000117682.17	10.692497905116408	7.3737756626646975	7.512199190604322	7.484949658632477	6.675011204818628	7.554225066624027	6.074819487886956	6.631684828221915	7.062246306877125	6.7596356119876	7.0732488253287205	9.679443044420598	8.295580385592453	7.503517534864265	7.042678449527292	11.985439092003116	7.013479498489123	7.826214476912479	5.251793908805048	6.990963290966079	7.808605106258267
ENSG00000225891.2	0	0.09523657582771772	0	0.2231567445484568	0.6292445612995552	0.8653889101475161	0.3815865321674356	0.2800840807290412	0.4873604632348467	0.4928177807364239	0.361570177039236	0.8392818988555714	0.12809943277602232	0.5070484175105611	0.23330093756661488	0	0.3041356000008102	0.23006298155508298	0.3217095645436272	0.5707464136499424	0.4365671070985476
ENSG00000198830.11	38.33413134030362	29.110109124426256	32.15124239725999	33.1933353221615	27.282051506333342	35.38037482014034	12.976335235945347	16.9560302759097	24.902793485725994	19.707941194284363	33.55459679656029	33.98994483456822	35.558619028176864	30.13735244250482	27.675680364205206	37.65871274447012	21.393244191952743	22.53504160869166	51.64765096304254	85.36852986172191	109.6031721658559
ENSG00000117676.14	1.1203766862189073	0.2789387155488802	0.3508444422305357	1.6419820673117613	2.0545311760294456	1.6691534230564513	1.9626673707537847	1.5486402898746565	1.8800319161292574	1.281471406238055	1.3172977371159247	1.897301447048301	0.6451452313338303	1.5009428114405663	1.3812147047502081	2.001835444313281	2.013316105164363	1.352360119215894	3.736850142795998	4.7961006169395155	4.456891229758122
ENSG00000260063.1	1.0811366131607762	0.3802955200427148	0.6881228993614907	0.11725027286483501	0.3734011255523478	0.389734077034292	0.09623612341262724	0.21191161547959256	0.23899615605411065	0.7250170917600689	1.0872415223569825	0.5633070589851111	0.4846001541916924	1.2388143555565838	1.1951569592279743	0.42604169324206154	0.9374810905802752	1.2640481860141812	0.24340545653370835	0.18939769147699403	0.47544142358973185
ENSG00000117713.20	9.56563345513246	7.828405902590085	9.262851556747869	29.980877852307014	30.103547671420223	28.12667725782961	26.64772762918818	30.421550587859194	29.264835435197224	22.137866941000087	29.808930627392016	22.749171646755016	15.650161827603593	20.06486683610163	20.05627116182133	17.74839602940767	24.141625880316106	19.537721311908534	14.316620584751337	20.031785450273954	19.721554093184913
ENSG00000060642.10	3.8984603321774394	5.373779641426515	5.290122821821041	3.3420834725517725	5.18919364309886	3.514751433928417	2.6178957285516575	2.2452689398833234	2.261347425704181	2.327502702279515	3.474045802155521	2.8264784423029425	2.710532106286078	3.9701801135710135	3.740472128230206	2.297160136797563	3.490165341792595	3.6395411701894487	4.7860623475729165	5.39856222897168	3.2999295795234898
ENSG00000204160.12	6.0175834003320245	4.919573818173542	6.399514957431854	9.603355682262677	8.745177459708145	8.958173382381622	8.222372082782163	9.185424114194793	10.655401619994887	6.60899933985369	9.365462245045968	9.178985043735635	7.0264063870895574	8.043583698196182	6.3041246201036	9.951070792380838	8.639623437165874	7.317254856888673	9.66637664683622	12.91095618456725	12.548280487648793
ENSG00000175793.12	0.4838382694834532	0.061209644301096856	0	0.03585635255805352	0.2141061499726765	0.29796183259502446	0.036787508949781056	0.027001989740009245	0	0.06334793287549749	0	0.41761249855257987	0.15437058938318438	0.1527589961966785	0.05622944997543986	0	0.16289287784616957	0.12674068140714706	0.031014966428861916	0.028959891663148933	0.03826182388457523
ENSG00000142751.15	4.6302718322455965	3.305024974405178	4.003041881102331	6.422085021996601	6.381880896346258	6.050845215333047	3.6238733544424675	4.871776634565744	3.8638697342618427	4.263088819853809	4.964927898204297	5.953500934611189	4.513241468257304	6.011161859358269	5.598306398440773	4.552007857008119	5.706302175117004	5.783494271920056	3.888474872803234	4.080860448658551	4.121829328872127
ENSG00000198746.13	8.600192636411407	7.121436891138935	9.170850261032147	10.977069570993539	9.121152831046231	9.874663946421416	5.404094980493444	6.425891304974168	6.595324547764574	4.336516041075498	6.9955545304248945	6.656191663250789	4.35399958842491	5.601108293969425	6.327252959904819	7.678252597407272	4.651799089500263	5.939218643137346	7.380893223731048	10.567472273783764	9.802452389706488
ENSG00000090273.14	50.96067346222349	45.14744272535482	62.33697613597774	29.559584240502645	30.155287527050557	32.19958859767167	25.35997563945813	26.067311314261676	27.476885517456942	25.908014454748855	33.101952837255	42.48298044439977	30.797973282547872	28.989109036107994	29.13001404514164	34.93443329004842	23.849988163702736	28.02722423861799	29.157945313933816	42.50807738486467	52.66476738979991
ENSG00000172746.6	0	0	0	0	0	0	0	0	0	0	0	0	0	1.7689307342276137	0.7399207300591081	0	0.7716599428591985	0.1667774761373726	0.08162490158742734	0	0
ENSG00000225294.1	0	0	0	0	0	0	0	0	0	0	0	0	0	0.45001974555237717	0.3312978403958349	0	0	0	0.09136841461475538	0	0
ENSG00000253368.4	7.088634050229026	3.883765849216842	2.3180828679854835	1.9196103288633926	0.3773634416900937	1.989042030341763	6.321726146357525	7.192216695155448	10.00633584865258	9.818321404330392	9.959897236542147	13.680080168288029	6.244216236426556	11.732076163888168	11.428017723406601	19.071390483088447	12.208915851876888	14.240554784079444	0.49197666808228063	0.5742224097331805	1.0368393589095506
ENSG00000158246.8	3.520319499755553	1.96626346038259	1.0271449192820088	0.2953407376947985	0.33311393442432363	0.29450937811155564	0.10100348804851726	0.044481867229133616	0	0	0.4858883865250186	0.37264289071096074	0.22039609587503503	0.20131865695239845	0.06175324984708257	0	0.1967844438665565	0.08699454832102663	0.7152973113920901	0.8905349053494261	0.4832362341492701
ENSG00000090020.11	4.826901786745094	4.4198995065497115	5.874746661215489	3.4522114238169337	3.9931920206364877	3.755790863429739	4.147707013909843	4.885882552219822	4.320834459735333	4.788306124295716	5.174509887965226	5.257367224514354	6.127577951845452	4.825083381271705	5.033801956542234	5.784927325985358	5.722975033845396	5.900530571002569	3.130153570705208	4.445266237409997	4.984450250284432
ENSG00000229985.2	0	0	0	0	0	0.07395333530062467	0	0	0.1295723264050478	0	0	0	0	0.5308012786249671	0.20934000161634345	0	0.08085915909783295	0	0	0.1437553635499006	0.09496483043837647
ENSG00000214973.3	0.08240370527140062	0	0	0.14656284108104375	0	0.12179189907321626	0	0.05518531653114389	0	0.064733668907149	0.054800479957509196	0	0	2.2478486290341237	1.0342704454857468	0	0.26632985527848724	0.2590262676258568	0.06338683763898655	0.11837355717312127	0.15639520512820126
ENSG00000225159.1	0	0.13851594246684204	0	0.10818940979454211	0.37684657999804416	0	0.05549949447094997	0.040736565836138515	0	0	0	0	0	2.120231437868916	0.8907211833479712	0	0.49149684941820027	0.3346129408776927	0.3275352164044518	0.3932132002982575	0.7504083660130534
ENSG00000142784.16	8.77039740489656	10.117826833892492	12.469228274675785	13.274214617010252	12.578835920421461	14.472446271193894	16.516925596702816	16.9452811566042	15.468296539452071	12.95242850446004	14.477487650422328	12.89123365943073	10.316165240363384	14.170163278123345	15.018200224230341	13.109366539994769	13.452113278962132	16.659013009752282	5.655165403027566	7.01710276323155	6.307666537398611
ENSG00000243659.1	0	0	0	0.9978746626794469	2.151690883058742	0.8292214404984938	0.6825256979618954	1.5029192587205147	0	2.3506126581886733	1.492438603098123	0.4842527908748001	0.5728134210303694	2.1256251811197395	0.2608089381839551	0	0.9066548264799567	1.175722065819492	0.14385665279769996	0	0.3549394726313788
ENSG00000186501.14	12.536556555320146	12.762374937701756	12.657607696029803	10.970601938291532	9.70834584141074	10.979773707333385	5.772877376293659	6.3519828143086094	9.961987099663874	5.9515637686930205	10.154984382474627	10.968066060343244	7.416244540243729	8.919077670162206	8.733428525877065	12.40745928907649	8.358806539214006	8.89809627125821	4.468233916857246	7.38803327343234	10.007056914369269
ENSG00000206888.1	0	0.37412249881231163	0	0.43831877706480377	0	0	0.4497015112739591	0	0	0	0	0	0.3774144503050564	0.373474330888328	0.3436828063919408	4.215915601075925	1.1947507526511578	0	0	0.7080287531850245	0
ENSG00000241547.1	0.33806648316472054	1.2830483132345303	4.574416235071638	2.5053477107870727	2.8922629917249156	0.4996590731208872	1.2337964540080417	2.7168155830716993	2.626331385210007	1.4163948068572774	2.9226922644004905	4.085106876866903	1.2080488174294326	1.536990515578888	0.7071934669988013	0.5354973519885138	0.8194764777799607	1.859675767570254	0.7801456940182959	1.3759661346619223	1.8179271707209719
ENSG00000142765.18	0.6800076538155697	0.172053470084172	0	0.14278328357465583	0.33434914537280425	0.1814664398798638	0.2154282848599285	0.14547418684427618	0.1589720645059066	0.13354797023824438	0.09421285952580379	0.12227729855542051	0.050623822220359466	0.17891186159138206	0.06585612515031818	0.25133084887025375	0.27472420601792386	0.05937564873945142	0.41410312268449667	1.0514556654346017	0.5377485563147323
ENSG00000142733.17	3.441853335387426	3.392820969476287	5.295914335496641	1.1508728488647222	1.3890443889107957	0.6850529373557865	1.8674430491660177	1.5858335303902678	1.937067944747652	1.2834075116433021	2.575794226753234	1.4021924703402233	4.244960162602712	1.2448927705367465	1.651184746476839	2.5907410350503115	1.483215344398119	1.983493869742029	1.207284286670847	2.089769168054546	1.942283647397919
ENSG00000142748.12	0	0	0	0	0	0	0	0	0	0	0.534096048316841	0	0	0	0	0	0.039328820345692635	0	0	0	0
ENSG00000174950.11	0	0	0	0	0	0	0	0	0	0	0	0	0	0.060122999104891314	0	0.1759568029201977	0.02137049992204512	0	0	0.03799351885195467	0
ENSG00000181773.7	0.8143969374506229	0.6743658705779244	1.0017907337452159	0.8120280947120067	0.7644501283535431	0.5288857386052629	0.7880824331871674	0.4297069101910315	0.5751628864194119	0.9305654229422636	2.21561135626055	1.7093874253458372	1.3605994034394735	1.8138933459475695	1.22178674785193	2.1578262973530604	1.834522915161129	1.6678528041795928	0.8162872118974777	1.1167107686523747	1.592493993256743
ENSG00000158195.11	29.409463212791795	26.97396215869171	30.09334825582924	7.289701879221918	9.3005209057661	7.889353786119272	9.68120833133541	8.249918257977448	6.370506334834342	5.520536509793267	5.222878343283538	4.489077073091892	18.97967511136271	9.629931422551477	8.544580104699476	6.078936530308052	6.173264450461399	7.163916065723397	23.236559160965996	22.57036386726368	16.35914217486047
ENSG00000237429.1	0	0	0	0	0	0	0.17002848659474779	0.12480071583014875	0.9651535832573878	0.14639416289955962	0.4957216561527334	1.5682603633807572	0	0	0.2598873518299482	0.3542229833648402	0.1505751831963179	0.14644594636090846	0	0	0
ENSG00000126705.14	9.102247536113444	8.53501614350859	12.13635261016811	8.518556644922565	6.081213340998071	7.04593365736336	15.478740110178505	18.951237638406372	16.723434945572507	15.109776130208635	22.77142566468667	17.660373023941453	10.386653097957812	15.4703087787181	14.298314869950936	13.59839277822431	16.58390459576686	16.014235776950645	4.3907054752173496	6.3824990402516	6.514424839376444
ENSG00000000938.13	0	0.011836519033979108	0	0.027735132552296867	0	0.08066642635245548	0	0	0.1413342141065113	0.012250014222523762	0	0	0	0.11816012242770872	0.010873465489041298	0	0.02519974976023534	0.0735260842462515	0	0.10080302917167039	0.02959578098227345
ENSG00000235912.1	1.0987160702853416	2.7104395617079455	7.167946868348862	1.221357009008698	3.1602959844925267	1.420905489187523	0	0.367902110207626	3.9121394592190732	0.64733668907149	2.0093509317753373	2.84498514638945	0.8413197121383549	1.2488047939078466	1.3407209478518942	2.3494946318496037	1.1097077303270304	1.0792761151077366	2.112894587966218	4.143074501059244	2.3459280769230193
ENSG00000233975.1	0	0	0	0	0	0	0	0.08008753419485735	1.3935635921522487	0	0	0	0.09157221356607945	0.3624648834925269	0.08338789180031217	0	0	0.18795556834529292	0	0	0.1134840490726177
ENSG00000126709.15	124.95611744717854	88.14450483300328	117.683726256597	12.365586971968348	26.71902353269472	21.66217910356873	1.7144202508187751	0.5452990897139159	0.40549059391603437	3.0998355467176344	6.2063821481568615	5.47372439091557	23.788764497137713	26.482967220924596	30.135512584224454	17.97744744433458	19.585682468935786	17.916496231033136	16.8630066878064	21.77398638357841	16.939718180156717
ENSG00000226662.2	0	0	0	0	0	0	0	0	0	0	0	0	0	0.543286677712175	0.388849580041637	0	0.25747901416651336	0	0	0	0
ENSG00000009780.15	1.555742735118957	2.9671048846064174	3.1841747119685575	1.988080977678412	2.267805546859822	2.3766629387812555	2.4452659022792003	3.178148918323091	2.1497635681614886	2.5469826298816787	2.0866023107271725	1.9549575671273072	3.1333632511568283	2.803464604271061	3.5825993286037443	2.025279127371928	2.8415560166549563	3.256770524041512	3.9823401416025663	2.967261800036198	3.014697855916939
ENSG00000231344.1	0.1511128119590155	0.344106940168344	0.6572329506795518	0.2687685337875874	0.9361776070438519	0	0.13787410231035424	0.30359830297935897	0	0.2374186137568789	0	0	0.4628463745861437	3.091596968299082	1.369807403126618	0.7180881396292964	1.0988968240716954	0.47500518991561136	0	0.21707471802520809	0.43019884505178574
ENSG00000117758.14	24.516890875380568	28.983322149505007	23.655544729431234	19.98899679463643	16.037288541547166	19.953236356451782	33.44591397739558	34.909757930230164	30.594238640970453	43.11899297181692	33.06079363329742	36.93316155312839	20.579463708438745	37.175680094780496	35.90332483917197	33.1513012616043	43.16211282597952	42.523649302429526	16.40420006543496	9.686638048704982	9.519493464472678
ENSG00000269971.1	0	0.6526810984714785	0	2.29402707779025	1.7756847003168712	0.6354359951646066	0.2615112049256175	0.19194892706484834	0	0.22516058750312698	0	1.2987975668299665	0	0.4343668848375119	0.19985902328226995	0	0.2315911785030324	1.3514413963088183	0.2204759570051706	0	0
ENSG00000270031.1	0	0	0	0.3919229176540446	0.2600286389640305	0	0.13403359806772597	0.09838050857919803	0	0.6924158456920674	0	0	0.3374652884343262	0.5565703816859484	0.30730412493541226	0	0.7121912564550077	0.6926607713671937	0.33900481411379996	0	0
ENSG00000286433.1	0	0.10885413289712398	0	0	0	0	0	0.024009926974800876	0	0.028164206730506704	0.11921246489736875	0	0	0.05433277145486212	0	0	0.02896857705272465	0.028174169150331125	0.027578229836132825	0	0.03402207045616887
ENSG00000117751.18	28.70166427868664	31.88267947782618	29.63260640234404	31.07236360822981	28.917032103165834	28.24360629307125	16.42680543508611	21.366813567894972	23.04454181694038	19.839087331998435	23.896513377421563	29.167414324973194	17.917868341782825	21.833455323967524	21.149983516765573	24.607235192165042	20.99606447012501	21.77476943907025	37.771799974828276	36.92413963856992	42.04614253677539
ENSG00000252947.1	0	0.7234537477033255	0	0	0.5623510926993189	0	0	0.42552533228833844	0	0.24957559096732146	0	0	0	0.7222003627418871	0	0.30194308521761976	0.5134069499344333	0	0.24438298848765896	0.2281899897313181	0.9044541983317663
ENSG00000130775.16	1.0385613059957524	1.204138481894722	0.9762016654001767	1.8370308927535282	3.3635191194798693	1.518115859471382	0.9788136334978318	0.6802327698796702	1.0048374570550296	0.6096535968056968	1.1005160225182542	0.5762618690803993	1.3283420514523774	1.3490659015771411	0.5093139706063645	0.6941881275377607	1.1988013394920007	0.376683946861233	1.896255450165224	2.2624437501688095	2.025251909731998
ENSG00000117748.10	21.51065324076057	20.975411132300962	22.848659847551883	27.486636405062782	29.310386180408923	31.45809132649333	12.509238656613586	12.854473730505319	16.062913207069382	9.89206272164167	19.403961969406993	13.631801620155812	15.615165661738027	20.77769106875448	15.407607287061213	16.774988426492072	15.466222388307509	12.489747139637476	40.54709775675101	52.45006236460319	61.465447200712966
ENSG00000130768.15	0	0.04509700417527302	0.14355632731703816	0	0	0	0.036138236354722963	0	0	0.21780460886521033	0.289744933459155	0.23076109336091677	0.01516460615194932	0.15006291177262898	0.06904630169721682	0.414080415777224	0.4000448445790271	0.17119272663218477	0.10663651243809978	0.18491701007892772	0.2255191842629714
ENSG00000158156.7	0.7690611939292221	0.9777922690431871	1.5051904470174788	1.0942788863797945	0.9018528825316457	1.889705878438237	0.017542129677839455	0.051503612949226535	0.2738354998797164	0.13593362482871976	0.5498028466754112	0.24892323555722498	1.030562972214682	1.8793533318452758	2.372952486422518	0.822280294048713	1.0097814418141697	1.949071149762189	0.6211586568486906	0.7319050417995394	0.9122578498181627
ENSG00000158161.16	4.334660660851759	4.816943648702539	4.939307514096766	8.067344428122208	9.02405428736021	6.37625334624908	4.748887160928213	5.745320625160185	5.856915227976114	4.946522944137812	4.236629882642803	4.511940951341177	6.034871160544114	6.48196560524023	5.976357244151763	5.7503612907369295	6.029734456989911	4.883758022235956	7.849548113101895	7.689121721232882	6.980328956157825
ENSG00000238231.2	0	0	0	0	1.0174417589982228	0	0	0.09623597433224004	0	0	0.19112973936133998	0	0.1100363656202753	0.21777522291580978	0.10020179913879475	0	0	0	0.2210767089316152	0.10321400080490138	0
ENSG00000228589.3	0.15488508479793361	0.2939141510493197	0	0.6886947011150367	0.20561735988565405	0.11445934714663496	0.21197384011591905	0.25931426270141034	0.7018976682940107	0.24334536329266	0.051501185275779564	0.9023741433481957	0.3558004068955157	0.7628528550156597	0.5400008852266912	0.14720279631754737	0.5631644516901932	0.3651471614108995	0.47656477050163154	0.11124680850337387	0.5144276938137604
ENSG00000214812.3	0.09468289295098097	0.07186913352408858	0	0	0.08379738006111934	0	0	0	0	0	0.06296644016661739	0	0.07250151917888875	0.07174462011678831	0.2640866088613118	0	0.0765040876922046	0	0	0	0
ENSG00000169403.12	0	0.00951309585858302	0	0.05572731600039687	0	0.018523482748778138	0.0686094035736411	0.04196602017577482	0.06490933081317507	0.04922712464421977	0	0	0.05758081680034367	0.09496614402341039	0.034956331068381814	0.023822505772873044	0.08101288373490106	0.049244537571455665	0.09640583671328752	0.07201433136007378	0.10703854343374992
ENSG00000126698.11	51.899517610490996	46.135435986837315	49.59730133710453	40.15375872936812	36.620295378556236	39.83588975495737	34.27496788209062	34.83010185268545	42.68969078698203	36.172063953648966	41.451295268551355	47.79811144286675	28.40239492928488	36.25852037858024	36.95208132265659	36.34404974081047	32.04799088413333	33.86329573443428	67.80901203803286	65.80456445231107	68.87445824732957
ENSG00000130770.18	9.457352889035894	7.052671501206112	8.93442965463109	9.127077420309853	9.251117773516032	11.105231678190613	5.384897692077345	5.222391123055127	7.089324179582607	6.610107674473822	14.028922869122356	14.822052951436634	4.319656805154412	4.310481266162815	5.388019619129744	10.94811700809739	5.36250674897808	6.351673331086178	12.142923898985	14.453810342828577	11.44883191518266
ENSG00000130766.5	3.5494051213377418	4.047050138798692	3.202317876866813	1.0160335603538562	1.011159893718446	1.2383231794850411	0.7783395307780366	1.1017934946945886	0.611445146296726	0.9094874799664147	1.6512958027635354	1.567946753122782	0.9915033002670386	2.2277927230429984	1.3277751402346067	1.5925709809571742	1.9447772216753778	1.5801949082201316	1.6170784229564679	2.2977189607260975	3.671808859855632
ENSG00000130772.14	0.49679179776907867	0.4366308191394059	0.34116157628234545	0.06975722728696183	0.27769047512569245	0.09661231458460388	0.23856252705162928	0.15759416123916153	0.1692727219024794	0.22594200748950374	0.10433011553635861	0.0507781186266833	0.2202363946500007	0.3566244726281208	0.3099449800827667	0.39760081028160543	0.4436630211877627	0.20547448101208274	0.40225657995985514	0.4319431734229909	0.42180957654804907
ENSG00000204138.13	7.092327105605748	6.335386406701967	6.06063932743633	11.627278664852298	10.971879457941066	11.414515881980154	12.008142773777324	12.834790796780023	10.386876810879759	8.544101145793116	8.795638056867405	7.899237151024747	8.665006629321638	7.706168382469194	8.44843451377603	6.603545205530189	8.147502365113652	7.221724558654475	11.4988592057517	10.705874702047934	11.61389895564568
ENSG00000229820.2	0	0.10160179536273438	0	0	0.11846482409655704	0	0	0.17928224659864006	0	0	0	0	0.10249580249401277	0.8114061605086516	0.1866703567712572	0.2544291987112938	0.32446276785196415	0	0	0	0
ENSG00000180198.16	19.60055211805332	11.45952224950026	11.209135020463242	7.346236231963428	6.302584584458031	6.6459283197977275	2.871242365191554	2.8705448598916004	4.847364717146865	3.420495097809849	4.6907406712600475	5.259710193479262	5.338744839989067	4.059900358795057	3.8873813726076087	5.478931240252849	4.0552282490963085	2.8034530199835532	36.832187138374074	41.084879884695674	43.48172863564312
ENSG00000242125.3	15.919557308009137	10.09590795045934	11.932550820630329	4.371071816193947	4.098917688151078	3.3081635208145626	3.448774970633535	3.0843300198228367	5.528915827083494	3.638260217247201	5.507930823126561	7.407539603270379	5.620871814560359	8.123340772895661	5.199463513726999	3.960270142661041	6.337712407409795	5.9003243740997515	20.273864469111473	23.081685394774563	26.67594144613312
ENSG00000200087.1	7.497121420770568	15.698473479575432	11.993427439851692	2.7588299497608237	4.118394767121483	2.865691742899206	0.4717457030030748	0.8656520240179434	8.702941256872377	0.20308602010085963	4.8138460825419855	2.5102810115201035	25.140612574487314	2.3506913767677116	1.9829150153103645	4.91397570060048	0.6266584830082054	1.0157892848072816	2.7840493394378405	20.425241237715046	155.78189059828676
ENSG00000231468.2	0.4315742338273028	0.06551736067580581	0	0	0	0	0.07875296514944946	0	0	0	0	0	0	0	0.06018667804245118	0	0.06974267895999667	0	0	0.12399194204713195	0
ENSG00000279443.1	0	0.1345260449401927	0	0.06754696468449448	0.13444591654549248	0.1871022933433951	0.18480292542031154	0.13564513712887985	0.06556372157029301	0.2386723846408566	0.5219594442424303	0.08194868400545705	0.1938710810496449	0.211031823070361	0.12358061545250297	0.14437605034889547	0.2045740607035908	0.17906760700011223	0.33108439438894555	0.2909614079339322	0.6246798399743805
ENSG00000180098.9	5.064645267620113	4.949334314489665	4.664458427590197	6.299040407213127	7.524755922607333	7.946561208841167	5.525038400516178	6.144502884469745	8.268283358865743	5.5450821744449055	9.429089309506384	9.44764726414089	3.1755867213907005	5.089075068284168	4.734308387284947	6.17375903261246	5.031292835509164	4.989455175980318	5.109764281210996	6.941506669766889	6.698401919478331
ENSG00000197989.14	9.308953034316312	5.292438949443363	6.792691015731754	2.704506997163564	2.7243577198351674	1.7449416013490338	1.4888851723472571	2.4671691441209007	3.6815428231495178	2.7095274074215956	4.538188832486838	5.609942581206764	3.2280171233662895	3.1287448751258946	2.387814040940163	6.3328775449510815	2.357387561021022	2.7007708354425954	4.602603569398141	7.609649395020341	8.22376287256402
ENSG00000221539.1	12.82825249630453	7.0324918357827775	13.431828365914985	1.267570517457676	3.153725722570505	0	0.6502440771123463	10.022846678088838	5.536590487740015	6.7183050973905996	5.213451066227903	9.688327795812723	4.365767154880112	8.10035541994279	6.4603078877187805	14.223967500927333	2.303393342949079	9.520965512734197	3.837473413819726	3.0713139158431466	12.849768205127889
ENSG00000120656.11	7.153643014746153	9.112772410095005	7.721057588043161	11.258434416289676	8.947566551532509	10.789813771552714	5.35331452445081	6.075343704378563	10.022089556398306	5.601941463321273	9.259569330603865	7.8154919297476555	5.564158096196154	7.455423399487494	6.357176018275917	7.056191551593961	6.8559709428985	5.196042544415989	13.314219452385844	13.566612560226273	9.936482694666378
ENSG00000188060.7	3.427994139290266	1.401088758052107	0.4865515450030742	0.46900109145933994	0.9971507330091105	0.8503288953475462	0.06561553869042767	0.03210782052721099	0	0.0376632255459776	0	0	2.386288638065152	0.3814531006845786	0.20058578336693272	0.1366978694894315	0.2324333282430434	0.20722101410068544	1.7149020801238541	2.7376575404401864	2.161097379953327
ENSG00000229388.1	0.16177414531808712	0.245589615784769	1.2508482605980291	0.19182048730443355	0.2863505564051747	0.2789507708834401	0.09840094418469043	0.07222618114505541	0	0.08472300225066537	0	0.4887091049012553	0.08258353002585078	0.5311889511918858	0.30081030907106476	0.3587503732340227	0.3921421182014536	0.3390118840093014	0.08296027830051408	0.11619490274662211	0.10234451051334234
ENSG00000162419.12	2.5638409368850703	1.871713024712965	2.426677579417275	3.390981726451646	3.0639819870373795	3.433328531235674	3.5237410105413143	3.723791354224146	2.3575583482656173	3.3610594836199867	3.5620736190371054	3.694648615561962	2.6322013845629164	4.66498870837723	4.389657915918245	2.281472415383297	4.1827683107988465	4.825211413646554	3.0084949599950015	3.636060341097269	2.9056238760464708
ENSG00000198492.16	24.21241399618349	20.503999753894377	20.196092365277206	31.291893685997266	29.376925505207836	31.207990185690424	24.039675237023943	30.194611162462724	27.59584777025972	19.74264064755227	22.045987667754623	19.26258647788706	17.749612333963167	21.57227396201873	22.10979972018993	14.69132461671078	21.940609155685515	22.883779460086423	23.63994176489444	21.83990542641658	34.35745562912912
ENSG00000116329.11	0.36682655316107715	0.11137600767210819	0.024545136413821673	0	0.00998932920150743	0.012511527352625748	0.010298140547097618	0.003779411726049448	0	0.03990004632479168	0.060048894035836714	0.13151777241736143	0.14260571685683832	0.7568999842369227	0.05509222514447591	0.30572343203093827	0.4605554265703964	0.07095850670114429	0.0043410996349867725	0.004053455141294682	0
ENSG00000159023.21	1.981019201802931	1.5417372418919801	1.4034973577733714	11.975444264992403	6.896331996709069	9.087882094402389	17.90618611989063	17.038359520004253	16.24376700692886	9.057597896644573	14.726755300140322	9.79302144623228	3.126765362413261	6.040335056773091	5.510682969573214	5.731013565049842	8.389130678746568	4.494124529288112	7.7267708571363425	10.166638448112339	12.531016205620377
ENSG00000225616.2	0	0.1209399014287533	0	0	0.14101250964967815	0	0	0	0	0	0	0	0.12200406701704239	1.3280341010742054	0.11109988001189627	0.1514276499882927	0	0	0.12256065283671114	0	0.15119778139282297
ENSG00000253304.2	2.8129829704312357	1.136723693628505	0.6454636218108978	0.32394549678695783	1.0746386959488137	0.7926287829170177	0.22157204162538893	0.16263362661518999	0.10481138298612461	0.23846631677230642	0.30954070029721237	0.26200937649020267	3.734607225639482	0.5827116766661327	0.2398921814378129	0.3077363140207207	0.555961017925929	0.28626080228797685	0.17123689062872807	0.11628407765279757	0.07681729185115029
ENSG00000116350.17	10.27098647579938	8.45535540695279	9.85463813530285	15.84463146822095	17.390544698745927	17.433142510084902	12.474850655861232	12.144529708384553	13.981054130805669	9.926907391802638	12.422271868269542	11.979564981617173	9.231396305434522	11.158977018285334	11.058109429010555	11.503256630401816	10.626579372092811	10.033958711393629	16.096197008266657	21.56372081249537	19.243394578754106
ENSG00000116353.15	6.629275136979175	8.25730899150692	9.493904810160517	4.986574582828781	4.022487902750305	5.584664744856505	2.380138697354626	2.719586430173251	3.4124897345818956	2.693660062633023	6.1971210787237325	4.465509577045757	3.3875881932914074	3.851489746840722	3.909939606935749	5.942627931654275	3.2812490074085936	4.1211726414720715	3.175483390950555	5.68869149821262	5.601835394291105
ENSG00000060656.20	3.9463013598994614	5.697333599467883	6.407742586092567	1.4880010683834193	3.1642979249329084	2.2280517423989754	1.7498786283499268	1.08884048660072	1.9212073946283321	1.791849655951254	1.8003294463143398	1.3692715101449373	1.4081591829624904	3.857427558554019	1.9317113378722122	1.8227746440449484	2.7549715050657047	1.6312219906758536	3.7398423931149436	3.724462235869053	2.0446999580963277
ENSG00000162510.6	0	0.07825368513385234	0.19928262362047225	0.10186817798856213	0.09124158693448985	0	0.11496496063628364	0.07671286398768916	0.05932633884922692	0.683893496012973	0.2209159226784037	0.7860167476558169	0.30699763605396096	0.31247244191612494	0.35943369087254456	1.0233535842171457	0.37947955052712345	0.28805701351963225	0.0704910097114707	0.06582022292858176	0.2065340675889365
ENSG00000186056.10	0.19658935651228776	0.1691175013269371	0.15200417480925354	0.0932407736499682	0.11599190033311002	0.058111442897757264	0.07174661288217737	0.026330966138120346	0.08484668988004496	0.1132517467958074	0.45322066923109	0.22906938057410087	0.27096181583780016	0.29792559695614634	0.1462189275703287	0.47332429959064254	0.1376655315554805	0.13389031726187428	0.2217909229515235	0.32946914521345877	0.09949595554875627
ENSG00000287510.1	0	0	0	0	0	0	0.04467786602257533	0	0	0.26927282888024845	0.19538889789864006	1.2679599538225963	0.22497685895621747	0.25973284478677594	0	0.04653904563242794	0.47479417097000515	0	0.03766720156819999	0	0
ENSG00000162511.8	0.06535114172700916	0.03720363138746965	0	0.05811661604204957	0.1301351506339502	0	0.014906462734297899	0.043765306790498254	0	0.3978674074094908	0.4889262152342828	0.43362227138277865	0.03753099087606044	0.2847336828736602	0.17088317975807465	0.5279327053804975	0.1980147622888381	0.33381328169874974	0.2890502633351555	0.04693870916406295	0.1395347555047149
ENSG00000229607.1	0	0	0	0	0	0	0	0	0	0.09330979301931389	0.710925145394714	0	0.09095348239333566	0	0.08282446009895872	0.22577726191948144	0	0	0	0	0
ENSG00000223382.5	0.2248438381635564	0.4171882341090391	0.10865670288354502	0	0.022110440878277342	0.14769647637490935	0.045587931507639616	0.033461489890982556	0	0.07850222283387089	0.08307036279679272	0	0.11477976176970449	0.11358148765054786	0.3135637541974789	0.07123053360415663	0.10093030991131682	0.13742748448174305	0.019217231685907808	0	0.023707468328291993
ENSG00000162512.16	51.12598804507384	65.19999328240056	55.83118719518645	32.32224082541438	33.79240547063444	25.44718042971251	65.44465038017943	61.82380157197737	61.32567425592284	142.0625948031902	81.53752941448502	106.64768098652259	53.815881714021984	99.9354931578829	135.90006227223333	135.23511521718788	109.27327361540787	117.76840988210505	12.17314385117862	13.613042849542472	15.137904752281552
ENSG00000134644.15	20.82134160562489	21.42731377882783	21.305723360384473	35.39644244105606	37.651703133497385	36.53646603461487	24.992903520316045	28.933408910066706	28.093534817416334	28.458176221328614	28.789909301344206	26.998354737644153	23.018690302565663	27.407691015305392	32.8583810058564	23.672137224125134	28.820422097859925	33.16913317382668	22.30879694001994	23.09616313223455	25.601476986278456
ENSG00000215900.4	1.4649547603804558	0	0	0	0	0	0	0	0	0.16440296865307685	0	0.1354754831614024	0.16025137374063902	4.757351595839416	1.1674304852043704	0	1.1836882456821658	0.49338336690639395	0	0	0
ENSG00000084628.10	0.7624824776919963	0.36172687385166274	0.5066500597708432	23.873850739948335	9.349086916126177	13.781560434887314	52.30665201749575	59.77567105320435	73.85845063599926	42.515201921283214	52.91481524957371	53.9553146859233	25.020645511353198	31.138872306887706	30.261064064975216	61.26425199065506	74.20013943927398	35.87669846538373	5.425302344426029	9.663846065121321	16.25002709669407
ENSG00000060688.13	12.794516132080192	11.874419038068872	10.405540227031087	13.272477504637871	14.3375657290167	15.090038228366593	8.195049356722311	9.177203140141861	9.66208870813046	6.704189800684822	9.09515966817297	8.010166566011357	8.425750901497782	7.104083252608775	7.133429754074866	7.234049846662223	7.191659791620793	7.19702518744341	29.744685323774497	31.476951040426588	34.840683309650636
ENSG00000229447.2	0	0.18320872939550273	0	1.609843563361579	2.3497782500433786	2.407967981676404	1.541539734298377	1.373950214779967	0	1.5168713263368554	0	0	1.1089248379672594	0.6401196197605438	1.5988721862581594	0.9175753253295174	1.072632826750887	0.8535419345108326	1.8566396379382788	1.560255581961507	0.8016596326937548
ENSG00000121766.15	17.927202762635996	25.173127384947506	23.562308775637835	26.782623494580736	22.353529119479433	26.719405489545164	24.72281462994875	24.636609816298282	33.66243173692909	24.521289011116185	28.8465618599861	28.55944485318801	16.901723233130344	21.073012076687537	20.119488473929458	29.275118952603915	22.470974983621662	22.93346569380829	28.31916685855482	27.468087894581224	26.00019401860612
ENSG00000121769.7	0.7196268998360134	2.0678837141955353	1.490411304659932	3.108389300120382	1.04632381672807	0.7597155497744483	8.207271733533027	4.991420442582995	6.788529077560369	9.893020745264097	18.390741967806598	12.81075182877121	12.63455567702512	8.919338722959745	9.283120481032999	35.41798275432801	12.501409191239715	34.41565380385653	1.1071073396594922	1.1814280949831986	1.3657904853301008
ENSG00000168528.12	2.7652506427111962	1.3567901398120885	2.2813395981148945	9.456105436144282	11.68230636142919	9.867542970103454	3.7914579328265665	2.803388501419871	5.736540742897873	3.5884805567995466	8.209276997574495	7.160263891028837	12.096286197233727	8.323435891724142	10.791460911827595	9.074911671879505	7.443657137099783	6.183014036028563	5.499891543925044	8.427429145673894	5.726637870279443
ENSG00000215899.3	0	0.029829439175050182	0	0	0	0	0	0	0.05088272430362159	0	0	0	0.03009191220763117	0.5955551923256496	0.1370121471085606	0	0.06350637383689711	0	0.03022919231665528	0	0.03729244831670969
ENSG00000142910.16	0.5292811366797784	0.17434490997483412	0.188213463184569	0	0	0	0	0.013375725271703123	0	0.015690039045853196	0.03984734766840283	0.012929301933979703	0	0	0.006963465306558923	0.01898222008942431	0	0.04708676707457348	0	0.028691185984017275	0
ENSG00000121764.11	0	0.5164294539899423	1.195591867537991	0.05500403730953949	0.018246732093058434	0	0.018810813802311817	0.13807115942115752	0	0.9879602948143461	0.5484332630618591	0.8274702693173381	0.6946314433292438	1.3435147743684106	0.43128295876392886	6.368189776188658	1.0494937221294574	0.5508611790010403	0	0	0.01956468555161236
ENSG00000162517.13	41.01873329065276	33.92649855626463	33.98137774624646	28.671726643870585	28.576188252178664	27.57767445681248	16.493910490423293	15.347624872791004	17.662462532114084	14.443499675189344	25.259003051579953	17.70724898130654	20.0190946888306	17.455178837743865	19.371311107733252	19.32299918543816	15.181880009397169	19.333170636294273	28.942949022526722	32.47791272650928	28.726626251888057
ENSG00000235790.7	0.19039123239601585	0.07225831655761253	0	0.19047878263240342	0	0	0.043427853525553804	0.01593799755412098	0	0.018695644449718125	0.04748056025199353	0.10784239724580949	0.09111765835433445	0.09016641111247989	0.0829739627345164	0	0.03845918487775989	0.05610677277094371	0	0.0683746178617307	0.022584145144866608
ENSG00000264078.1	0	0	0	0	0	0	0	0	0	0.08631155854286535	0.2192019198300368	0	0.08413197121383549	0.08325365292718978	0	0	0.3551064737046497	0	0	0	0
ENSG00000084636.18	1.014528272400082	4.83678569576587	7.932538196465184	0.2331573566100685	0.17150705539797664	0.1432071611279145	0.11440585297080945	0.1526795745376941	0.37636608848897324	0.4163998674325634	2.0430102200521314	1.0220177916998308	20.058560364791767	2.1162065458202783	2.4998253451417694	5.0322977351939935	2.569753537151555	2.6918800275480805	0.008768523957408708	0.008187515031967752	0.016226023659685854
ENSG00000121753.12	11.185484903265932	13.78069322920182	18.779355384843843	21.932271257388166	17.548312308384578	21.632351748744547	25.634841538226908	22.294981721421806	28.45485804048057	27.41315637598669	37.93018470416397	30.336726604821184	18.473454390924495	37.066123516753166	36.73138796024563	34.23791661554533	32.94303893243547	34.9518476852136	8.441989144864305	12.76163403376445	9.349836089974776
ENSG00000266580.1	0	0	0	0	1.8424397642385582	0	0	0.4647184549991065	3.5939271587084307	0.5451256329023074	0	0	0	0	0.48386921426233775	0	0.5606944321652364	0.5453184581596986	0	0.4984149775710369	0
ENSG00000134668.12	14.790563714824946	4.570947899038834	3.561210017867042	0.04633744022886916	0.0856424599890706	0.08801334132037647	0.0067915401138057335	0.019939930884929905	0.01927582668044042	0.017542504488599307	0.17820791224008636	0.07227908628794652	0.051298534318104355	0.039482325170833825	0.010380821533927359	0.3890953236466999	0.04210154381254845	0.005849569911099095	0.25193695806829375	0.2833614015040419	0.11301954132059146
ENSG00000269967.1	0	0	0	0	0	0	0.08197284788128385	0	0	0.07057844650864628	0.17924518146238103	0	0.13759232089485873	0.20423383341593404	0	0	0.21778250516809863	0	0	0.12906145926882048	0.17051606692001503
ENSG00000184007.21	23.35017337207488	21.316504999412754	19.85539804359168	23.93247966704414	26.962756438494104	29.520555238688697	26.096229649309624	26.57845942508903	24.20703889158681	27.82351135854085	26.032352029427624	23.223018287969698	23.261963275152794	26.545851695424517	32.508971002348	20.421129250948017	36.552462427487555	33.62862193649466	33.52812191967002	23.779179451688186	31.499132071616735
ENSG00000121774.18	51.10145804099138	46.72931467318258	49.85741222800367	91.70929920466213	79.16599060719395	91.28618999609644	99.84769350683703	109.95207174503126	95.49056347985912	90.93692287651687	97.61660213108276	104.49058876823827	68.24375290288859	80.35199062200735	83.0529284742204	74.98582716669135	89.66238062355212	74.4335076044505	115.22382079892346	109.52359732306759	126.85310407825119
ENSG00000121775.18	7.152889981793054	4.309053538527164	6.474385211071715	7.505363716930953	6.631989851037394	5.383839959031304	5.732040361139621	6.93192522828233	9.653440513129285	6.481264073143474	8.8215598593961	11.49018758800131	5.288812829804082	5.893175690518838	5.924489798165775	7.265701853977199	5.504341465389619	6.1564047246274685	5.909736595663532	9.75870416078089	12.641805457940864
ENSG00000025800.14	11.329874070090067	10.741886261661206	10.540287880792283	13.86185336698921	13.920546185269234	14.127010999378992	13.33780790491488	12.43752854698963	11.739423056432877	12.261635062085267	11.306668424758664	9.22970104082789	11.291307065952333	13.150884116400078	12.49637505156203	10.492329877980549	13.74900644870678	13.944415297803937	12.697428267616004	11.881485862000511	10.275062209522378
ENSG00000084652.16	23.357921619362994	21.90204114771661	25.08734682850088	25.08247917757714	27.161755710886464	24.72227895774821	15.524990577907213	14.530766489670928	18.720186087930227	12.095094899131604	18.962637726399745	17.770865372754127	24.582197236324117	19.660495026810434	15.19428810714906	19.5138837158652	19.748197325303554	16.01363800793721	18.094376429194	24.3394921467893	27.391485594295524
ENSG00000160050.14	9.469700466675082	7.1453679945271205	8.92644246865115	10.501763261562937	7.63564224980626	9.473663689442514	7.154530821485241	7.958592135648289	17.18019615151216	9.070983384689496	19.8635210247687	17.130485437876576	5.230632135083029	9.487016688424124	10.413662209574968	10.227277318673458	8.573968939270534	10.589008527501315	4.779430539933237	6.8823007832662135	4.5997283892921645
ENSG00000224066.1	1.0493264753793685	1.20948813728048	2.53545651938648	2.834052284426373	2.751666363687161	1.5796149032340503	0.9928561000565818	1.3794295775507746	2.163771915007213	1.7402242017190832	2.8171565820455724	3.647954424994579	1.1308527302434481	1.2957385039220692	1.5175736005162193	2.326986577159814	1.6329140721569744	1.6797576677284745	0.3886355852294533	0.976996197744258	0.9957660812878844
ENSG00000160051.11	0.9790012442251955	2.794746398512793	3.48658809200289	3.160741818955197	3.4469534895116847	4.026308463308263	2.0389009197590515	2.4372401296079045	2.617852510681484	3.0428481655789814	3.5949822525797797	4.64290554156535	2.004500234247315	3.9348942013044654	2.789960990064682	2.953144718859658	2.3043228802141917	3.194448239970211	5.189637457706857	6.634269418968152	6.523409363216659
ENSG00000222046.2	0	0	0	0	0	0	0	0	0.3288183756763733	0.044333384805324096	0.20641807324818875	0	0.04321385359298131	0.042762710973837444	0	0	0.06839932077778164	0.044349066688215186	0	0	0.05355427034887577
ENSG00000160055.19	4.2090271188752375	6.367311393956049	7.194041326284603	4.150219683594272	3.450640476960929	3.808938473395909	1.9268784161307333	2.4330373101829443	3.6140555662060976	2.482756452960831	3.5946413960366717	3.757196849726309	3.2455951706575124	3.2229025428884666	3.491012723678205	4.716095637383915	2.2553387912689593	3.5745770004486763	1.8858072334824785	3.1610480011282114	2.7749090442237
ENSG00000084623.11	143.50951607427876	129.8864394007063	117.45737090550405	84.69208115338226	98.51836943015205	91.02832442731376	60.419548786014666	53.70475047371703	75.17245554397617	46.08887119130674	71.62883372162037	60.026712688690104	70.46601275927507	55.48313008991151	53.12519317540444	64.06969709113355	46.56526629100971	51.607042120379404	104.88776194592648	143.81049060670537	133.05106749550023
ENSG00000220785.7	0.3384090023979168	0.12167509839792508	0.3873257341897393	1.1879460269993416	1.1980110411169551	0.9871683815458259	0.8125305928117802	1.121225478728003	1.6373548588644624	0.7975292947425856	1.4687491014616447	1.498877686041048	1.8139091665961695	1.889444605439768	0.6582320820833153	2.5729915319861476	1.6406134955351597	1.091741918260957	1.1234519551820379	2.4690141475893177	1.1155240568414762
ENSG00000183615.6	0	0.042271496697906384	0	0.2476246523016579	0.7393105706553877	0.4938552190508453	0.7621657081253478	0.5594287631457037	0.5047437297869285	1.049956868441192	1.1851254799680975	1.9827773987508313	0.9381558775270357	1.856723495060452	0.8543076306722585	1.1114821489636986	1.7549084444960514	1.181619298990181	0.5140558744112109	1.1199863487551918	0.5284737660087054
ENSG00000116478.12	32.72544930677429	26.495627043345443	26.102941831553157	37.65253341418403	37.08355227607942	39.022542105475885	12.508754820778957	11.416653683175225	17.200285274696096	9.391115416645803	13.830834195226526	13.833256067315725	16.09835358415418	14.94283416532798	12.601096300017975	15.165673871747318	11.356960444956574	10.042329528530445	30.389881129670847	41.537597591197525	41.225870713370334
ENSG00000175130.7	219.61813383173183	150.18138600447645	192.62891282255327	958.297249554275	813.946826074652	919.2531124874165	671.7542857744935	730.6107562152705	961.8590446110456	623.3994679583989	969.7742477510388	1068.7354162727831	389.127236793534	531.470641501459	584.0320195029246	753.6214260263084	655.6193467171124	618.2853129648395	276.1534092885669	488.7832532049875	673.6526196569973
ENSG00000233775.1	0	0.058269443046459014	0	0	0.543524200221758	0	0	0.05140990186307437	0	0.18091505720775267	0	0	0.11756432658701901	0.5235164201535077	0.1070569440580427	0	0.31013665825733594	0.12065270107754611	0.1181006581919982	0.11027522065618284	0
ENSG00000162526.7	0	0.0216501391957368	0.2067552729287575	0.20292096980393295	0.15146070533491662	0.4637182095594605	0.28626213021603564	0.07640584657638094	0.2954445257564529	0.22406461925676238	0.6069842236505075	0.5354542081901184	0.24024705679234798	0.6051536481024503	0.2983293154456815	0.4337267897988092	0.5761597734526497	0.291387039838714	0.21940279117875278	0.3482704981188641	0.10826709711416854
ENSG00000225828.1	3.67036820105163	3.44731856111239	5.536157675003596	13.122139500936191	10.926412549115273	15.246890254452268	15.66162570827642	14.127441031972836	21.385445648427073	8.897523335483848	12.84546364641959	13.16393127137811	4.68418426723077	6.966970013674987	7.729661880419939	8.756031077899497	9.016833624050577	7.6915778871818565	3.707405899166032	5.259197759818112	3.64134213978631
ENSG00000160058.18	17.055241133129694	20.861371215865713	21.153692134732832	30.715794651945615	28.32066820935025	32.44780124694688	33.968850131374644	29.58517291538563	41.127570513537414	25.329435084931582	33.08687119029176	29.708341145936338	14.386285340778198	24.323714359285606	20.061243857654404	28.206424258280133	26.02566342124972	25.285523838278507	7.639978848836166	9.568041565924368	8.658972288392837
ENSG00000254553.1	0	0	0.15526739179094332	0	0.04062240269281416	0	0	0	0	0	0	0	0	0	0	0	0	0	0	0	0
ENSG00000273274.2	0.0822046159671053	0.14351421862319366	0.07150628938887493	1.213532556811635	1.1713346819018002	1.2180139107688497	2.006325540712165	1.8112103887144664	1.5805884932266914	4.478433732016057	1.8423143195753384	2.3707100915903676	1.7184402630911078	4.565811744353901	3.4421047775706604	3.289158203338567	4.938445886357859	4.279757519809964	0.9326969796773954	0.6465294121029023	0.5655628959510981
ENSG00000160062.15	0.6483309749203882	0.39595556254122005	0.399738547036176	0.9145421876697601	0.7650581207445306	0.6938885644527455	2.2437417497645185	3.203976664733136	1.6402974032256934	4.162273378480866	2.165691427796548	1.948917336399047	1.4836328963525038	3.03228226346085	3.065804093192486	1.5439757478953264	3.6549322516103837	3.2677497772554043	1.6451737088496607	0.7975203060639284	1.0183257103726884
ENSG00000176261.15	11.231734713401217	9.39841065198201	9.354262013410239	10.93140465225253	10.059411517464481	11.512111083170959	6.8817958543439195	5.901437417773982	9.224514822819176	4.54070663124403	7.240926629559754	6.410280890590333	3.408166854269903	4.051630619940043	3.8950718057753293	5.465075779172495	4.223866297251568	3.3920630458849104	11.155796200048654	12.25104297177724	13.209659013717006
ENSG00000162521.19	17.792935220587115	17.475036734914497	17.511892159041103	25.86687117943118	25.516072161886278	28.29790405161343	29.78543587353859	32.55875401507995	25.48955835423989	28.11696997279808	24.817268253956943	22.888461281216415	20.652222340288333	24.593146657300714	27.046602943783093	14.819761986182646	25.873650143211012	23.540482256548827	39.03825986257804	28.0076586213709	33.54222992857253
ENSG00000162520.14	32.60795201654415	31.696555049218468	27.167073648436638	0.2689997656778549	0.2677094390251991	0.07823741150674059	0.41397816208471716	0.7090055006008736	0.9595486621042584	0.9148480653123897	0.8046414034483714	0.9398975877948514	6.022179528240131	1.5242079732927432	0.9913282669028222	1.4086636393232688	1.3442516354750147	0.7131207826808791	0.0930715826531721	0.054315368935186126	0.05740919488502943
ENSG00000162522.11	10.68784270363947	7.175010773318575	10.66857208312389	7.346645004088997	12.343326243341732	9.40023056235535	7.0578485858264015	6.25995829780524	7.37292365615434	6.241960154023565	9.630319560905006	8.00754623262838	6.620990478781844	7.481211974666542	12.034036338763656	5.495163524325984	8.770304071496232	17.76180120863018	8.67957441903146	9.551684241265015	7.831191135190199
ENSG00000134684.10	27.96186908926865	22.535778054675706	19.03073018204913	8.766642418291365	5.950909925312168	8.604333678314315	8.994304033023797	8.859756614059926	7.699897032430118	11.598457267805987	10.45933758721403	12.900129920964147	9.756522019771044	13.226503379801374	9.02782580764958	13.507209924424545	10.48714344895904	9.75543644073612	12.562511689503578	18.792162568857126	25.376702743451734
ENSG00000116497.18	5.18201842768747	5.619165235153796	4.642396056628121	5.481035606390982	6.191185691625571	6.2849390877564835	5.529126568211882	5.730145424012921	5.669332102262908	6.383486410273637	4.133113021561347	5.535183288078713	5.470866811467692	6.413883163487526	6.114337770822281	6.119423667894681	5.83317445815603	7.7206175438601425	8.122343852412467	8.297226397022612	7.313645631762326
ENSG00000160097.18	1.4013008961438556	0.6381952097589199	1.1233293831402196	31.77009581720506	9.702709772284749	19.9801152340181	37.85969406526771	35.04258974326492	51.67772909453864	17.949782328039216	37.429464422619354	34.72678336861996	10.818545695068261	21.223825894086218	9.391812207557697	14.524415704738285	26.494783727360364	8.446895979596556	4.425784324802763	6.216554424846631	10.028066419473788
ENSG00000121905.10	0.16111518749601753	0.12229462537551124	0.15571914445835952	2.4596289419710806	1.402155448548149	1.666887091185363	5.145006597925591	3.8303779783734906	8.066207187162304	13.605936112459833	19.268339836791018	22.45857928188495	3.269323850834992	34.52907104295912	18.855131723994518	14.291562730055976	23.95341427514867	12.196919159897778	0.2478670636799474	0.8100512262763493	0.3567467000887687
ENSG00000121900.19	15.63169793715772	13.306034984223055	20.07227464615969	1.323926863681976	1.9104856459100361	0.9076375823663823	1.426223423899204	0.6480477537602218	1.6866348345385367	2.163575553593915	6.460036818703132	3.445303113058784	6.896802947211807	6.5145836531875805	6.851342212392057	6.791482012742398	5.112330320095168	5.55709141554414	0.34355039736585513	0.2940542845796661	0.6004163132656422
ENSG00000116514.16	6.890338941927385	6.794551941073711	9.491350336020563	6.720552038536137	6.545249614567016	6.913673473826714	11.633140588767777	14.587530107726742	15.59296212460317	20.444926418981254	16.273013021558594	22.223585120531848	10.629639397499767	22.093796997505258	21.500849039574284	23.160075819243914	22.743141051520784	22.691098019147855	5.750959062418397	7.2130768324954815	5.886691552411683
ENSG00000217644.5	0	0.07610476686866416	0	0	0	0	0	0	0	0	0	0	0	0.45583749131236984	0.559301297094109	0	0.08101288373490106	0	0	0	0
ENSG00000004455.16	18.841052528476137	16.656910925381883	14.712209904281137	12.161107400333856	13.577926383145874	13.814565678009652	6.671161340110532	5.729174401389368	8.334371677109598	5.628110428190611	8.604259049728002	8.351648381543466	8.764885508123415	6.866136782009826	6.613808641951422	9.8109622762015	5.558188284072778	5.608391336756808	17.18472840785683	22.336162183265543	22.703111181313325
ENSG00000142920.17	0.5394385131637874	0.9442678495229434	1.811500749806427	4.200009774262747	5.183420279559781	5.808790961329392	1.3158263403667854	1.533507846075749	2.580005322784322	1.8291095758838725	1.844947585334951	2.091647570312837	2.2212737123736384	2.5943232040436053	2.9746265233328146	2.730818517928942	2.148206994668771	2.392093117580191	0.6224228874935659	0.7314178670962092	0.6947270567014139
ENSG00000278997.1	0	0	0.5059727201187432	1.7932394673445353	2.436716903880211	2.92300557775719	2.228998446689528	1.3244475967474534	1.1548133590849885	0.9138870904538683	1.1604807520413714	1.3806545563360566	0.47509819038401213	0.7345910552399098	0.5137552539667762	0.11056445326351078	1.2219840418660004	0.5180525352517136	1.1335058024854066	0.7241676438826242	0.5151842051281924
ENSG00000116525.14	1.604965527217622	1.7720007287810497	2.653726808402798	11.08805397313329	9.813988335065478	10.458909964677806	12.271557990493465	11.050387728731268	11.472365064971681	9.034058904225061	14.043036473618455	11.866507461700866	5.8909307811699705	9.578357896130203	5.614148539323482	10.501027650332503	13.064631532574488	7.035924774545406	4.356729122228935	6.049674752912033	5.68938693907018
ENSG00000279179.1	0	0	0	0.04080635946571984	0.027073747502345404	0	0.013955354323176804	0.010243214205316733	0.019804122974321398	0.024031060383164365	0	0.07921072333334897	0.10540896625399343	0.03476950702295629	0	0.10175692141034634	0.02471738796088049	0.024039560800543557	0	0	0.014514636206793621
ENSG00000160094.15	13.46511609541185	11.403660610961088	14.708694755855348	24.406351124701473	18.730744994831866	25.406423579717735	15.797626050743037	19.42314403110332	17.37383403939457	17.862207647381638	21.712908843684495	25.21141092491928	18.461299215291277	20.91378997646143	19.571537402887632	17.04818484639177	20.61380487427346	20.4036766839091	9.710324063844748	13.15261746368014	14.833512127053037
ENSG00000270115.1	2.5863167198188	0.17070834700604412	0	2.6000060507340814	1.2937672260609065	1.3295832052342587	1.4363600509347352	0.9036742664374949	1.3103657657550996	0.9716951580092303	0.37390519373993486	0.509549578457812	1.8943147463072556	0.937269269628064	1.0977331428041097	2.1374222663592706	0.9994467916634064	0.35346868076875987	0.8649803004040809	0.8076660617355823	0.8536710557104377
ENSG00000184389.9	0	0	0	0.0916913179783656	0.13687724543707766	0	0.09407245690383896	0.10357361460390645	0	0.08099618396984432	0.20570268136543043	0	0	0.07812659512228953	0.10784181901447998	0.4899565214674965	0.08330943664625214	0.04051241722398543	0	0.037027896671944095	0.1956851051457455
ENSG00000225313.5	0	0	0	0	0	0	0.03595371983037133	0.017593326316279998	0.01700737634258037	0	0.08735319345655265	0	0	0.009953114173113597	0.018318336380541804	0	0	0.030967025768471056	0	0	0
ENSG00000134686.18	39.46632293955211	26.0141849520888	30.70618767000019	48.455590152784076	46.46873806182861	47.504471218813	38.51379330945545	43.00705415662887	54.43553509895781	25.08257263898151	49.96834437001973	39.01203752496248	22.25751461965864	25.455034480524006	21.384393246518933	30.01308197855398	34.02169841740387	20.984511940487504	25.425065777959887	34.53700215234754	40.39931779182996
ENSG00000284154.1	0	2.0015553686458674	0	2.3450054572967	0.4667514069404347	5.066543001445797	1.9247224682525448	1.4127441031972836	8.194153921855222	1.2428864430172608	2.104338430368353	0	1.6153338473056413	0.7992350681010219	1.4709624113575066	0.5012255214612488	2.9828943791190574	1.2433260846041128	0	0.7575907659079761	1.0009293128204881
ENSG00000222112.1	4.233180310932153	0.6694165112527984	0.5114254175856491	5.17626622680877	1.0927290463488437	1.4338042967816764	0.9655798335715109	3.4255500830034467	1.3702598531530472	2.6326468692673313	0	0.45672002350064755	2.5661658109370555	1.2028621426269561	0.49196067269481836	1.0058037219958171	1.2826588347860257	1.2474843658235246	1.221097608028637	0.6334370952407827	1.8411743212417007
ENSG00000233246.1	0	0.1633922749914994	0.3120738772614471	0.5742870507665389	0.1905107783430346	0	0.2946003777937569	0.14415756155074325	0	0.08455009816443952	1.0020659192230255	0.48771173938104867	0.2472449766284145	0	0.22514730786084286	0.2045818454943873	0.08696485070317952	0	1.407446517371783	1.7780191444779032	0.20427128833071187
ENSG00000121903.14	1.7288011716320975	1.8929555295030622	1.1667494525722337	1.5904332415727431	2.101612401257798	1.8649671357707267	1.8402348391826804	1.9229608412962276	0.8233261915956013	1.6078535999846506	1.9822328846725257	1.8459172652911207	1.3237946940051886	1.8746188014049967	1.7805074402735457	1.435310460853614	1.8143345076997175	1.389801827804145	2.048249885425579	1.8483045249638828	1.3577036647150555
ENSG00000235907.2	0	0	0	0	0	0	0	0	0	0	0	0	0	1.3031006545125356	1.1991541396936196	0	0.578977946257581	0.1689301745386023	0	0	0.06799791527313098
ENSG00000121904.17	0	0.004409440697573095	0	0.015498191048940024	0.012853208320219054	0.08371222671331932	0.03710155113115552	0.05251981437782489	0.19556094249071596	0.35138791691846705	0.009658067734979866	0.08085104012430228	0.17348135717607538	0.16726845066827578	6.835515418752527	0.9827410125031921	0.11969221892782156	7.183174878833035	0.008937065834433306	0.03337955679497609	0.02205054387443935
ENSG00000142698.15	0	0	0	0	0	0	0	0	0	0	0	0	0	0	0.3964858251637484	0	0	0.34754048486488126	0	0	0
ENSG00000163866.9	3.8570386725853227	3.17166266212821	3.0325840157601194	3.017178347881021	2.6505086183035234	3.080320604982264	2.5136648274556794	2.661622463941869	2.3120456230445066	2.4688595946555503	3.101101746729668	2.8502143925712633	2.035380029133789	2.8066395445551993	2.1629707509561866	2.826878968868222	2.378598455964975	2.5659562547052084	2.1231555252126055	3.2723640996218566	4.076533236891027
ENSG00000255811.1	0	0	0	0	0	0	0.08592511018984575	0.063068933178450165	0	0.14796267178776915	0.2505164798057563	0	0.07211311818328756	0.07136027393759123	0.26267185917098335	0	0	0	0.07244210015884175	0	0
ENSG00000116544.12	0.2609518623141831	0	0.11349544769280731	2.018955712863067	0.3464260813511391	0.7713687818590639	5.845118331964372	7.383527753597877	9.544979725070512	14.34967029708202	12.729112969447364	16.833415329304824	3.4668533214686885	12.032027188012663	10.380802272135794	15.64934705799347	14.770039673237434	14.51880039418954	0.5620445969770603	1.1339495630240612	1.4238850936956475
ENSG00000284773.1	0.26677645968357333	0.07593634025845845	0.24172652522622362	0.10379410813200697	0.5164811648092069	0.2094682045394551	0.10648954535067828	0.14516023823557295	0.1079428011625991	0.13098181505082315	0	0.1511089170387062	0.10213935171075823	0.15160956081587515	0.23252646401478136	0	0.12125039253905207	0.14413096143582296	0.17955929979301913	0.1796373931176042	0.1740471457639167
ENSG00000241014.2	0.33537915023018383	0.06364246005233282	0	0.09941729548687653	0.445231866715836	0	0.2294979095690634	0.03743360103861377	0.03618686593294127	0.0439104908326183	0.11151766986583747	0.12664480778840162	0.23540901325333938	0.021177399790700102	0.07795243303431408	0.026562030814056642	0.15807601373179955	0.08785204625360274	0.12899070298553703	0.10036973581186753	0.21217367521366998
ENSG00000163867.17	0.6779702841727276	0.7614612815500582	0.5513805283345278	1.5391549197139713	1.4049373453056564	1.5641501419436472	1.3327013327940125	1.6980097394198121	0.8135917878096218	1.4808638639628737	1.2096427014032132	1.1953219365056011	1.1184768748327627	1.6246992134787703	1.491255789106168	0.7753070357051091	1.9328956051983859	1.5896762578376162	1.2846964417801288	0.6809448773838415	0.9310483783551783
ENSG00000197056.11	0.9524316828294835	1.5227971680763948	0.9254294515908617	2.018371652005613	2.2149394335117654	2.223842860310946	2.1909664984430988	2.761704370803528	0.8789758449636565	3.151988673934264	1.347639084449794	1.0560060139912426	2.5215345839305163	3.9232384226668793	4.472234420697895	1.598529040587268	4.4782303427422105	4.570407765371506	9.609956064875517	3.1075048707272406	3.81718479529043
ENSG00000228348.1	0	0.17292055020698638	0.16513628494396226	0.5064806603232613	0.3024307172400225	0	0.10392669914970544	0.07628207900633281	0.14748297195563753	0	0	0	0.08722105007049899	0.25893144754892716	0.2382768484920367	0	0.09203623508543836	0	0.35047581934299255	0.24543977297234648	0
ENSG00000284640.1	0	0	0	0	0	0	0	0.056180173775077565	0	0.10983443292835463	0	0	0.02141216658676619	0.042377257057318235	0.03899688259166243	0	0.09037704526947607	0.02197465685054989	0	0	0
ENSG00000116560.11	52.21233828545627	40.82967913342304	47.61240351425151	89.2043995360931	77.79190115673913	83.30506798233998	52.42462498613466	82.70046691179138	64.79629286276314	64.90573359927045	62.3728293352205	79.60896568141932	68.72081757054092	56.16406560917479	61.181052174773235	80.87573416110811	55.07668380677535	49.2314003846702	58.24583104185338	57.894067223551296	133.27510738235873
ENSG00000146463.11	15.20702352281948	17.934689925410595	17.887216002756446	20.40495137027886	16.99885796167269	18.092794213047426	21.186545542717138	26.12754476195578	17.787754034627525	22.673291330052034	19.065722625520344	17.371262776934252	18.9849783610036	20.87710276620624	22.5636054468727	15.796436598948734	22.73573028976023	22.182701993307322	24.933648178118418	21.57256300202194	26.571027919780185
ENSG00000229994.1	0	0.22590918382007533	0.08629582384769134	0.15880398130677426	0.31608447422602803	0.13196413443599053	0.05430932472495894	0.11958894778758045	0.23121201811103897	0.09352042460626493	0.23750998085421593	0.1541301207976226	0.04557939749733751	0.2706213548874792	0.12451713414425847	0.05657172928456533	0.1923827397045506	0.04677675261866489	0.18314932771535616	0.34202743381849937	0.5648585286797337
ENSG00000142687.18	13.18596352570328	14.524229621736309	16.135767008626747	15.958421585886473	19.128121906218876	18.609508429343002	13.781605156554114	13.078788064218537	13.487968648443118	13.050372257484495	13.530858916548773	12.18797670365074	9.488134148328177	13.63909308959172	13.927425056074947	12.886274192469784	12.723141189060243	13.77021231033976	8.810236661796388	11.270531094857198	8.444267983717914
ENSG00000020129.16	13.55731165677288	14.426504426440825	20.727811105436178	13.859235019125911	10.470343743243838	11.976574952182535	17.370258191723956	18.402737402844423	21.483892815927785	27.653401843825172	26.812447155293334	35.15353214440461	15.777182838489612	34.58963239615568	26.07914342283723	49.7963529049868	35.254988042233435	32.8637272311805	4.537760188920737	7.41875033119159	9.57773523860158
ENSG00000239636.1	0	0.07773030557848028	0	0.5464090385934058	0.27189402346044744	0.8324417179373228	0.4204490828707016	0.20573943250445878	0.5303659496346421	0.5228972090363881	0.7491172405842035	0.19887274809712663	0.11762139664846902	0.46557382607826514	0.5355445672418107	0.3406387039057031	0.4137162800442521	0.1609483604665518	0.11815798860859628	0.25743375540562297	0.19435520637291032
ENSG00000116819.8	3.992517551177721	1.9557451225324938	3.6007996005320573	3.0138274363144215	2.0954508586234306	3.4650652975760123	1.673119223062842	1.3057934052439684	2.073784553286423	2.024066830617899	2.6242483359933986	3.020292329705702	2.541733496530664	4.678620777175877	1.2624897456633533	3.0002936143807153	2.43823106945094	1.4775442026545356	0.7142178888899894	0.500169959886428	0.3524398988804536
ENSG00000126067.12	46.518784290314365	39.38572953762076	38.17839309619971	25.842705900862487	21.42026112239893	29.6518086436205	22.039942574844186	22.9477316232686	23.75182646297478	21.840179177578047	22.632791863723234	25.393754345511493	23.955315337140863	21.013457344838045	22.04981750682217	21.364073684191922	21.118169443283584	21.857057494365588	25.193468189516636	31.08665289436881	38.131693123130354
ENSG00000142686.8	0.6399867959418717	0.3019729319701866	0.2507645127223828	1.292098776076896	1.0562757323348637	1.1248474509353132	0.9153321019895673	0.4865140401302551	0.04479148311935729	0.5163407109943798	0.2645664365282176	0.5710498227583941	0.7681974675608987	0.655325572401625	15.558720159488225	0.4767313913537624	0.44723150509211373	24.19504133153297	3.2065548827278736	4.919743248598861	5.219670735928423
ENSG00000092853.14	2.4414385246503185	1.156148132863946	1.1638914179587072	1.8973248200002495	1.2847708417503365	1.3856669822614285	1.2040803680028433	0.6260204815544214	0.526854507886983	0.7904918467735682	0.8483761092785911	0.6905562945255596	1.6589551033219234	1.179144637016939	0.8818719492551	1.379663618660929	0.9730161744300067	0.7864503089630853	7.524733381528988	8.838953884381453	10.764869004007233
ENSG00000232335.1	0	0	0	0.34805275804032654	0.6061706583642008	0	0	0.13105232868249383	0	0	0	0	0	0	0	0	0.07905895518470865	0	0.07526451964554988	0	0.5571035136292141
ENSG00000134698.11	3.637619041268026	3.9745286452701176	3.5329554460010377	12.13097259331716	9.909742925207128	9.32463587246265	14.883344965336937	17.885306088908088	15.711993015547081	23.5249286331571	14.750874712851944	18.015045375305096	7.572897465477074	15.628313368565717	17.086586813862457	14.233913501822881	16.521564294576024	17.961201734121115	4.399420551206503	4.3273404923209196	3.7688231568547277
ENSG00000092847.12	8.820103434204228	6.841889769856428	7.9210371344787225	32.195287307881976	29.439950152664856	33.16808153075857	14.185994433934793	12.505175485104825	10.879327231260863	7.746042938602896	10.940842835116479	6.884495373681944	8.89945447552658	8.898610747431464	9.885841691880724	6.437626567940014	10.351008572608967	7.8084577955578665	9.43072017215436	8.631298682860852	9.33191835926949
ENSG00000271914.1	1.0654216439130586	0.1010886549821145	0	0	0	0	0	0.08918839035336387	0	0.20924014192209778	0.3542657290182412	0	0.4079125877034448	0.9082216682966157	0.6500465201706154	0.7594326082746194	0.21521604466948466	1.2558849339435483	0	0	0.1263799637399606
ENSG00000126070.20	0.7703945896313615	1.3436432768293538	1.9120850405365595	2.8158246402560483	2.7030230865694347	2.7231454916876268	2.2224434494903047	2.788354668769754	2.1337933714470374	2.5637629869830834	1.6298434241416437	1.4202733960134541	2.7911148356744286	2.707190120996465	2.7815674587198163	1.7818824381357687	3.0116816235339745	2.6939809425466126	2.0079540568776113	1.4487092365611325	1.147474865782482
ENSG00000232862.5	0.31504403449042057	0.43044201476255217	1.0504995808651458	0	0	0	0.11497744732691427	0.08439331560318303	0	0.22273950591707187	0.6075847718108547	0.3670948575986388	0.1929909017091567	0.2625921669388065	0.1977100015265466	0.17965072453808204	0.35637925676452303	0.17330311812482654	0.024233916421117916	0	0.05979267101675557
ENSG00000092850.12	6.6225826227306355	11.116346304679446	19.709719481456116	6.296441401419419	5.313198762006991	7.162035106296331	4.691449609957071	5.7872748484727925	12.095335251334703	5.879231430301149	8.68303674262933	11.798192613204643	1.9583552258044399	5.038567172561317	5.0871721985436995	9.389982969692614	4.981279171722192	6.21980379230235	4.100245056463693	5.240099478332351	5.058295149016249
ENSG00000116863.11	34.33903647893618	24.949733183968473	28.619688525836278	21.560982944738893	24.030205687423955	23.629546402866524	16.291942152531387	16.70734622345667	27.38002168518149	19.547921241882623	32.75681263504947	31.28622066495873	13.159442911121063	22.97014172101362	22.0956195043405	30.116033754667406	21.44834497748496	26.407814274248466	18.1092087083932	27.784446320852787	26.15996356644704
ENSG00000171812.13	2.1800183497801258	7.056243599895262	5.9607514187568755	0.04018000355188178	0.13995544435995044	0.0250418126173244	0.17519962497479796	0.07564489736545747	0.02925021033003221	0.34605962217229375	0.44319257296970394	0.6873298875834869	0.3805669805174996	0.8644542929771174	0.291420053652965	0.5367589649402965	0.9491815788892758	0.20415863458195613	0.27803864528730876	0.21093767309496017	0.06431329917458695
ENSG00000054116.12	25.56921322626052	26.729021225750028	25.08137840031644	16.701598266882083	11.989701578906546	15.779423362772016	11.855570066001286	12.867707489428051	17.811694565983377	16.350986945279534	23.05007315751745	25.999308545059474	11.037580300557403	15.46577640995031	14.315504612941996	18.772864016169823	15.984322020229708	16.262766289500917	11.44449623150174	14.069235941869133	10.188081182380358
ENSG00000116871.15	47.68565319048322	40.78297222397385	50.72547437903693	54.12509275938466	33.365951458007174	38.88468053734286	83.92133205580367	77.39136023491096	111.86447719474458	80.10813019181639	114.04654618514378	149.85639460902155	35.79415544778959	86.40563527933358	66.82260470490515	118.12224298219755	79.76859592586861	82.35374318689355	28.730556163926302	37.44835402339655	37.26662448131679
ENSG00000054118.15	48.96176766091899	44.102067444739454	48.207479955268276	42.4187639711848	38.180660639767346	46.80111755572812	41.74649633206659	37.62329105336834	31.48036534950029	32.18689679762921	31.327298101811362	34.09642367816916	33.530155442747926	34.229951062843554	31.647506964693818	32.813280960069044	31.056769564677843	29.283139068889238	52.35108177072096	53.882038160022795	64.81653484397928
ENSG00000214193.10	0.8958686241396796	1.270544757924511	1.6405850677669276	3.7528473567823806	7.615747140512235	5.592518494770126	3.0544321691088663	3.6234328529702347	4.487187552200558	2.3057571473051555	9.391288331028488	3.433822036321643	1.4712752408963987	2.072223243176543	2.9425823830240687	4.29077726239737	2.524002204695543	2.6307898079836685	4.379557275584157	7.603000757547637	2.248399551597207
ENSG00000142694.6	39.804187808058224	28.79198556714369	31.25248510725185	6.777472419932659	10.94611061693505	11.553636139992637	0.8741514100238644	0.11665929836476331	0.6766435938773924	0.10263306713602484	1.1005348245802014	0.45106288035241493	13.272148456392346	2.804912501593181	2.5204351804845797	3.393930037970471	1.5130878648356667	1.5058174435062195	6.096861146316394	14.200916916689557	7.314801336466821
ENSG00000116883.8	0.4017068548594938	1.0454260902611712	1.497547115041329	6.838536045217798	11.732271491103418	5.237449239797069	4.895580815604269	5.5533602533190285	6.835891918849115	4.057300684495956	13.395407853813783	5.14512003623424	1.9334790337717143	3.478716292061031	3.6413922588012273	4.0359835242799145	4.289098866291199	4.351866781439858	5.451681879200758	8.099378971758286	2.9407063597555148
ENSG00000286379.1	0.15136063944890316	0.13130334521662107	0.01567406722612844	0.5480332557027958	0.8515964579274024	0.3355643959704851	0.3748434491266744	0.37650006850276113	0.6019349095253768	0.263287411053267	1.2222821277935632	0.5039088082165816	0.28975340639451336	0.1966137928907803	0.1809301858988323	0.33908245609309573	0.2795426115264155	0.31435742196495947	0.1496958527267579	0.25625763914476435	0.25649070131726326
ENSG00000196182.10	12.98175295352527	11.14998822533673	13.253649164803907	16.931023301698534	15.739291629386752	17.680959201412605	16.647644246871298	16.503075123216927	19.923472043151264	14.970963714340293	19.58778944427549	18.82270673596913	11.103614147176971	12.496090331311148	12.518969001848548	18.148129793158635	14.521885489961168	15.01332928636451	14.906225632684464	19.529307579130474	23.877267238749926
ENSG00000181817.6	38.765854655167274	33.51874262765523	31.67985016980745	17.688752984655057	15.03150281315477	18.063372229079405	10.000633010674745	9.544934428972352	19.72364406821061	10.94884471715073	21.96094665601325	22.39717390145639	12.468961470735776	12.816418920743478	13.649866997822814	25.760196122908805	14.656984332988728	16.676750935593013	13.010716634105924	21.731687308914054	26.917421759116714
ENSG00000116885.18	2.667184491998276	6.274603271866887	3.9490553765365326	5.181217222721547	5.959953402826211	4.515211868080213	2.6578843266758603	2.5842879936535676	4.090219108530076	2.3032926669975544	1.7485834637804945	2.0327153556699376	2.650700269520556	2.9096972529502767	3.79875515128194	2.9304074604800423	1.9869659217333342	3.523054543892572	3.1429685922573536	3.8314310614427773	4.020949893683453
ENSG00000201448.1	0	0	5.334286041561944	0	0	0	0	0	0	0.6423185752027188	0	0	0.3130491952142716	0	0.5701404695184135	0.7770938317228664	0	0	0	0	0
ENSG00000116898.12	24.68369460033293	19.36538026946927	18.400150489388253	13.02325769158838	13.727023564227945	13.99394450545764	11.26060123759348	9.190485128204473	12.712434626699364	8.494287368158483	11.270179042606154	11.316343292728977	9.944205050213737	7.662941885914442	7.526929558640402	12.920168873154093	6.102423509000617	8.063018152572951	31.00309342739282	39.29522484713044	36.516614294132026
ENSG00000119535.17	0	0	0	0	0.0166123409754574	0	0.011417264611772124	0.008380259243073222	0	0.009830240384523754	0	0	0	0	0.052353627168970455	0.029732205567757082	0.005055496125822513	0.02458429399699673	0.009625715052545116	0.008987908006975633	0
ENSG00000284705.1	0	0	0	0.06963639071408168	0	0	0.0714447835283053	0.05244038987369279	0	0.9380855360560866	0.6899897105266192	1.7107928497219413	0.044970318688909834	0.459842002804968	0.7507696049059287	1.4884202567520384	1.0281479194121261	0.4153650616717526	0.015058491495527612	0.014060704638232668	0
ENSG00000163873.10	0.020096550013793044	0.026695032067297463	0.029135219559513967	11.500512617093849	1.4273335393720068	3.7982086387165928	56.882635773425335	35.29505011560328	39.73999421153152	47.89045790724793	26.00101880716161	40.49489575043732	5.078214438514449	17.512057317636945	29.774482076134728	33.5009836960286	23.581749136899802	18.61573938238986	14.384349643048212	18.919921814116027	26.198468962315815
ENSG00000284650.1	0	0	0	0	0	0	0.3241832838731428	0.06798576050035052	0	0.31899555804100377	0.6751165962041558	0.8871753488259692	0	0.038461745336911546	0.5309055863898605	0	0.5741856360190679	0.43877404333157655	0	0.10937306533801389	0.0481679168826029
ENSG00000223944.2	0	0	0	0	0	0	0	0	0	0.1182575112290448	0	0.06496635919443083	0	0	0	0	0.027029988483703117	0.039433114005839286	0	0	0
ENSG00000230451.2	0	0	0	0	0	0	0	0	0	0	0	0	0	5.2363676875584195	0	0	0.29388121961764113	0.28582208841473855	0	0	0
ENSG00000233621.2	2.1311961933060486	2.90387960075154	1.9753997331786197	0.27962966698470093	0.510195310666921	0.29691565988038143	0.5737827828510402	0.22227673038049345	0.13570973702973205	0.2744587485960607	0.8829067059070048	0.19224146070336134	0.5350559282231339	0.3838657995185431	0.24361749111585074	0.1992284285370979	0.7763175642433547	0.17846129071274666	0.17468648199945944	0.5646171657147884	0.13261733194044228
ENSG00000163874.11	2.9346489408850793	2.0591866943687664	1.9046501761686179	0.6827903304972598	2.0385454525059425	1.3113019738455636	0.09340290205043085	0.07998389455177114	0.2209143190406347	0.13403283112447545	0.24962496208402768	0.04417964640138907	1.1758334378640223	0.33613898043718166	0.38070848563118903	0.162156428813086	0.27572162306410847	0.12067221785222705	1.5880545799945383	2.8431099594087743	2.4610361622244286
ENSG00000163875.15	13.415238144097708	16.1180598656656	17.848263074921245	22.434580457533098	19.26169413786308	23.728289232687178	28.95087280179122	32.148335127245325	27.337345557092746	35.809767127942116	31.481594909917533	34.71746714917232	15.171259965374176	30.942567878875238	30.667900001631985	28.05827983631654	33.45964525391445	35.19251062530138	20.208167383569993	19.03210527488922	17.58156593354026
ENSG00000263675.1	0	3.335925614409779	10.194413323873938	14.070032743780201	9.335028138808696	0	4.811806170631363	2.354573505328806	0	6.214432215086305	0	2.8449851463894507	0.6730557697106839	1.9980876702525547	1.225802009464589	0	2.1306388422278983	0	2.0283788044475695	3.7879538295398807	3.3364310427349606
ENSG00000163877.11	3.3111359431894036	3.5984591097725636	3.530069671435886	3.6089625785608535	4.554866825336876	3.9395994495596502	2.9958079691234087	4.410192767063924	3.5229034145786557	3.4415941496630467	4.3978391470622284	4.059999789181168	2.9662478832999706	3.3056854425654363	3.961668614009375	2.4456439399735648	3.435552662703956	3.805212745815315	3.951755837975852	3.935020242648984	4.5512700478021495
ENSG00000232273.1	0.09913227701822631	0	0	0	0	0	0	0	0	0	0.06592538942256745	0	0	0.1502321556580868	0.48386921426233775	0	0.16019840919006753	0	0	0	0
ENSG00000237749.4	0	0.3164514416831411	0	0.741503701912	0.18448672211084377	0.15404508973687434	0	0	0.26989966804529714	0	0	0	0	0.3159031889727359	0	0	0	0	0.16034615054921497	0.4491644857161914	0.5934363514745976
ENSG00000163879.11	15.563500528817496	34.452265883109966	47.63188631127813	18.51375493440258	22.174881698673705	20.168913412052902	8.800767569714003	9.796632133930894	14.006314864930566	5.894599078941827	8.209249636722742	8.29744770253081	8.056731318754013	7.4973128022043785	9.672172049545543	8.380004791037486	5.594361412492461	8.510198738874648	15.850123422545863	16.066500758147157	12.275760086543912
ENSG00000134697.13	13.29700715512199	13.450507801827632	12.58558596361329	10.821218849401163	11.004840027915243	10.00274514747835	9.91330869327916	9.427307526990747	8.840047731947518	6.401503169185823	8.043379302898584	6.712719433624664	12.528885721880803	6.689265142797834	6.731566281312412	8.041237702927988	5.976317754778793	5.978292002417548	19.927312910929142	19.08147961809284	21.378819061895758
ENSG00000284748.1	0	0	0	0	0	0	0	0	0	0.03124400309243994	0.23804733375207615	0	0.030455012204103342	0.030137068932919373	0	0	0.032136332461959245	0	0	0	0
ENSG00000169218.14	0	0	0	0	0.030526579917621633	0	0.03147028234552886	0.08084703010448811	0	0	0	0	29.51497014983738	0.457377818566641	0	1.4915474968271305	0.6410031834040767	0	0	0	0
ENSG00000116922.14	5.542643450641075	5.326647124497346	4.431603897556836	6.473357419330539	6.210720119414895	6.55709565781646	3.4726611966667478	3.9030480974665593	3.4958520152254082	2.7750509214864416	5.861204243357952	3.464799231056164	3.287863773552867	4.6324630695075015	4.586390468429754	4.012969330598632	3.9114569634043956	3.729417439159833	7.79512287500825	9.183695008469488	11.62558854538907
ENSG00000134690.11	14.423045870279397	7.42056271335043	4.9256049413979435	3.5477223044721478	1.4161617916314104	3.0615021013915706	0.6999718037078041	0.5431372799075176	0.17028582547496304	0.46492011584186815	0.9912372767044058	1.4473241143726878	4.229677156286592	1.2290813599226023	2.7511765798457106	3.249841286282411	1.0980848563435552	0.8268170138680716	63.127599699515386	66.72214600827104	54.3106075597318
ENSG00000183317.17	0	0.02455293631803076	0.018758120689169416	2.168957451915741	0.25765227321294853	0.6788792804081142	4.733891742942043	4.562130583497117	6.994314815126259	8.51257275128358	6.707277586163443	10.494896138643714	1.912165312377262	5.284441875692479	3.4329072468199913	11.270196035800653	5.5147791426654384	3.9705498531068533	0.09952790993363934	0.21374616800642116	0.16575743036158724
ENSG00000214141.4	0	0	0	0	0	0	0	0	0	0	0	0	0	0.2534572097571951	0.11661964149240275	0	0.022522609325876304	0	0	0	0
ENSG00000227416.2	0	0	0	0	0	0	0.2243266280014621	0	0	0	0.2452608893203209	0	0.3765346963416414	0.2794528210143433	0.08572042024227895	0	0.2979914464654403	0.2898196001408188	0	0	0
ENSG00000185090.14	9.698408254606198	11.327556559467002	12.793684713112173	10.971331032812925	2.1806477262624684	5.049238705116242	30.54811339605597	30.309867687880757	37.5361756029319	24.256465040992936	26.71677739903272	32.3072667120806	13.648447019978082	24.429898950404002	20.531574413000325	40.523203193023434	32.77145628105336	27.794256629541906	0.8065124470964492	1.2049157310663636	2.8853827109139325
ENSG00000233728.1	0	0	0	0.06700015592276287	0	0	0	0.050455146542760135	0	0	0	0	0.057690494546630056	0.5137939723506569	0.15760311550259	0	0.4261277684455797	0.2368240161150691	0	0	0
ENSG00000196449.4	13.527049800396155	12.17396230713179	13.529111838095686	9.390173367962976	12.148670278049194	12.253003179487212	6.014757713289203	6.421564105442198	7.907417655469956	4.707903193247201	12.620716596274846	8.110055060162134	7.123901978106589	6.790038186788983	6.566796479274584	6.129706052502286	5.903068653791579	7.4007505035959085	7.485683683080316	10.187300071868618	15.598898381617998
ENSG00000197982.14	28.508505547592048	27.48886440847574	28.855992891198525	21.736760581306932	17.218126755355346	16.141384454490627	14.666195410261437	13.551198479794653	30.30110706199264	12.553283064091865	34.22340327888768	28.99819015190323	14.679916519104383	19.094230896362376	19.796345316454122	30.06005144397808	17.362175773959297	21.288685088246126	7.346167969491871	15.026172743804548	15.612882154259522
ENSG00000188786.10	3.1620578154963797	3.317135196003415	3.541056073820275	3.7806571898837777	4.46945583063503	4.210045168113582	2.4393309539438	3.3554661857765	2.79497677269439	2.297320041125909	2.9369600073359794	1.863182161210365	2.8913849063050034	3.061283400161631	3.4385058245213966	2.0390323504181485	2.8109817745752967	2.9310269862783147	3.2904980980899365	2.840135616340454	3.5832492610672126
ENSG00000235673.1	0	0	0	0	0	0	0	0	0	0	0	0	0	1.0409718687278144	0.6386233334403069	0	0.43167791304183184	0.1799314160063839	0	0	0
ENSG00000230955.1	0	0	0	0	0.3881508581625237	0.16205159128244992	0	0.07342744819112701	0	0.17226423326642565	0	0	0	0.7477251156870267	0.0764533477836542	0.6252293407001025	0.531552309911326	0.08616258382564884	0	0.07875163886777299	0.4161868244575834
ENSG00000204084.13	4.594675579925622	3.128971214590852	3.3305936027326104	3.4032777969277976	3.4026334369341886	3.4521797864963606	2.1499559485799704	2.728984969781987	2.859848419908411	2.092354556927155	2.8513432259190457	2.026215624976137	2.6409713516979134	2.5239002150558583	2.2978640132628465	2.458418571108925	2.27618080121547	1.9538644330658135	3.1300179087667983	3.474058439410036	3.6427998506904666
ENSG00000183431.12	32.46375864991019	28.72288495118928	29.962778760076322	34.00077250101995	36.53462476513726	36.501288622086875	27.234773497872425	27.037687285767223	31.073533533486245	20.79988868428989	29.416064516277356	26.38077135742945	20.39908627150871	20.63766977338412	19.709158657570086	21.444317379415526	21.153183780310872	17.593032167870213	46.26620580663408	52.29594193016538	65.09639149249836
ENSG00000183386.10	17.421557809075356	18.956846754939402	27.202906811085768	7.84008810573248	7.592862208711662	8.440348774095945	10.084623710904053	7.402102337111516	12.096326689365451	5.4991316341083065	5.320349990285924	8.909743901566962	11.667643433008562	6.381118308191791	5.1013915962747864	11.505176640328068	6.570532956571063	4.901335363459326	7.651967944921969	10.414982834712944	7.24225301192469
ENSG00000183520.12	10.70053911930072	12.01762022582405	10.334620428150819	10.528595930719879	10.505703066597777	9.844214782232637	9.32189601231453	9.380687700910684	9.734748571266433	8.185429793310957	10.072525958235587	9.865307854560758	8.086224597943797	9.349230092693114	8.342414740544275	7.427210477731018	7.889854571042084	8.396710716295152	14.746391899828826	14.732798834205688	15.483171564777146
ENSG00000185668.7	1.3281183267185448	1.4480116677932557	1.4353397880454373	1.5891062622706575	0.6197706410839106	0.5710389407095854	1.2558285335438995	1.5039514834861192	2.251141187322863	4.875180339673932	5.138799585759104	7.331307877234352	0.2958486899827182	1.9944281690249857	5.169247484967428	2.4556378569758985	4.994904245515952	2.144320017708558	0.18574897476626093	0.46829099541015	1.0540922250398914
ENSG00000224592.5	1.0023374676287327	2.6336254850603518	0	0.47997187722447077	0.13647701957322653	0	0.07034804343028307	0.1549061516663688	0.09983130996412307	1.7565159282407685	1.2818825721054783	2.04639282459592	0.4132798585942795	0.5842361608925598	1.0215016745538241	2.344914720286544	0.9344907202753938	0.48472751836417644	0.4744745741397823	0.7753121873327241	0.5121714319987878
ENSG00000286552.1	0	0	0	0	0	0	0	0	0	0.2005302425003648	0.509278419740647	0	0	0.07737028732826931	0.035599283914750895	0	0	0	0	0	0
ENSG00000287987.1	0	0.03241385212381971	0	0	0	0	0.038961993284464466	0	0.1658735611711583	0.10063857838196444	0.5111753272149846	0.22114864295820827	0	0.0323576950648187	0.029776567031528475	0	0.034504272748629924	0	0	0	0.040523453960343646
ENSG00000215895.4	0.34979532033574146	0.24508841248724905	0.039009234657680886	0.07178588134581736	0	0	0	0.018019695193842906	0.10451726941141865	0.08455009816443952	0.1431522741747179	0.0696731056258641	0.06181124415710362	4.098118588987382	2.4015712838489907	0.05114546137359682	0.8261660816802054	0.8458000575538182	0.02069774290252622	0	0.07660173312401694
ENSG00000116954.8	3.412119023591382	3.708902442291404	3.4074368224832745	1.9984800222466015	2.189607851167012	1.858778631672542	2.3983787597947566	2.76142318842315	1.4548520613145348	3.498351207867193	3.2631779152180616	3.303207929936149	3.1416285732390796	4.3117450898335035	5.347908688672718	2.8803812218453317	5.605629166612101	5.654427984451855	1.9982465157184812	1.6289089962837644	1.8195157562999493
ENSG00000228436.3	0.157899315490109	0.7590728942968359	0.343374700280185	0.2574357288449471	0.6987296511084352	0.7001210964687881	0.33615412369680175	0.47584943595716894	0.13629663875341352	0.8889573694235233	1.59260476682901	0.7666127639971573	0.44333014771362417	1.0169907303680668	0.7890641677691216	0.4001800570548893	1.3183593634543882	0.9099525569291577	0.5060825360398128	0.6804707478215355	0.47449243871230723
ENSG00000214114.9	4.5454276084794225	4.05652404319862	1.8197744663965376	0.9640484029276012	0.9089280914094293	1.1103134542267965	0.7808556713970837	0.6495667982605613	0.44324669609746964	0.3137470285294204	0.2656034802123778	0.22160720938338307	0.8883462376996405	0.7926059997395636	0.7028579859533706	0.2711281219588436	0.3995428048894724	0.35869486753815005	2.8966390427740265	2.1719605441645906	3.7358883475268847
ENSG00000158315.11	0.037323688162559376	0.09915702463213781	0	0.03319186776074593	0	0	0	0	0	0	0.0496423314547854	0	0	0.014140747843259409	0.0780765611123942	0	0.015078831155186823	0.02933064601566673	0	0	0
ENSG00000174574.16	38.71012154773177	43.82870126432133	43.49123318137067	61.38191368132284	60.16717355091541	67.0000435258729	44.10822323078749	45.159984027986084	47.91100662394267	37.60717907939133	42.470371967069624	40.61724329532795	34.629320294266215	44.67450482967951	47.800806038719564	32.78104414913971	42.913983228503874	47.87360482013604	54.723969828325046	49.04047368600738	59.970113775944796
ENSG00000168653.11	317.1038935699446	318.4226223331144	300.67008275020527	194.61833612747063	164.3850758020144	193.1601739461929	136.71500378965385	114.14095833770024	220.9281463419907	91.55325319305979	187.64964348661834	183.65728930414818	114.3703526924432	107.41544300299316	126.15918491569856	171.8618165740304	93.85697381638953	123.57632738705111	236.22469945226985	307.32194755719536	322.9275593187268
ENSG00000127603.26	18.852424024034484	16.648593539835012	12.677642186130326	16.136842580783938	15.454502388913632	15.465379830963856	15.419654276637239	17.703082173892668	13.328733315862918	18.60205930081064	12.275608826358997	13.07300668656828	12.603997317368634	12.728434968554529	13.791062446746356	15.231527420138592	14.295609149330463	14.470221186421611	7.207543526641062	8.038209297324988	7.496097924385257
ENSG00000270040.1	0.3547424083432493	0	0.17143071732971868	0	0	0	0	0.15837938376651162	0	0.1857827269084097	0	0	0	0.17920068791502733	0.412265249819929	0	0.2866330281024078	0.1858484431396282	0	0	0
ENSG00000183682.8	0	0.06392476337052096	0	0.04992914387430873	0.11594250704694971	0.027660331939978144	0.4012684350952343	0.19426484740558814	0.16962111856217932	0.1690701927454282	0.18668722767639756	0.21806841434354907	0.05015674650079617	0.3757936356401185	0.09787276512758428	0.32015824649760394	0.44608833105552165	0.08824173772917762	0.007197937560140416	0.013441993717316823	0.00887978453531306
ENSG00000237624.1	0	0.026078897311346806	0.04980983708733194	0	0.09122177334340745	0.2792882636727826	0.06269454293982231	0	0	0	0	0	0	0	0	0	0.027760766673979132	0	0	0	0
ENSG00000243970.3	0.22396280310100022	0.1552166275537785	0.23999034320419624	0.3637009941154409	0.2757763113385138	0.16550745516596596	0.16880413080132178	0.18911364010672646	0.34041444468563975	0.22948420292046914	0.14894074316368822	0.5042809712950281	0.22368914059808548	0.2361108029840537	0.19011700294502487	0.3794358637354358	0.22817033391657696	0.22956537751183764	0.022470961644544714	0.09092208231908872	0.08316436314055016
ENSG00000090621.14	23.989660231178622	17.68404566341203	19.717666879374278	19.058788087023608	20.33692727084908	20.061363357810578	15.672780641292658	15.972007389066903	15.575980680612933	13.695819351443522	14.335068635066046	13.903595943959296	16.857159103960004	12.963116704675967	12.514675779317036	12.674753307373072	12.453335845755513	12.099605069871933	20.40342112052686	24.927216073778364	29.31061066442774
ENSG00000228060.3	0.037456229668818466	0.028431184213719707	0	0	0	0	0.03417475973459774	0.05016846957376718	0	0.029424394957795006	0	0	0	0.11352770853707697	0.05223588108513874	0	0.030264756281646283	0.058869606278603825	0	0	0
ENSG00000201457.1	6.250473644289944	2.9652672128086923	2.265425183083097	5.211123238437111	0	2.5982271802286134	1.7821504335671712	2.0929542269589385	1.5174359114546705	0.30688554148574343	2.078358943573682	0	1.1965435905967714	0.5920259763711273	1.3620022327384322	10.395788593270346	1.5782509942428875	1.534970474819892	0.9015016908655864	1.683535035351058	2.5950019221271914
ENSG00000163909.8	0	0.029456296815980387	0.11252111836505448	8.478140897854638	12.020823578304059	12.885983219088194	0.2950580188025118	0.12994335018370895	0.06699496297813115	0.020323545793757843	0.5935710559047355	0.1256064082291148	35.559532203993456	0.6175105382678977	0.28863623475251543	3.368550230080505	1.0765553139537578	0.1321497759778715	2.388083949312812	2.8523468866047175	2.1481803991119137
ENSG00000116981.3	0	0.10848538583446435	0	0.21183427798524845	0.04216363206327323	0	0.6085391724375707	0.5104766407216924	0.12336877328899762	1.3847274432893304	1.2672920387644404	0.6476388951130456	0.291839900145554	1.3356683613251044	0.8304891663039221	1.4941682211581944	1.2318056540432294	0.6364511724862968	0.1099392305933642	0.10265457532628403	0
ENSG00000116983.13	0.05542073494503615	0.13461490499509826	0.17676315662454808	4.120270202396052	0.46106170925179557	1.8020491161736916	19.022714180238744	18.416446616395863	21.67082181238858	37.502535449596074	27.42097156007522	31.42757866629456	7.222830517323985	25.784485698509215	23.54992889557757	25.80921663682345	29.814614147863274	51.173747702460155	0.6650422309664162	0.8996191314375925	0.5785110572207529
ENSG00000084072.16	6.11610898349397	5.76832832049348	5.664966392959312	6.264194976993787	7.06112585645237	6.755519437132629	4.2150253532850614	3.73709411513592	4.712493014572089	3.6958585841177385	5.118966404356999	3.916921688350833	3.277300427410467	4.094705744762391	3.963998568582056	4.44029547571296	3.442390100687869	3.8049999119962314	10.118018915507266	12.019514009976007	8.743094604614598
ENSG00000225333.6	0	0	0	0	0.32869817390171463	0	0.08471489737027046	0.12436127668990175	0	0.2917573809899674	0	0.18031595998242997	0	0.9146175955381414	0.3884583832810317	0.26473178950418075	0.9752924277803761	0.5107560206707036	0.07142178888899893	0	0
ENSG00000116985.12	0.05463983772658144	0.041474417087564594	0.06337181925325697	0.09718215736828431	0.09671599812275897	0.1938171953755286	1.9542354111971552	1.2660833498400854	1.131945561797931	1.227605755984724	0.9156880861528267	1.0257509645084217	0.1506216807475215	0.5216722885450101	0.11429981439267821	0.8516471769544636	1.2979855358785788	0.4036215359607218	0.17652695770161195	0.2590188072416412	0.14518245316501072
ENSG00000198754.5	0	0.06576852251848414	0	0	0.12780706652257248	0.04268719354154349	0.447977573388462	0.17407854502704753	0	0.1815095207035065	0.17286460271372014	0.07478602794452005	0.022115742706813272	0.17507887581621506	0	0.35684182798445974	0.14002007725484544	0	0.022216635317059905	0.020744544521028918	0
ENSG00000261798.1	0	0	0	0	0.07805207473920313	0	0.16092997226191846	0	0.2854708027402182	0.03464009038509646	0	0.6279900323133905	0.033765339617592836	0	0	0.08381697683298475	0.0356294120773896	0	0	0	0
ENSG00000284719.1	0	0	0	0	0	0	0	0.020251492305006936	0	0.07126642448493468	0.12066160724589181	0	0	0.022913849429501774	0	0.02873999549663124	0.07330179503077631	0.023763877763840074	0	0	0
ENSG00000043514.16	3.8829261642044957	3.6581311957189127	2.890731774449176	5.427289532270948	6.065696379801455	4.891809936753703	3.9552118684050845	4.595256726303731	6.271356131834702	4.667403551511322	4.713529113381841	5.72742149782857	2.8372808660389155	3.7374301745731238	3.2310287162069833	3.5292168968647553	3.4048476217448727	3.3431952986701736	8.941881152317466	8.981387543176602	8.595152984728209
ENSG00000116990.11	2.3332797131558354	3.771447406059959	3.6092209921082428	15.784670350517784	20.134012892710043	19.536738840865755	3.2313136441134964	3.3553718824703416	4.248400956916839	2.847616578905832	4.807462211717813	4.369465632692942	2.9113018677985343	6.061747306948299	4.706614865493109	1.1285741545838903	4.6206625494099	3.552594118889887	7.980506771596995	8.753517638873515	9.024772492643747
ENSG00000236546.1	0	0.7139305773513922	0.19479770682561662	0.11949072393868536	0	0.2978859187523251	0	0.08998370084059132	0	0	0	0	0.10288750619781155	0.2036267689429355	0	0	0.1628513764760177	0	0.10335688175529016	0.14476256673400817	0.25501383766127084
ENSG00000168389.17	20.676810937877978	20.350228529731133	14.978689404618867	15.169089456733333	8.81783915782154	13.830842464256634	2.4617426128760407	1.912686987732784	2.16424912252644	2.4607517963406385	6.170695422218157	3.99590127374091	3.285493100958567	4.348221733117613	3.6250945375980486	2.639345770609521	3.3817976133190504	2.62710943756297	1.9640902823200825	3.110149263585278	7.50634535818709
ENSG00000228477.1	0.21822774361529548	0.4969378846293188	0	0.9703470857779449	2.3176621586007795	0.9676156395334147	0.13273948056914103	0.5845837668402554	1.318599481677852	0.4000094299365897	1.0158875181088602	0.6121623211541438	0.44560933718776313	2.8111026533208356	1.4202395695865584	0.20740366405293056	1.0579723906235081	0.28582208841473855	0.22382110945628353	0.15674291708440885	0.7593256855879565
ENSG00000131236.17	189.06443413543548	134.6090592704942	110.85823088822012	44.14561925377637	43.61567945295515	43.19365347729293	45.2920402531898	43.12499533684944	44.95612763891466	40.441061242381245	39.73451475975203	43.010446654644916	53.09975907339926	44.34141070009865	40.823642171523886	46.99482078514488	43.05968588330529	43.85652925591854	62.361745833644996	55.50832184923542	61.76421441329362
ENSG00000131238.17	30.670762754474776	37.62357615119708	34.697671528338624	21.44057662606967	22.76880880554558	22.95662399512133	10.932484145538238	11.411906965685604	12.93757268846376	13.533000971532285	11.22892853468962	13.916271683046508	27.311142730830934	21.708782706674768	27.782918186213916	20.35243567883137	18.952970518717507	21.43075817998834	32.15586367270852	31.06747509958711	36.5905762941452
ENSG00000226745.2	0	0	0	0	0	0.05689548569843679	0	0	0	0	0	0	0	0.9917515443589322	0.9663256716947124	0	0.5598759001474768	0	0.05922273881598743	0	0
ENSG00000117000.9	4.417430978348768	4.824031071415425	2.9322024844422385	9.00072697986795	10.612752625715597	7.291879554268044	8.96422811954912	10.722528254369626	6.804355992554681	9.300375127199123	8.40227127872259	6.1848297116951665	6.590157745145368	9.785243211827337	11.760382244205356	5.284100892170097	10.68054515904999	11.065974565582176	13.110253248258681	7.293877720551759	8.383907273624756
ENSG00000259943.1	5.338861735429357	3.2731470012898027	3.274649315585723	13.939162874002449	9.419836960316367	13.935332670077543	13.957672668865797	11.68883018544151	13.825308369126269	14.033889752433707	20.14211021929475	18.698254096451887	4.952921757637349	19.267737040852023	16.13190444642561	10.473369105160424	18.057198753728976	16.19040239956037	11.451587020567072	10.44698492897112	7.0799023424680865
ENSG00000084073.9	13.403122006574776	18.298604475203856	12.961637760581212	9.219096767272864	8.509832281234445	9.247543089851186	8.730930649822536	12.570505832462018	6.27448056437494	7.8666748792310885	7.230667573573531	6.959004085905221	12.212468749621017	9.575017390451324	12.15821649980725	5.348931851592856	10.730638193482756	10.279704857684484	14.22637300473259	7.97463964113659	15.673173450242304
ENSG00000049089.15	5.255069033677933	6.96151879106724	5.496276222658012	25.31381928991693	13.188634060879188	17.20747609396957	22.923147783221296	28.09567602621882	75.26698125927118	25.673542025789526	28.598699822760103	65.70397012814583	9.782063215296915	31.580688159484033	4.414632147964997	54.272675680881136	35.76844708802991	2.084500829862174	2.5216381815670856	3.4329735774240437	2.612152417799613
ENSG00000227311.3	0.21974321405706834	0.08339814036024447	0	0	0	0	0	0.07358042204152519	0	0	0	0	0	0.16650730585437956	0.07661262559153681	0.10442198363776017	0.08877661842616243	0	0.08451578351864873	0	0
ENSG00000084070.12	9.08019723734845	9.07119789400182	10.59499912929692	24.758985694646082	17.00577189408082	21.15884811446934	37.5884775284255	36.740762361684425	45.320808741169074	42.26941397431655	47.47082064989056	49.31834289869899	19.176762558266084	38.65225968058677	28.553255360702504	42.48098560121443	44.80199198375353	36.65642487701656	15.231147701266949	18.387512618816192	14.815199215032496
ENSG00000284677.1	0	0	0	0	0	0	0.07149786286227879	0.05247935004447562	0	0	0	0	0	0.05937853403425125	0.05464199150659386	0	0.06331764761449919	0.06158128205072375	0	0.22513841483149363	0
ENSG00000187801.15	1.6853259753090823	1.2792481701399931	1.2514575982152338	3.271675579548787	2.073642259984784	2.308635218597521	6.788284621077761	7.033439562878137	7.158441819235694	7.9597689842492825	4.291778820054969	5.494834912512126	3.2262610940925223	6.7744983363979845	5.660854954074583	5.098201913538034	6.7423177704172	5.66910178872491	4.5373711369949525	3.985765915727856	4.563863195635118
ENSG00000260920.2	1.9596536525138313	1.3076719435824369	1.498566270557214	2.412990507304077	1.924944552918902	1.8778530457348495	5.285324050223914	5.5234890927374405	4.433341750289167	6.682185177512156	3.250883514996708	4.530601090616112	3.1660279571527474	5.825376057820841	5.630981056135822	4.113774185941651	6.577227295730057	5.229178714341511	3.1473415503882256	2.7067861174743943	2.6974820190343904
ENSG00000279667.1	0	0.19915973817371815	0	0.7000016290437912	0.5573151127646983	0.6204721624426541	1.2927240458412619	1.3002868611517289	1.0871182649227493	2.061171547292307	1.9891756306964536	0.6793994379437495	1.125108152352188	1.5507546097482514	1.7197819237264385	1.5959419588815884	1.7384316921660463	1.5670444847415022	1.0495094311569515	0.41460191169093225	0.6971646954968576
ENSG00000187815.10	2.0111386499266515	2.056435708095029	2.07229643677866	4.183022656255696	5.148534271325313	4.679756802712426	4.094508875103901	4.864238678673282	4.476268556954213	5.914776328257372	5.427199124439865	5.412017126885195	3.3599758563558884	5.59187472796807	3.5348529425152817	5.544600001036821	7.923585987484777	2.9780265499499707	4.615472728683092	3.5097964887637088	4.179739487825865
ENSG00000164002.11	0.4434662534657524	0.4790268346694508	0.29673259998339396	0.10617747866155822	0.18114543607002642	0.07562756992903467	0.031124231375364568	0.17133862829850627	0.06625286159326667	0.12059053457476658	0.02268583905097405	0.2208267901466585	0.20896944984549048	0.2584848215074456	2.509484708897428	0.04863119548459724	0.16537947028935818	2.3858564366055632	0.06560086689675192	0.036752462770438685	0.04855737287292148
ENSG00000117010.17	1.768716743909844	1.381273295357032	1.2081415338676786	1.4670463035006767	1.8814552037263572	1.7720898052833014	0.7292966463065916	1.2072789014746217	1.7395951838830555	0.8283237607983466	1.2893398960657438	1.0679015512406709	1.0027467449414251	0.8891844517731459	1.0554309465560956	0.5010638879490072	1.1268131896980822	1.136006849310433	3.9246284510433465	2.0888103993915497	2.146462408982988
ENSG00000117016.10	2.8043823323111736	2.9999893113193328	1.6009961687858227	25.22358811209896	8.635447575712961	14.888174619315219	107.836427584834	78.567956255785	74.74714958793865	77.10610205796573	44.252274610239574	59.63534093878203	13.184809264755373	33.77398500344241	42.14401536052865	61.743471730355246	54.65870852730117	52.33194145879275	16.290740363589105	17.41863876980868	15.084952035068383
ENSG00000287743.1	0	0	0	0.028050304513118424	0.02791575400361452	0	0.11511498015864503	0.042247132272646044	0	0.3468981300287411	0.524406506770423	0.20418553682220936	0.0241527190087566	0.26290627240165193	0.04398811038748525	0.359731235498504	0.3313194371885488	0.07436160793086799	0.07278871307826207	0.06796567875968686	0.05986419335050767
ENSG00000237899.1	1.455623838339816	0.3399669415959011	0	0.1991512065644756	1.1891755590839101	0	0.3064844694669658	0.14997283473431888	0	0.17592164798545804	0.8935619661861373	0	0.3429583539927052	0.4242224352977823	0	0	0.2714189607933628	0.1759838760940004	0.08613073479607514	0.2412709445566803	0.21251153138439238
ENSG00000272145.1	1.156680344295653	0.7593333941513664	0.49854125620604606	3.363908243425023	2.6007487997866545	3.488431869127332	1.7969400637212556	2.0098315635290342	1.6190780323760565	2.946974375855983	2.3076621791235645	5.180672418321512	2.010789021542292	4.405978739383226	2.2016479482381177	2.079773947971987	3.359513527164321	2.407547051792196	2.332575507189262	1.886118089397451	1.809623238946348
ENSG00000066136.20	9.447123953919238	7.8458297255100105	8.730774683050633	10.554481991438903	10.877879200147694	11.919746729997044	6.7879402574015035	8.531889471312477	10.932378423844124	7.953919919142182	14.345100596556666	14.305668215233764	8.231730498999115	9.993774056889238	7.661774162663474	9.78184698811686	8.96362250820418	7.513923916973102	8.113515217790278	10.054835707793673	10.95340842326928
ENSG00000117013.17	0.5024980938510092	0.3995845563539844	0.659121551112539	0.20215564287040516	0.20118595126742875	0.3625022041380665	0.26198581691277834	0.3605574219820653	0.15491065339260476	0.8928781918227449	0.6603905388708912	0.8674364874653859	0.4489074326110278	1.0153621554822418	1.276413616933408	1.1939355660941726	1.0440517012731987	1.3538941030171825	0.7822695026227015	1.1772905504695181	1.5894975475824449
ENSG00000179862.6	3.286129523285034	1.3384260823771756	1.045779482312296	1.2117049475393282	2.589122546098156	3.524191122118598	1.681938327120385	1.2077029757575561	2.905728341083412	3.148141952931258	3.0914799635603973	7.056254952747087	3.1607026267568594	4.676375398463425	2.8782129249586474	7.960192552082144	3.9180440715740987	5.070301408846558	1.602974131174371	4.605414990322044	6.198764361312294
ENSG00000171793.16	12.570477089341287	7.088991336103332	8.163566384399228	7.826487221325246	6.304739534809886	6.992452134536787	7.1677119865280865	7.421841781845279	6.972811022718077	7.25499521109144	6.763765437392608	10.46457094691297	4.456492520334446	5.107974033411673	5.2572017389076064	8.027510143073387	4.813213149497277	4.892821508145887	10.654257711645062	13.812934467983567	17.841717417706658
ENSG00000281207.1	0	0.09173795439626893	0	0.1856462653693221	0.27227165404858694	0.2273448782700037	0.25061490472038345	0.15451888628720292	0.0711298083494377	0.15536080537715763	0.07306730661001228	0.11379940585557802	0.1850903366704381	0.10822974880534672	0.03830631279576841	0.21928616563929637	0.10653194211139491	0.12951313381292842	0.6254167980380007	0.749699195429768	0.6255808205128052
ENSG00000171790.15	0	0.01857591989462522	0.14191758687527525	0.2502790047230817	0.22741947901970141	0.28031917373696186	0.2902713699220776	0.5326471386764701	0.8713814108701416	0.6632572665753365	0.862567183368312	0.7128965100001408	0.2529815190095842	0.37087474157820044	0.2900969952793227	0.6047268472386297	0.504234714401962	0.20193231072456588	0.08471187582379641	0.12304258379015855	0
ENSG00000010803.16	10.815694781383208	8.443710077759494	6.8256950015369116	13.836955970196854	12.154219231774755	13.540345154440773	16.06820814793698	17.297934881738723	24.430138088733337	16.638896538706454	16.215125600919478	17.426893498459325	8.536169420211957	11.906751351853542	11.941026096246008	15.756988509170808	11.652155755111869	13.97006072124702	14.65066948478883	17.66632840671399	18.77164485928237
ENSG00000215893.3	0	0.08022266006596662	0	0	0	0	0	0	0	0	0	0	0	1.7618408314852185	1.5476057434122064	0	0.6831707710550375	0.1661090293392268	0	0	0
ENSG00000286640.1	0	0	0	0	0	0	0	0	0.10131248666982222	0	0	0	0	0.3557426119144014	0.10912184060515628	0	0.18967111355144492	0.03074495758170407	0.060189282031085145	0	0
ENSG00000204060.7	0	0	0	0	0	0	0.1605273117808628	0.23565372864008066	0.3986591427091086	0.3282574703548507	0.10237954554196882	0.19931505612736766	0.05052128379813307	0.31662773757129725	0.33737669985263913	0.33442903850625444	0.37317277470213395	0.39750486441332483	0.08458627207871432	0.12637043634828626	0.041740171510445706
ENSG00000127129.10	6.108568182156467	2.306219042102576	2.0864854437886313	0	0.08491535602312336	0	0.05836029315501955	0.021418194408691384	0	0	0	0	0	0.14540359031552855	0.022300824914455834	0.030395725983095746	0.12920793464086708	0	0.07380395892471447	0.04594243577367957	0
ENSG00000127124.16	2.4485028487343494	1.2454122293796508	2.012743143431521	0.3687871830278571	0.2968060228749431	0.17321514534857424	1.6220310715359054	1.8305299661940873	1.2326248634585633	2.4871892808413794	2.211054168432617	1.764766170806502	1.339208403321771	2.3007040250976423	1.6017146257003962	2.618367852283037	3.091429485953914	2.337878107802605	0.11372790561688938	0.2693656056561693	0.198474872285772
ENSG00000287587.1	0	0	0	0.0789564127035926	0	0	0.040503418944708436	0.08918839035336387	0.17243589902893985	0.0348733569870163	0	0	0	0.06727567913308265	0.06190919239720147	0	0.10760802233474233	0.10465707782862903	0	0	0.08425330915997375
ENSG00000198815.9	6.316980097835445	7.047239610023443	6.596950327405371	9.181430879786964	10.003749702116627	8.194814554810375	9.426841845305933	11.21631955482182	9.426762535776987	13.932007257139542	10.604083592705956	10.703348990418778	9.955291257321601	15.310172925775086	13.688951964743039	9.93583654056739	16.15899237942562	14.874478245336325	8.324118353518884	6.278467556792465	7.090399787018685
ENSG00000177181.15	0.16855655449385953	0.10536482482061345	0.32342681865082284	2.257271656581896	1.2329116878197233	1.3335514574213414	8.006107277700236	9.491998944916888	8.19055931901929	8.252417035638203	7.5103135683071836	6.370327710753592	2.573783484849654	6.205754523890243	4.490459137886353	4.6456887023951055	6.449198225205707	6.5918021405971015	0.7893859983467698	0.8332216545519195	0.7574244188949925
ENSG00000066185.13	0.07254246406285612	0.4588618451732846	0.24539509376587879	0.9676776302462311	1.369651079513426	0.446737823285525	0.2647486201172689	0.43723166880246056	0.9392656948481455	0.3419219925769631	1.6402454523733152	0.8296242792772537	0.1481278172678259	0.751229660525949	0.5564163179137749	0.4366476344687633	0.6447600347869843	0.7981001918595864	0.5952143213417902	0.43419920100182036	0.16062597867362258
ENSG00000127125.9	7.558342204495177	7.191989689214049	5.288426607050665	6.391720619243643	8.05734404126366	7.436016534270929	7.03719601156228	6.7283387095415765	7.805099720407231	6.301856818346605	9.004496214354619	7.864566207721365	6.012526336688642	6.113726634653186	7.619947426947225	6.184523579577543	6.544283430993075	7.372986844027905	9.797093404834685	9.592005007979065	7.069869999699228
ENSG00000186409.17	0.1757527253586645	0.5129749933131914	0.5368992972880524	0.4502827268632877	0.49441651056532604	0.519521740393248	0.7483250094769079	0.8533297219383735	0.8641907684254463	0.7330627014542812	0.68458204907643	0.8275581644579645	0.4229629212178542	0.6722123083290352	0.8476445697440207	0.751659315688138	0.6356583390285565	0.8911671002346387	0.30901271955402154	0.19836939835724202	0.2561292576248571
ENSG00000236876.3	1.1719638083043644	0.5930534425617384	1.1327125915415486	0.6948164317916148	0	1.1547676356571617	0.35643008671343424	0.5232385567397346	0	0.30688554148574343	0.5195897358934205	0.25288756856795114	0.29913589764919285	0.29601298818556365	0.2724004465476864	0.3712781640453695	0.631300397697155	0.6139881899279569	0.3005005636218621	1.1223566902340387	0.37071456030388444
ENSG00000171960.11	15.865277695406595	16.942626357002364	15.492547219372737	11.806113228990302	14.493179925052226	13.961428209112261	6.422396894411155	7.327510908699604	9.350175636971727	6.2172973290628315	10.72058075406653	12.725701194223351	8.880984845145123	8.318456275878548	8.163536204110645	13.241227468754985	6.247516383849439	7.079334783246101	27.97086677779014	38.27247956402328	47.10459179628922
ENSG00000285728.2	0.3022712084766913	0.12075748830442638	0.23064283538176328	0.3254004556128151	0.14079982109817035	0.2821604177623834	0.20321353360132452	0.36224207774289324	0.12359206518635327	0.4749088470050872	0.8569704015074742	0.710602624799537	0.20709408298790274	1.0367151712924265	0.43263600334044316	0.6047970093046744	0.9126718419196427	0.8001294058789664	0.12237579514012487	0.1942540425405067	0.21135762261669433
ENSG00000234917.2	1.5795186101939023	0.33303749894274	0.8905269542485551	0.7803678726444926	0.3106498548688418	0.7781712020651422	0.48037998375687485	0.9990286919448345	1.1361832947663926	1.5854901935328345	0.11671316862830577	1.4769307249143238	0.4031615259498273	1.7287946564581174	0.5506930824549734	2.168363320797416	0.7090312286948081	0.8275048816000751	0.33750063301956235	0.8193577335111223	0.24981596825802532
ENSG00000065978.19	165.0501313241603	148.94637653451898	142.6692380119471	166.7544086894166	150.37781705786378	160.39365314648387	177.8454899236593	156.47337302054746	172.25020664400617	161.1908397232695	131.44625521849252	156.80183818904518	140.21763911663402	131.50300708136402	142.68768663337582	167.8773315032654	120.04376958508169	124.75986828329928	327.08579095224343	312.4866654018363	310.27334574735835
ENSG00000164007.10	0	0	0.12735941131991313	0	0.10366494324051855	0.11901929059903422	0	0	0	0.034505453720634675	0.1655272687222932	0	0.01121136762427569	0.044377294175514816	0.12251213864721044	0	0.03549093018702773	0.12656475042240645	0.135150170201948	0.05258125804469574	0.05557630831873893
ENSG00000117385.15	12.105038537296855	16.110657016916043	20.205007784976278	12.484052109344834	16.666736612002516	16.266760767733384	6.9268389154521834	6.712935695801459	11.091456251993902	4.4393175248177865	7.568071012754448	6.231551857743372	35.214564362634064	6.195666467912888	4.7829105896933415	9.400756528736695	4.326777666599368	4.165246514586642	12.213442579543894	15.61985099677249	10.843647447493613
ENSG00000164008.16	1.4366866208498452	1.1813947692347913	0.9546414293071508	4.063611424297725	2.7549458752443368	3.6569826373251773	4.596977139933482	5.45881541956196	4.275862259008195	4.608508188259235	3.251121928618026	3.8299118996797827	2.0168754052624354	3.2129673093353603	3.38104299999881	3.603210332108864	4.07102767811233	3.7084956363838146	1.7497932932805367	1.5908546162653303	1.6473864966966039
ENSG00000283580.3	0	0	0	0.11858434676595196	0	0	0	0.022325286080867316	0	0.05237616700452005	0	0	0	0	0.023245297271768436	0	0	0	0	0.07183224708356284	0
ENSG00000274386.5	0	0.009154152154794728	0	0.24667333875062472	0.501653696002754	0.5347368996583014	0.5391687682619181	0.4199788095487008	0.5152966678504884	0.29369220011841674	0.3047673616662757	0.3513130526069753	0.1662246126886665	0.5117443838744251	0.3363737505962741	0.26362192987900124	0.41901427036725186	0.23693232803645714	0.3896268455833429	0.3204991806379501	0.10299981494836946
ENSG00000177868.12	20.26899712810209	17.071654807223435	15.144693851431347	42.01251462296527	35.22196500267434	36.32333120031355	54.37732176567149	48.762120930756204	81.25516022534435	35.02986180861657	64.31219075811634	63.40973545788638	11.431501543201417	21.6201060550609	19.67806330049584	33.41503476408325	26.64479616444644	21.93203933423367	34.03118910640047	39.58733713946335	32.14366492390999
ENSG00000164010.15	1.7978990241032866	3.135303514522198	3.3818005737851045	1.3200904847019888	1.4116782063058604	1.689756138190637	0.8075758608052637	0.8397429984039798	1.3251035625377763	1.0574674864832174	0.49052177864064184	1.104172556815486	1.32022477904788	0.7265773346372927	0.9129224755802707	1.366978694894315	0.5065854589912485	0.8622133104189361	1.2482331104292737	1.3840600531011102	1.1899159662900909
ENSG00000228192.8	0.5726359179876993	0.8587181401499749	1.1744093739102655	0.8570200029315271	1.1866561193400884	1.7752717492028134	0.038229392245482226	0.03741377391941959	0	0	0.43654619627168345	0	0.3529264894139709	0.23282801242349685	0.18503896858972874	0.026547961941803436	0.11285163359257937	0.09878120375562337	0.44048480393194045	0.942975794429949	1.13982946110384
ENSG00000164011.18	6.7088596197383925	6.665297347455295	5.670517234423985	9.74398141882617	7.037950978915199	11.810703611500895	5.293932132718198	5.585751488574721	6.875415659709891	5.168519262056062	8.113485598424152	7.813927769454718	4.601638661283261	6.320080843038532	5.183769794445045	5.612938059585694	6.195177773079154	5.04821331011493	7.611401800579288	10.493153044501437	8.431207129111677
ENSG00000233708.1	0	0	0	0	0	0.09932061086500817	0	0	0	0	0	0	0	0.020367866159557133	0.03748629998362658	0	0.021719050379489277	0	0	0.01930659444209929	0
ENSG00000237090.1	0	0.030189372076106596	0	0	0	0	0.07257626200047303	0	0	0.03124400309243994	0	0.0257464719130267	0	0.12054827573167749	0.11093230854883157	0	0.032136332461959245	0.031255054917147126	0	0	0
ENSG00000225099.1	0.07744254239896681	0.17634849062959182	0	0	0.06853911996188468	0	0.07065794670530634	0.05186285254028207	0	0	0.20600474110311826	0.050131896852677535	0.05930006781591928	1.3496627434892439	0.8640014163627058	0	0.6257382796557703	0.4260050216460493	0	0.11124680850337387	0
ENSG00000117394.22	35.46778278032038	35.116195798765766	30.80011942527323	44.76557835288239	67.75009308616767	66.14919199112941	11.418363076371204	8.044626667232627	7.357508372537941	3.9377364727261517	26.148320462028437	5.745376438728907	6.4028633130394015	10.582589650660228	16.736712449294238	3.777228739208395	6.42258617978943	12.47537180572289	72.71935527545308	98.67603688890298	127.90240890857062
ENSG00000284138.1	0	0	0	0	1.5911979782060275	0	0	0	0	0.094158063864944	0.23912936708731286	0	0.09178033223327507	0	0	0	0	0	0.18439807313159723	0.34435943904908006	0.6824518041957873
ENSG00000227533.6	0.1727104559606432	0.34646806381238404	0.48289326270981797	0.8118381466196762	2.0853688590789012	1.2763221236210731	0.3939490432095852	0.2974198111994281	0.12778407675407752	0.12598459071519993	0.8614250884548814	0.37533839124295904	0.11335676121443096	0.49543226443689065	0.395697490774534	0.02344914720286544	0.3987160406508347	0.4071711154259082	2.192072532525794	2.144291992394505	0.7492336376667981
ENSG00000283973.2	0	0	0	0	0.3403838883795331	0	0.043863319695819164	0	0	0	0	0	0	0.07285643282598193	0	0	0	0	0.7396094090966525	0.6906023390227677	0.09124241684781113
ENSG00000186973.11	1.4388879496975295	5.413459360038645	13.69534174292673	4.840224787302797	8.526656781592758	6.564915651111443	2.454420703880766	2.3042979144676927	3.6450862641704727	1.0320527996584612	0.8736873672940969	0.9314542116292863	0.7185648786946803	0.9006800886073201	1.2214397247333983	0.7729456440090433	1.2637241057104973	0.63911582047661	6.592832650280356	7.593881342731196	3.1464563214404433
ENSG00000117395.12	23.31092292676162	21.673680150234386	20.912718149648722	14.527048690807415	12.386410546439507	13.987086505190263	7.837258014507696	8.92635280031982	9.49196431554417	9.225956653680502	14.586376557968414	15.770852791274292	10.898173457320425	10.279406379956978	11.008466234955787	15.820766248875138	10.207441350297092	10.253395867604823	14.832626809271192	21.48741009736186	28.361069268067187
ENSG00000243710.7	0.25618917391802554	0.8403476738589519	1.5785069208115003	0.6753485529341641	0.5101550769820851	0.5679677736100022	0.14191655950855858	0.349264459933402	0.2724750465571798	0.35219428468566844	0.41376073694496884	0.20137993402617899	0.25922689256726544	0.3882474307222174	0.38279729650178	0.2000032441639265	0.47314672415886705	0.37388940781525476	0.2955999645621024	0.354874231081113	0.25179519493228797
ENSG00000253313.5	0	0	0	0.061873494915480214	0	0.07712415772446413	0	0	0	0	0	0.3828344128386859	0	0	0	0	0.02810869184997227	0	0.026759614834400654	0.12493251416688261	0
ENSG00000066056.14	0.22810033852903738	0.16716942676236923	0.05701573447356788	0.8113963700116844	0.8005430544093959	0.2848168497342328	0.22246978566677442	0.21070008996230927	0.21386680631240326	0.006178903519847183	0.659076913314473	0.07637544017152886	0.07829731549207061	0.005959993050716046	0.021938290997129108	0.07475399276081265	0.019066119393538236	0.037086534962091355	0.13310763220834163	0.07344280355558307	0.08210456704716905
ENSG00000234694.1	0	0.060561433241932444	0	0.4257195989040908	0.353064604342235	1.1792256491203994	0.07279585734691925	0	0	0	0	0.9296774457187916	0.1221886420049653	0.060456510446370786	0	0.15165673871747318	0.32233567961087717	0	1.1047146287460288	1.2034346508371783	0.9842723953605405
ENSG00000117399.14	33.027011894064344	18.702406029096576	14.440396606879085	9.697040459596693	1.9718623056628706	10.285725392903036	0.35873306441088687	0.22820170653037633	0	0.30886840035220203	0.8367150816573969	0.797500806443166	10.497261458012556	2.2245111239392257	4.185516801700659	7.423717962000604	0.9954276897088591	0.9887284967030717	103.31424447305514	141.53994478370188	120.06674435846165
ENSG00000066322.15	46.193425844079655	33.08237165575093	29.655735487247007	6.3631432999271995	7.636395724085325	5.9875347030408	3.379400981768236	3.016033899483427	4.795727222155225	3.041914146251344	4.3945348971512574	6.947848801238403	10.442301806205663	6.617768421028015	5.209413966798833	8.580436899715712	4.8972385200449695	4.184111457898916	12.804849435898065	16.566629677476893	12.40177779851403
ENSG00000159479.17	18.957728171313942	16.062777921455368	13.487616000798448	12.731020751891847	15.224657578456487	11.905338299938062	12.616755084976464	12.695888205508133	13.762986585956286	10.90896384896807	17.886357837018977	19.115270022042726	11.544499481945827	12.222030349843658	8.744719216927484	13.049658546920087	11.582984830159061	9.61002779890013	11.102073337952673	14.19081815578365	15.158304497041044
ENSG00000229431.1	0	0.054762116789216615	0	0	0.19155324498239457	0	0	0.04831546180565266	0	0	0.33584972668897567	0.1868116101596356	0	0	0.0503065120163306	0	0.11658762474571263	0.05669521589622037	0	0	0
ENSG00000198198.16	2.1272250425073715	2.538209775371666	3.394398456287235	4.4294745262286455	4.565853863141993	4.298994315620729	3.067403189899328	3.949454420697423	4.026496671777534	3.669141886117588	4.032370445989294	3.5235757447883307	2.9804055674750254	2.934127374925016	3.281953016157752	3.870357198807169	2.9686976658802617	3.2804358762543058	1.3977141644064606	2.224995267560042	1.786966842536388
ENSG00000229372.1	0	0.05726910926025372	0.21876423441789566	0.2683840294474049	0.2670966563321515	0	0.06883842876439718	0	0	0.2370789590876988	0.20069989798458304	0.0976818934382644	0.34663816465786296	0.800378465909464	0.5260952830320125	0.2868243327389121	0.24384993902465216	0.9486512805753841	0.05803658954070299	0.5419104191044178	0.14319446535343178
ENSG00000178922.16	10.50917911315264	5.4202703778658154	8.650368970075512	6.7953807777137945	5.348902984645858	5.2343846842561845	3.5298286142222763	3.9314502871822214	5.981134249529358	4.445360270645677	5.516848318058152	9.569117923038384	3.964642380704539	4.87125023258652	5.744269270629679	9.914753015766308	3.4525680509094405	6.534268473831833	4.264037194751094	7.852400639338145	5.406479499906286
ENSG00000229348.1	0	0.07345157316131623	0	0.8605524613932845	1.198994439846988	0.21453251946841762	0.08829002147947453	0.6480477537602218	0.6264643671143136	1.5203503890119399	1.0939985723627523	1.1275537460919656	0.5186851803274994	0.8065674999184623	0.8097040796463338	0.36787194235687987	0.6255086509292912	1.3687993591971883	0.1488718388585372	0.13900747998311488	0.642798641260864
ENSG00000142949.17	29.254238489778196	20.299568264533892	23.068762039834226	50.205708698322	57.86462550568497	52.80984062875979	33.465231489174435	30.966422276953153	35.10487120959104	31.930764480801926	43.581728974721734	29.537702393656563	21.288718810061045	34.05254715098081	37.91380897832409	31.055207112941645	29.604582270089654	35.3583429399956	33.75455616885957	41.35560122896649	29.461632966047414
ENSG00000066135.13	11.048200484535936	10.926700797198697	10.737171440654262	15.959064917713652	11.25461532938934	14.329343187256185	10.971363606647898	11.875062557257259	11.275391842059012	12.043659141120193	12.793544148104925	12.55217983569049	8.498887092064308	11.000274326583316	10.009297658301707	10.828946451323278	10.834035470896488	9.177844297360606	8.075952647337546	10.24442760226642	8.0514568565999909
ENSG00000236200.6	0.06253067509330852	0.2183342351380363	0.16317830195909197	0.10009508710301306	0.044273313439927416	0.21256542024635328	0.09128396814097914	0.06700232882130822	0	0.08841971375508141	0.29109100095997303	0.194298250452967	0.095763211246481	0.2179559706701862	0.10464517984521035	0.1664016433592005	0.20209996132111913	0.186729868053736	0.41366036799262745	0.8263973258659452	0.4984471323033022
ENSG00000126091.20	0.1787282418826168	0.1521079304542174	0.12955672901970727	0.20469880756890318	0.158180194393164	0.23814303038295637	0.15565791463403122	0.1632181890728569	0.10518811196219796	0.19145875887300554	0.2143057537131656	0.24366804745456241	0.2239487233748514	0.1826236740975377	0.16050295887726324	0.3114161134624447	0.1597295357973161	0.1830141947384744	0.21872120612785084	0.3364908921747878	0.1798846005068913
ENSG00000233674.2	0	0	0	0	0.34446598298187064	0	0	0.1303269467894173	0	0	0	0	0	0	0	1.2946784687190929	0	0	0	0	0.5540199148452886
ENSG00000117407.17	0.5160698741874695	0.421855854889607	0.5179698151008587	0.3706820820717403	0.38647086762098476	0.2933640022839985	0.5251877265649587	1.0501202874725764	1.207894976562525	0.9979266384782925	2.0591945498523594	2.8524804027028585	0.5471586234757536	0.6918481959474408	0.7612244319219315	3.282395210171521	0.7056688675801845	0.5927285311122353	0.16795007037202306	0.3849256808339359	0.45205689702092045
ENSG00000237950.2	0.3792763133671082	0.3886515278924014	0.24743721659888196	0.7757659189906378	0.25175372542634017	0.4904959617475807	1.2284726289637782	1.1048969523387602	0.8348352910915664	3.7392364520835732	3.859088815130745	4.149320299804247	1.1907351265647481	5.7765641383784745	2.684334497533026	4.379640478787611	4.918626884970553	4.247248401200673	0.43762218003183806	0.7219041818252918	0.28793363907097824
ENSG00000117408.11	10.377147995060925	15.2879051619363	15.391111992816379	17.106703848576085	12.653453953925428	13.623787826928227	17.769150152982142	18.780416237791176	21.621666664201314	15.699446263664402	20.56487411907033	20.69794004372451	11.7758219645359	15.174750997265063	13.543758795424992	20.970042518548304	17.004783188758935	14.332242063588417	6.5266447335536935	10.537860515537798	10.291495201811603
ENSG00000285649.1	0.15480930931613426	0.07833876198222572	0	0.36712414204253624	0.6622206849937674	0.34321004826894597	0.0706233782382294	0.03455831954983571	0	0.08107543659603789	0	0.13361965462494482	0.019757018680352758	0.13685531988031197	0.03598244646177854	0.31878335513680206	0.1667819054581525	0.14193220143882565	0.099235753642249	0.16678857370772468	0.12242286115710471
ENSG00000132768.14	15.083534201760267	12.364557055457405	13.62154544811142	10.708591473935101	8.841195592216426	10.707710990191298	3.498002438035768	4.604677879021863	7.527621492489296	3.7611808173218586	7.900246666911906	6.047292659287883	7.663187876296387	5.755583596222375	5.4847318580480415	7.3900827737631225	4.450344612435064	4.908238354466747	4.153676732657139	7.097565366612268	14.381953607420664
ENSG00000117410.14	34.74642930270704	35.90316978027938	33.661392559071246	33.361485480775535	24.756990340341677	26.36330233967687	29.162011463258306	29.98646406138106	46.21175619200023	31.746878167838243	60.43178336876495	55.0938092998246	22.691475780304625	45.45202208836315	34.4465881140682	56.04936210968334	45.54659877612216	44.1952073296553	19.28807260789909	26.441999409044982	31.860392760664503
ENSG00000117411.16	22.37046505777154	24.60024042694126	25.925214689623736	24.842634696070025	15.591377856440822	20.054979944951242	23.30638884873674	23.23986521829042	31.933738772871628	27.667293654652532	27.271229304835543	35.82328062378402	25.394829571904705	28.286819085759923	33.703055779844256	40.72789563305217	26.43528574132175	36.346082430809524	21.39154529186753	31.090946596647587	32.02867657938307
ENSG00000159214.13	2.9751368639104623	3.932328818557696	7.939797073744085	2.066605988187381	0.6549977644406887	0.8422543904473895	2.6739759241790897	2.1411221322664415	4.791230424884941	4.33713764847449	6.5852858542259725	9.236819582776638	1.8021195742464002	4.6321089408605385	3.106649493535009	7.047824480833166	4.018493690645938	5.0249496543079495	0.8767059665588708	1.201343762946973	0.7444464437199814
ENSG00000196517.11	10.099924581742982	11.631446007366371	8.684715363137421	36.809176571406624	32.26275474219016	33.957252883681775	2.5649286623834557	1.834732601554914	2.183942942925166	4.135727325411187	5.493007209852134	4.499918355211847	12.665294460847683	19.953765607949528	15.389648411130342	5.887626788244172	8.821563417326596	8.443081442908332	7.305151809776283	8.436439135765308	10.651486581477961
ENSG00000230615.7	0.24469086235310328	0.18573281519486318	0.12307430156177701	0.2930979266766068	0.7822649278331307	0.413315184431784	0.06378684441704296	0.0300982315329409	0.0323286696408769	0.09414914822590746	0.19261375021520136	0.13577052492948424	0.042062002462745135	0.21568222176762733	0.14624661792684235	0.0711900655422662	0.13315231851817183	0.13342513927513125	0.31114228417811407	0.451928967448182	0.2085071951713923
ENSG00000233514.1	0.43948642811413674	0.5559876024016298	0	0.5211123238437112	0.648265842972826	0.4330378633714356	0.5346451300701514	0.1962144587774005	0	0.3452462341714614	0.09742307548001634	0.18966567642596338	0.11217596161844733	1.3320584468350365	0.6129010047322945	0	0.4734752982728663	0.23024557122298384	1.5776279590147761	0.9469884573849702	1.5291975612535238
ENSG00000271329.1	0	0	0	0.17675920532387185	0.05863711142467773	0	0	0.13311031123089984	0	0.052047170980622316	0	0	0	0	0.09239713639180318	0	0.05353363925195724	0	0	0	0
ENSG00000178028.14	7.69552588181996	8.014801101096687	7.688142571898141	13.65371993353678	11.562496899917539	12.069992669717134	11.155071279656203	11.209351095649103	14.013042293581666	12.460682086331294	19.499927170734903	19.194884602609015	7.558804572139276	15.131080053350296	13.47747306709057	16.785101852828035	11.804325216272442	13.449565373136112	6.093468742776945	8.747676909439303	9.072541994220355
ENSG00000117419.15	31.358974145364893	30.28565286705093	33.1913259656111	21.45448439925311	19.440992174179687	18.877963013258885	16.776530670316166	15.344886578713764	22.630772201892192	17.940407543732096	28.624543699744265	26.45376493748697	17.356863691425968	24.4362176117781	24.744915250304917	28.327790692280274	21.329339648586643	23.542092948458482	11.463799778098652	20.9595578144379	22.96566717746111
ENSG00000233602.1	0	0.3880236578958063	0	0.22730262914022942	0.1508082090276041	0.12592377287053055	0.38867578114954465	0.5705751628421986	0	0.5354384245631711	0.1699788715967975	0	0.19571896372847028	0	0.8317234959210459	0	0.34420659809820653	0.40172086740035956	0.13107455925347783	0.3059736534361778	0.323402039683518
ENSG00000187147.18	6.837967837861328	6.967321877850589	7.214070747925657	10.753085827719564	9.019909505445378	10.17887080516939	11.380043291954633	10.945230199747717	10.735776834060687	9.07968727340988	13.077441262328366	12.740317502877502	5.619567529080222	8.221717202050876	21.418318170948318	10.850314013670268	8.687956464127385	20.9124871874502	6.419953973816712	9.4043862496577	8.452154205503865
ENSG00000126106.14	1.9993485356498215	2.990248402470097	2.5335736567336236	2.1072781419122273	1.3238385875030583	1.3461749922835697	2.2971273490798416	1.9737157858484937	3.528326129414399	2.396654565773245	3.486547806563686	3.288390582010384	2.256749758591847	2.7045163073904277	2.561069067794592	4.321152347335114	2.3693709113233576	3.0608888912373082	1.0708655300088263	1.8508957212579027	1.2789183862210676
ENSG00000198520.12	0.6572259046570068	1.3019235528577981	1.2316958347233709	4.205328935577669	4.738448933681009	4.252721387699418	1.5210572697436526	1.6424760470302766	3.6944260336631958	2.0777736889346308	3.976282849682856	3.0300388914737493	0.6996506785442367	2.11347875151334	1.9001794067688156	2.1481093776910667	1.8521662883804828	1.9903294971372827	0.28360311551546563	0.3569196617499583	0.12169353347361557
ENSG00000200169.1	0	0	0	0	0	0	0	0	0	0	0	0	0.34813229467793994	0	0.31701776106842816	0	0	0	0	0.6530954878517036	4.745785534924728
ENSG00000142945.13	9.329744798692865	7.1915456196546526	4.949015793542751	3.125816380269326	0.6272852150324	3.8374803525866934	0.06598746805583328	0.096869453044246	0.24347230065852507	0.1931712336011468	0.45211147480029534	0.48690914189440954	4.696253094196324	2.1263247834832453	2.723257344120453	3.629279694617929	0.9233157901042455	0.727490120814255	58.53703176192356	62.55422382791997	45.640290251345625
ENSG00000225721.5	1.103024760757049	1.8314885726171335	1.599123658646892	0	0	0.2037825239394991	0.4402959894695364	0.0923362158952473	0.8926093596792181	0.1083125440537918	0.3667692253365321	0.3123905258780573	0.052788687820445795	2.0372658598653497	1.0094840077943674	0.13103935201601277	0.5570297626739603	0.43340342818444016	0.4242360898190995	0.6932203086739651	0.19626064957264472
ENSG00000142937.12	362.8346851826441	374.6456783872419	385.3147322925923	321.6898892336178	454.38190723115383	368.09619803605585	188.94255082090785	163.39774929644238	242.93706970764583	94.38965004144032	179.00623085609737	143.15155034324653	155.5071032973401	126.68206329339462	121.29753864960813	121.87295850848488	75.4955596954826	79.22235965186938	602.6203293098421	709.9995732419842	559.4010731575848
ENSG00000200913.1	0	3.4642304457332322	4.411044226676222	2.705775527650039	2.24399714875209	5.621164572609981	0.46267367025301565	1.0188058436518874	5.909245616722516	4.381971433714702	1.348934891261765	0.32826751689109046	4.659616867227812	6.147962062315553	3.535967334994007	5.783371401475948	3.687644150009824	5.977529252904389	1.170218541027444	3.642263297634501	6.7370242209071325
ENSG00000202031.1	12.807890190754838	1.7156188874107432	5.461292852075323	0	0.6667877242006209	15.032600114179834	2.062202644556298	0.5045514654276013	0	1.1837013743021532	0	5.3648291331915345	1.153809890932601	1.7126465745021895	0	7.160364592303555	1.2175079098445132	0.5920600402876727	2.318147205082936	2.7056813068142	8.579394109889897
ENSG00000234093.3	0.4109483483664655	0	0	0.12181846531411429	0.12123413167284018	0	0	0	0.17736263900119528	0	0	0.0886748617056452	0.10489180826660009	1.8683417176387522	0.5731022381912364	0	0.6640952235515526	0	0.4214813100150794	0	0.12999081984681662
ENSG00000142959.5	0.10497287295719825	0.3665268589080808	0.8522399673620726	0.541442342847168	0.40877909843509413	0.23272337402525398	0.36395030749202184	0.49209836397198375	0.6795841562048187	0.7256767979400144	0.5026286059797022	1.168799630204583	0.09645703706044832	0.7954170661833418	0.5416561427172347	1.9753712828289665	0.5089105514875553	0.7754289540391892	0.08074756387132044	0.0753971701739626	0.07969182426914714
ENSG00000173846.13	16.85028216718944	13.88515115970743	21.119625438774	14.223688045761168	8.782277750066491	15.31056323065283	9.444272405837932	7.409793988816531	9.05125207779319	4.171595615777802	8.148750659626977	8.322030491332171	4.903778736936273	5.40510641186444	4.343915146254134	11.103192344963643	6.30161893823941	5.032599320509584	3.7555796319197556	4.633896028322006	4.587968746772601
ENSG00000188396.3	0	0.41972327520752134	1.2024864995395206	0	0.183519557119437	0	0	0	0	0	0	0	0	0	0	0	0	0	0	0	0
ENSG00000222009.8	10.38286686419648	10.51953815907629	20.005088078028187	2.6914267180337124	3.0497961248948857	2.6240618254865686	0.5194563479658857	0.8026955131802748	0.40737981145587043	0.27070443361171403	1.67390556961119	0.40735014596030766	2.455123887240108	0.6698134803687541	0.5954890443705815	0.5410957333956664	0.8474131758860959	0.5886960627860381	0.5186195806826173	0.9147047599741189	0.5260565990675862
ENSG00000117425.14	0.6228941500830284	0.7054600849370511	1.4620784013430002	0.7913404242846007	1.2513207947596958	0.4018630340623559	0.8299328228310562	1.3044178305674208	1.420995946328474	1.9961368319924764	2.1829782492260135	2.284948700249795	2.0138676574020464	3.3938272014413475	3.0748464354398575	4.651417943819239	2.364713525682257	3.3254815911171125	0.8594180911232673	2.031036361545568	1.3510856865968346
ENSG00000226499.1	0	0	0	2.0265479260588766	0.5762363048647342	0	0.2970250722611952	0.8720642612328912	0	1.7901656586668366	0	0	1.7449594029536248	0.24667749015463636	1.1350018606153602	0	1.5782509942428873	0.255828412469982	0	0	0
ENSG00000070785.16	8.148086107868075	8.614140372829473	7.419416908975974	7.3973200587840795	4.9945547796323275	5.027352503520624	7.786915878594289	7.009878025978899	9.048562427143947	6.218683268101608	7.228329505271926	8.817702423813916	5.694631930181863	6.443554492165964	4.873021180984997	7.538220243612449	5.884086160594195	4.945115962414481	13.403593741497572	13.092927484689298	11.312173852016949
ENSG00000268949.1	0	0	0	0	0.04473655657576052	0	0	0.02256779717567546	0	0	0.12325730955299195	0	0	0.038302000068739066	0.011748901049181365	0.01601359493486418	0.02722861140227346	0	0	0	0
ENSG00000126107.15	13.267776394486713	11.436331739620906	11.637549910337164	12.96410745713712	13.233212207814375	13.17811400066662	11.744905440145164	10.862977134206242	13.611148815384512	10.520752751092482	12.834030385001524	14.014019893019329	10.716873809510021	13.945643439854187	11.731157243574753	17.76820756284159	13.215673891263737	12.428358140660196	8.950141491233559	11.50874773525425	9.127164968049602
ENSG00000126088.14	23.37819093408334	19.97084284427001	19.79295066418562	12.909461663648749	12.071356813897568	12.081853120273784	5.49374742737758	6.539507948530489	8.101277353037968	5.27509510439195	10.315384462589968	10.39701198695415	9.471894301959736	8.579527598751351	9.063450449727005	12.092112356920671	7.20260636166393	8.260038437470858	15.083204016194884	18.596606291461615	18.89319291139194
ENSG00000162415.7	0.9777581567231655	1.5697185663867508	1.63077161456556	18.09059173127003	13.286524873530013	14.476750621913654	25.673492480546663	26.92789929268982	28.736675976973814	18.61100946667356	20.45069396097656	18.78670421195777	5.399906011296546	12.319628326183922	10.902498266296206	10.830418568736091	12.997071723385277	13.388619418022959	7.035262990323482	9.98727121258505	7.110785766222664
ENSG00000234315.1	0	0	0	0.20706449954054748	0.10303563067117764	0.08603401259035144	0	0	0.1507386667007951	0	0.07742231163974808	0	0.26743937869298695	0.17643158236225648	0	0.11064581047709687	0	0	0	0.25085786950595235	0
ENSG00000281912.1	0.215888069950804	0.37456006898636113	0.5365480696775756	0.7405280391463264	0.5186126743782609	1.1395733246616726	0.9004549559076234	0.5783162995544436	0.27952766789954464	0.9448844303639996	2.317643690366705	1.7768679159906042	0.5431678141524818	1.9630335005990012	1.2688126062879077	1.2603916621540177	1.2210678744931815	1.502655306928947	0.3084084731908585	0.5537944195233744	0.6438726573699047
ENSG00000186603.5	0.6798685075798799	1.0075355446836165	0.89177648781586	2.07293300092526	1.3180211614033148	1.602957836789292	1.9199963234563449	0.9756520049704998	1.1317892157258593	0.6103800825130808	1.7008669531317773	1.487984864778276	0.594966426263588	1.0793843768092377	0.38376858491524884	1.0769118017890553	1.0986719628431152	0.22897349624385133	9.33876060979544	22.020824288362594	39.69308386016178
ENSG00000132781.17	2.6173558573796627	3.8710050107349088	4.107495775160259	8.494570804635783	9.468760954304548	7.318107253598628	4.271416580222775	4.192333486080453	10.184172713485108	4.249999690030883	8.09291917878509	8.218360775909357	3.7294417937921245	5.796447731047318	5.080069724565449	6.795843601290916	4.916439589893999	4.028855735904859	8.987342259665363	13.663379124203713	12.866896385067673
ENSG00000132773.12	7.246493776538436	4.838365394945481	4.507072048404825	6.066383922608088	4.433940422165283	5.1567867699193854	3.469071454653654	3.5797905074655514	5.617987916454315	3.250409838255489	4.848843146028295	6.34149360874595	3.305337495016844	4.541878673686893	4.039220361976191	5.441634160054271	4.174534118360004	4.0952074881645215	5.4365369143802535	7.88755441180696	16.00298350014097
ENSG00000070759.17	0.15889837714280328	0.3859582512604264	0.7371675799125474	1.0739404323865576	0.8297177767244848	1.3503892394981496	0.8118744970031826	0.5427082650125148	0.7200848329439911	0.3744761804812477	0.8770718575905058	0.39087472936233486	0.37718702370047363	0.48161197234168235	0.3434757061771822	0.5134579008641899	0.44936643252772784	0.2622260497809216	3.2634958769960893	1.7233535048524316	0.6333086944630989
ENSG00000280670.3	0.34432016130813753	0.5662724655581344	0.6933088495561709	1.5990606672897338	2.0992809017270186	2.33246727278412	0.20943661243226822	0.10248415692399591	0.07430317303096864	0.10518927700545068	0.40707792148341976	0.08668072263210512	0.2783038003156255	1.0436148876183091	0.5868910600265714	0.39996233123494646	0.9428289399775247	0.6614236213587348	1.2212944560692656	1.5113344985469237	1.361438129516442
ENSG00000132763.15	2.0472808059505834	2.172415016870539	2.3774849849200947	2.8238528778696645	2.4959968285584746	3.103052069078736	1.3342302711198073	1.350067399074449	1.3253896552812632	1.9447024955112617	2.2020046293878917	1.217105944979444	2.1275440848846334	2.52481666393569	2.308848704695631	1.221048507421937	2.439115172920826	1.9125567948290636	3.623683267204808	2.985948948617295	3.5386389847188973
ENSG00000117450.14	335.33048234485284	311.5985199566113	267.0949847255668	134.74426304493406	147.56668484054302	150.5036914504766	62.99498902907681	51.193187250167526	64.83406361042363	41.98047294233834	64.19817928639269	66.5771922954276	108.53024286584778	107.87547794182674	88.2675250166323	88.04772790562629	73.83570243146147	67.45705352639335	247.47839801604323	283.5928199509246	292.62541146753233
ENSG00000117448.13	28.506771069345028	24.6522872062631	27.560193021527184	28.521758141295333	32.99114398303745	32.754645436108554	13.952850318556179	13.364713119801282	21.835324185655004	13.83197344466502	24.981012125968434	24.043360532255093	18.78776631118064	23.559636739921185	21.326834064058694	23.864822969926813	17.981745307363934	19.49378075615548	33.65250063899236	45.13745687939384	32.006647042449444
ENSG00000281133.1	0	0	0	0	0	0	1.0024596188815338	0.367902110207626	0	0.4315577927143267	0	0	0	0.8325365292718977	1.149189383873052	0	0	0.43171044604309466	0	0	0.5213173504273375
ENSG00000280836.1	1.598132465869588	0.404354619928458	0	2.368692381107778	1.8858642704664028	1.9683539244156163	1.4581230820095037	2.1405213684807327	0.6897435961157594	4.184802838441955	0.3542657290182412	2.75877347528674	2.039562938517224	2.825578523589471	3.714551543832088	0	3.4434567147117545	3.3490264905161284	1.2293204875439816	0.7652431978868446	1.0110397099196848
ENSG00000132780.17	21.36462925109763	17.031539300158595	18.77385184915007	38.81797328516431	35.7089557838702	41.32007242545649	23.166667955424117	24.060372687220113	24.87487517422532	20.01130990262618	18.07676718444234	22.648877415403874	18.10539473000633	17.58913881207391	18.36045928916252	20.148010484557425	13.793731232920496	12.047965511537926	65.76598137156354	86.71604323163912	103.7994072417345
ENSG00000159588.15	1.1903032961261601	0.289120245847131	0.29911384263548263	1.185557980216207	2.4861570577326795	1.595059719430145	0.40544860902099955	0.43576969779633334	0.7603162180475554	0.4987005489085208	0.601601417047829	0.5342373552052414	0.44964905469687577	0.7576257792712063	0.3430622536268636	0.4223386879601254	0.5642377915018207	0.5362927238236217	0.5859896636381784	0.934734318454018	0.46687945677753734
ENSG00000159592.11	11.990831107432655	12.257608015708312	10.841764741722518	14.140070576622911	15.240221507391835	16.08118410149568	7.77476013847473	7.749850774635981	8.05672114160616	5.98618789990824	6.714367429961358	6.104106432748413	6.92705050220198	6.7418322036773946	8.222586868277197	6.520719484098314	6.392203172565872	6.813509464039758	13.327865035546791	11.578408584305944	8.523991053617234
ENSG00000225447.1	0	0.5239673739910647	0	0.7366509289937277	1.3440485540169587	0	0.25192702464038547	0.27737122444972845	0	0.4338172575976478	0	0.35748504457249636	1.585733488847161	0.3138357597255321	0.4813358675908072	0	0.780862402910748	0.5424633876981294	0.6371870589887653	0	0.13101169015974976
ENSG00000234329.1	1.0039030083825455	0.4572080791323047	0.38811218238098744	0.11903581001506092	0.17769723614483557	0.24729319608774875	0.3663811805049261	0.26892336989796006	0.9532116448858655	0.4731801178999724	0	0.38992182209398557	0.6149748149640766	0.2028515401271629	0.5600110703137715	0	0.21630851190130945	0.36815916210781674	0.7722254331653183	0.19228192028121222	0.1270214863985391
ENSG00000159596.7	18.43143081456147	16.640917672427758	13.256216642989656	19.65642799699896	23.79954272931773	21.92087914513697	12.64536092623259	13.235435369544517	16.77983738263868	8.964618940534056	15.201989798451697	15.263879351959782	10.171641461702759	12.902327208593286	11.998635369093655	9.477096890427708	12.245719489118706	10.467136548430526	38.15844358401025	35.11290990112735	30.984398864443097
ENSG00000197429.10	3.416250777243491	4.138168454474317	4.209838700547132	5.01280518806744	5.215521794152226	4.62842088785664	4.545565883187522	5.385967734861439	3.501775180280009	3.723627400132685	4.250328183694965	2.745928983397753	3.825790690987045	4.21728625678137	4.843654903795299	2.3674619772123764	4.359039790576915	4.854732530078136	6.865282107361004	4.365604008673492	4.133392303955052
ENSG00000230896.1	1.3228688471662977	1.6065996270067162	3.96354698628878	1.646993799439154	0.9366248968704377	3.1283002838872944	1.04604481970247	2.2443259164505345	1.0276948898647855	1.7320045192548228	2.287324380835167	1.027620052876457	3.984310074875955	2.6062013090250713	1.7218623544318643	1.0058037219958171	4.4893059217510896	3.188015601549007	2.8492277520668203	2.4704046714390526	2.008553804990946
ENSG00000236111.5	0	0.11756566041972788	0	0.13773894022300734	0	0.05722967357331748	0.14131589341061268	0	0	0.060836340823165	0.051501185275779564	0	0.05930006781591928	2.7580064758258462	1.566002567157404	0	0.5005906237246163	0.18257358070544974	0.23828238525081577	0.11124680850337387	0.07348967054482292
ENSG00000086015.21	10.55303114333996	9.560501900515176	10.426104535780162	14.142681465413059	9.452367877983663	11.326832177901148	35.666993936193364	30.793911111781828	44.849710341286894	36.684823318107235	29.835507625418924	34.018451135903106	19.05339187591342	32.579281185098154	25.969695695690874	58.17932601826735	35.535896180174795	33.140628410515916	9.698926583988758	10.576067129454287	9.950833569558686
ENSG00000117461.15	4.163743258380248	5.5687453679507835	4.858092059842588	19.167098816839054	11.175026925665943	10.853754206984474	31.738275390713017	36.2830959855217	26.24485106556081	38.11384004656149	27.38646021767295	31.979833033931325	15.472002579641028	29.940251097849554	25.667767100982854	20.687326173059247	32.75601583590058	27.610792415524614	16.935605645894537	14.225950707667687	11.217661218442403
ENSG00000226957.1	0	0.1233624264188516	0	0	0	0	0	0.10884006958376607	0	0.06383597550165696	0	0	0.06222395405645768	0.1847230511789727	0	0	0	0.06385855596323126	0	0	0
ENSG00000227857.2	0	0.7085151747418998	1.578780824493751	0.6917420228013864	0.1376847808083878	0.8047606310442608	0.14194118497437647	0.1041846683773808	2.8200136407564678	0.24442211268776023	1.8622463985560647	0.6042446328614761	0.2382498299860828	0.23576255696195333	0.21695610786983874	0.739270680621311	0.7542084397266895	0	0	0.44695620407550213	0.29525938431282833
ENSG00000117472.10	0.3782921153387505	0.050672287813819425	0.16130400828914457	0.05936722676700506	0	0	0.08121191849166856	0.04470709187333176	0.3457448912175199	0.12236575388355592	0.5623407901124995	0.43214964248953674	0.1703938657495402	0.5058449798107734	0.0930988867947789	0.08459502471919811	0.2697011192693542	0.24481807573076758	0.03423424142527543	0.04794878265240355	0
ENSG00000085998.14	26.59500033241339	27.90340882319687	28.32742335390564	28.205236102951424	31.35055095575032	32.68249894664688	15.961606185661962	13.022629033350304	22.89393734562609	17.81959234831663	19.777403786248595	23.416310123942253	18.276579844494673	21.475649026530935	22.83449889661859	37.747813144787216	19.733110104460028	22.32589630026451	13.935476937326007	17.382111610750137	13.188848838343967
ENSG00000171357.6	1.3120416891238695	0.9526061246124193	0.9924253100580359	2.3082260315197374	4.871986021606485	3.8994485803863728	2.9927404522585546	1.279797930154381	1.6618754573800478	1.882142801756804	2.1244447827767763	1.9017856359855925	1.3322791331212023	3.371570325142223	2.048527966060346	3.1445192260413664	3.917886459478017	2.532825807828822	2.8522362853237864	3.1958939827378114	2.0029412966121183
ENSG00000085999.13	5.716125587830753	1.5804336162431811	2.1373769965454184	1.4835983520906046	0.6638445709304859	1.1277248918598934	0.10619483946954944	0.08660765713568437	0.16744633647734228	0.13207065358202053	0.09460406544896144	0.09208877864723086	1.901324783488739	0.7055532724776062	0.6582899462303702	1.8436446350953244	0.49112322503536643	0.2540718662342881	12.544314234469764	21.345556400889272	17.021689025036988
ENSG00000132128.16	13.610495331278145	13.587132772053401	17.71525113392223	14.763234449957611	13.840920177922257	12.390337378175959	11.65769912359562	11.57314190976162	12.830144561584838	10.537913175942306	13.228527664760389	12.722101832866793	12.969970816734817	11.882654771499622	11.503110653539416	13.040250320145669	11.502379805938666	11.514418887165673	12.868868547854671	17.566492834875277	15.689677469147552
ENSG00000173660.12	72.67748717270018	76.86808462733943	83.52805100377694	60.92467571380837	65.3312744837581	62.281888671475606	52.06510629072414	44.56306902702841	75.05706488201962	51.7792114963194	78.06922961284533	84.90403099068293	50.08016756281285	58.58673168853875	43.27327899183717	72.6235039671295	50.8747619150912	46.79084494383859	122.18675602033905	132.0840574715025	130.35966031625523
ENSG00000117481.10	3.070384634769996	3.2524092905724062	3.0969683839945326	3.85480349144663	4.652080626567394	3.7555858155406505	3.1366521093392916	3.1406362473652414	3.757750479830473	2.9452749122043422	3.0151912637934206	2.2093318756090015	3.018736199056657	2.9164340581390618	2.6316816877735274	1.99472131238121	2.7979102415652135	2.4666837767299357	4.474505912503614	4.500096306704204	4.462102215277921
ENSG00000117480.16	3.1364229671581554	2.880358680283333	3.7892230141051244	7.04190331890125	5.551668716912659	5.093440948025255	6.977472237149002	7.364525060720054	10.804210536954235	12.197686335044581	15.939616842853775	18.824527268180415	5.129455866077018	9.110223518552395	7.992013101355028	20.442788338599392	8.212814920481986	9.904616753270647	4.720969757781788	8.510380850508101	6.522208260853034
ENSG00000232022.7	0	0.016167652412325262	0	0.20836074337854363	0.22621231354140617	0.06296188643526528	0.11660273434486339	0.14264379071054964	0.3033646107310428	0.9704821445207478	0.5099366147903925	0.46880207581861705	0.2120288773725095	0.35507212233890306	0.4901227743820449	0.5263272842484842	0.44746857752766844	0.3347673895002996	0.29491775832032513	0.21418155740532444	0.020212627480219875
ENSG00000224863.3	0	0	0	0	0	0	0	0.02002188354871434	0	0.14091683027406587	0.2783516442286182	0.23224368541954699	0.04578610678303972	0.09061622087313173	0.06254091885023413	0	0.21741212675794877	0.11747223021580808	0	0	0.05674202453630885
ENSG00000197587.10	0	0.04146868857691714	0	0.16194789069728593	0.04835131977974117	0.1345766840588025	0.03323070559828289	0.024391300124262497	0.07073682598286621	0.28611566367800667	0.4480923223044951	0	0	0.08279368799389039	0	0.03461502220036249	0.08828613987132175	0.014310843515240708	0.7144151866493512	0.6932374066492185	0.12096866694998994
ENSG00000282881.2	0	0	0	0	0	0	0	0.02162804811998291	0	0.15222124225563513	0.10738612116597027	0.271780577364822	0.12364772254329771	0.2447137379366264	0.33778989850524493	0.7366449794898943	0.33923214879317426	0.5583419853294648	0	0	0
ENSG00000269956.2	0	0	0	0.14830074038240001	0.07379468884433751	0	0.15215197377490475	0.11167937574682085	0.10795986721811887	0.262005047276366	0.2495262960911091	0.49927802569048063	0.031923593820269595	0.09477095669182078	0.24709842878535196	0.1783015688992585	0.10105796880132324	0.3767654801830645	0	0	0
ENSG00000162456.9	0	0.08547567410587334	0.10883715292392103	0	0	0	0.08561932687956161	0.1633956702986182	0.8505201283064435	0.1769233370843076	0.32451245070923596	0	0.014371297573893606	0.0853275873417461	0.18321595871000976	0.17837207169439462	0.09098813561115579	0.678446024813632	0.014436859818132166	0	0
ENSG00000079277.21	3.058433432824029	3.011013900292544	4.301360268623389	3.9228715828383454	4.083351837669726	3.41922833383245	3.1005442487339634	2.884133717493835	3.3253846461060537	2.3872044444569447	3.1334737883014925	2.5721204000071163	2.5220825868712615	2.693828234491672	1.9594604612259228	3.701739910667959	2.708841948111305	2.27506590450071	4.333240469476592	5.191421233545363	3.9503839669557057
ENSG00000142961.14	1.5957012298667437	1.8472772672086604	2.959585004015126	1.4983300589218265	2.209100641367845	2.0422171041350663	0.5205469826240824	0.47163110274081055	0.7848806438558641	0.9594063708213024	0.6876922975059978	1.050278492176227	1.8635316950407372	1.0672679239347653	1.0256456975743264	1.880866561264321	1.3181437056379492	0.8476586445633177	0.6102965300738123	0.7811534266461552	0.668301349837885
ENSG00000123472.12	9.224802320606047	10.527821614896178	9.131335520855904	18.150350500901357	18.647035246448933	17.025550661353606	20.57117064668367	20.225608065414697	19.858710770041355	10.888301174222027	13.622412773654569	10.608181359656843	9.389821553828812	11.664017155569784	13.149787277856875	7.601817403173071	12.625451938091688	11.665991915902604	20.894767039650148	17.742063119158964	18.521688270528852
ENSG00000233647.2	0	0	0	0	0.500806230622784	0	0.10325764314659575	0.07579099266079847	0	0	0	0.14652284015739658	0.2599786234933972	0.08575483563315685	0	0.7529138734396441	0.27433118140273366	0	0	0.08128656286566267	0.10739584901507382
ENSG00000186118.8	0	0.02686651501538077	0	0	0	0	0.22605800801623852	0.3081488815698773	0.13748580405797353	0.19463546087518627	0.2824615342776313	0	0.0813087507033041	0.29501965601044433	0.296166928461243	0.10091789022709709	0.20019425363215151	0.47285332076666475	0.1089062445340977	0.025422508923086447	0
ENSG00000159658.11	13.095099948038586	12.511695753492715	12.95020382381618	10.897704919149938	14.89036453712105	12.876297130746222	5.559971770958417	5.229494746641879	4.645725256931861	4.610549551839879	4.716906978884075	3.222669835910134	14.342940633140069	8.049123495634602	12.045173652592055	3.6632583494326476	6.65929740743684	8.053324967890886	11.41143182170661	9.770349735545643	9.0375937953168
ENSG00000236476.2	0	0	0	0	0	0	0	0	0	0	0	0	0	0.3474935078700095	0.3197744372516319	0	0.2646756325748942	0.05148348176414545	0	0	0
ENSG00000186377.8	0	0	0	0	0	0	0	0	0	0.6772300465970635	0	0.6278267180426249	0.6106186386423041	1.0941714254754489	0.8415804560279974	3.564088301359105	0.7836432194544783	0.7960267807709208	0	0	0
ENSG00000225506.2	0	0	0	0.050923028388636264	0.3040725778113581	0.33853122869428187	0.052245452449851924	0	0	0	0	0	0.0876945628287536	0.17355810382215459	0.07985680843417517	0	0.13880383336989563	0.04499913444097404	0.13214194165782212	0.04112870607535158	0.2716963389849316
ENSG00000224805.2	0	0.060561433241932444	0	0	0.282451683473788	0	0.1455917146938385	0	0	0.06267707730798087	0.6897730608872564	0.10329749396875462	0.1221886420049653	0.18136953133911235	0.11126795849905496	0	0.12893427184435086	0	0.4909842794426794	0.17191923583388263	0.15142652236316007
ENSG00000162367.11	0	0.007023001293494271	0	0.06582471459078457	0.016377242348787183	0	0.03376706084653588	0.037177476399928515	0	0.007268341772030765	0.036918218076637775	0.0239577696538059	0.014169595151803872	0.007010833930710718	10.61286476615394	0	0.014951851524406302	1.461453467867992	0.09963966056935428	0.26582132137121967	0.11414106198830128
ENSG00000123473.15	2.27127261162264	1.9216688493376863	1.77224233822661	0.6947211339680253	0.8642359064183059	0.6361041718156735	0.31018363738811416	0.30518062851950645	0.46828018115114645	0.5170880369156985	0.3944492097339299	0.627449748373918	1.6671769580270128	1.0359033594232143	0.988577124626496	0.8318240035223029	0.9234424278480534	0.5968510898524748	9.03047263645153	7.231973296831042	7.378953581689924
ENSG00000162368.13	18.31574552130195	22.90020944668191	19.969805496558465	14.397015814828857	17.776380326763697	18.006444349971453	25.110518153711013	24.963746932797996	17.79947587083536	26.02818903821267	19.44305062051232	14.325580773546879	18.962523376604334	21.945697564532484	31.837687987758734	15.347097782515347	28.84454873817373	30.145158971150703	29.433654971926494	12.692207420518644	16.27421489367339
ENSG00000186790.6	0	0	0	0	0	0	0.054432196500354774	0.0399531703392897	0.07724504074147079	0.023433002319329956	0.19837277812673013	0.019309853934770027	0.045682518306155016	0.04520560339937906	0.041599615705811846	0	0.04820449869293887	0.14064774712716208	0.02294546158877341	0.06427523466413824	0
ENSG00000237424.1	0	0.07977502465706925	0.4571030286711112	0	0	0	0	0	0	0	0	0	0.03219079010174654	0.04778208856721932	0.029313718839328554	0	0.05095190535419446	0.03303643110413479	0.22636351743536048	0.24155943113845393	0.13962744499289392
ENSG00000186564.5	0	0	0	0	0	0	0	0	0.014606334976569024	0	0	0	0	0.03419187457116671	0.023598327454933263	0	0.018230064960238702	0	0.008677556382663399	0	0
ENSG00000269113.4	0.007009352920480648	0.015961366576123345	0.07113326681331494	0.08103421303789766	0.14268052046291865	0.3211524824046532	0.044766936728361954	0	0	0.0055063195242657315	0	0	1.07345417816696	0.06373485391555198	0.15151460244578252	0.03330844773134296	0.0679629614745741	0.03304960352483022	1.347939131078927	1.686555732184822	1.8823963020215189
ENSG00000242267.6	0	0.09957986908685908	0.11411656705829035	0.1166669381739652	0.5340936497328358	0.27145657106866117	0	0.08785722034808978	0.2038346746730155	0.041223430945846136	0.03489781808239392	0.11889490164015615	0.10045608503144536	0.039762938711493626	0.018295552380068494	0	0.021200386489829835	0	0.4036574735219044	0.471138536012423	0.32368360862354095
ENSG00000272491.1	0	0.621749576879242	0.3197172637415661	0.560335832090012	0.7249424480556333	0.6518849556129138	0.4886541511393857	0.69624485372626	0.32633030353863884	0.420730177843358	0.14665839319572355	0.24472990506575917	0.5066011169865363	0.1432320910575308	0.10983888973697034	0.3293596616531504	0.17818962838226152	0.17330311812482654	0.33927482989565083	0.5657039769324792	0.418548697117289
ENSG00000132122.12	2.4246506205825393	4.530297095756224	3.8885729502483106	3.498947179462574	4.276065432394686	4.338400554389811	1.701716564217895	1.6892022789997836	1.6559421869697317	1.3326109274519864	1.943211360702785	1.080883545007511	2.9311590105621903	3.041884900485533	3.697223642558233	1.1564145577667748	2.0811224797780077	2.275313256881895	6.5107612012075915	5.422298341375714	4.1635153295160086
ENSG00000224986.2	0.5556724953167246	0	0.14647145580278645	0.2695408571605402	0.2235399458526986	0.037330850290641	0.18436038967936252	0.2706406327964145	0.7848806438558641	0.11905042557636598	0.7390716070897793	0.06540195738826322	0.15472546430130665	0.22966524945431663	0.1408967826970792	0.5761212890359182	0.20408418029002856	0.3175800982385984	0.038857831502827	0.4716800745595637	0.0958744552510046
ENSG00000235105.1	0	0.03184654524496209	0.060825855154379105	0	0.11139651716955484	0	0.19140040455972007	0.028097535863112248	0.05432348131699299	0.09887720310399849	0.11160638718474428	0	0.06425353410125861	0.15895685523091127	0.11702167154793214	0.03987474315523062	0.13560151740511683	0.09891217856834629	0.09681999066575511	0.03013487533444615	0.07962842584092984
ENSG00000186094.17	0.042168207388350004	0.14403516778634975	0.1834016256293952	0.1375003199907447	0.143060799035581	0.2492968509814235	0.28855447451813876	0.3482911235227845	0.6278835960909852	0.3643856842534614	0.3645575638964365	0.4003603830739952	0.17221043148247778	0.3354997953782275	1.0389260101538895	0.43416389785422677	0.2839337476316496	1.8722794184470248	0.07568577628535707	0.13629364791787948	0.10670888196380471
ENSG00000162373.13	2.9052884323511554	3.1210060370108295	2.034599297831983	14.122581885680408	11.505356809736208	13.682540893080654	13.455984576135323	14.048295704062625	17.118972362419292	11.701623062954294	20.286922776426934	15.8586006759524	5.8067556602490376	9.943797649342779	12.567045811317636	13.782531845969915	13.786486626180519	11.10596284722628	6.325663124981216	7.922517813416745	6.752300919820754
ENSG00000162374.17	0.05033488081479017	0.02865505180595372	0.09121701256150623	15.224910162978576	4.21535212424134	8.866891969749403	35.64364652046066	33.54466656392739	24.529346077612814	36.15570798803493	27.155723401516372	31.956697864812643	6.619746797297636	18.736541503441995	23.31831667968608	23.95501597439469	24.066915483433238	21.696153898205864	1.6697463315065892	1.1523839495736932	1.7852413775550344
ENSG00000284696.2	0	0	0	0	0	0	0	0	0	0	0	0	0	0	0	0.09993103532408834	0.012136934447324967	0	0	0	0.028508382592437712
ENSG00000284645.1	0.2234676753122729	0.10904357335237777	0	0.1561444311759304	0.05650743425428992	0.15334573248927957	0.10194504598795259	0.08551719753010192	0	0.11285288526185784	0.11676615584166611	0	0.06111281201973522	0.04837984673734999	0.01113016352419421	0	0.10317863642750112	0.08780551444944298	0	0	0
ENSG00000234080.3	0	0	0	0.05347788956206842	0	0.04443946146343125	0	0	0	0	0	0	0.046047145020115206	3.463048185614462	1.6353344938125076	0	0.6316603181063324	0.47256787708252096	0	0.043192175935460445	0
ENSG00000142700.12	0.1664721318614154	0.06318040936382156	0	0.14804327381923613	0.014733314613018772	0.03690663608279281	0.015188782104265663	0	0.06466346213585245	0.013077508870131111	0.06642482419092023	0.04310583555135531	0.0509890734629306	0	0.06964784144685164	0.06328605068955162	0.10760802233474233	0.039246404185735884	0	0.023913849933963893	0
ENSG00000185104.20	5.917260637636885	5.56267474290506	5.013479860230758	5.100674209671721	3.932360508863644	4.290224109358811	6.520701698974544	7.481049877508466	6.5580006108370155	8.08943620350352	7.126893522729399	6.937407149918797	4.8573424736836746	8.056933194130051	7.531156073515383	7.482860811853588	7.710829668786087	7.4170245078825285	7.7921559582699045	8.575457801938873	7.889163347836673
ENSG00000237130.1	0	0	0	0	0	0	0	0	0	0	0	0	0	0.6480284335954232	0.5963361127125028	0	0	0	0	0	0
ENSG00000123080.12	3.5648203314228186	3.859858265579506	1.6973799520366644	0.34188283671655006	0.1237246936886507	0.4519778892047787	0	0.08191856131859664	0	0.05490993784039147	0.08134729960558026	0.12443274994148691	2.0874095442319422	1.4697662783169885	0.8529437441602508	2.7236907064163294	0.593020751315916	0.1647880827838453	5.497726514374128	6.099885888523466	3.100957281269571
ENSG00000213478.2	0	0.11705002155823785	0	0.06856741103206725	0	0.056978666233083626	0.21104413029084923	0.1549061516663688	0.29949392989236917	0	0.10255060576843825	0.04991202011209562	0.059039979799182796	3.038028036641311	1.3978443967578644	0	0.872191338923701	0.48472751836417644	0	0.05537944195233743	0.21950204228519474
ENSG00000203356.2	0	0.01691931841627952	0.06463068463994466	0.07929012535238208	0.11836468476934102	0	0.061011912560837225	0.1343480233387104	0.37519019788714386	0.2801660057519889	0.04447038103060763	0.028858682803612343	0.08534096826424563	0.1520100509913186	0.12434170848330572	0.1906605956530532	0.16209424835208014	0.19268226163208282	0	0.03201989712206154	0.04230470468387523
ENSG00000123091.5	36.1813698209646	41.446088674659286	43.38849758184778	29.8099022784889	25.227373601343547	27.827413855083446	45.19572441116797	49.40291678356182	39.23293490862558	51.414175695508376	41.8455901454461	35.500148844664245	23.176303432582543	55.396852245948075	50.95428918519898	33.37208484793405	75.18854680381355	63.53801145722174	26.12385041203682	14.010073450515431	16.242586856502136
ENSG00000233406.5	0	0.18405106838122917	0	0.1078163428642161	0.10729917400929534	0	0	0	0	0	0	0	0	0.7808618481446766	0.6340355221368563	0	0.24490101634803427	0.09527402947157952	0.046629397803392404	0	0
ENSG00000085831.15	0	0.02565548432359582	0	0.040076999911073705	0.009971190064952675	0.029140552651570648	0.740119727163978	0.5545646848162805	0.26987083877077833	1.668333650279525	1.0189775209360394	1.2726765427343536	0.3580236843793213	0.7085720001322882	0.5184977523477646	3.635250257126554	1.0377817902754982	1.6113746877301753	0.21232762533204638	0.1375672187613287	0.048111321381031795
ENSG00000261664.5	0	0	0	0	0	0	0.03937648257472473	0	0	0.033903067185413555	0.22960593893817274	0	0.06609385627273492	0.0327019258633806	0.06018667804245118	0	0.20922803687999	0.33915059590946883	0	0.030997985511782986	0
ENSG00000085832.17	11.672778592199272	12.848151566693993	11.761987451813077	10.984465790752772	9.843659381937062	9.835793594983082	16.95023615813352	16.48169540291491	12.281605509964173	19.782637294433044	13.043970030113764	13.3634867488849	11.510731502045825	19.206340142899318	20.026860154630192	11.569355693257073	18.597606592501577	21.31191454318245	11.52475460591517	8.835820738192105	8.499352324234694
ENSG00000232027.2	0.27611712761097595	0	0	0	0	0.04080985099835519	0	0	0	0	0	0.03574850445724964	0	0.8368953592680858	0.26954808585085205	0	0.04462070873775703	0.26038242609510215	0	0	0
ENSG00000227070.1	0	0.2522968952074623	0	0	0	0	0.2021767298584606	0.14839748983164747	0	0.17407373151502253	0	0	0	0.16790652691197938	0	0	0.08952264042974363	0	0.17045200037374533	0	0
ENSG00000227742.2	0.23404602680634498	0.10363082529971207	0.08482777358992735	0	0	0	0	0	0	0.015321578439561894	0	0	0.044804008338728954	0.044336264872467925	0.013599874365361564	0	0.04727748910269004	0.015326998084370224	0	0	0
ENSG00000117859.19	11.099032308958593	12.111036865085866	8.983249938126042	10.728633942659876	9.750301949714524	10.22800614897743	9.419392786079694	9.251665486478853	8.248925189836084	7.448688342427986	6.875851907527602	6.94560765807918	5.739286033939055	7.305380404427718	8.25116411510526	5.889021750255305	6.5621934165375935	7.721620188624783	13.67521814426542	12.00581881532352	11.594528202631958
ENSG00000236973.2	0	0	0	0	0	0	0	0	0	0	0	0.034139821756673405	0	0.5994263010757664	0.3677406028393767	0	0.21306388422278982	0.12433260846041128	0	0	0
ENSG00000078618.21	21.070431557245307	24.930047379147407	23.130466079231173	24.46450400303925	25.25681243816172	24.961854808426974	29.156433669380057	27.856485306658385	24.841767881602525	24.357369044218384	17.776942348182878	20.505063473519474	23.253366323977563	21.91907779414806	24.94316151548939	22.016033166207226	20.2840089394441	22.85458401494346	32.48161304154487	30.2958008188654	22.714134856121223
ENSG00000266993.3	0	0.24207926393737814	0.3362643207435054	0.12891728737200112	0.35923692672710755	0.29996025720066455	0.34388939097420407	0.7184102778765736	0.11261893790345275	0.3644160360688322	0.5205894962428581	0.2627583862525716	0.15540595012561145	0.26362893945058447	0.4245493490723975	0.22044003142880653	0.49195619226812387	0.13670435234789585	0.04460426178004551	0.04164875018735438	0.11005270069494097
ENSG00000272175.1	0	0.4289047218526858	0	0	0.16669693105015523	0	0.1718502203796915	0.25227573271380066	0	0.14796267178776915	0	1.2192793484526214	0	1.1417643830014597	0	0	0.3043769774611283	0.14801501007191817	0	0	0
ENSG00000169213.7	0.9656321519127511	0.4823779761681746	0.7418469789673523	2.7523538231181925	0.9057460791958357	1.7321514534857423	24.751810458318136	21.746641917174152	10.493817359496386	26.335966257361058	8.153350908482496	11.259729945569516	6.47144702519944	22.33855761546831	13.941339755530361	17.62133229988569	19.392481230668945	24.441702398699004	3.8250335827219426	3.2455472952630435	2.3770113180048367
ENSG00000117862.12	2.4146600837072234	2.4785128914553405	2.625512276439958	2.68418938920538	1.8334927796047253	2.7780212566960465	1.7024080104210857	1.5987088576764266	1.9717982252122999	1.4011033436719038	1.9068970341093734	2.4068396711910753	1.3657219052402017	2.2559054341561104	2.0376885641203755	2.073227313016092	1.8956256088500032	1.7250448624406698	3.292685676314473	3.902262529911011	3.2678623506496165
ENSG00000198841.3	0.7999986322731076	1.2378347087308164	1.4274557746381242	1.3407849172408204	1.6339022413317437	1.318820097315574	0.7018387063347962	0.8860559573728588	0.8764653164178088	0.6526241532762748	1.3709711671983633	1.6731301210971798	0.9424351501199775	1.049170888697374	0.7723839966287959	0.29243029256782316	0.89501748331627	1.2815301922212752	1.1360814774035395	1.3260048411458158	2.160699216707005
ENSG00000134717.18	6.614462852181828	8.480026107914568	5.887325112223768	16.08544429349451	13.151905817622202	13.95651620852458	23.65454143060878	24.790713814932158	18.29954235518553	21.857081697983435	15.324970803988315	14.894559088528494	9.688472596272488	17.46143192665228	19.351514574432564	9.850918537125082	21.24907466727621	21.314360529051672	25.344504496728877	13.042584806485667	14.808638118393233
ENSG00000157077.14	4.049115791473334	6.146969835882643	6.001875291383864	9.23631001255784	5.254870375951873	5.394150420650211	14.5455872536214	14.48251185150598	13.377154936407933	17.38058335704978	11.435178134841514	14.063796430318376	8.363085807835628	13.17382643667978	15.186946225024354	12.260999586786617	13.835031352872495	16.844510734781142	6.082692162760657	5.405773325337512	5.100276753225417
ENSG00000223429.1	0	0	0	0	0	0.32439221631867354	0	0	0	0	0	0	0	0.42765253346665855	0.1311797632007289	0	0.05066917579614502	0.049279670416334236	0.0482373080724749	0	0
ENSG00000224255.2	0	0	0	0	0	0	0.06815589476814961	0	0	0.05868207946257134	0.09935497782664557	0	0	0.4528244011903807	0.5208790408489755	0	0.060358040856314396	0.11740567371143652	0	0.10730747392464252	0
ENSG00000213735.2	0	0.07199839455560673	0	0	0.16789618954691896	0	0	0	0	0	0.06307968915972281	0	0	0.503115600423305	0.13228079238826498	0	0	0.07453993312974296	0	0.06812866599891872	0
ENSG00000154222.14	6.916853777230628	5.351723760862333	5.702478700512539	5.062333328760588	4.82008791156633	4.352333855606437	4.262894325949599	5.25420171802859	5.7943983703579285	4.974862346967022	5.568518417029887	7.615981584677509	3.383687979012484	5.93428039223774	5.534508338930179	8.606767793470677	6.367753177572371	6.193129707612213	2.819974268491484	3.84607453539673	4.620701030498851
ENSG00000272100.1	0	0.10238134877983976	0	0.35984738475141176	0	0	0.2461281928711694	0.6323023479783239	0.698563846705475	0.4238316941235331	1.1660869392493005	0	0.10328221530087221	0.6132238374176638	0.09405130507400938	0.12819067045044727	0.653904504008562	0.21199080726412833	0	0.1937572291324747	0
ENSG00000287078.1	0	0.12789491173456022	0.4071251327425694	0.14984060430010865	0	0	0.35870759525473417	0.526581934099094	0.3636028541824291	1.1912649613583972	0.3361562987808871	1.5997360567557295	0.30104730913576916	0.8511555570830904	0.46995604196725455	0.1601359493486418	0.9530013990795712	0.4413653122485313	0.04320295643125814	0.08068059274845327	0.10659524098194763
ENSG00000224680.4	0	0.21143190513864799	0	0	0	0.1372303088148916	0.2541446921108114	0.6839870217944596	1.2021939439341582	1.3129082144548532	0.5557231770338962	0.6611585199355766	0.5687795236991695	2.040300790046623	1.2301182137232671	2.117854316033446	1.5754723833375306	1.2404074787717088	0	0.13337865596971413	0.440549873600567
ENSG00000085840.13	4.292068673155683	1.1415471182921	1.8618441507876142	2.013654157499249	0.47856600519365305	1.473521983019752	0.46252542492451415	0.58845476903443406	0.15315357645249	0.6371734408290989	0.7866265626710709	1.268894368399268	1.6044648915884294	0.7554448737257337	0.9426225000688926	1.6541566392344964	0.5871033016071747	0.38509512392950196	14.67503793797697	18.181207422783533	24.37379935096351
ENSG00000134748.13	9.867906055502033	11.096392056192329	10.617290002610384	14.052498432011202	14.591694331269421	13.661855041490492	9.3032250334799	10.80244956957866	10.260319728867438	10.281785659996807	10.140186371485983	10.283884353265337	10.503839909709551	13.823337522879521	13.840192885925626	9.878167211280088	12.714796865137822	12.27757762020796	19.326835252631994	16.839096870858253	17.73945399524294
ENSG00000134744.14	3.066827942096549	3.8106035909030522	3.5729848537745705	11.948685131506242	13.10730384697844	11.454558557690378	13.11743690938212	11.852084920335258	12.55334196518553	8.396395235149633	8.383231889197134	6.862106280617852	4.611963111172659	5.937893724671768	5.979558910296427	5.062071443364424	6.33969949968422	5.439247805149172	8.750114874671038	8.259184471840765	7.476538480849376
ENSG00000272371.1	0	0	0	0.20570223309620175	0.40943105871967955	0.34187199739850177	0.31656619543627385	0.0774530758331844	0	0.7268341772030765	0	0.22460409050443028	0.1771199393975484	0.7010833930710718	0.3225794761748918	0.7694251425940223	1.3082870083855516	0.45443204846641544	0	0.24920748878551846	0.3292530634277921
ENSG00000236290.1	1.7254374702631825	0	1.0875974385356262	0	0	0.6652644273700576	0	0.15071949891862915	0.29139949935473763	0.23573000341721403	0	0.291378279573315	0.5169987420252765	0.5684459943819501	0.05231018532565814	0.7842789098255671	0.6061561428813367	0.05895334682807552	0.05770636712510867	0.21553080111179976	0
ENSG00000116157.6	3.2727712731903797	4.069356068641716	4.7899282461464425	9.008590704745005	8.827449776651248	7.716366182416539	3.3841899190610647	3.381568332121158	4.277877835483912	1.9343583333010959	3.067790461923919	1.9370111634992004	12.697364166173186	5.21959072252736	5.455253623681061	4.3546188921278715	3.4503253118820574	3.698625665390485	11.796245529411397	10.611643706867042	8.193186159907661
ENSG00000182183.15	0	0.014914719587525091	0.11394649765879959	0.1223177213195	0.05217042551495172	0	0.4661213131013987	0.32897357097552243	0.10176544860724318	0.24697197079329575	0.5226871411744544	0.24167534030431992	0.10532169272670909	0.22333319712211863	0.04110364413256818	0.3734914466924358	0.1428893411330185	0.27794174767603114	0	0	0.09323112079177423
ENSG00000162377.6	6.458797651359155	7.7398621294791985	7.280846063639474	7.021448355743736	5.05234767879111	6.032046226037018	10.312670409091806	11.843822610579927	8.774276840945102	23.221721150876984	12.86040964557323	19.64603532622455	10.17372149490354	24.123488555026025	16.214984633394888	17.88364927103781	24.008211062134034	18.444069046763037	11.47197848417068	10.65704464578843	16.167373182008852
ENSG00000233664.1	0	0	0	0	0	0	0	0	0	0	0	0	0	1.6183887671827546	0.22912187092796055	0	0.39825025088371924	0	0	0	0
ENSG00000162378.13	3.637572288266167	4.102627504341151	4.090312682044228	8.624453412285451	7.63319995264518	7.3330418588952835	15.052286668304545	16.643557905995298	7.930202176789369	21.285275992203967	9.09503651763721	10.138769878261405	12.002800553188093	20.375332226021666	18.36014196725477	11.153275678628328	26.05268113930628	22.126133628445114	10.070211125175968	5.525445690908161	6.141456361261465
ENSG00000228929.1	20.052171972855994	8.53410420917139	16.29985866619404	4.741549496072448	12.617675396411753	8.908207475069533	1.5863097265817678	0.8538563261082484	4.952510612110299	1.7300250855185317	5.935313521551766	2.1009121081029787	5.325276419688928	9.221943093473328	5.980836178047005	2.5336674711227967	4.776377184774629	4.281049522080095	5.43872998115612	5.244859148593681	9.78930866384873
ENSG00000203995.9	0.49435201117227134	0.3155413235615556	0.11401932243361347	0.23979604164942822	0.019887149848335523	0.03321125496670576	0.24602332359427503	0.09781462154646724	0.16001933876652366	0.38834685053798806	0.2839257930478534	0.27637691238891976	0.37854010056161175	0.5278288690057877	0.023502808021263956	0.35237414163232234	0.4811412809462233	0.044145933979694386	0.3111275541547188	0.11297689308384817	0.13860333475358272
ENSG00000121310.17	0.04557411974913274	0.038052383434332086	0.15196476826549032	0.15806293265567112	0.16537165299479628	0.06735811908646597	0.23701430325439654	0.45781112919027084	0.35995174360033455	0.7410919855529815	0.33035615985446265	0.7198510636560933	0.24079250661961907	0.32806486117178135	0.28282849682599837	0.7536574553599836	0.2798626892660219	0.2936765149715902	0.028045334316592736	0.04910068047277758	0.03027352743580806
ENSG00000231866.2	0	0.22874918498809912	0	0.536001247382103	0	0	0	0.20182058617104054	0	0.710220824581292	0	0	0	1.8268230128023357	1.6810998986942935	0	0.24350158196890268	1.1841200805753453	0	0	0
ENSG00000116171.18	10.946423138633458	13.93061194414378	12.182527736181594	12.803337683968168	15.366091998753921	14.592006519277383	7.451215662264487	6.376434974445512	6.5777619934921665	6.66647762965759	7.819343898941335	5.179093279941246	9.522112161810185	9.083757347373785	8.608685867995586	6.115765177650279	8.323251699191498	7.150920249106411	13.738807120879576	9.473326916479236	8.823168242783293
ENSG00000264834.1	0	0	0	0.9474769524431111	0	0	1.4581230820095037	1.0702606842403664	0	6.277204257662934	3.896923019200654	4.138160212930109	2.039562938517224	9.284043720365405	2.97164123506567	6.581749271713368	7.747777608101447	2.5117698678870966	0	0	0
ENSG00000236360.2	0	0.23922972533615944	0	0	0	0	0.09585271256237773	0	0	0	0	0.0680076130611024	0	0.3184203458569808	0	0	0	0	0	0.07545724760039603	0
ENSG00000174348.13	0.6027242442708161	1.28262935868327	2.2937429978716355	7.379588602350023	10.058969096512225	10.252392353004131	1.3060616748856555	0.6415011489008073	0.7246530679191693	1.0737862466883819	0.9877506918055535	0.7873060935722642	15.139634068879912	9.925194672234117	1.6285655268600967	5.094087952810243	4.322153079948022	0.4821060328056763	0.322884789279409	0.4947531532460252	0.5617460429094576
ENSG00000162383.12	0	0	0	0.060717729613748474	0.6128971683515974	0.2450704386751605	0	0	0	0	0.11026987644492327	0	0.007468715772635664	0.022172232331265633	0.0136023896001249	0	0.007881038809794334	0.0076649163713957994	0.0150055765078422	0	0.01851173132643773
ENSG00000235563.1	0	0	0	0.07520060258567718	0.5488258125435364	0	0.051435661898785276	0.018876858674469317	0	0	0.14996176236368097	0	0.02158383013502995	0.042716999898504644	0	0	0.06832620552307529	0	0	0	0
ENSG00000157184.7	3.1311611113930167	2.674295407805163	2.470546196537989	3.1657225025652744	3.8768726238089437	3.971123314414235	1.5405029171512836	1.4212858209388868	1.610837408234664	1.1662198097495693	2.325639161324922	1.167433690757491	1.8132278541715126	2.2696089504504187	2.3109083377952704	1.3662109069466095	1.9260012133133542	2.1237637880871123	2.525169767455791	3.5780751308866154	3.4673881933864665
ENSG00000236723.2	0	0.4893778407447108	0.18693911963094012	2.0640634831951394	2.586723363647071	2.795158824695819	1.2549127747367854	0.8635355154017625	2.0591123003846996	0.7765929961803043	1.4577731587718827	2.337200511459304	0.658245251550791	1.4330213119985722	1.1688576618366495	2.2467321662892163	1.458628058248928	1.351074256565186	0.694310593209437	1.049636757981711	1.0196916389776773
ENSG00000162384.14	10.866165327440113	9.127874616337948	10.100481673576253	13.48482267850456	13.24396754151589	13.31706804075878	4.75411577693374	4.6422319554440055	8.004946104831923	4.838353086346058	8.534469063364844	7.526830151948644	7.701885961564975	7.284324943505095	6.384839063507829	10.460745785381304	5.799651910682512	5.622204245804565	10.961531993839664	16.70265609561768	15.378398855945335
ENSG00000259818.1	0.20560768566743237	0.011147621100784558	0	0	0.012997811387926335	0	0	0	0.057046462836641755	0.011537050431794866	0	0	0	0.08902646261219958	0.020481236582532814	0	0.05933274414446946	0.057705656948116246	0	0.01054846513377856	0.04180991281622757
ENSG00000162385.11	24.608660450235448	20.05960846346482	20.082171514747998	19.23489435992451	19.8275175802283	23.61851413281917	8.755157229028452	7.6959831006895305	9.919555371284751	7.021442121227373	14.564142230233406	10.995878027277788	9.569934568593585	10.554828485560083	9.497042714560571	9.377293321542073	7.909781762049277	7.9361239442815705	40.68662987057707	46.43925788085943	52.32297398272911
ENSG00000226754.2	0.760780215591705	1.072445947136374	1.851381090502608	0.531582896038407	0.8656903992712854	0.481896849501443	0.2479034606198538	0.3457256306124213	0.14072048637910392	0.23478878367147293	1.337120417716453	0.5276633965482752	0.41610866751819714	0.7617644904620765	0.7767833444829697	0.387345843478554	0.5488508094353164	0.7046155038972303	0.1463024382393919	0.25370118384347473	0.12891928294957342
ENSG00000157193.17	7.8855605093217545	7.590773612947481	4.787374421254075	4.323886866778018	1.8431888757507513	2.5314095875677234	7.950387203050703	8.809905542910487	7.659287840319203	9.473040094759533	6.989150052072164	8.170584501533598	3.9057485152249387	6.582437628876327	11.531609674318736	10.74491385202047	6.230786693524765	9.990336144333718	5.8905044158433695	7.117333455889885	7.449994809034382
ENSG00000228838.1	0	0.11861068851234768	0	0	0.3457417829188405	0	0.1425720346853737	0.15697156702192042	0.30348718229093413	0	0.6235076830721046	0.5563526508494925	0	0.059202597637112726	0.05448008930953729	0	0.0631300397697155	0	0	0	0
ENSG00000225675.2	0.1860260013181531	0.8472192036596264	0.5393869483531184	1.488892353839175	1.070153137605935	0	1.867014739927513	2.42932187057734	0.9634513723521719	2.995787428789401	4.515482228597584	5.659864629854145	0.9971196588306428	2.043899204138416	2.010574724518638	3.27078382611397	3.081347179236114	3.069940949639785	1.0016685454062073	0.6012625126253779	0.9709190865101738
ENSG00000236253.7	0	0.0632602834590982	0	0.014823043345743995	0	0	0	0	0	0	0	0	0.012763383749254436	0.11367123282094178	0.0581132431794211	0	0.053872031409049254	0	0.012821610647582613	0.03591612354178142	0
ENSG00000143006.7	0	0	0	0	0	0	0	0	0	0	0	0	0	0.016377767788955368	0.015071336181941668	0	0	0	0.04987816732248122	0.12419520752589773	0
ENSG00000174332.5	0.8978906787041149	0.3857800260801543	0.12280452927891829	0.12052710349099648	0.08996172314945738	0	0.2936855677545644	0.23825591203937485	1.0528948180989683	0.3992568079078898	0.9914433123054669	1.1295861358616641	11.078502293599565	0.7445492121724907	0.5670269494471597	1.223679397078539	0.6981213039102011	0.7056031961025588	0.6515832972847958	1.0951360252444242	0.643064126450683
ENSG00000058804.12	5.866026476947163	5.673900600102057	4.568047495761308	5.8426407156375415	6.338721437474972	5.738669142771885	3.9044952613385844	4.497135625114235	2.705343897222681	4.783708414155418	5.186540340385277	3.5514094242641194	5.561265893795905	7.04410568495816	9.185723956517482	3.2813280960069044	7.0780544589265775	7.779568580220649	31.964155820934373	17.808198194383465	26.910578346805075
ENSG00000058799.15	20.33380232237312	18.89483997316973	13.969751067587564	24.118081667874705	20.90752864094678	22.453736363517905	15.95269727493207	15.837860587169942	20.425015301284507	14.85440575315325	16.416458121652262	20.088166239928654	12.198309382281058	16.840463861264162	17.917420334806565	14.918598526793557	15.843748561557158	15.063217135020356	11.835530548544758	12.353641172959138	13.126135880307974
ENSG00000081870.11	7.25234093365108	7.533666375187473	6.355756761716831	4.188544976259248	3.5915049545169415	3.2999733345919657	3.49435862205924	3.4598260252900097	4.4102239639156915	4.5449596958294975	6.502899970235949	7.448304746666076	4.242996817706413	5.001393735799039	4.9547250567975345	6.846158235039307	5.359517977668446	4.956398792148656	9.728195007733708	10.792624940778028	11.923926146239126
ENSG00000116212.15	21.665624838824446	18.480164632876352	20.845785100805067	16.14629450726471	14.386468966232437	14.029706377528349	8.293917290413578	8.666440836388142	12.369486819806095	7.064465457075928	11.912266992611979	9.891713605098994	10.52504955961624	9.214840549501153	14.121646994432625	11.11775648342881	9.66861064264231	10.68662900814995	29.582086445640154	33.25837465862187	34.112078013175136
ENSG00000219102.3	0	0.07531722929993857	0	0	0.13172664353916316	0.29330880679909094	0	0	0	0.0779483501421926	0.09898111149427814	0	0	0	0	0.14145593267956225	0	0	0.07632657777789538	0	0.04708040041488656
ENSG00000116209.11	20.596152685344546	28.296116666374086	21.335395028842083	15.742729826993479	15.769249085723946	16.690109452621666	15.956956958897754	16.333261287101617	16.069163655184806	12.910224246883853	14.885317384632776	13.605179814715406	11.529270983611147	15.091032682746917	13.300400642643979	11.011731316396439	15.57515857123203	14.291885440762108	12.570672009200699	8.570405975677728	7.614458429588587
ENSG00000280378.1	0	0.13685848674501658	0.47922455795988594	0.4008556337259317	0.1595731305779264	0.44414139832967753	0.41126548466934726	0.30186839811907773	0.23345167868533398	0.4485250221714712	0.3197475297805665	0.583586696695272	0.41418816597580554	1.1840519527422548	0.29335432705135467	0.1713591526363244	0.7284235358044097	0.35422395572766746	0.2542697076800372	0.10791891252250373	0.14258252319380174
ENSG00000116205.14	0.940518292906979	1.8258764457568317	1.27555837324113	3.7927109960222767	4.05453843800164	3.5424547107160342	3.4048036759645	2.7719646173434542	3.3670915195000095	2.3084511515606594	2.8391044185744416	2.1407531229735217	1.3341638038643735	2.8112476096913	2.9405950572215116	1.7218299471630674	2.9697267228949014	1.9380137577792576	3.1372525558599	2.8577758181439927	2.052365742510781
ENSG00000225183.1	0	0	0	0	0	0	0	0.14839748983164747	0	0	0.14736263517985668	0	0	0.8395326345598969	0.3090257166717451	0	0	0.3482706119339251	0.17045200037374533	0	0
ENSG00000256407.2	0	0	0	0.035602309574342614	0.07086306785532916	0.05917015339589454	0.012175622901395148	0.017873786730734864	0.06911398382131598	0.010483185248121297	0.062122001571265496	0	0	0.050558898538779214	0.0372207087894106	0	0.03234775570184056	0.052434467130740244	0.05132537460646684	0.028754710244482902	0.01266357936260739
ENSG00000157211.11	0	0	0	0	0	0	0.014901846301119114	0	0	0	0.021723324356027182	0	0.01250645592525272	0.012375891423057011	0.011388683890968618	0	0	0.0513399849119072	0	0	0
ENSG00000215883.10	1.3234814236733132	1.412704326962689	1.2677345719807382	2.1752907446131164	2.797580133465523	2.3272267875787325	1.169798273613047	1.0129467018219376	1.1551621127419323	0.7379899336759448	1.1159013261345363	0.8567465912497023	1.2848835218317336	1.1326824570331533	1.2977626024468256	0.6626104809817092	1.0455072965447225	1.0214793435391172	2.9950742373536823	3.411959308704979	2.803409457821219
ENSG00000116221.15	42.621045519738956	32.58711172962083	29.935340811767915	17.5898408566155	13.550256615767818	16.26822510649222	13.346202285744893	13.301631414960694	17.707387676037342	12.90508481438087	14.681110927180809	18.081113915852924	15.351691820705831	13.435552243283164	14.845236575979547	18.81807862057337	13.05632746786966	15.007061280104566	33.69225522962342	43.51168620201165	43.03721172425481
ENSG00000157216.15	12.379946752539789	12.667199463326055	14.539764937723396	38.779849192409934	23.654571972167812	33.30671746914449	47.22511125949663	51.98800999617324	53.875216462169085	46.44674801403704	53.14189263604795	57.24804624014586	17.321496487752285	34.21252085089031	44.041633322642014	33.42782031402168	42.36820379972598	43.91801022015292	6.822058423988573	9.15283276584823	14.390632840723107
ENSG00000198711.5	0	0.015255757382971549	0	0.053620551615016006	0.44469455691733495	0.3119060829923831	0.11002605573090006	0.040379499900836995	0.052046201231295865	0.07894349866725488	0.013365970721343705	0.2992438644830367	0.061559978936952794	0.12183461403978992	0.23824657958343765	0.01910158237276101	0.11367737725301286	0.1421485615019946	0.5101867419723307	0.1443579965525869	0.03814517198248811
ENSG00000162390.17	0.2753539045923952	0.09425834045629596	0.03130962323057106	0.0768224556034955	0.08123232921772512	0.003989906603545168	0.014778274479826051	0.05423618332299154	0.04893451188659104	0.11875791838821766	0.1543928346059227	0.0803865581903653	0.10749047919212397	0.16364354383722804	0.3501215813274164	0.22577726191948144	0.17886198306990952	0.36912834207124556	0.11213396339083616	0.17062855088017478	0.051235120435119165
ENSG00000162391.12	0	0	0	0	0	0	0	0	0	0	0.15735332231069443	0	0	0.0597633400873147	0	0	0	0	0	0	0
ENSG00000184313.20	0	0.008809662714110333	0	0.005160663418346612	0.015407726901642873	0	0.005294681085641904	0.00777257979311886	0	0.027352254467809443	0	0.01878291249816979	0	0.02198599989274378	0.024278648955064482	0.04963721053203389	0.018755623611161076	0.05472385935757539	0.0133915854166873	0.008336165998107133	0
ENSG00000243725.7	0	0.25248978274202455	0.19728294133070262	0.4706146273244525	0.2810143218391379	0.8156705167288796	0.17933910613018267	0.14176044613504854	0.195770114723223	0.23755474828311562	0.2513783484289413	0.3621483385885653	0.3704894145196425	0.33225081672777573	0.2846615905006643	0.15806997523147182	0.26877324844617984	0.27328459428416085	0.15119796134070188	0.44525833432091483	0.40174915078803997
ENSG00000162396.6	3.3800908647827494	3.381235300174258	3.764490488866861	2.269360119964549	3.169788841700745	3.540029392416744	1.797279045057555	1.4391281187069105	1.738997012278273	2.0574096467603216	3.676935429407069	3.8834771777540205	2.091157994177507	3.7146112036104375	3.1841716035328034	2.31891264173498	3.725904936323829	3.2895016669633432	3.702049600647092	5.370019435765366	4.120973826128496
ENSG00000006555.11	0	0	0	0	0.007637889166101043	0	0.007874007806629623	0.04045658943863928	0	0.06101553475784295	0.24678599385217692	0	0.019824912215336787	0.05885383417533298	0.02407073165369836	0	0.0278925065256475	0.013563803901206706	0.0066384513318526244	0	0.008189570551632205
ENSG00000116133.13	94.67276032725833	59.09323268937412	59.6013897741133	32.68063608012459	20.055137697633743	28.56210149362996	41.15666204844817	41.4683817868015	39.526836789122996	47.4633010827158	21.02419443493755	52.29754800479146	61.640817274275854	29.84591206193146	31.72014211810523	41.84676545447311	24.220844514801854	36.988984364415884	45.183166094565905	60.14153923759327	72.26696752444673
ENSG00000287724.1	0.9519561619800795	0.09634442207681672	0	0	0	0	0	0	0	0.049855051865915004	0	0.04108281799840362	0	0	0	0	0.10255782634069306	0.04987268690750553	0	0	0
ENSG00000233203.6	0	0.2616412246595905	0	0	0	0	0	0	0	0	0.13753845950119956	0	0	0.10447517230078716	0	0	0	0	0	0.0990314726677093	0
ENSG00000143001.5	0	0	0	0	0	0	0	0	0	0.09895592699182014	0.19546668010321755	0.21745109399155035	0.03215234568681611	0.19090009588400203	0.1171148416685913	1.1971947168660404	0.1357094803966814	0.16498488383812535	0	0.060317736139170075	0
ENSG00000162399.9	0	0	0	0	0	0	0.1281702289072999	0.2713753911991504	0.24484802382349213	0.01697758348553442	0.057489695191567894	0.04546846458731219	0	0.008188044955445364	0.0037674480364652875	0	0.021828079522875715	0	0.020780440574199054	0.007761405244421434	0.015381558951242005
ENSG00000169174.10	0.12705489991655428	0.08036761167018139	0.5065483432360569	0.03766320750526722	0.046853182788640306	0.12519062904133052	0.009660321563202895	0.00709066504315039	0	0	0	0.006854009587768201	5.083388487555898	0.19254809912090468	0.05906293560961682	0.0704392421246485	0.1539911630600368	0.03328183322235462	2.3456056843240316	3.338509799574398	1.2659816644788346
ENSG00000162402.14	6.215609434960309	5.9632132832816245	5.475374202687845	10.5089323828617	10.811799620137325	10.392476511452552	14.715970464452733	15.387078126398096	10.802407024985884	15.079073649514914	9.635185111185049	11.378047557098089	7.070360452005272	10.639405526870878	12.950292875504624	10.905813558534701	12.727479135723835	12.636983077320352	9.92341689075988	8.821650771614129	9.507288324386572
ENSG00000231095.1	0	0	0.07691961763486371	0	0	0	0	0.035531793339971925	0	0	0	0	0	0.04020297123244577	0.18498018251477702	0.10085020552540218	0.04286999682551103	0	0.04081245079371367	0	0
ENSG00000234810.4	0	0.014160278518895418	0	0	0	0	0	0	0	0.004884983858103451	0	0	0.004761625537394298	0.009423830540042706	0.008672104771592424	0	0	0.019546847220911257	0	0	0
ENSG00000260971.4	0	0	0	0	0.02369897978880095	0	0.07329483885196288	0.04034874628324306	0.09534536381950522	0.026294458048093022	0	0	0.010252182326133799	0.015217727877018694	0.014003831029679233	0	0.005409085661913933	0	0.04119581222538857	0.0384661470377241	0.012705373353903125
ENSG00000284686.1	0	0.09046577937382452	0	0.05299447361122486	0.0527402719706706	0	0.054370691193574724	0.026605350342698376	0	0	0	0	0.030420599760934867	0.030103015747684442	0	0	0.01605001011094462	0	0.07639844837843954	0.09987072243607972	0.037699785793615374
ENSG00000162407.9	4.701637812146682	8.663788602522512	8.817626091969869	13.886773591958075	14.962251095017727	15.309925522344816	2.9845611111465393	3.322842731344142	3.14741306748043	1.3123548051585898	2.288481348149701	2.0851712074447715	23.33991954068802	14.470217611957992	13.52520919775325	4.68710512292101	6.547107216254163	7.617494789968293	8.979962309523192	10.166833590286288	9.483387552235087
ENSG00000225475.1	1.4961240106013165	0.28390856292849187	2.16902411146254	0	0.33102936662442184	0.8292214404984938	0	0.5009730862401716	0	0	2.2386579046471846	0	0.5728134210303694	0.5668333816319304	0.2608089381839551	1.066437279704785	0.3022182754933189	0.293930516454873	1.7262798335724	0.26864920776878587	0.3549394726313788
ENSG00000162409.11	1.0083495488027832	1.107461739968553	0.8983540901726125	2.5749472442864856	2.8168611933491308	2.5352280806866463	2.852544781777832	3.7876390718064323	1.6119312261714058	4.199598498979494	2.494996429938979	2.0567036392612477	1.7340424231383995	4.370950169490741	3.9319412886372147	2.237900747391605	5.257184069158774	4.156815471919326	6.391494844178946	2.8767733099795505	2.6888882949621102
ENSG00000187889.13	0	0	0	0	0	0	0	0	0	0.01782682792623725	0	0	0.008688327491962357	0.09457385702572334	0	0	0.13751971873243748	0.017833133743604603	0	0	0
ENSG00000173406.15	3.193088992816542	1.9517021082715398	1.0939950705270123	12.750268146191916	12.250060110612099	15.010028642536923	6.457816177596145	5.820924961504441	3.3291916658305976	9.374889792764007	7.945633977940921	5.911598706408603	7.789898256746866	12.679968124681686	7.269064380449788	8.466647321980556	12.335574642999358	7.961591691732747	3.606365070970639	3.2620164138856946	3.222387692307613
ENSG00000236888.1	0	0	0	0	0.648265842972826	0	0.13366128251753784	0	0	0	0	0.5689970292778901	0	0	0	0	0.11836882456821657	0.11512278561149192	0	0.21044187941888226	0
ENSG00000229887.4	0	0	0	0.03241196209117761	0.09676946930347645	0.05386787519478812	0	0.024408156585993154	0.70785711142495	0.02863133939224282	0.048475891047416564	0.18874815069342588	0.027908324936172103	0	0	0	0.08834715309859978	0.028641467049161776	0.11214257384644474	0.026177980853765586	0.06917272376091832
ENSG00000235038.1	0.2551856679372407	0	0	0	0.3011299399615708	0	0	0	0	0	0	0	0	0.1933633229276666	0.17793900137389193	0	0	0	0	0	0
ENSG00000233216.1	0	0	0	0	0.14495385308709152	0	0	0	0	0	0	0	0	0.8687337696750237	0.5710257808064856	0	0.39701344886234124	0	0	0	0.1554238063385851
ENSG00000162600.12	1.1063993994481762	2.7670776209897148	1.6245803911767904	3.8726018041424797	5.511131459033105	4.779955328876739	0.4659091504645752	0.28498065556696145	0.14692762994181857	0.3120030518601695	1.0942408908137393	0.6335792633702165	1.6726829779792143	2.1281407138784605	1.2660246681936584	0.26962104435785306	1.1805045763823212	0.8583118927247326	6.426654738136732	3.4334062414065083	2.759420510061862
ENSG00000286918.1	0.29446326841818204	0	0	0.18330584255808935	0.02606093841096788	0.13056417991098562	0	0	0	0	0	0	0	0.044625073595813615	0	0	0	0	0	0	0
ENSG00000184292.6	0	0.034054536259393746	0	0.21943904747140536	0.1588265102306881	0.16577374608009018	0	0.015022799906393915	0	0.035244192344173	0.11934430343787626	0	0.017177093229536807	0.033995536712080894	0	0	0.018125383600407472	0	0.017255455588664988	0	0
ENSG00000185839.3	0.07643242228071942	0.3480965858514552	0.11080884047689063	0	0.06764513144064271	0.11296639914037451	0.06973632131349801	0.10237276110125246	0.2968896348498269	0	0	0	0.058526588670494255	0.6370714310950175	0.053295739541938655	0.07264137992192013	0.24703059040323458	0.1201281241163394	0.11758717706942433	0.10979576317506902	0.07253110962467306
ENSG00000162601.11	3.3094685200573495	2.734873976830648	2.9615489717087073	5.721706033815814	7.338478087008589	6.950728220992826	4.666883300833468	5.057440765925465	3.571730582280266	4.4446339441486495	2.711652266353425	3.089894656894497	3.300872825603598	4.116532889837898	3.4460785428104757	3.0727054460910717	4.103693263795403	3.134780724176591	8.599150707379708	5.308623056572093	5.357623923751298
ENSG00000283445.1	0	0.016894326808574528	0	0	0	0	0	0	0	0	0	0	0	0.025297586034005757	0.007759877671225506	0	0.01798386868307996	0.017490695429473346	0	0	0
ENSG00000177606.6	83.45772780662352	65.6781558253966	62.74315827511395	140.77981914821885	253.70707831491086	175.0720704237094	113.36289113860329	88.62574766032112	147.42918649891587	40.153892523467256	95.91384342935983	56.803262753335126	23.61399056442569	87.82554844386935	61.425146457323	55.84275301251879	89.11366863849226	80.42985123568978	9.06467590010185	11.342460619526197	9.78309441344319
ENSG00000234807.7	0.06307160220095244	0.047874555359279265	0	0.2804471346179031	0.14885434544642126	0.03884134712321029	0.08631902638166686	0.056318281969196075	0.10888517602624705	0.06606266390364818	0.08388831693714782	0.2585834615813413	0.08049301611050634	0.27878440685206063	0.2785358363144571	0.06993379809106522	0.21234192168904706	0.11565055600596356	0.00808602274047267	0.030200947415107676	0
ENSG00000272226.1	0	0	0	0	0.0872432536337261	0.5099324372411297	0.2698209067643755	0.19804823876597435	0	0.3871920383231342	0	0	0.2264486701830338	0.07469486617766559	0.06873656127838816	0	0.1593001003534877	0.07746579966380764	0.15165449005215473	0.07080287531850243	0.28063438677209945
ENSG00000231740.1	0	0	0	0	0	0	0	0	2.2473417929138795	0	0	0	0	0	0	0	0	0	0	0	0
ENSG00000232453.7	0.5610465039754936	0.19357402017851713	0	0	0.6771055226408628	0.0942297091475561	0.046535843042856496	0.017078627940005846	0	0.10016815304781278	0	0	0.07811092104959581	0.038647730565813436	0.16004184843106334	0.2666093199261962	0.08242316604363242	0.08016286812405626	0.0784672651623818	0.09158495719390428	0.07260125576550928
ENSG00000237352.4	0.1246475333814616	0.03311483710829845	0	0	0	0	0	0	0	0.009791904538070283	0	0	0	0.009444990169002859	0.004345788263287364	0	0.010071561532630103	0.01469305228792381	0	0	0
ENSG00000224609.8	0.16695962445174958	0.10560904200743264	0.11094039034686713	0.1979690664384498	0.16007830867235592	0.2416238177102193	0.20311014043029096	0.24691807634037738	0.25220541464620566	0.3005705244072873	0.23131715586865775	0.14861022529616438	0.05326915470602959	0.26356518536506457	0.1891819484333952	0.25124086288784403	0.37660678651700086	0.12573758935010593	0.12307799103625931	0.13490931723727315	0.11882817326717311
ENSG00000270457.1	0	0	0	0	0.27618426446179567	0	0.8541667758517212	0.7314503492885344	0	0.6128631375824758	0	2.020107796252864	0.11947735556994388	0.5911501982995724	1.0879899492289251	0.29658314879363834	1.008586434190721	0.49046393869984717	0.3600672433930597	0.560348199636077	0.29613293278712666
ENSG00000172456.17	0.7191202273725646	1.2232275293843646	0.9106640783401434	1.1403345085589343	1.1463666064990141	1.270941585203006	0.5375436497501769	0.3423357240374558	0.5104238588308591	0.2348150828765977	0.5012798955206361	0.2664106347037928	0.42459900701314707	0.357797857824098	0.38362951010843466	0.5269990697144723	0.3360297829043506	0.3063888823568538	1.043013907987661	0.9178958269379537	0.5837521045692021
ENSG00000134709.11	0.14249334805261712	0.012017744633118386	0	1.4783883099138608	1.5063277167846514	2.1235885614447314	2.3185076264975493	2.96884080527799	2.01922385995882	4.794683516292946	2.705969061366291	2.787760887966126	1.0547436559260792	4.720789542145783	2.7544665388299157	2.4527096967332205	4.976394533933668	2.7807803453319244	3.458778627818131	1.8536069475082573	1.2845910574324788
ENSG00000134716.11	0.4612168367696289	0.7944282996979898	0.4114798516195333	0.2997316090725685	0.3139935465458693	0.5636920724007588	0.06474007629507383	0	0.13780951769013156	0.1393526676776837	0	0	0.4482510676176099	0.7258441587193942	0.40818835834845046	0.3709035140311966	0.6019968474508693	0.23698333264121443	0.4775866677138576	0.420459052723902	0.2525048720536045
ENSG00000229332.2	0	0	1.6325572938588153	0	0	0	0	0	0	0	0	0	0	0	0.13086854193572123	0	0	0	0	0	0
ENSG00000226476.4	0.01701676928681479	0.0258331875147892	0.01973621577931196	0.9019251758833462	1.0000094676318039	0.7042174856066196	1.2296561974509677	1.0849028670655443	0.4670992060943972	0.6496760575916245	0.5296153767705587	0.41418988708406035	0.42218005172869433	0.2140439811963888	1.4950734369437744	0.5434040242997535	0.8139766356472095	1.139341146191172	0.793235386870952	0.48889440236704707	0.4004750735342686
ENSG00000231252.3	0.20859756011001368	0.16765005414437234	0.12452459271832983	2.8589643081048646	2.117648309757673	5.068900629645632	0.04478181638558736	0.008217450576996764	0.031775065619106646	0.14458893008576792	0.3182456909584527	0.2859547657608754	1.4093769026049685	1.2273037341709503	2.181802087576572	2.7755159168863943	2.250605012497594	1.4367580782225282	0.04719355059207933	0.07050635327203128	0.023288257627279853
ENSG00000162599.17	0.3019768607447813	0.5637276151895994	0.8030795665883227	0.4120522776840997	0.15784993721458354	0.30056791898110413	0.012915057896337264	0.010111613664941371	0.019549687869007674	0.0808041502874193	0.02698545625792959	0.086745422636217	2.9431587338849967	2.3339505978972688	2.6952465898974465	0.901355704592483	2.406433162534891	1.8294894670808108	0.0029035948959633103	0.0020334004023583084	0.0017910197774406614
ENSG00000237928.6	0.5177085055995301	1.919740907165975	1.808712695457196	0.128307347196794	0.22533862581610944	0.12543742421444867	0.015486984778343618	0.02273485843574644	0	0.0533370429360481	0.05644079042936255	0.005494017019097747	0.20146181713258318	0.1543421438238214	0.40241971343864846	0.25811420480785263	0.27430174988450573	0.4068388110763377	0	0	0
ENSG00000223920.2	0	0	0	0	0	0	0	0	0	0	0	0	0	0.11178112840573733	0.3085935128722042	0	0.059598289293088066	0.057963920028163765	0	0	0
ENSG00000162604.12	4.302441464496624	5.588098744950392	4.241511707449362	4.3873198548408165	4.662437005514495	5.12250191896051	3.1229633957324654	3.2911098125607494	3.44146541919832	2.9817858223220486	4.539816410693148	2.9832114007825563	3.8069869497776176	3.462965577885138	3.8667431045474707	3.716483652604256	3.901278518220046	3.696618525653997	5.015788051607116	3.7151613882905643	2.4678460214573312
ENSG00000271200.1	0.49403626579575083	0.3749986639149166	0.17905878203525652	1.2081995330334285	0.32792838895112514	1.0952714108692048	0.5634433455071853	0.16542670997626274	0.9595028011540072	0.3880988112466076	2.135550319655628	4.477353673006348	0.2837237436719511	3.181966313282757	1.3779507366346668	0.9390642088266957	1.8961188759873566	2.038239482957562	0.38002413198080925	0.4435543125924919	0.23440967513360378
ENSG00000132849.20	0.7829382906186788	0.5609029223227785	0.7715955038711925	2.843734724695081	2.475845661502223	2.5256328428327346	1.641391762959322	2.2799498245927805	1.8964784931733314	3.2825747035485073	2.7262210412889982	2.3946280314730886	1.774981104107742	5.299348449877501	1.9966566509460735	2.8510075532658194	3.273258338101575	1.9149364772607127	1.2451099249986748	1.115219100773626	0.4048796636513234
ENSG00000132854.19	0.10835591418135451	0.43473759107658994	0.1122073670810897	0.10324356283959643	0.5068917539417694	0.3031392145996108	0.3601439898770172	0.5908894473308275	0.12025468039118317	1.1430518114041925	0.15955995338376613	0.28558406811423304	4.344143344859976	2.838492610514342	1.1603203641101554	0.8017842946767849	1.3570549714219369	3.497272765127506	0.05358206410339925	0.011118150365541183	0.07344653014532493
ENSG00000162607.13	9.378133756811353	10.398362085753924	9.189200430863362	7.842949242031351	10.049209666099305	8.370871491741966	6.628825766209657	9.210770225678852	6.424295742989792	8.898411597719859	6.118843975612296	6.317940650756825	10.844739385826836	15.720286555308286	13.981556649695609	7.474983868781095	18.99897649440747	11.418847300663256	46.19817530315839	22.86087410694138	36.71022731693648
ENSG00000116641.17	2.960066196432944	4.418035933525978	3.4859876696505236	5.517438057293457	5.179454338837246	5.051876263905426	6.291409483311833	7.659558632846321	5.460682745848758	5.991560168774911	3.989207019615144	4.381405236703985	4.5283512585793595	4.8104490871149475	5.750012883734062	3.6334416821913464	4.865723956197516	5.372149802674573	4.260313153117604	3.469346583986751	4.056516353019669
ENSG00000213703.2	0	0	0	0	0	0.2855194703547927	0	0.06468608531123093	0	0.075878293224497	0	0	0	0.14638004910275124	0.0673517587617906	0.09179954605517378	0	0.07590513337021444	0	0.13875288752893336	0
ENSG00000235545.1	0.2576793389594287	0.4237820813093856	0.809409852669144	1.0311913248698845	0.3420816500377779	1.0790682914630236	0.47020907204866735	0.6327436944287509	0.5004572835009297	1.450708931860538	0.8568153218112188	0.583824313428454	0.49328191591173903	1.6596493677993533	0.9283353980472864	0.3673476948820228	1.179832583644113	0.9449818232604548	1.2223129603348546	0.8328562980258695	0.9373523694980143
ENSG00000125703.15	2.081777817382753	3.789851307769774	2.036592520574944	3.567177749546328	5.347569071814352	4.515211868080212	2.964912659695833	2.448272836092854	2.695445369031323	3.3505282802775973	3.0052329958726482	2.1803031224576404	2.6827190820945743	3.1420505726051084	3.9417638430151416	1.9302651660895336	3.4188684888124166	4.402449015874639	11.613054515835893	5.652755233427613	6.135349767288614
ENSG00000234318.1	0	0.2686651501538077	0	0	0	0	0.4305866819356924	0	0	0.370734211190831	0	1.3747579230875195	0.09034305633700455	0.0893998957607407	0	0.560654945706095	0.2859917909030736	0	0.09075520377841474	0	0
ENSG00000224209.8	0	0	0	0	0	0.015883741762027934	0.013073783916944335	0.028788427588587497	0	0.02251299991880199	0	0	0	0.021715393780764078	0.004995796805316896	0	0.011577985829250908	0	0	0	0.006798867768105476
ENSG00000230798.5	0	0	0	4.3095298966876445	0.34774525351522456	1.6776632455118534	2.7882982776837366	1.1694901516533804	2.4871880005631195	4.389885891451694	4.500171864060358	11.078485205807926	0.33429922336623374	0.8931848857089234	0.12176841153621745	5.103538008256093	3.8097515721955793	0.03430811491733203	0.03358243053721142	0.12542893475297617	0.0828583868228881
ENSG00000187140.5	0	0.01919036786812912	0.03665297216157935	2.765442677348937	0.2685051238391763	0.8594327681484868	1.7761700629847312	0.45714394518608176	1.5057969015873294	2.442873641596726	2.7909889696480237	6.71012795792718	0.1935922635792955	0.5363993745644442	0.12340288685885126	2.9554524995078433	1.5729548499669048	0.07947114634733862	0	0	0
ENSG00000236674.1	0.038863943532569195	0	0.16903043462576534	0	0	0	0	0	0.05032027709319099	0	0.15507283937865535	0	0	0.35338322834238256	0.1896967000645274	0	0.03140219369532643	0	0	0	0
ENSG00000088035.18	1.220662140415426	1.3496910632385108	0.7385236552287023	1.547096729618016	1.3270132947459052	1.2927210136730662	1.3417283471962793	1.7250565867362493	1.4809311656350943	2.32555145160875	1.47652687386881	1.3812721760491153	1.3468475216736486	2.403385934694161	2.0709284905662	0.9682869559849168	2.3453724452444877	2.296161410118767	4.118122814205563	2.043437823116101	2.462647297808746
ENSG00000142856.16	1.4877650103589022	2.4565709781878207	1.3725762581145526	2.2852956645573266	2.983994156845791	2.9271106719923017	1.1282491112672914	1.0416367494722598	1.3509321358618245	1.0852583583774094	1.2720858802373267	1.4383878007024882	1.479514423251183	1.6763585876088478	1.3674911591205985	1.4323352509242504	1.5221636718609275	1.2754398376594673	13.82968659123256	6.369924190360158	6.674084445258431
ENSG00000203965.13	0.9985526136674635	3.2283151107191412	2.158091530255571	4.127604276167403	4.476034705407044	4.366060224840685	4.082949134967706	3.684181019470476	3.2083234733771615	4.423316057722721	2.8837503618593905	3.411588078769958	2.3859024655592616	3.5099646661869914	4.351769055339749	3.304011151287335	3.563515875675692	3.9235395376707625	4.445079778330053	2.662989981846936	2.000454797712757
ENSG00000116652.6	0.16318483406769632	0.11260508403070983	0.0860288044208771	0.5804795506107161	0.787766087663181	0.5700751619067	0.6767659874305713	0.665638923447384	0.40336903975377325	1.0371954376796646	0.14798441845065774	0.2977030870483475	0.40894527779889656	0.65197797397833	0.7344467736032557	0.8600494179785142	0.5753623877746222	0.7694282380109839	0.5135136213791315	0.24507155577895148	0.2533998260305033
ENSG00000079739.17	12.534579804049992	10.731910806622189	8.664126114109196	5.429691321285467	7.521601038995969	7.628349116344495	3.1866266030671273	2.5555525536129426	2.395069926468189	6.259652104477416	6.632511363805087	7.243302874545621	12.203159798139257	8.841182627264185	11.933304330549309	9.822889174577824	7.734475071124084	11.070085079992467	13.681730959604652	15.450986555125882	10.372642498568954
ENSG00000244256.3	0	0.2624990647404416	0	0	0	0.6389083230070361	0	0.46319478793353563	0	0.27166916787262535	0	0	0.3972132411407315	0.13102214231164294	0.24114137891106668	0.3286724730893435	0.2794280448823473	0	0	0.12419520752589773	0.16408677259352264
ENSG00000185483.12	2.5348949335868953	3.6516471457735618	6.018799830724679	0.32802159670519315	0.9446159426175464	0.7307513944392976	0.22197320132376822	0.19971828839842554	0.04064560477110725	0.21577889635716338	0.05219093329286591	0.2540165309276295	5.4745875554145815	0.220027511307573	0.14775292078367813	0.5594034837737153	0.19657679794364538	0.09867667338127879	1.0081525605438812	1.0991830308932689	1.288398594627563
ENSG00000228056.3	0.10762932933407429	0	0.15603693863072354	0	0	0.07953756674169225	0	0	0.13935635921522485	0	0.07157613708735895	0.0696731056258641	0	1.2233189817872785	0.6754419235825286	0	0.3478594028127181	0.6766400460430545	0.08279097161010487	0	0
ENSG00000223949.7	0.17847164593467482	0.011289088373637153	0	0	0	0	0	0	0	0	0	0	0	0.011269530007064606	0	0	0.012017139550072749	0.0116875924478672	0	0	0
ENSG00000158966.15	5.505158959971441	7.279937925835297	9.385770740365281	22.027422381556583	19.369319279755437	21.16286009301845	8.99729635721871	8.344283919126651	8.362969207248044	14.165813869194169	10.438781257642312	11.639238576684154	16.25800621736346	17.698811320095256	18.774566522061598	13.026724247604372	16.742901070084795	19.671536314371536	12.409449364720533	12.590550040082713	14.040378426775574
ENSG00000162437.14	3.544852639286348	3.3963789616231352	2.834114083037441	5.068611466183312	6.382268002645154	5.078742255916391	2.116560539635212	2.926730988089924	1.4736877591474933	2.907576192890462	1.9818453641305467	2.23849243149193	5.18264030910665	4.66110731643759	8.627061259361984	3.3525133725414666	3.882185435756269	5.885486463090308	12.330671809574186	9.235867656868242	10.611169897858058
ENSG00000162434.12	22.995322570046184	22.46951971529202	17.942776358704556	12.746037207375021	11.936569303553714	10.585672510456721	23.643046352394904	20.10750998813487	17.60244738531196	28.965518697164292	23.605724507066146	21.99609075457471	22.52758497362355	33.56737035469869	29.912883050829524	34.011169068660976	34.327331236774526	39.00132698587878	8.404285646846578	7.87718157258922	5.9549158268241875
ENSG00000226891.9	0	0	0.0680664758366249	0.029823292093306628	0.005936047398453958	0.06443524102054936	0.04283688565995108	0.017966985923913055	0	0.010537847666431479	0.057985500858002866	0.06512747378228424	0	0.020329011016177588	0	0.06374482022907908	0.005419404406022887	0.021083150359983257	0.01031860004806089	0	0.006364805499303625
ENSG00000185031.6	0.03563403471195703	0	0	0	0	0.2896672194173792	0.03251220385561731	0.02386392066211628	0	0	0	0	0.0545720894360014	0	0.024847338029687614	0	0	0	0	0.10237713052810489	0
ENSG00000265996.1	0	0	0	2.66477892874625	0	0	0.5467961557535639	1.6053910263605498	0	0.9415806386494402	0	0	0.45890166116637543	2.7246650048898475	2.9252093407677697	0	1.4527083015190214	1.4128705506864918	0.9219903656579862	1.7217971952454003	0
ENSG00000231485.1	0	0	0	0	0	0	0.15521955389133427	0	1.1013647744429063	0	0	0	0	0.25781776390355543	0	0	0.27492114093263204	0	0	0.1221920590174155	0
ENSG00000162433.15	0.8212097944175475	1.347048347861431	1.4831539574519683	3.540097971954902	8.949456245506092	7.323585717825704	0.5143260752456326	0.5080136818702293	0.2342834542625976	2.072024113238066	2.855583732597154	0.7703760253881172	3.399917506535363	4.793511988016817	7.094705217091168	1.6204836732384	3.4526583508258892	5.436201847877575	9.753777201645478	7.612897443110633	6.584366091858185
ENSG00000116675.16	4.631092973459112	3.463455969890233	3.428417243153925	6.767420175699589	4.085248732778453	6.30139173129604	13.893243168724357	18.390241038674038	14.063215687001213	50.485935375794554	20.757079755334093	40.07184884834028	15.815553082451395	44.53340556234064	36.62607613792584	62.29661267026272	46.75891796611096	53.47600645576182	3.7022723220011686	3.6964941797320763	3.2798488548874865
ENSG00000229294.1	0	0	0	0	0	0	0.469902946350719	0.06898164566392986	0	0.64733668907149	0.7535065994157515	0.6001140543165246	0.15774744602594154	0.3902514980962021	0.14364867298413153	0	0.4161403988726364	0.40472854316540124	0	0	0
ENSG00000234144.1	0	0	0	0	0	0	0.6387353323846942	0.15627700256607122	0.30214431865247865	0.3666331690316404	0.3103743997593441	0	0	0.884109588607325	0.32543416180475815	0	0.3771042198633448	0	0	0	0
ENSG00000222624.1	0	0	0	0	0	1.2242955299506557	0	0.5547424488994569	0	0.2169086287988239	0	0	0	0.41844767963404284	0	0	0	0	0	0	0
ENSG00000213625.9	14.551641518997766	18.63582963054659	15.563172527090343	8.1226654564373	8.573894471581022	10.2103332765142	5.779312738833544	6.278712813045021	4.315869371991087	5.806623697884728	5.491558503284481	3.891822338883716	12.006276495392799	8.416615238833561	9.304111108691504	7.273847552235041	8.405384472107768	7.518043284157005	9.899820935970952	8.043163373015748	7.731065629862277
ENSG00000116678.19	0.3849854726487952	0.4682618540543542	0.49089193446094814	0.5238622569510658	0.7635511142561202	0.6546984055721177	0.7617635098624849	0.7424051026036738	0.4504262270149089	1.0020339250359038	0.521303422357449	0.273238678967219	0.6251072056415851	1.0895464868571538	0.9767604402593822	0.586306018947635	1.124347673998891	1.26118682284674	5.316243480434264	2.3820466034485617	2.015943822655161
ENSG00000237852.1	0	0.2839085629284918	0	0	0.2206862444162812	0	0	0	0	0	0.6633060458213879	0	0	0	0.17387262545597007	0	0.10073942516443964	0.195953677636582	0.19180887039693328	0	0.23662631508758586
ENSG00000184588.18	0.6850673101174449	1.784141179666417	1.4298435261088585	13.655126962981903	9.152090857253093	11.617828813721001	19.408875505726954	18.60060335200679	17.411430085912972	20.246197974346124	13.671523098380437	17.995088578797507	18.106933719517887	16.772301429130067	18.01228887815715	13.43149689649237	14.764158069099928	16.22496450830899	2.130592741961725	1.9215488071462106	2.443478053693913
ENSG00000118473.22	0	0.003005338391360161	0.028700487961356803	4.031578451358441	4.124372417183872	4.421082510501616	7.094885374714711	6.886066884390664	5.146978564528681	7.352811689921934	4.800061259461347	4.170081831689762	2.8983843056009633	5.544243265205286	6.590066208540482	4.6209079606187204	6.25115360017014	8.733774573282643	0.20710173979344554	0.2502552079575897	0.18034762393161946
ENSG00000264720.3	0	0	0	0	0	0	1.2337964540080415	1.3584077915358497	0	1.062296105142958	0	0	0.5177352074697569	1.0246603437192587	0.47146231133253425	0	0.5463176518533073	0.5313359335915011	0	0	0
ENSG00000248458.2	0	0.3462898561671051	0	0	0	0	0	0	0	0	0	0	0	0	0.03181147083385612	0	0	0	0	0	0
ENSG00000152760.10	0	0.035742060154390486	0	0	0	0	0	0	0	0	0	0	0	0.01189337898959854	0.1641699119818646	0	0	0.34536835683447575	0.012073683359806962	0.05636836055862918	0.014894781440781074
ENSG00000172410.4	0	0.3359253765559498	0.4277376219807247	0	0.39167950232763754	0.05450826252227861	0.06729798840043863	0.14818994089482	0	0	0	0	0.056480204451246206	0.05589056420286866	0.05143225214536737	0	0.059598289293088066	0.057963920028163765	0	0	0
ENSG00000152763.17	1.2329066288470911	3.7553533965901784	3.5633851458018815	1.1807610275014104	1.0142208003351272	1.5944463214500482	0.41101895957738294	0.5186907017583313	0.7674728309844918	0.5898107402299805	0.6307023618667326	0.38370847171444705	0.7322620842349116	0.9521832446280719	0.9313376574232678	0.7436134665767067	0.7279868964902754	0.7514983577456299	0.7963962936689094	0.6528018738155046	0.5324889945321044
ENSG00000198160.14	2.2885380542919145	2.9564857494080137	2.5969691865181095	2.6757949373722774	3.215862467739004	2.765307666132351	2.140390028759025	3.193317385445329	1.5930050635783652	2.8444316839268478	1.9967432223367068	1.20498343441903	2.9776189014155725	2.946533249979592	3.5605006995568806	1.6297554124631446	2.992629438739052	3.0658590748125105	8.13999471868238	3.310396009618438	3.6356733772822034
ENSG00000116704.8	4.249385970527128	5.8046075279960885	3.814880167621161	5.17998944870319	7.785470747125288	6.7525377790698435	3.9936514963741656	4.248725806886712	4.134786211173514	4.676126937235941	4.156801786668742	2.690171648192576	3.9255246894800426	4.633059735964264	5.492653925826311	3.229274714403977	4.7959156241977885	5.146228317242923	4.768802743865108	4.018546207020348	3.701159577521263
ENSG00000203963.11	0	0	0	0	0	0	0	0	0	0	0	0	0.016082575142429723	0	0.03661296324565678	0.039922383230684894	0	0.0495151766070933	0	0	0
ENSG00000275678.1	0	0	0	0	0	0	0	0	0	0	0	0	0	0	0.0938113782753512	0	0.018117677229829068	0.12334584172659847	0	0	0
ENSG00000228523.1	0	0	0	0	0.06411420425005972	0	0	0	0	0	0	0	0	0.7136027393759125	0.15154145721402884	0.06884965954138034	0.17560210238142018	0.11385770005532168	0	0	0
ENSG00000081985.11	0	0.018101337270141238	0.24201071648355488	0	0	0	0	0.007985214239188807	0	0.06556790339227392	0	0	0.03652122648215332	0.0632449183439651	0.016628559929431456	0.9292446927384672	0.11561232695787825	0.028110469920961174	0.05503175594250698	0.13702749552936488	0.12446554873417782
ENSG00000142864.14	31.43965443017649	30.560485826640914	29.025391244562908	22.820727939039017	24.10981407658707	22.995122914125957	24.648282781295617	25.495098605446028	18.538970788981114	23.969335997219282	18.089013040273386	18.684391766517063	20.74407686270891	23.989546598550735	27.503892664159217	16.063246258398543	26.224955421273034	22.24467373879166	71.2416526418792	47.07800877255141	55.44491190871177
ENSG00000116717.13	30.793729570927145	24.060255184657336	19.46206180012297	5.749831562826195	12.365881430629699	7.065828201816515	9.348651988655218	4.6785681339650305	5.604659392437771	3.271320161707769	11.022725111453278	6.721554517287907	9.083630595887568	17.894561784495608	5.788332605731488	3.8015026562775236	9.164514085011426	5.554599650698893	15.573734405057184	16.076666383034194	12.921087492773573
ENSG00000172380.6	36.687562694745324	42.264019618744975	29.9021710008858	12.652585118478909	16.690198772037604	15.514970574620705	1.5001813511830546	1.1011314059915203	0.6951562181849605	2.8556952561372206	2.2612897943866366	1.049899078413074	26.328400035087707	16.51865480094265	26.190306348560487	3.593090694674488	8.974440595258974	16.103028540082956	9.81709529533267	5.029181542506819	4.765824617777298
ENSG00000232284.7	0.1674234011863378	0.08087092398569162	0.13239497823212903	0.3654553959423429	0.4849365266913608	0.5623868355473189	0	0.050964794487636494	0	0.08369605676883912	0	0	0.11654645362955565	0.25372541844476887	0.23348609704087409	0.1301884471327919	0.07378835817239474	0.10764728005230415	0.07024688500251323	0	0
ENSG00000162595.6	0.36210750330149566	1.354657385351298	0.6374633147591598	0.20701372354752623	0.5493886104252297	0.21025379339760727	0.18879082572364342	0.4330382856784219	0.36838194025015303	3.9011639211919906	1.2212524812502294	3.6333209029907447	2.3172395798769005	1.6462909691144147	2.759407171869771	7.546652039656861	3.594604030046086	12.337729824337034	0.039791639125994496	0.03715501549327985	0.17181229008689103
ENSG00000116729.14	106.5766908383894	159.43315448208998	140.58756701464858	10.717921332071485	20.0873727274881	18.389784662035222	1.2733642703173376	0.9108856911173336	1.240424735871782	1.2078585452062791	3.366438095976883	1.0182992360703214	15.115452966770103	6.3003168073000495	18.102503324342496	3.3497467009520556	3.3161322191212412	11.116229327850183	16.257963326072247	17.38941800643224	15.847860391371714
ENSG00000234383.1	1.0309756809895536	0.18059146183270983	0.2874364658987012	0	0	0.2344265125018298	0	0	0	0	0.02637015576902698	0.025669038914792032	0.0910902545473106	0.1502321556580868	0.1382483469320965	0	0	0.03116105475198277	0.12200774763594402	0.05696171172240422	0.037628921534604814
ENSG00000229133.1	0	0	0	0	0	0	0	0	0	0	0	0	0.06938719275367876	1.0986049046062156	0.6950423765005401	0	0.14643565925964938	0.1424199409626704	0	0	0
ENSG00000116745.7	1.4576440456453517	2.4587244451695875	0.9392165826217831	0	0	0	0	0	0	0	0	0	0.3875561053996261	0.015340404378138616	0.19763410517279364	0.09620451467586351	0.03271614345071629	0.07954741424210574	0	0	0
ENSG00000024526.17	1.3845609015790892	1.525575738297155	0.5568594676404717	0.3495265586756599	0.06324544809490985	0.7063270027552379	0.04075039101144447	0.02392859253382933	0	0.07017199881533767	0	0	1.3269595459743158	0.372272431788247	0.46715015604595617	0.3310940944611908	0.18044028135398868	0.17549205123703035	14.298971179049431	5.613922088156158	4.823245079563497
ENSG00000285041.1	0	0.06074523121838747	0	0	0	0	0	0	0	0	0.1064409929371954	0	0.015319934060182486	0.0454799924943677	0.04185211716684863	0	0	0.015722383467426816	0	0.07185041406562748	0
ENSG00000285407.1	0.994709495660466	0.6980513385312989	0.5441857646196051	4.906986508506974	4.119371847730527	5.561685583300751	4.863177766759099	4.738474438659929	5.540531121539118	4.585263152768306	6.777317720581351	5.284990200766168	1.7389270064411264	3.0291293506319867	3.7559271535551995	2.9609763901269504	5.1256649727617765	3.7609507897277425	3.421535776897324	3.437466998336902	3.989469147184864
ENSG00000285473.1	0	0	0	1.1790530232218046	1.4993411116801674	1.9051246782402544	1.8817119103027675	1.4798297170362609	1.8120219333711503	1.8515999151095135	0.44085302312186175	0.8582636754470968	0.39480925038894865	1.0604375903575012	1.4380917429472833	0.700035644498951	1.7854515437663951	1.6207230153126235	1.8697346521444078	0.9522788956943835	0.559178387050552
ENSG00000223883.2	0	0.013014014100428265	0.08699718782564721	0.030494219210620288	0	0.082356030582669	0.01564306297344396	0.02870497608902153	0.07769705983553662	0.03367160931451184	0.022803840814568196	0.08324078776822189	0.019692789100767733	0.04547013553890729	0.023910312278242956	0	0.006926654233510722	0.013473407938926232	0.0725363031499456	0.043100905082540907	0.06507992931212536
ENSG00000229639.1	0	0	0	0.8192158802783231	0	0	0.42024508040448577	0.07711485279461155	0.447279144206071	0.09045752860387633	0	0	0	0	0.16058541608706406	0	0	0.18097905161631916	0.17715098728799733	0.16541283098427426	0.109271759041538
ENSG00000287453.1	0	0	0	0.1708564996208889	0.5101108272573057	0.35494906833724227	0	0.12866521887042656	0	0	0	0	0	0	0	0	0	0.07549035122065043	0.22168074365547208	0.2759893500575505	0.09115931810751257
ENSG00000033122.20	1.4157234049197018	3.202163771868363	3.008899463027232	0.4820350659396828	0.19567642998381873	0.23981202927933312	1.1420271593019191	1.8723229713075098	1.7407059461646148	4.496208310326828	1.465595093163435	2.763227171731562	1.338010658563399	2.804807629619517	2.1359738849078678	3.2264973725817088	3.944613665575756	2.5221301330802204	0.22767657146412643	0.14855725344060658	0.07106469527767345
ENSG00000240692.3	0	0	0	0	0	0	0.31656619543627385	0	1.3477226845156616	0.5451256329023074	0.5768471574474653	1.1230204525221514	0	0.7887188172049558	0.24193460713116888	0	0.2803472160826182	0.2726592290798493	0	0	0
ENSG00000229359.2	0.15885051618583254	0.08038374974481395	0	0.047088462997925705	0.04686259105827658	0	0	0	0.06855885142114476	0.08319186365577383	0	0.06855385894914338	0	0.280855696621845	0.11076524181908935	0.050323847536269964	0.2567034749672166	0.08322129080348813	0	0.07606332991043938	0
ENSG00000066557.6	5.490875106090093	7.856967257857151	5.029076569375025	13.560284811100159	12.953459728315266	11.73451881608702	16.992801249785042	18.646930169707375	14.315030300814026	17.89500002374483	11.596190201349819	11.984362333155138	11.150519434883297	16.600362564673	18.315887921933076	10.207864119805244	18.301160931130944	19.329937720542308	26.811985744333334	10.28596678299257	15.84305982304677
ENSG00000116754.13	22.133559377418198	23.197537731738954	24.914530143292758	36.0399634898119	33.5809816677551	37.000128828795525	27.929260884179204	32.634172028595344	29.5848961870358	25.997982680368132	24.1569673858722	25.46484993534473	19.893790507062867	27.736937539844853	26.9566491707231	25.005078239309558	31.16621953330883	25.8359824496594	41.788481541882184	29.74748587484759	34.50034294927694
ENSG00000118454.13	6.489958055527646	8.272922901453487	7.368859566254284	6.8484473736705045	8.030780999104504	6.138437759239982	7.1041058114269635	7.213356251367113	6.901339749298612	7.677597367926806	6.204576980441403	5.007247466575482	5.772781051981674	8.35552185522818	7.837679730632251	5.38995749954286	8.282755136992023	8.578360221503148	9.125080585338193	5.641503035262338	5.211824688360239
ENSG00000197568.14	9.624105414348852	8.517256887854755	15.329160787740065	4.45205618733907	7.600943533645379	5.102901172298423	1.220670959816467	1.4451146718466485	2.179296255812559	2.339311635793535	5.022629914272529	2.486451830068685	4.824851507909649	4.807183101916948	4.905214260459771	3.896597752767483	4.358917434999792	4.171552329686467	4.846862609645584	5.238659551491325	2.621091490200951
ENSG00000226088.1	0	0	0	0	0	0	0	0	0	0	0	0	0	0	0.06395488745032639	0.6973572472504332	0.07410917712097037	0	0	0	0
ENSG00000116761.11	2.7964008019192788	2.9020065411186975	2.2170948612401893	3.7302489461554798	5.278505969127534	5.860541423506545	1.9334929517449964	1.9605189501702154	1.3860589000652646	1.3729759105410229	1.7579739717935012	0.9899699763741251	2.442406190002316	2.615558010769707	2.3459839617756426	2.5123565905886953	1.6063639986970897	1.6138173426233995	5.411250828766506	4.770248401740363	3.026836778620366
ENSG00000271992.1	0	0.17180732778076113	0	0	0.4006449844982272	0.5018035326621786	0.2065152862931915	0	0.2930670215255802	0.1778092193157741	0	0	0.34663816465786296	0.4287741781657842	0.552400047183613	0.21511824955418404	0.8229935442082009	0.44468028776971125	0.6093841901773813	0.487719377193976	0.32218754704522146
ENSG00000050628.20	0.054634177326941265	0.12855737372427614	0.06336525426628366	0.16033394818355143	0.038682391541732905	0.01614975974450604	0.6031581338924633	0.63663491649313	0.15562639100177397	1.2575217645777046	0.257964758030583	0.37489082214931946	0.5145707635413702	2.111311948262308	0.36191191618917207	0.4050097448873657	1.6201066095465422	0.6783574065660064	0.029418111739631173	0.003924120822065555	0.04147640372197195
ENSG00000269933.1	0	0	0	0	0	0	0	0.10884006958376607	0	0.19150792650497087	0	0.210414926081192	0	0.3078717519649545	0	0	0.06565913227204617	0	0	0	0
ENSG00000235079.1	0	0.04139721548388557	0.3953366076993512	0	0	0	0.04976014654220644	0	0	0.04284337962830958	0	0	0	0.3306039578494403	0.0760580357475443	0	0.17626794971895746	0.17143413782890213	0	0	0
ENSG00000132485.14	17.48776888279241	23.938361299632216	20.19966250883948	24.395583353140793	21.862879342144733	26.77711562372016	20.540669069415323	22.643581513633492	18.136174845430148	23.40333148469814	24.490812691782807	22.196020524248443	15.723986948948093	25.315790823099565	27.471735305392954	19.506068438010484	26.30281130405313	24.82495278253347	39.47709360230756	24.475424844429195	29.56606646194922
ENSG00000207721.1	8.585316270136625	1.8619119708333651	0	2.181400425392279	1.6282025823503539	12.689016461581602	3.9165864179557603	6.570902805568762	2.382021488911402	8.189561833834667	2.8547226768562934	5.160670730659934	5.634885513856888	9.758102575652012	9.407317747053822	2.9141018689607496	19.819896206771148	10.120096037475337	8.490888018617733	1.321379242862749	1.163871293977312
ENSG00000229956.11	0	0.0672701273323206	0.030836095958481354	0.1103383625803381	0.12863351270120202	0.09692922531605032	0.10026617684316208	0.13532031639820724	0.013769835857120423	0.08075935302256407	0.11315928912379394	0.059664943582275226	0.10315030953420443	0.09670115766497542	0.10134680860667099	0.023583912416675012	0.08306584180225723	0.12257477475875726	0.05181044200376934	0.04837744354457063	0.05382425557951136
ENSG00000172260.15	1.8487178941566802	1.9518498749363091	2.101324218219775	0.6817702116913483	0.36398693908892166	0.5576903434242974	2.31701145103085	2.6526388370148877	0.8375308748110653	6.238898483649637	1.5480886645779703	1.6387528008578844	2.2686586059599976	7.176656501876226	5.423672731156162	2.428712399569952	4.478084059679471	12.212358977587337	0.37471564830800047	0.19501882223554806	0.19324422680892223
ENSG00000231985.1	0	0	2.2487676449721916	0	0	0	0	0.20775648576430641	0	0	0	0	0.47509819038401213	0.47013827535354225	0	0	0	0	0	0	0
ENSG00000233994.2	2.168518559773701	1.1192908311506495	0	0	0.9212198821192791	0.5128079960977527	0.6331323908725477	0.4647184549991065	0.6738613422578308	0.34070352056394215	0	0.5615102262610757	0.2656799090963226	1.0516250896066077	0.7258038213935066	0.16487681627014764	0.4205208241239273	0.6134832654296609	1.4679057137449516	0.4984149775710369	1.1523857219972726
ENSG00000286863.1	0	0.024949272279786442	0	0.04384553675219757	0.050907757067358096	0	0.0899683297718547	0.049527488815735245	0	0.07100732768873932	0.1366169646806088	0.11170711388129347	0.006292201025653013	0.043585583333648745	0.08021764474526759	0.03904842018239708	0.039837435504416915	0.21955482952394217	0.01896271864550548	0.059020782635398575	0.04678697317640175
ENSG00000225087.2	0	0	0	0.14575310162755734	0.22563949230545877	0.1345766840588025	0.2159995863888388	0.13415215068344374	0.11789470997144369	0.10014048228730234	0.2179908594994841	0	0.15338978177108128	0.09659263599287211	0.13968047759782953	0	0.07357178322610146	0.1574192786676478	0.11206512731754528	0.1831193149639445	0.08640619067856424
ENSG00000223479.3	0	0.2932681858821784	0.5601326002128537	0	0.22796161511132346	0.0951731567849309	0.11750442419124206	0.043124056874153965	0	0.05058552881633134	0.2997633091692811	0	0	0	0	0	0.1560907576723735	0.1518102667404289	0	0.09250192501928892	0
[truncated: 29,104 more rows]
