# Supplementary material for: Multiomics analysis identifies novel facilitators of human dopaminergic neuron differentiation
Source: EMBO Rep. 2023 Dec 19;25(1):17. doi: 10.1038/s44319-023-00024-2 (PMC10897179; doi:10.1038/s44319-023-00024-2)
Supplement: Supplementary file 7 — Source Data Fig. 1 [file 44319_2023_24_MOESM7_ESM.zip › Figure 1/1C/README.txt.txt]

Expression plots were generated in RStudio after processing the RPKM file. Information about the generation of the plot can be found in the repository.
ATAC-seq tracks were generated from BigWig files in IGV. Locus was exported as a SVG file for processing in Illustrator. 
