# Supplementary material for: Multiomics analysis identifies novel facilitators of human dopaminergic neuron differentiation
Source: EMBO Rep. 2023 Dec 19;25(1):17. doi: 10.1038/s44319-023-00024-2 (PMC10897179; doi:10.1038/s44319-023-00024-2)
Supplement: Supplementary file 7 — Source Data Fig. 1 [file 44319_2023_24_MOESM7_ESM.zip › Figure 1/1B/README.txt.txt]

Microscopy images after staining of sorted and unsorted mDANs with TH, DAPI, Neu. Images were processed in ImageJ under the same parameters using Brightness and Contrast options. 
The merge was produced by ImageJ (Color -> Merge channels) as well after the parameter for each channel were adjusted.
