# Supplementary material for: Multiomics analysis identifies novel facilitators of human dopaminergic neuron differentiation
Source: EMBO Rep. 2023 Dec 19;25(1):17. doi: 10.1038/s44319-023-00024-2 (PMC10897179; doi:10.1038/s44319-023-00024-2)
Supplement: Supplementary file 8 — Source Data Fig. 4 [file 44319_2023_24_MOESM8_ESM.zip]

Archive with 44 entries (38 files):
- Figure 4/
- __MACOSX/._Figure 4
- Figure 4/4D/
- __MACOSX/Figure 4/._4D
- Figure 4/.DS_Store
- __MACOSX/Figure 4/._.DS_Store
- Figure 4/4E/
- __MACOSX/Figure 4/._4E
- Figure 4/4F/
- __MACOSX/Figure 4/._4F
- Figure 4/4B/
- __MACOSX/Figure 4/._4B
- Figure 4/4C/
- __MACOSX/Figure 4/._4C
- Figure 4/4D/17608.tif
- __MACOSX/Figure 4/4D/._17608.tif
- Figure 4/4D/README.txt
- __MACOSX/Figure 4/4D/._README.txt
- Figure 4/4D/17608.csv
- __MACOSX/Figure 4/4D/._17608.csv
- Figure 4/4E/early_TFs_OE.csv
- __MACOSX/Figure 4/4E/._early_TFs_OE.csv
- Figure 4/4E/late_TFs_OE.csv
- __MACOSX/Figure 4/4E/._late_TFs_OE.csv
- Figure 4/4E/README.txt
- __MACOSX/Figure 4/4E/._README.txt
- Figure 4/4F/late_TFs_mDAN_levels.csv
- __MACOSX/Figure 4/4F/._late_TFs_mDAN_levels.csv
- Figure 4/4F/README.txt
- __MACOSX/Figure 4/4F/._README.txt
- Figure 4/4F/early_TFs_mDAN_levels.csv
- __MACOSX/Figure 4/4F/._early_TFs_mDAN_levels.csv
- Figure 4/4B/late_KD_TFs.xls
- __MACOSX/Figure 4/4B/._late_KD_TFs.xls
- Figure 4/4B/README.txt
- __MACOSX/Figure 4/4B/._README.txt
- Figure 4/4B/early_KD_TFs.xls
- __MACOSX/Figure 4/4B/._early_KD_TFs.xls
- Figure 4/4C/README.txt
- __MACOSX/Figure 4/4C/._README.txt
- Figure 4/4C/late_KD_mDAN_levels.xls
- __MACOSX/Figure 4/4C/._late_KD_mDAN_levels.xls
- Figure 4/4C/early_KD_mDAN_levels.xls
- __MACOSX/Figure 4/4C/._early_KD_mDAN_levels.xls
