# Supplementary material for: Multiomics analysis identifies novel facilitators of human dopaminergic neuron differentiation
Source: EMBO Rep. 2023 Dec 19;25(1):17. doi: 10.1038/s44319-023-00024-2 (PMC10897179; doi:10.1038/s44319-023-00024-2)
Supplement: Supplementary file 8 — Source Data Fig. 4 [file 44319_2023_24_MOESM8_ESM.zip › Figure 4/4D/17608.csv]

#	Replicate	shLBX1	shNHLH1	shNR2Fs	scSCRAMBLE
1	Rep1	0.12390364	0.45985889	0.30432369	1
2	Rep2	0.31749417	0.43979543	0.26291159	1
3	Rep3	0.37400169	0.63554231	0.37411692	1
4	Rep4	0.24827741	0.42640073	0.21650424	1
5	Rep5	0.5835899	0.48206796	0.28196028	1
