# Supplementary material for: Multiomics analysis identifies novel facilitators of human dopaminergic neuron differentiation
Source: EMBO Rep. 2023 Dec 19;25(1):17. doi: 10.1038/s44319-023-00024-2 (PMC10897179; doi:10.1038/s44319-023-00024-2)
Supplement: Supplementary file 8 — Source Data Fig. 4 [file 44319_2023_24_MOESM8_ESM.zip › Figure 4/4E/early_TFs_OE.csv]

LBX1 OE	NHLH1 OE	NR2F2 OE	NR2F1
31.20056	1.845122583	2.09492704	1.12161
24.847	1.305799445	3.836701874	1.09268
20.3203	0.941326207	1.969687376	0.80688
19.25307	0.92725197	1.620231543	0.90344
	2.214733844
	2.712957913
