# Supplementary material for: Multiomics analysis identifies novel facilitators of human dopaminergic neuron differentiation
Source: EMBO Rep. 2023 Dec 19;25(1):17. doi: 10.1038/s44319-023-00024-2 (PMC10897179; doi:10.1038/s44319-023-00024-2)
Supplement: Supplementary file 8 — Source Data Fig. 4 [file 44319_2023_24_MOESM8_ESM.zip › Figure 4/4E/late_TFs_OE.csv]

LBX1 OE	NHLH1 OE	NR2F2 OE	NR2F1
9.004732	1.446433503	2.053806124	1.15485
12.50226	1.866799087	1.763775165	0.64
11.28121	1.83134043	1.75398126	1.15378
6.534303		1.707990559	1.02721
		1.286513563	1.02558
