# Supplementary material for: Multiomics analysis identifies novel facilitators of human dopaminergic neuron differentiation
Source: EMBO Rep. 2023 Dec 19;25(1):17. doi: 10.1038/s44319-023-00024-2 (PMC10897179; doi:10.1038/s44319-023-00024-2)
Supplement: Supplementary file 8 — Source Data Fig. 4 [file 44319_2023_24_MOESM8_ESM.zip › Figure 4/4E/README.txt]

Relative mRNA expression after qPCR analysis of the Overexpression assay
