# Supplementary material for: Multiomics analysis identifies novel facilitators of human dopaminergic neuron differentiation
Source: EMBO Rep. 2023 Dec 19;25(1):17. doi: 10.1038/s44319-023-00024-2 (PMC10897179; doi:10.1038/s44319-023-00024-2)
Supplement: Supplementary file 8 — Source Data Fig. 4 [file 44319_2023_24_MOESM8_ESM.zip › Figure 4/4F/late_TFs_mDAN_levels.csv]

LBX1 OE	NHLH1 OE	NR2F2 OE
132.1	147	96.66666667
118.3	143	93.68932039
150.4	125	93.87755102
123		103.4482759
