# Supplementary material for: Multiomics analysis identifies novel facilitators of human dopaminergic neuron differentiation
Source: EMBO Rep. 2023 Dec 19;25(1):17. doi: 10.1038/s44319-023-00024-2 (PMC10897179; doi:10.1038/s44319-023-00024-2)
Supplement: Supplementary file 8 — Source Data Fig. 4 [file 44319_2023_24_MOESM8_ESM.zip › Figure 4/4F/early_TFs_mDAN_levels.csv]

LBX1 OE	NHLH1 OE	NR2F2 OE
72.3	310.3	115.9090909
60.3	158	104.7169811
58.3	244	116.3084703
69.3	147	107.0063694
	151.9607843
	162.7329193
