# Supplementary material for: Multiomics analysis identifies novel facilitators of human dopaminergic neuron differentiation
Source: EMBO Rep. 2023 Dec 19;25(1):17. doi: 10.1038/s44319-023-00024-2 (PMC10897179; doi:10.1038/s44319-023-00024-2)
Supplement: Supplementary file 8 — Source Data Fig. 4 [file 44319_2023_24_MOESM8_ESM.zip › Figure 4/4B/early_KD_TFs.xls]

## Sheet: early_KD_TFs
LMX1B KD	LBX1 KD	NHLH1 KD	NR2F1 KD	NR2F2 KD	HOXB2 KD
105.6		11	20.6	153.2	32.8
34.6		21.1	20.1	94.2	50.9
196.3		21.6	38.7	114.9	34.9
16.7			45	91.7
