# Supplementary material for: Multiomics analysis identifies novel facilitators of human dopaminergic neuron differentiation
Source: EMBO Rep. 2023 Dec 19;25(1):17. doi: 10.1038/s44319-023-00024-2 (PMC10897179; doi:10.1038/s44319-023-00024-2)
Supplement: Supplementary file 8 — Source Data Fig. 4 [file 44319_2023_24_MOESM8_ESM.zip › Figure 4/4C/late_KD_mDAN_levels.xls]

## Sheet: late_KD_mDAN_levels
LMX1B KD	LBX1 KD	NHLH1 KD	NR2Fs KD	HOXB2 KD
79.3651	51.5896	44.2177	49.2233	86.7347
67.3529	38.4844	45.6311	58.215	76.0784
71.6505	54.9407	41.6836	55.9278	64.8544
67.14		44.201		76.4706
76.1598				82.732
