# Supplementary material for: Multiomics analysis identifies novel facilitators of human dopaminergic neuron differentiation
Source: EMBO Rep. 2023 Dec 19;25(1):17. doi: 10.1038/s44319-023-00024-2 (PMC10897179; doi:10.1038/s44319-023-00024-2)
Supplement: Supplementary file 8 — Source Data Fig. 4 [file 44319_2023_24_MOESM8_ESM.zip › Figure 4/4C/early_KD_mDAN_levels.xls]

## Sheet: early_KD_mDAN_levels
LMX1B KD	LBX1 KD	NHLH1 KD	NR2Fs KD	HOXB2 KD
39.7546		25.4601	35.3374	65.0307
37.0909		26.5455	27.6364	63.0303
39.8158		20.3	33.5722	71.5455
26.4605			15.9221
