# Supplementary material for: Multiomics analysis identifies novel facilitators of human dopaminergic neuron differentiation
Source: EMBO Rep. 2023 Dec 19;25(1):17. doi: 10.1038/s44319-023-00024-2 (PMC10897179; doi:10.1038/s44319-023-00024-2)
Supplement: Supplementary file 9 — Source Data Fig. 5 [file 44319_2023_24_MOESM9_ESM.zip]

Archive with 54 entries (47 files):
- Figure 5/
- __MACOSX/._Figure 5
- Figure 5/5D/
- __MACOSX/Figure 5/._5D
- Figure 5/5G/
- __MACOSX/Figure 5/._5G
- Figure 5/5C/
- __MACOSX/Figure 5/._5C
- Figure 5/5A/
- __MACOSX/Figure 5/._5A
- Figure 5/5F/
- __MACOSX/Figure 5/._5F
- Figure 5/5B/
- __MACOSX/Figure 5/._5B
- Figure 5/5D/README.txt
- __MACOSX/Figure 5/5D/._README.txt
- Figure 5/5D/TargetScan_miR124-3p.1_targets.xls
- __MACOSX/Figure 5/5D/._TargetScan_miR124-3p.1_targets.xls
- Figure 5/5D/common_targets_miR124-3p.xls
- __MACOSX/Figure 5/5D/._common_targets_miR124-3p.xls
- Figure 5/5G/README.txt
- __MACOSX/Figure 5/5G/._README.txt
- Figure 5/5G/ABX464_NHLH1_KD_mDAN_levels.xls
- __MACOSX/Figure 5/5G/._ABX464_NHLH1_KD_mDAN_levels.xls
- Figure 5/5C/miR-124-3p_NHLH1 KD.xls
- __MACOSX/Figure 5/5C/._miR-124-3p_NHLH1 KD.xls
- Figure 5/5C/README.txt
- __MACOSX/Figure 5/5C/._README.txt
- Figure 5/5A/.DS_Store
- __MACOSX/Figure 5/5A/._.DS_Store
- Figure 5/5A/README.txt
- __MACOSX/Figure 5/5A/._README.txt
- Figure 5/5A/DEG_NHLH1_KD_vs_SCR_filtered.xls
- __MACOSX/Figure 5/5A/._DEG_NHLH1_KD_vs_SCR_filtered.xls
- Figure 5/5F/Relative_expression_miR-124-3p.xls
- __MACOSX/Figure 5/5F/._Relative_expression_miR-124-3p.xls
- Figure 5/5F/Relative_expression_GAPDH.xls
- __MACOSX/Figure 5/5F/._Relative_expression_GAPDH.xls
- Figure 5/5F/README.txt
- __MACOSX/Figure 5/5F/._README.txt
- Figure 5/5F/Relative_expression_SCARB2.xls
- __MACOSX/Figure 5/5F/._Relative_expression_SCARB2.xls
- Figure 5/5F/Relative_expression_NHLH1.xls
- __MACOSX/Figure 5/5F/._Relative_expression_NHLH1.xls
- Figure 5/5F/Relative_expression_miR-423-5p.xls
- __MACOSX/Figure 5/5F/._Relative_expression_miR-423-5p.xls
- Figure 5/5F/Relative_expression_U6.xls
- __MACOSX/Figure 5/5F/._Relative_expression_U6.xls
- Figure 5/5B/README.txt
- __MACOSX/Figure 5/5B/._README.txt
- Figure 5/5B/NHLH1_KD_UpstreamAnalysis_positive_Z-score_Exp.96.xls
- __MACOSX/Figure 5/5B/._NHLH1_KD_UpstreamAnalysis_positive_Z-score_Exp.96.xls
- Figure 5/5B/NHLH1_KD_UpstreamAnalysis_negative_Z-score_Exp.96.xls
- __MACOSX/Figure 5/5B/._NHLH1_KD_UpstreamAnalysis_negative_Z-score_Exp.96.xls
