# Supplementary material for: Multiomics analysis identifies novel facilitators of human dopaminergic neuron differentiation
Source: EMBO Rep. 2023 Dec 19;25(1):17. doi: 10.1038/s44319-023-00024-2 (PMC10897179; doi:10.1038/s44319-023-00024-2)
Supplement: Supplementary file 9 — Source Data Fig. 5 [file 44319_2023_24_MOESM9_ESM.zip › Figure 5/5D/TargetScan_miR124-3p.1_targets.xls]

## Sheet: TargetScan_miR124-3p.1_targets
	Target gene
1	RHOG
2	CTDSP1
3	SNAI2
4	LRRC58
5	B4GALT1
6	SLC10A7
7	VAMP3
8	MAGT1
9	SERINC2
10	SERP1
11	TRIM45
12	PDCD6
13	ITGB1
14	CEBPA
15	DNAJC1
16	SPOPL
17	RAB27A
18	CHIC1
19	PTBP1
20	SLITRK6
21	PTPN12
22	PHF19
23	RNPEPL1
24	PPFIBP2
25	LPP
26	RFX4
27	OAF
28	PTBP2
29	FLOT2
30	KIAA0247
31	AL626787.1
32	TUB
33	TMEM134
34	RAB34
35	CPT1A
36	CNEP1R1
37	TBX22
38	SIX4
39	C11orf87
40	SLC50A1
41	VPS37C
42	NFATC1
43	RNFT1
44	ASPA
45	GXYLT1
46	BMP6
47	SLC31A2
48	CD164
49	TARBP1
50	PIK3C2A
51	PPP1R13L
52	MAP3K2
53	DHRS1
54	TTL
55	MITF
56	PI4K2B
57	PTPN9
58	LRRC1
59	SLC16A1
60	FZD4
61	IQGAP1
62	CBX2
63	SLC26A2
64	FOXQ1
65	KIAA1671
66	VAT1
67	TMEM256-PLSCR3
68	CREBRF
69	GNG10
70	IL11
71	POLR3G
72	ECI2
73	TMED1
74	FRMD8
75	STT3A
76	ATP6V0E1
77	EDEM1
78	EYA4
79	CBL
80	C10orf12
81	PCDH8
82	NAT8L
83	BLOC1S6
84	CTSH
85	CHP1
86	LMAN2L
87	ZSCAN22
88	GALNT10
89	TTC7A
90	PARP16
91	SLC30A2
92	SLC16A13
93	ALG2
94	CTNND1
95	RAD17
96	MAP2K4
97	PGRMC2
98	SNTB2
99	RAB3D
100	KCNK10
101	RARG
102	RAD51L3-RFFL
103	PTBP3
104	PTTG1IP
105	TBX19
106	FRMD4B
107	TOR3A
108	TMEM109
109	TCTA
110	SDF2L1
111	ELK3
112	MDK
113	SMAD5
114	MYZAP
115	FAM129B
116	CXADR
117	MIB1
118	KLHL24
119	GPT2
120	EVI5
121	WASF2
122	DNAJC25-GNG10
123	VIM
124	LYSMD3
125	APLN
126	ZKSCAN8
127	SCAMP2
128	CTDSP2
129	THAP2
130	TSPAN15
131	DNAJC25
132	C3orf38
133	HRCT1
134	RBMS1
135	RFFL
136	SLC30A7
137	SLC35G1
138	SFT2D2
139	TFEB
140	NME4
141	PROX1
142	SMOX
143	ARPC1B
144	MAPK14
145	FPGS
146	QSER1
147	PIM1
148	TMEM104
149	RYR1
150	TMEM128
151	C4orf46
152	SBNO2
153	KCNK2
154	SMARCAD1
155	EIF3B
156	GGA2
157	STOM
158	CC2D1B
159	GINM1
160	KIAA1161
161	EPHX4
162	ATP7A
163	PECR
164	OVOL2
165	CYB5A
166	EML6
167	LHX2
168	ASCC2
169	PLP2
170	RWDD4
171	QKI
172	LAMC1
173	CCDC177
174	PHF17
175	TMCO3
176	FBXO38
177	IAPP
178	SHPK
179	AP1M2
180	RBM33
181	APEX2
182	RASSF5
183	PLOD3
184	TSC22D4
185	SERTAD2
186	EPS8
187	UNC119B
188	KANK1
189	CD151
190	MORC4
191	PGM1
192	VPS35
193	RELA
194	DDX3X
195	MSRA
196	GSTK1
197	ACADVL
198	ZNF449
199	RAB11FIP1
200	PNPLA2
201	G3BP1
202	MAN2A1
203	DMRTA1
204	PGF
205	SGK1
206	APH1B
207	SLC35F5
208	LHX9
209	CTDSPL
210	ZKSCAN4
211	GATA6
212	NECAP2
213	PRRX1
214	SNX18
215	PLEKHF2
216	SLC17A5
217	CERS2
218	MARVELD1
219	SHC1
220	CASQ2
221	RNF128
222	LRRC57
223	C2orf88
224	SOX8
225	FAM127A
226	RRAS
227	KIF13B
228	CCDC86
229	PIM3
230	CRYBG3
231	VSTM4
232	SPPL2A
233	RYK
234	FAM133A
235	DUSP15
236	SH3PXD2A
237	MCUR1
238	DLX5
239	2010-09-01
240	SERTAD4
241	MXD1
242	DDX6
243	NFIB
244	C3orf58
245	ACAA2
246	SORD
247	CCDC130
248	F11R
249	USP2
250	FLOT1
251	FAR1
252	ITGB3
253	CHSY1
254	CSPP1
255	USP45
256	PAQR9
257	MANBAL
258	LITAF
259	APBA3
260	SUMF1
261	RSRC2
262	CTNS
263	CRTC3
264	SLC7A2
265	HECTD2
266	SRSF6
267	GPAM
268	PRPS1
269	PAQR8
270	AMMECR1
271	SNTA1
272	TEAD1
273	GNG2
274	GMCL1
275	COL4A1
276	SLC31A1
277	IMPACT
278	RAB38
279	C9orf72
280	MYRF
281	OGFOD3
282	SMCO4
283	ATP1A1
284	NIPA1
285	TRMT10A
286	PQLC3
287	GCDH
288	PSEN1
289	NID1
290	MID1IP1
291	ZCCHC24
292	TYSND1
293	EYA2
294	ELOVL5
295	RAB11FIP5
296	SPRY3
297	DENND6A
298	PUS3
299	LMF2
300	SLC15A4
301	KIAA1958
302	CASC3
303	TMEM257
304	CLEC1A
305	ABHD5
306	BARX2
307	ALDH9A1
308	CTXN1
309	ATMIN
310	NR4A1
311	CDH2
312	HTATIP2
313	GCH1
314	ZFP36L1
315	CHIC2
316	ARFIP1
317	DHCR24
318	AKT1S1
319	C2orf69
320	RNF125
321	KCNA6
322	SGMS1
323	RHBDF1
324	SAMD12
325	CMPK1
326	HADHA
327	SLITRK4
328	CAV1
329	C5orf28
330	SYT14
331	TSEN54
332	P4HA1
333	CDC42EP3
334	LMO4
335	TNFSF11
336	NR3C1
337	ANKRD27
338	E2F5
339	LCLAT1
340	AHR
341	ZMPSTE24
342	FAM76B
343	SLC44A5
344	DCAF16
345	XPO4
346	PPIF
347	TYK2
348	TMEM87B
349	EPT1
350	AC012215.1
351	SALL4
352	NAP1L1
353	KIAA1024
354	ST3GAL1
355	PLEKHH1
356	STK36
357	SLC25A39
358	WIPF2
359	KLF4
360	C11orf84
361	OSBPL10
362	RDH10
363	ZNF219
364	CHST14
365	GRB2
366	RAVER1
367	EGR2
368	FXR1
369	PAPSS2
370	PALLD
371	PHF6
372	SLC35F3
373	C9orf41
374	TRIB3
375	BCL7A
376	TPD52L2
377	ORC2
378	TTC26
379	CAPN6
380	TRAF6
381	PRDM13
382	PTPRZ1
383	WDR44
384	CALCB
385	CAPNS1
386	FAM199X
387	KIF2A
388	PRKAG2
389	C1orf233
390	GSN
391	ELF3
392	ARHGAP32
393	NKAP
394	USP1
395	PAM
396	RYR3
397	SGCZ
398	LIMD2
399	NEGR1
400	GLIS2
401	PDE4B
402	CREB3L2
403	INO80C
404	CALU
405	FAM171A1
406	PKN2
407	CLOCK
408	NRG1
409	DNAJB14
410	GALNT9
411	SOS2
412	ZKSCAN3
413	PAPOLG
414	MYH10
415	IRF2BPL
416	RAD54B
417	VCAN
418	DLX2
419	CDCP1
420	EGR1
421	PLXNA3
422	HIPK3
423	SLC7A14
424	HIVEP2
425	FCHO2
426	ZXDC
427	MSRB1
428	TMEM150A
429	RCOR1
430	NSUN2
431	RNF144A
432	FAM150B
433	SFT2D3
434	CPNE3
435	TFRC
436	AKAP6
437	SCN4B
438	SUCO
439	ZNF614
440	MTMR6
441	AK2
442	SMARCC1
443	CYS1
444	LAD1
445	SLC29A1
446	HIVEP3
447	PARP9
448	SCAMP4
449	ANXA5
450	BCL2L11
451	SPTLC1
452	PLXNB2
453	CAPN1
454	CPEB1
455	MST4
456	RAP2B
457	PEMT
458	CCND3
459	ZNF131
460	INSIG2
461	ZNF608
462	PLEKHF1
463	VEZF1
464	CCND2
465	OSBPL3
466	DACT1
467	RHOU
468	FAM127B
469	TEX261
470	YY1
471	ST8SIA4
472	KLLN
473	FSD1L
474	ZMAT3
475	RCAN1
476	PTPRJ
477	ETV3
478	FAM133B
479	HIVEP1
480	PPP1R3D
481	FGFR1OP
482	SGPP1
483	CPOX
484	SSFA2
485	ITGA7
486	STEAP3
487	NUDCD2
488	LRCH4
489	DCAKD
490	TRIP10
491	TRIM39
492	PCDH1
493	KAT7
494	LDLRAP1
495	SLCO4C1
496	VAMP7
497	NAP1L3
498	PIP4K2C
499	PTPN11
500	ROR2
501	SLC9A9
502	FNIP2
503	ST8SIA2
504	TMEM129
505	HSPB8
506	CDC14A
507	SP1
508	RPIA
509	LEMD3
510	NEURL1B
511	POGLUT1
512	NFIX
513	PTDSS1
514	LIPE
515	SNX30
516	RRAGD
517	HOXA5
518	TSHZ1
519	PHACTR2
520	MLXIP
521	HOXB1
522	MYCBP
523	KIRREL
524	RNF141
525	C10orf137
526	SLC35A4
527	FMR1
528	SHC4
529	BCL11B
530	IQGAP2
531	BCL6
532	FSBP
533	JAG1
534	PEX19
535	CHODL
536	FAM92B
537	SVIL
538	SLC25A30
539	HEATR1
540	LIF
541	YEATS2
542	SNX6
543	ZNF432
544	FUT10
545	DRAM1
546	USO1
547	BCKDHA
548	LNX2
549	DSC1
550	MGAT5
551	GFPT2
552	AIDA
553	MDGA2
554	NRP1
555	ADAMTS20
556	MYO10
557	GRIA2
558	TRABD
559	CTC-435M10.3
560	OVOL1
561	FAM174B
562	SURF4
563	ZNF213
564	RPS6KA4
565	CLEC14A
566	UBXN1
567	PPM1F
568	CNOT11
569	ZNF2
570	SLITRK3
571	TJP2
572	MYH9
573	UBXN2A
574	NYNRIN
575	ARHGEF37
576	TOM1
577	ETS1
578	PADI2
579	YME1L1
580	KIF3A
581	RBCK1
582	PALM
583	FGD5
584	THBS2
585	RPH3AL
586	CDH4
587	KCNN3
588	SLC9A2
589	FOSL2
590	CPD
591	TMEM63C
592	SH3BP5L
593	RANBP10
594	CNN3
595	GPD2
596	NR3C2
597	REEP2
598	TMEM117
599	SLC18A2
600	ITPR3
601	ANTXR2
602	ZFP36L2
603	JAM2
604	MTMR10
605	PLCXD3
606	ROCK1
607	RBL1
608	FAM81A
609	MCF2
610	FAM76A
611	MEF2A
612	TMEM184B
613	ARL10
614	MYO5B
615	NFIA
616	FURIN
617	GABRQ
618	GCNT4
619	MYO1E
620	AMOT
621	NRAS
622	TWSG1
623	SPECC1L
624	TPCN2
625	CDH9
626	LIX1
627	PUS7
628	DDX3Y
629	SPOCK3
630	CACUL1
631	SLC39A9
632	SEMA5A
633	KIAA2013
634	MKX
635	TMEM260
636	TMEM26
637	NARG2
638	EPHA2
639	AGBL4
640	ITPKB
641	FOXN1
642	EIF4EBP2
643	TCF3
644	NCOA4
645	NXT2
646	NAP1L5
647	POC1B
648	VPS4B
649	CRAT
650	NRP2
651	TPST2
652	AXIN1
653	IPO8
654	SGPL1
655	ATF7IP
656	MYADM
657	NUMA1
658	PIK3IP1
659	GALNT12
660	STX2
661	SLC12A9
662	ATCAY
663	GRASP
664	ZNHIT6
665	C1GALT1
666	SH2B3
667	ZNF784
668	UBE2G1
669	MYH11
670	NXN
671	KIAA0947
672	PML
673	PTPRQ
674	ZNF275
675	IPCEF1
676	CALCOCO1
677	SP7
678	DLL4
679	FBXL4
680	PPP1R3B
681	SREK1
682	ADAM19
683	ITFG3
684	SLCO5A1
685	DAPK1
686	KIF26A
687	SRGAP1
688	MOB1B
689	CDK4
690	SERTAD3
691	KCNA1
692	SNCAIP
693	TFAP4
694	UBR2
695	PLEC
696	NFIC
697	UBE2G2
698	PHIP
699	PRPF38B
700	MLEC
701	RFX1
702	OSBPL7
703	KLF6
704	UBN1
705	AMOTL1
706	PITPNA
707	ANKRD44
708	CLMP
709	IRF1
710	ELMO2
711	ACAN
712	SLITRK2
713	ADNP2
714	ZNF687
715	TSKU
716	CGN
717	GIT2
718	GLI3
719	2009-09-01
720	QSOX1
721	TSC22D1
722	SH2D5
723	SPATA13
724	XYLT1
725	USP14
726	HADH
727	HDAC4
728	TLN1
729	PLCB1
730	AIF1L
731	TMEM45B
732	IFFO2
733	LEMD2
734	WDR81
735	RBM24
736	MTM1
737	FAM171B
738	SIGMAR1
739	KCNS2
740	AK3
741	KIAA1244
742	LRFN1
743	RREB1
744	ANXA7
745	FXR2
746	RAB22A
747	EAF1
748	GZF1
749	STK38
750	ITM2C
751	FSTL5
752	SPRED1
753	RAB7L1
754	G3BP2
755	REEP1
756	MAP3K1
757	IRGQ
758	RNF19A
759	KIF16B
760	RASSF3
761	TMEM57
762	CACFD1
763	FAM53B
764	ARRDC1
765	ARHGAP19
766	ZNF420
767	TAOK1
768	TIA1
769	TRAM2
770	EDNRB
771	SLBP
772	AMMECR1L
773	ZNF25
774	ABCC4
775	RRBP1
776	MYRIP
777	PRKG1
778	SOCS5
779	METAP2
780	GNAL
781	TP53INP2
782	NRCAM
783	B4GALNT3
784	PGM2L1
785	ST5
786	RFX3
787	SEMA6D
788	FKBP15
789	HIATL1
790	BMF
791	BMPR1A
792	E2F3
793	ATXN1L
794	RHOQ
795	PEA15
796	MYLIP
797	HIPK1
798	GPR26
799	FAM219B
800	PLIN3
801	VPS37B
802	NEBL
803	TBC1D9B
804	TFCP2L1
805	ITSN2
806	CACNA2D1
807	TDG
808	SDK1
809	ATL3
810	TOMM34
811	MAML1
812	ARL5B
813	ATP6V0A2
814	FBXO27
815	UBE2B
816	REEP3
817	STARD7
818	COTL1
819	HIC1
820	KDELR2
821	FCHSD2
822	ANXA4
823	RNF135
824	NUP210
825	AHRR
826	MTR
827	BTG2
828	CAND2
829	EFNB1
830	TRPS1
831	ZBED3
832	STRN
833	USP38
834	UNC5D
835	NDFIP1
836	GNA13
837	ENDOD1
838	SCD
839	MCU
840	ZNF503
841	KIAA1324L
842	PLD5
843	SAMD4A
844	DNM2
845	DCUN1D1
846	PLAG1
847	CNKSR3
848	FAM117A
849	AP3M1
850	LPCAT3
851	ADAMTS14
852	GAMT
853	UBE2O
854	ARHGAP39
855	POC1B-GALNT4
856	TMOD2
857	SORCS1
858	ZBTB41
859	ECE1
860	HEXIM1
861	GLRB
862	NFATC2
863	PCDH7
864	ZFR2
865	MOCS1
866	STK35
867	RNF114
868	KLF13
869	CCNY
870	IL17RD
871	ENPP4
872	PRKAA2
873	TET1
874	RALGDS
875	RNF216
876	LMAN1
877	RASD2
878	FRRS1L
879	NHLH1
880	TRIM11
881	SLC25A37
882	SLC7A1
883	SH3GL3
884	NAPEPLD
885	UBN2
886	ZBTB16
887	TDRP
888	VDR
889	INSM1
890	ARHGEF1
891	ARHGDIA
892	ERN1
893	PIK3CA
894	DLX3
895	UPF3B
896	RPS6KA1
897	SLC48A1
898	JAG2
899	KIAA1468
900	SLC12A2
901	TXNRD1
902	CBLN4
903	DNMT3B
904	SNAP29
905	DSG2
906	ANO5
907	RNF165
908	CHD1
909	THOP1
910	FAM163A
911	KPNA3
912	IPP
913	P4HA2
914	RALBP1
915	ZNF189
916	HBP1
917	SLC5A3
918	AKT2
919	ZNF772
920	ZDHHC2
921	DUSP3
922	ARHGEF17
923	PLEKHG3
924	CHRD
925	MBOAT2
926	PCYOX1
927	SLC22A5
928	NKRF
929	SFRP5
930	HP
931	AGPAT5
932	FAM134B
933	ATP2B4
934	FAM73A
935	KPNA4
936	CHST1
937	EMC10
938	RALGPS2
939	CLIC6
940	FRS2
941	TNRC6B
942	PDXK
943	ZNF451
944	CLCN6
945	NOL4
946	NEUROG3
947	RHOA
948	GTF2A1
949	PRKD1
950	SUCLG2
951	ARID5B
952	ABHD3
953	CYBRD1
954	RNF213
955	TBC1D20
956	PDE12
957	GPR37
958	ALDH1L2
959	ZBTB11
960	GAS1
961	ITPRIPL2
962	VSNL1
963	SLC34A2
964	RIMBP2
965	USP48
966	TMEM143
967	DAB2
968	ULK2
969	KCNQ3
970	SEC61A2
971	ANKIB1
972	NEK9
973	XRN1
974	LMO3
975	RAPGEF1
976	TCF4
977	INF2
978	ADCY9
979	MPP6
980	PLEKHM3
981	THUMPD1
982	PGAP1
983	E2F6
984	GNAI2
985	GORASP1
986	ACTN4
987	CPNE5
988	RNF11
989	TRAPPC10
990	PCSK6
991	BTBD7
992	SAR1B
993	FBXO36
994	ENAH
995	TP53INP1
996	ZDHHC3
997	PCDH17
998	KCNQ5
999	MAPRE1
1000	PDIK1L
1001	TPCN1
1002	ZBTB6
1003	ELL2
1004	EFCAB14
1005	EYA1
1006	SPRY2
1007	TCEB1
1008	RBMS2
1009	SPRTN
1010	GJA9
1011	HMGXB4
1012	SDAD1
1013	ZBED4
1014	RAVER2
1015	SEPSECS
1016	KIF26B
1017	RCC2
1018	SH3RF1
1019	MPC1
1020	KPNB1
1021	FKBP1B
1022	SLITRK5
1023	GALNT4
1024	SMYD5
1025	DTX4
1026	INO80D
1027	TADA2B
1028	CLIP1
1029	BCAT1
1030	RGS9
1031	TMEM259
1032	LRIG1
1033	MED26
1034	RAB43
1035	PEAK1
1036	2007-03-01
1037	EYA3
1038	XKR4
1039	EFHD2
1040	EBF2
1041	TMOD1
1042	ETV1
1043	TUBG1
1044	PAX3
1045	STAT3
1046	PARP8
1047	KRR1
1048	SP3
1049	SIK1
1050	EFNB3
1051	ABHD4
1052	DCAF12L1
1053	SLC27A1
1054	SCML4
1055	FLNB
1056	LARP1
1057	KCTD5
1058	CRKL
1059	SKI
1060	SPRY1
1061	CLDND1
1062	TMEM245
1063	KLHL42
1064	NPTN
1065	PAPD5
1066	PAN3
1067	CBFB
1068	CEP85L
1069	VKORC1L1
1070	AFF4
1071	PPTC7
1072	DAAM2
1073	NCKIPSD
1074	CASC4
1075	SLC25A20
1076	OSBP
1077	EPN2
1078	FBXO10
1079	FRAS1
1080	SLC33A1
1081	SDC4
1082	ZBTB7C
1083	FAM78A
1084	RP11-766F14.2
1085	FSTL1
1086	BAG5
1087	ZNF546
1088	PAFAH1B1
1089	ANGEL1
1090	KLHL17
1091	ATAD2B
1092	RYR2
1093	QDPR
1094	DRAXIN
1095	UHMK1
1096	THEM6
1097	GUCD1
1098	RASGEF1A
1099	DESI2
1100	CNTN1
1101	GABRA6
1102	DUSP6
1103	NR2C2
1104	HLF
1105	IKZF2
1106	EHD3
1107	SH3KBP1
1108	TBC1D13
1109	DEPTOR
1110	LONRF1
1111	EPHB4
1112	MPZL1
1113	ANAPC7
1114	GRIN3A
1115	OPRK1
1116	KLF15
1117	TACC1
1118	DNASE2
1119	VANGL1
1120	BMP3
1121	NPAT
1122	TAL1
1123	CADPS
1124	MACROD2
1125	AKAP13
1126	SVIP
1127	SHISA9
1128	SCUBE3
1129	GSS
1130	PTAR1
1131	NPLOC4
1132	KIAA1147
1133	FAM222B
1134	GPATCH8
1135	UBTD2
1136	ITGA3
1137	L2HGDH
1138	GPR153
1139	SCN2B
1140	KCNK3
1141	TMEM194A
1142	RTCB
1143	PTPRD
1144	SSH1
1145	BCL9L
1146	2008-03-01
1147	BZRAP1
1148	RBM12
1149	UCK2
1150	CAPN2
1151	SART3
1152	FBXO42
1153	KCNB1
1154	LRRC3
1155	NUDT4
1156	EZH2
1157	HS2ST1
1158	CDYL2
1159	ETF1
1160	KCNJ12
1161	BAZ2B
1162	CDR2L
1163	SAP30L
1164	PIKFYVE
1165	DPY19L3
1166	ERF
1167	STYX
1168	GK5
1169	SESTD1
1170	SLC25A1
1171	ONECUT3
1172	CUL5
1173	GPR85
1174	NEUROD1
1175	TMEM168
1176	C17orf103
1177	ITPRIP
1178	MAPK4
1179	MAT2A
1180	SLC35A3
1181	CACNA1E
1182	MATN2
1183	GPR50
1184	PMEPA1
1185	SLC2A13
1186	TENM1
1187	UBE2W
1188	GGA1
1189	CELSR1
1190	TMEM41A
1191	BACH2
1192	GLTP
1193	FNBP1L
1194	PTPN4
1195	CD276
1196	LRRFIP2
1197	TMEM248
1198	WWC3
1199	NHLRC2
1200	TECPR2
1201	B3GALTL
1202	WNK3
1203	EPG5
1204	MAP1B
1205	FGF14
1206	CD82
1207	COBLL1
1208	HS1BP3
1209	LRRC7
1210	LPIN1
1211	DGKE
1212	ZRANB2
1213	MTX3
1214	RPS6KB1
1215	C2orf68
1216	LZTS1
1217	MLLT3
1218	STK4
1219	XKR6
1220	GALNT13
1221	GMFB
1222	RAP2A
1223	PURA
1224	ELMSAN1
1225	ARHGEF40
1226	PLEKHA6
1227	ALS2
1228	HEATR6
1229	RAB10
1230	WIPF3
1231	NACC1
1232	TMEM170B
1233	GNAI3
1234	STK39
1235	AGO1
1236	CSTF3
1237	BTBD10
1238	ACVR2B
1239	ISY1-RAB43
1240	SP2
1241	CBLL1
1242	FZD8
1243	SLC7A8
1244	DIAPH1
1245	VANGL2
1246	GAS2
1247	PRLR
1248	SMCR8
1249	LHX4
1250	KCNJ6
1251	EPHA10
1252	MECOM
1253	ROCK2
1254	ELK4
1255	DMXL1
1256	CAMTA2
1257	FBXO30
1258	VAT1L
1259	SUGT1
1260	PDE7A
1261	FAM122B
1262	OTUD1
1263	RUFY2
1264	ZBTB34
1265	FAM104A
1266	COLGALT1
1267	GPC1
1268	NLGN4X
1269	PSMD5
1270	DGKH
1271	IMPAD1
1272	RYBP
1273	EEA1
1274	CACNB2
1275	POGK
1276	EPHA3
1277	YOD1
1278	MAPKAPK2
1279	MMD2
1280	GRSF1
1281	TLL1
1282	TMED8
1283	PCGF5
1284	KATNBL1
1285	CCDC50
1286	THSD7B
1287	RBM20
1288	MAP7
1289	IFRG15
1290	SNIP1
1291	ISG20L2
1292	TLE4
1293	STEAP2
1294	AGO3
1295	GNAQ
1296	COPZ1
1297	TGFBR1
1298	PCCB
1299	PDE4D
1300	SMPD3
1301	LCP1
1302	SLC6A2
1303	PCDH19
1304	ZNF710
1305	UBE3A
1306	SGMS2
1307	DPH3
1308	KLHL28
1309	PDE10A
1310	YIPF6
1311	BRWD1
1312	NACC2
1313	MTDH
1314	PRPF40A
1315	AK4
1316	NHSL2
1317	TSN
1318	STON2
1319	GAREML
1320	CDK13
1321	TMEM110
1322	TBC1D16
1323	STAG2
1324	DDA1
1325	BAHD1
1326	CDCA7
1327	UAP1L1
1328	CDK18
1329	RAB2A
1330	SASH1
1331	NKAIN2
1332	FMNL2
1333	AFF1
1334	STAC
1335	SREBF2
1336	KIAA1239
1337	MED12L
1338	N4BP1
1339	SORL1
1340	SYNPO2
1341	SLC9A6
1342	IDE
1343	DAP
1344	RALGPS1
1345	SEMA6C
1346	FRMD4A
1347	EN2
1348	ZNF292
1349	GATAD2B
1350	CLIP3
1351	GGPS1
1352	CNIH4
1353	ASB1
1354	CNOT2
1355	UBR7
1356	DZIP1
1357	CASKIN1
1358	NDST1
1359	ZDHHC8
1360	HTR2C
1361	ABCA1
1362	APBB2
1363	EXTL3
1364	OXSR1
1365	LDLRAD4
1366	VSIG10
1367	C20orf194
1368	OSBPL6
1369	TACC2
1370	LRP6
1371	PHEX
1372	HRH1
1373	PHLDB1
1374	GLCE
1375	C7orf55-LUC7L2
1376	EBF3
1377	SYNCRIP
1378	SIK2
1379	DCAF7
1380	SLC19A2
1381	NRG2
1382	GAREM
1383	NR5A2
1384	FLRT3
1385	SEC22C
1386	FIGN
1387	ARHGEF4
1388	BEND3
1389	PNN
1390	MGA
1391	CLVS2
1392	ACSL1
1393	ZDHHC20
1394	NXF1
1395	RASSF8
1396	ONECUT1
1397	SLC30A4
1398	OTUD4
1399	RALA
1400	NR4A3
1401	SLC41A2
1402	2011-09-01
1403	AR
1404	ALCAM
1405	ZNF148
1406	BICD2
1407	ZHX3
1408	BRWD3
1409	GPC4
1410	RRM2B
1411	SHROOM4
1412	DHDDS
1413	EML5
1414	GID8
1415	PRRC1
1416	XKR7
1417	UBE4A
1418	RAB11FIP4
1419	NMT1
1420	RLIM
1421	TBC1D5
1422	JAGN1
1423	AKT3
1424	LUC7L2
1425	MYPN
1426	ANKFY1
1427	ENOX1
1428	DCUN1D2
1429	SLIT1
1430	RILPL1
1431	EXTL2
1432	TSHZ2
1433	MYO1C
1434	SETBP1
1435	ABCA2
1436	SHISA7
1437	TET3
1438	SGSM2
1439	CCDC71L
1440	OLFM3
1441	JPH1
1442	ERMP1
1443	PDZD2
1444	PRDM2
1445	MAPK1
1446	PALM2
1447	OTUD3
1448	IST1
1449	ADAMTS9
1450	FUBP1
1451	STOX2
1452	IRF2BP2
1453	GPR173
1454	AP1G1
1455	COL4A3BP
1456	PDE2A
1457	HIP1
1458	GSK3B
1459	ANKS1B
1460	ANKRD13A
1461	PPARGC1B
1462	TBC1D1
1463	MACF1
1464	PTPN1
1465	GAPVD1
1466	C21orf91
1467	ENY2
1468	VMP1
1469	ADAM22
1470	ENTPD5
1471	MAPK10
1472	NCMAP
1473	RXRA
1474	SLC16A14
1475	LARP4B
1476	EEF2K
1477	RBMS3
1478	MID1
1479	ANXA11
1480	ZCCHC14
1481	LIMS1
1482	MYB
1483	ATP11A
1484	ZBTB7A
1485	EMX1
1486	JAKMIP3
1487	SBK1
1488	GPRIN3
1489	DPY19L4
1490	KCNJ2
1491	YTHDF3
1492	DIAPH2
1493	GNS
1494	ZFAND3
1495	NFAT5
1496	HEBP2
1497	POU2F1
1498	OSBPL11
1499	PDE4A
1500	SFXN1
1501	HIF1AN
1502	FBXO31
1503	C4orf29
1504	THUMPD3
1505	OSBP2
1506	NAV1
1507	AAK1
1508	DYNC1LI2
1509	KDM5A
1510	SLC4A7
1511	ARHGAP19-SLIT1
1512	ADIPOR2
1513	PRR14L
1514	MAP3K3
1515	BID
1516	DHX36
1517	MBNL3
1518	ACTR8
1519	LZIC
1520	SLC44A2
1521	GPM6B
1522	DGAT2
1523	KIAA0556
1524	TXNDC5
1525	LPCAT2
1526	CREB1
1527	CMTM4
1528	TOX
1529	TMCC3
1530	SIRT1
1531	ZBTB39
1532	CDC73
1533	CHMP2B
1534	AGRN
1535	TRAF3
1536	MEMO1
1537	LIN28B
1538	ONECUT2
1539	BMPR1B
1540	GPR124
1541	PPP2R5E
1542	SHANK2
1543	DCTN4
1544	FAM160A1
1545	ZDHHC7
1546	WDR48
1547	KCTD12
1548	ACHE
1549	GDAP1L1
1550	KIAA0895
1551	PPM1L
1552	RAB4A
1553	EBF1
1554	TFDP2
1555	DYRK1A
1556	ARRB1
1557	KIAA2018
1558	DENND4C
1559	TMEM181
1560	MON2
1561	IPO11
1562	ZNRF3
1563	DPYSL5
1564	PRDX6
1565	ILDR2
1566	ABL2
1567	DTNA
1568	TMEM178B
1569	RAP1A
1570	MTMR12
1571	SUB1
1572	USP30
1573	CLMN
1574	KIF21B
1575	PHKA1
1576	CNTNAP5
1577	MAP2K6
1578	GABPB2
1579	ZNF283
1580	NAV2
1581	SOS1
1582	SNF8
1583	JAZF1
1584	ZNF706
1585	NCAM2
1586	MARK1
1587	FAM177A1
1588	C1orf21
1589	METTL16
1590	AMPD3
1591	KLF16
1592	SLC6A5
1593	BCL2L13
1594	N4BP2L2
1595	FAM135B
1596	EHD1
1597	ESYT2
1598	RNF217
1599	FZD5
1600	SYPL1
1601	CSDE1
1602	FAM178A
1603	NCOA2
1604	ETNK2
1605	AES
1606	CPPED1
1607	LANCL3
1608	ST8SIA1
1609	CARHSP1
1610	PIEZO2
1611	HOOK3
1612	SAMD4B
1613	NAA15
1614	ITGA11
1615	RAPH1
1616	ADCYAP1
1617	PXMP4
1618	SGCD
1619	ASXL2
1620	DIP2B
1621	NUDT3
1622	STRN3
1623	RAB14
1624	ABR
1625	FAF2
1626	TATDN2
1627	MGAT4A
1628	THRB
1629	XPO5
1630	TMEM50B
1631	CCDC88A
1632	HIPK2
1633	SLC1A4
1634	OSBPL8
1635	MYNN
1636	RAP1GAP2
1637	MRE11A
1638	MYO9A
1639	COL12A1
1640	DCLRE1C
1641	ARFGEF2
1642	EIF2S1
1643	PGPEP1
1644	FAM122A
1645	PDE5A
1646	SPOCK2
1647	SREK1IP1
1648	CEBPG
1649	SMURF2
1650	TJP1
1651	CTD-2228K2.5
1652	WDFY3
1653	NFASC
1654	CELSR3
1655	DYRK2
1656	PLEKHA3
1657	GNAI1
1658	RAPGEF2
1659	ZNF652
1660	USP47
1661	TOR1AIP2
1662	GDAP2
1663	ZBTB7B
1664	IGF2BP1
1665	EFHC1
1666	CACNB4
1667	GRID1
1668	GALNT1
1669	SEMA6A
1670	MAU2
1671	PHF12
1672	ANKLE2
1673	SRGAP3
1674	LPHN1
1675	SLAIN2
1676	KPNA1
1677	EPHA7
1678	ZDHHC14
1679	SPTLC2
1680	FBXO28
1681	RERE
1682	HDAC5
1683	BACE1
1684	EPC1
1685	TANC2
1686	PLD1
1687	ZBTB17
1688	CNTN3
1689	GDPD5
1690	DCUN1D3
1691	SUV39H2
1692	PIAS1
1693	DMD
1694	VLDLR
1695	ICMT
1696	MLLT1
1697	PPP6R1
1698	SH3RF3
1699	RAB11A
1700	EFNA5
1701	KCNMB4
1702	SNX2
1703	GNL1
1704	ZNF609
1705	FSTL3
1706	RHBDL3
1707	FBRSL1
1708	DST
1709	SH3GLB1
1710	PAPPA
1711	ZNF618
1712	SP9
1713	NIPBL
1714	USP49
1715	KCTD7
1716	GJC1
1717	TNKS
1718	RB1CC1
1719	AGPS
1720	IPMK
1721	ASF1A
1722	LIMCH1
1723	FARP1
1724	SNX16
1725	NUPL1
1726	CNOT1
1727	NTNG2
1728	ZADH2
1729	EMC3
1730	SESN3
1731	CEP350
1732	GABRB3
1733	MECP2
1734	ANKRD13C
1735	MSL2
1736	TRMT6
1737	NUFIP2
1738	TTC9
1739	PCDHA5
1740	PCDHA12
1741	PCDHA2
1742	PCDHA4
1743	PCDHA7
1744	PCDHA10
1745	PCDHA3
1746	PCDHAC1
1747	PCDHA8
1748	PCDHA13
1749	PCDHA11
1750	PCDHA9
1751	PCDHA6
1752	PCDHA1
1753	UGGT1
1754	PCDHAC2
1755	GRIN2A
1756	WNK1
1757	MYO5A
1758	ARL5A
1759	SPAG9
1760	RAB9B
1761	WIPF1
1762	RBM23
1763	ZNF507
1764	TMED3
1765	PANK1
1766	SOX12
1767	RAD54L2
1768	BRD4
1769	NAV3
1770	PEG3
1771	MTF1
1772	EMD
1773	NDFIP2
1774	GMPR
1775	ALG9
1776	ZNF704
1777	ETNK1
1778	DCAF5
1779	ALDH6A1
1780	PLAGL2
1781	ARIH1
1782	MDC1
1783	FSTL4
1784	TOB2
1785	FAM204A
1786	SPTY2D1
1787	SLC4A8
1788	OGFRL1
1789	SSPN
1790	ZDHHC17
1791	UBE2I
1792	TXLNA
1793	VAMP4
1794	DGCR14
1795	WIPI2
1796	CDX2
1797	CADM1
1798	ITGAE
1799	DDI2
1800	CTSZ
1801	CCDC6
1802	CSTF2
1803	CHD7
1804	MXD4
1805	CTC1
1806	ARGLU1
1807	INTS12
1808	DICER1
1809	DCUN1D5
1810	PPP6R2
1811	ZBTB20
1812	TTPA
1813	SLC35E2
1814	USP24
1815	P2RX7
1816	SNTG1
1817	GABRB1
1818	SHC3
1819	SGIP1
1820	CNTN4
