# Supplementary material for: Multiomics analysis identifies novel facilitators of human dopaminergic neuron differentiation
Source: EMBO Rep. 2023 Dec 19;25(1):17. doi: 10.1038/s44319-023-00024-2 (PMC10897179; doi:10.1038/s44319-023-00024-2)
Supplement: Supplementary file 9 — Source Data Fig. 5 [file 44319_2023_24_MOESM9_ESM.zip › Figure 5/5D/common_targets_miR124-3p.xls]

## Sheet: common_targets_miR124-3p
gene_name
LRRC58
SERINC2
LPP
RAB34
PI4K2B
TMED1
CHP1
GALNT10
PARP16
PTBP3
NME4
QSER1
SBNO2
ATP7A
CD151
CERS2
MARVELD1
KIF13B
SPPL2A
SUMF1
RAB38
SMCO4
TYSND1
ELOVL5
RAB11FIP5
CTXN1
HTATIP2
CHIC2
C2orf69
CMPK1
SLC25A39
CHST14
PAM
SOS2
HIPK3
FCHO2
SFT2D3
MTMR6
PARP9
CAPN1
CPEB1
KLLN
ZMAT3
SNX30
RRAGD
SHC4
DRAM1
MYH9
NFIA
FURIN
TWSG1
SGPL1
MYADM
PIK3IP1
ADAM19
NFIC
CGN
TLN1
RBM24
KIF16B
EDNRB
ATL3
REEP3
NDFIP1
ADAMTS14
ERN1
SNAP29
FAM163A
P4HA2
HBP1
DUSP3
SLC22A5
EMC10
ITPRIPL2
ULK2
SEC61A2
RNF11
TP53INP1
RBMS2
RCC2
SH3RF1
CLDND1
FSTL1
SH3KBP1
MPZL1
SHISA9
SSH1
MATN2
UBE2W
DGKE
MTX3
DMXL1
OTUD1
CCDC50
TGFBR1
PCDH19
UBE3A
TBC1D16
DZIP1
ONECUT1
ALCAM
RRM2B
EML5
ERMP1
OTUD3
GSK3B
ANXA11
GNS
HEBP2
HIF1AN
MAP3K3
BID
TXNDC5
LIN28B
ZDHHC7
FZD5
EFNA5
PAPPA
ZADH2
SSPN
CTSZ
MXD4
