# Supplementary material for: Multiomics analysis identifies novel facilitators of human dopaminergic neuron differentiation
Source: EMBO Rep. 2023 Dec 19;25(1):17. doi: 10.1038/s44319-023-00024-2 (PMC10897179; doi:10.1038/s44319-023-00024-2)
Supplement: Supplementary file 9 — Source Data Fig. 5 [file 44319_2023_24_MOESM9_ESM.zip › Figure 5/5G/ABX464_NHLH1_KD_mDAN_levels.xls]

## Sheet: ABX464_NHLH1_KD_mDAN_levels
Scramble+ABX464	NHLH1 KD	NHLH1 KD+ABX464
114.5	71.5	49.7
120	67.7	41
114.6	61.5	37.8
