# Supplementary material for: Multiomics analysis identifies novel facilitators of human dopaminergic neuron differentiation
Source: EMBO Rep. 2023 Dec 19;25(1):17. doi: 10.1038/s44319-023-00024-2 (PMC10897179; doi:10.1038/s44319-023-00024-2)
Supplement: Supplementary file 9 — Source Data Fig. 5 [file 44319_2023_24_MOESM9_ESM.zip › Figure 5/5C/miR-124-3p_NHLH1 KD.xls]

## Sheet: miR-124-3p_NHLH1 KD
NHLH1	miR-124-3p
0.293067	0.564072
0.28023	0.507015
0.126758	0.311456
