# Supplementary material for: Multiomics analysis identifies novel facilitators of human dopaminergic neuron differentiation
Source: EMBO Rep. 2023 Dec 19;25(1):17. doi: 10.1038/s44319-023-00024-2 (PMC10897179; doi:10.1038/s44319-023-00024-2)
Supplement: Supplementary file 9 — Source Data Fig. 5 [file 44319_2023_24_MOESM9_ESM.zip › Figure 5/5A/DEG_NHLH1_KD_vs_SCR_filtered.xls]

## Sheet: DEG_NHLH1_KD_vs_SCR_filtered_Ex
	GeneID	baseMean	log2FoldChange	lfcSE	pvalue	padj	gene_name
1	ENSG00000230699	118.821	-1.12405	0.50138	0.00101216	0.0154532	AL645608.2
2	ENSG00000223764	27.4109	-2.45737	0.622083	3.77855e-06	0.000179998	LINC02593
3	ENSG00000187634	164.261	-2.02899	0.343229	1.70598e-10	3.56836e-08	SAMD11
4	ENSG00000149527	601.769	-1.00678	0.180538	1.71477e-09	2.51764e-07	PLCH2
5	ENSG00000078900	71.8311	1.11394	0.609119	0.00235987	0.0297334	TP73
6	ENSG00000069812	147.719	1.89489	1.25447	0.00236406	0.0297382	HES2
7	ENSG00000049239	2702.25	1.09008	0.223977	6.87755e-08	6.27545e-06	H6PD
8	ENSG00000171608	470.685	1.69267	0.277595	5.88633e-11	1.44759e-08	PIK3CD
9	ENSG00000284646	45.4517	-2.19772	0.469075	1.3423e-07	1.09125e-05	AL031291.1
10	ENSG00000083444	1932.71	1.19804	0.185101	6.34043e-12	2.11426e-09	PLOD1
11	ENSG00000162458	1744.13	1.02632	0.162951	2.19799e-11	6.1776e-09	FBLIM1
12	ENSG00000185436	18.7633	2.18311	1.32754	0.00214451	0.0276845	IFNLR1
13	ENSG00000158156	278.15	1.17976	0.384242	0.000107353	0.00263349	XKR8
14	ENSG00000188060	40.6922	1.16612	0.494169	0.000802644	0.0128175	RAB42
15	ENSG00000253304	35.5015	1.31276	0.500835	0.000381101	0.00716804	TMEM200B
16	ENSG00000060656	418.539	1.42904	0.364666	4.48841e-06	0.00020441	PTPRU
17	ENSG00000134684	2707.32	-1.07614	0.226047	1.22402e-07	1.00339e-05	YARS1
18	ENSG00000185668	452.663	-1.07975	0.2247	9.86046e-08	8.47908e-06	POU3F1
19	ENSG00000116990	3058.05	-1.06396	0.18632	7.59678e-10	1.28844e-07	MYCL
20	ENSG00000131236	7251.34	-1.02942	0.152464	1.0464e-12	4.2014e-10	CAP1
21	ENSG00000177181	1123.91	-1.14468	0.167019	4.79655e-13	2.14471e-10	RIMKLA
22	ENSG00000178922	462.96	1.01956	0.22894	5.71429e-07	3.66198e-05	HYI
23	ENSG00000269113	45.2907	-1.17311	0.436872	0.000335493	0.00649655	TRABD2B
24	ENSG00000058799	1063.23	-1.58148	0.216167	1.42114e-14	1.19469e-11	YIPF1
25	ENSG00000162599	90.8103	1.78522	0.383751	1.64442e-07	1.3019e-05	NFIA
26	ENSG00000219201	53.7882	-1.65998	0.36768	3.22405e-07	2.32344e-05	AC138392.1
27	ENSG00000162694	2910.02	-1.39861	0.189253	8.66873e-15	8.12136e-12	EXTL2
28	ENSG00000162641	204.931	1.43967	0.28856	3.40421e-08	3.48825e-06	AKNAD1
29	ENSG00000116774	90.6407	1.05563	0.328747	7.51675e-05	0.0019612	OLFML3
30	ENSG00000143061	7341.12	1.01006	0.162748	4.02715e-11	1.0564e-08	IGSF3
31	ENSG00000116824	14.9096	3.94359	0.968498	4.56222e-06	0.000206813	CD2
32	ENSG00000259357	12.2782	1.36368	0.941192	0.00386455	0.0425944	AL590133.2
33	ENSG00000143603	576.313	-1.04781	0.469668	0.00109012	0.016352	KCNN3
34	ENSG00000160752	9438.36	-1.25116	0.151561	9.46011e-18	1.69198e-14	FDPS
35	ENSG00000287839	19.4864	-1.02478	0.662306	0.00405569	0.0441082	AL353807.5
36	ENSG00000198400	723.934	-2.10776	0.301634	1.37666e-13	7.96601e-11	NTRK1
37	ENSG00000027644	78.6485	-2.42379	0.342947	8.75474e-14	5.38253e-11	INSRR
38	ENSG00000171786	4376.31	-2.02457	0.222008	3.92571e-21	1.28724e-17	NHLH1
39	ENSG00000248485	25.8449	1.3896	0.803452	0.00240608	0.0301734	PCP4L1
40	ENSG00000231424	30.7563	-1.79445	0.506201	1.79308e-05	0.00062875	BX284613.2
41	ENSG00000235750	15.7643	1.29841	0.920913	0.00399485	0.043591	KIAA0040
42	ENSG00000242193	58.9055	1.6021	0.400021	3.10004e-06	0.000151717	CRYZL2P
43	ENSG00000143340	35.3976	1.482	0.526619	0.000212299	0.00452032	FAM163A
44	ENSG00000153029	18.0632	2.07579	0.71685	0.000153898	0.00349225	MR1
45	ENSG00000135824	1991.03	-1.55058	0.222012	1.59604e-13	8.48665e-11	RGS8
46	ENSG00000135842	37.6237	1.06466	0.481688	0.00120067	0.0176679	NIBAN1
47	ENSG00000073756	34.4401	2.54838	0.565149	3.28379e-07	2.34606e-05	PTGS2
48	ENSG00000159173	82.759	-1.01081	0.375273	0.000366698	0.00695031	TNNI1
49	ENSG00000170075	36.058	-1.10913	0.555748	0.00175879	0.0237004	GPR37L1
50	ENSG00000143858	9829.18	-1.09717	0.270977	3.04615e-06	0.000150578	SYT2
51	ENSG00000188783	35.282	-1.21745	0.497682	0.000607974	0.0104011	PRELP
52	ENSG00000133069	2705.88	-1.04777	0.215119	7.31734e-08	6.60373e-06	TMCC2
53	ENSG00000196352	164.242	1.00459	0.405139	0.000660459	0.0110928	CD55
54	ENSG00000228255	23.2996	1.62634	0.588305	0.000237849	0.00495703	AC096639.1
55	ENSG00000162817	163.54	1.40896	0.315148	4.22588e-07	2.84726e-05	C1orf115
56	ENSG00000143768	64.3382	-2.73351	0.369303	7.83976e-15	7.71197e-12	LEFTY2
57	ENSG00000177788	461.228	1.13814	0.211975	5.28139e-09	6.83592e-07	AL162595.1
58	ENSG00000203667	3685.1	1.41256	0.162798	2.56375e-19	5.52238e-16	COX20
59	ENSG00000221953	100.809	1.20441	0.30069	3.56905e-06	0.000172525	C1orf229
60	ENSG00000189292	108.613	2.91844	0.593276	3.88294e-08	3.85823e-06	ALKAL2
61	ENSG00000182551	1189.1	1.43091	0.197991	3.03031e-14	1.98728e-11	ADI1
62	ENSG00000235078	16.174	1.69085	0.765888	0.000942989	0.0145807	AC231981.1
63	ENSG00000134330	400.447	-1.03052	0.296305	2.99449e-05	0.000945645	IAH1
64	ENSG00000115884	1431.51	1.23379	0.207473	1.73543e-10	3.56836e-08	SDC1
65	ENSG00000243943	1857.2	-1.15959	0.219909	8.27568e-09	9.92779e-07	ZNF512
66	ENSG00000138061	15.1222	1.76673	0.802014	0.000946597	0.014618	CYP1B1
67	ENSG00000205086	28.9087	2.84345	0.841014	3.12167e-05	0.000973307	C2orf91
68	ENSG00000162997	51.8822	1.40774	0.519433	0.000284372	0.00572059	PRORSD1P
69	ENSG00000028116	101.569	1.06707	0.289859	1.41453e-05	0.000525084	VRK2
70	ENSG00000163017	22.8305	1.61675	0.556963	0.000162771	0.00365149	ACTG2
71	ENSG00000144115	649.616	1.007	0.236748	1.408e-06	7.82516e-05	THNSL2
72	ENSG00000196872	38.0565	1.25807	0.531019	0.000737505	0.0119717	CRACDL
73	ENSG00000230393	39.3292	1.50493	0.525875	0.000173706	0.00385286	AC092667.1
74	ENSG00000135973	170.135	1.33002	0.25684	1.32136e-08	1.53825e-06	GPR45
75	ENSG00000172965	41.2496	1.23013	0.491782	0.000528738	0.00926715	MIR4435-2HG
76	ENSG00000019169	35.2814	-1.31668	0.634675	0.00128506	0.0184947	MARCO
77	ENSG00000163083	164.972	-1.0941	0.279418	5.31868e-06	0.000235006	INHBB
78	ENSG00000265451	33.9352	1.08211	0.571886	0.00224088	0.0285169	AC012447.1
79	ENSG00000144230	466.144	-1.52249	0.265883	5.49072e-10	9.73193e-08	GPR17
80	ENSG00000241399	17.6989	2.03551	0.744629	0.000248322	0.00512105	CD302
81	ENSG00000286115	36.6878	1.40315	0.472212	0.000134593	0.00314115	AC010092.1
82	ENSG00000196659	626.445	1.04992	0.19024	2.39389e-09	3.41286e-07	TTC30B
83	ENSG00000128655	546.512	-1.21661	0.229412	6.83902e-09	8.40943e-07	PDE11A
84	ENSG00000204262	5251.95	1.13233	0.246048	2.28004e-07	1.72529e-05	COL5A2
85	ENSG00000189362	87.4205	1.09612	0.313607	2.75255e-05	0.000892152	NEMP2
86	ENSG00000226124	22.5302	2.03478	0.581678	2.18741e-05	0.000739434	FTCDNL1
87	ENSG00000178074	1038.96	1.17052	0.226972	1.57018e-08	1.77539e-06	C2orf69
88	ENSG00000163254	41.4975	-1.26026	0.518386	0.000616268	0.0105247	CRYGC
89	ENSG00000138413	15605.5	-1.07242	0.201249	7.27629e-09	8.83665e-07	IDH1
90	ENSG00000021826	1005.36	1.63711	0.287293	6.51803e-10	1.13483e-07	CPS1
91	ENSG00000171450	570.776	1.21724	0.299993	2.82803e-06	0.000142298	CDK5R2
92	ENSG00000232520	44.7698	-1.52438	0.419715	1.33532e-05	0.000500403	GCSIR
93	ENSG00000222020	12.9976	2.10722	1.04888	0.00140448	0.0198647	HDAC4-AS1
94	ENSG00000261186	21.21	1.41752	0.831267	0.00254631	0.0315019	AC093642.2
95	ENSG00000144455	403.472	1.42757	0.210981	7.86852e-13	3.29373e-10	SUMF1
96	ENSG00000125046	452.366	2.65789	0.826737	4.4456e-05	0.00128811	SSUH2
97	ENSG00000131378	366.183	-1.13185	0.22651	3.61633e-08	3.6486e-06	RFTN1
98	ENSG00000174738	890.924	1.08131	0.310922	2.89054e-05	0.000922522	NR1D2
99	ENSG00000271643	52.449	1.40384	0.539858	0.000374888	0.00707825	AC112220.2
100	ENSG00000144681	382.024	-1.19895	0.284297	1.39666e-06	7.8062e-05	STAC
101	ENSG00000114353	12048	-1.00815	0.176128	7.3538e-10	1.25808e-07	GNAI2
102	ENSG00000004838	145.578	1.85667	0.384688	6.88979e-08	6.27545e-06	ZMYND10
103	ENSG00000164088	105.874	1.24369	0.314042	4.24021e-06	0.000195294	PPM1M
104	ENSG00000056736	33.9257	1.231	0.570322	0.00121198	0.0177678	IL17RB
105	ENSG00000114251	5019	1.02975	0.364922	0.000240285	0.00499721	WNT5A
106	ENSG00000168309	41.8568	-1.66921	0.572619	0.000140019	0.00324468	FAM107A
107	ENSG00000242516	57.5017	1.84268	0.49737	9.78591e-06	0.000389733	LINC00960
108	ENSG00000240809	62.2969	-1.2832	0.418415	0.000102456	0.00254428	CAP1P1
109	ENSG00000168386	196.898	1.14798	0.409759	0.000242497	0.00502728	FILIP1L
110	ENSG00000170017	1877.51	1.20578	0.215546	1.39999e-09	2.14756e-07	ALCAM
111	ENSG00000242242	8497.34	1.19002	0.251791	1.40378e-07	1.13654e-05	NECTIN3-AS1
112	ENSG00000177707	1027	-1.06706	0.17824	1.46813e-10	3.20934e-08	NECTIN3
113	ENSG00000184307	20.7963	1.07706	0.710444	0.00409977	0.0444892	ZDHHC23
114	ENSG00000163430	6263.74	1.62946	0.21468	1.56574e-15	1.71135e-12	FSTL1
115	ENSG00000173193	423.063	1.01751	0.25626	4.60666e-06	0.00020787	PARP14
116	ENSG00000114626	244.974	1.19387	0.254069	1.6042e-07	1.27777e-05	ABTB1
117	ENSG00000114654	480.022	-1.06418	0.240358	6.04472e-07	3.83625e-05	EFCC1
118	ENSG00000240086	1073.11	-1.05709	0.179299	2.56255e-10	5.14445e-08	AC092969.1
119	ENSG00000158186	1647.06	-1.17939	0.212011	1.65779e-09	2.47413e-07	MRAS
120	ENSG00000241570	14.4257	1.67443	0.838921	0.00149856	0.0209081	PAQR9-AS1
121	ENSG00000283154	87.2443	-1.10791	0.306448	1.72304e-05	0.000609337	IQCJ-SCHIP1
122	ENSG00000174776	103.661	1.03563	0.280412	1.3756e-05	0.000511597	WDR49
123	ENSG00000286856	45.4977	1.74805	0.53442	4.66268e-05	0.0013314	AC061708.1
124	ENSG00000157005	556.973	-1.27962	0.266534	8.91764e-08	7.72888e-06	SST
125	ENSG00000273238	367.373	1.05302	0.409958	0.000498078	0.00886002	TMEM271
126	ENSG00000287104	139.042	1.02445	0.282243	1.77112e-05	0.000622232	AC097382.3
127	ENSG00000169744	774.361	-1.53068	0.273485	1.15453e-09	1.84668e-07	LDB2
128	ENSG00000197057	18.751	1.75348	0.915882	0.00158332	0.0218491	DTHD1
129	ENSG00000250147	24.7149	-1.21243	0.712373	0.00275272	0.0334923	MORF4L2P1
130	ENSG00000128052	42.9991	1.0111	0.522658	0.00219954	0.028173	KDR
131	ENSG00000163453	43.522	2.10463	0.471796	4.15568e-07	2.82406e-05	IGFBP7
132	ENSG00000056291	21.2528	1.10372	0.754339	0.00416644	0.0450884	NPFFR2
133	ENSG00000118777	35.6345	-2.25609	0.601054	7.47053e-06	0.000312095	ABCG2
134	ENSG00000254535	95.1921	1.1145	0.313998	2.20606e-05	0.000743184	PABPC4L
135	ENSG00000052802	4424.72	-1.44065	0.267958	4.20285e-09	5.62495e-07	MSMO1
136	ENSG00000181381	50.6673	1.89777	0.382258	3.75828e-08	3.75332e-06	DDX60L
137	ENSG00000164106	368.916	-2.06506	0.367099	8.92634e-10	1.46347e-07	SCRG1
138	ENSG00000113504	2607.19	1.06446	0.233432	3.27421e-07	2.34606e-05	SLC12A7
139	ENSG00000248994	12.794	1.26636	0.99194	0.00476332	0.0498476	AC124852.1
140	ENSG00000145536	52.2258	-1.1211	0.378874	0.000158778	0.00358233	ADAMTS16
141	ENSG00000215217	83.0498	-2.16549	0.310348	1.65924e-13	8.59051e-11	C5orf49
142	ENSG00000250786	174.173	1.14634	0.263673	8.29922e-07	4.96289e-05	SNHG18
143	ENSG00000154153	460.966	-1.20563	0.196055	4.88953e-11	1.24931e-08	RETREG1
144	ENSG00000249937	99.0992	-1.75655	0.332405	6.36523e-09	8.02754e-07	LINC02223
145	ENSG00000145526	360.458	-1.1705	0.202977	5.20919e-10	9.31688e-08	CDH18
146	ENSG00000168621	21.8904	2.46963	0.770824	5.94254e-05	0.00161483	GDNF
147	ENSG00000250722	151.459	1.66763	1.19502	0.00293901	0.0349378	SELENOP
148	ENSG00000164588	591.153	1.64542	0.238534	3.00356e-13	1.44131e-10	HCN1
149	ENSG00000247796	70.804	1.43217	0.363713	4.24355e-06	0.000195294	AC008966.1
150	ENSG00000164181	23.1023	1.08266	0.72429	0.00402418	0.0438381	ELOVL7
151	ENSG00000049860	906.086	1.01514	0.174359	4.28895e-10	7.81305e-08	HEXB
152	ENSG00000271714	37.0852	1.25501	0.499821	0.00052134	0.00918249	AC010501.2
153	ENSG00000132837	85.5129	-1.0759	0.368476	0.000182315	0.00397809	DMGDH
154	ENSG00000113319	261.305	-1.35816	0.301298	3.45394e-07	2.42865e-05	RASGRF2
155	ENSG00000164308	14.3688	2.87132	0.827345	3.02591e-05	0.000950987	ERAP2
156	ENSG00000224032	1012.12	-1.11806	0.200923	1.69962e-09	2.51416e-07	EPB41L4A-AS1
157	ENSG00000138829	732.007	1.03839	0.247942	1.82454e-06	9.70164e-05	FBN2
158	ENSG00000072682	633.973	1.07639	0.22512	1.15397e-07	9.66093e-06	P4HA2
159	ENSG00000197375	128.115	1.53224	0.339818	3.45645e-07	2.42865e-05	SLC22A5
160	ENSG00000271737	53.3344	1.26459	0.41194	0.000106139	0.00261349	AC008608.2
161	ENSG00000250159	45.2618	1.10091	0.402021	0.000312696	0.0061397	AC106791.1
162	ENSG00000170445	3336.36	-1.20356	0.19431	3.67827e-11	9.91319e-09	HARS1
163	ENSG00000204967	1014	-1.54407	0.228231	7.58636e-13	3.24465e-10	PCDHA4
164	ENSG00000249158	319.406	-1.70683	0.254922	1.15169e-12	4.53167e-10	PCDHA11
165	ENSG00000251664	225.102	-1.54127	0.235587	3.47599e-12	1.22119e-09	PCDHA12
166	ENSG00000243232	69.445	-1.76285	0.370995	1.03294e-07	8.83566e-06	PCDHAC2
167	ENSG00000156475	1444.55	-1.02129	0.176449	5.01914e-10	9.05931e-08	PPP2R2B
168	ENSG00000155846	65.3887	-1.02008	0.528273	0.00206746	0.0268888	PPARGC1B
169	ENSG00000113721	166.552	-1.35594	0.382845	1.88774e-05	0.000648673	PDGFRB
170	ENSG00000070808	419.266	-1.5182	0.233569	4.54061e-12	1.56723e-09	CAMK2A
171	ENSG00000170271	328.576	1.16553	0.291321	3.67269e-06	0.000175905	FAXDC2
172	ENSG00000155858	1532.15	-1.38571	0.279719	3.92522e-08	3.88064e-06	LSM11
173	ENSG00000250903	138.095	1.05147	0.280916	1.12317e-05	0.000437793	GMDS-DT
174	ENSG00000272142	110.188	1.07703	0.291971	1.35353e-05	0.0005053	LYRM4-AS1
175	ENSG00000285219	104.47	1.12719	0.281163	3.65178e-06	0.00017566	HULC
176	ENSG00000187566	73.4789	1.47924	0.33619	5.81116e-07	3.69996e-05	NHLRC1
177	ENSG00000137364	405.509	-1.27296	0.25073	2.21521e-08	2.38154e-06	TPMT
178	ENSG00000277075	49.6107	-1.44049	0.399476	1.54023e-05	0.000561156	H2AC8
179	ENSG00000204789	537.993	1.20773	0.31613	7.37994e-06	0.000310832	ZNF204P
180	ENSG00000204387	1312.47	-1.07399	0.1743	4.88191e-11	1.24931e-08	SNHG32
181	ENSG00000124772	137.116	-1.32853	0.249396	5.84831e-09	7.52024e-07	CPNE5
182	ENSG00000112599	33.1114	-1.34101	0.530091	0.000462632	0.00838052	GUCA1B
183	ENSG00000146147	30.3835	-1.1832	0.508361	0.00083976	0.0132702	MLIP
184	ENSG00000137252	178.96	-1.0671	0.28382	1.01587e-05	0.000402852	HCRTR2
185	ENSG00000156535	58.4281	2.11342	0.697283	8.62207e-05	0.00218596	CD109
186	ENSG00000025039	1559.98	1.20412	0.165025	2.02468e-14	1.42263e-11	RRAGD
187	ENSG00000280135	267.576	-1.04999	0.212341	5.03414e-08	4.8313e-06	AL096816.1
188	ENSG00000112769	3977.72	1.01452	0.38889	0.00049177	0.00878754	LAMA4
189	ENSG00000112378	65.7465	2.2643	0.479682	1.19114e-07	9.80521e-06	PERP
190	ENSG00000001036	2096.88	1.2278	0.168088	1.8022e-14	1.33325e-11	FUCA2
191	ENSG00000271551	44.0783	1.12085	0.436883	0.000488605	0.00875864	AL355297.3
192	ENSG00000270419	155.392	1.57425	0.257572	5.67143e-11	1.43051e-08	CAHM
193	ENSG00000176381	34.5429	1.43997	0.525833	0.000261484	0.00535879	PRR18
194	ENSG00000261420	31.7945	1.35044	0.518343	0.000400944	0.00746909	AL022069.1
195	ENSG00000285887	11.2616	1.70145	0.929545	0.00211146	0.0273475	AL009176.1
196	ENSG00000198580	47.5536	1.03938	0.414386	0.000607741	0.0104011	AC073343.1
197	ENSG00000136267	161.546	-1.33917	0.289939	2.15369e-07	1.65515e-05	DGKB
198	ENSG00000006625	966.499	-1.0585	0.186509	9.46568e-10	1.53907e-07	GGCT
199	ENSG00000241644	21.7559	1.54832	0.737079	0.00116688	0.0172741	INMT
200	ENSG00000078549	2789.01	-1.08797	0.197481	2.35536e-09	3.38243e-07	ADCYAP1R1
201	ENSG00000086289	188.575	1.34353	0.253534	6.74122e-09	8.3413e-07	EPDR1
202	ENSG00000146674	119.502	1.52522	0.337938	3.3186e-07	2.35704e-05	IGFBP3
203	ENSG00000004799	252.47	1.10133	0.348806	8.56467e-05	0.00217421	PDK4
204	ENSG00000169871	690.289	1.22675	0.257775	1.16393e-07	9.69179e-06	TRIM56
205	ENSG00000187416	75.8898	-1.23458	0.812689	0.00323211	0.03743	LHFPL3
206	ENSG00000197258	153.928	-1.26008	0.300852	1.5376e-06	8.42637e-05	EIF4BP6
207	ENSG00000164603	1326.84	-1.00168	0.273719	1.54944e-05	0.000562431	BMT2
208	ENSG00000081803	119.725	-1.18199	0.305387	5.9651e-06	0.000258496	CADPS2
209	ENSG00000158623	2427.7	-1.11256	0.167237	1.92991e-12	7.30175e-10	COPG2
210	ENSG00000283041	614.516	-1.04183	0.220153	1.46374e-07	1.18023e-05	AC008038.1
211	ENSG00000085662	3074.05	-1.36332	0.157357	2.80695e-19	5.52238e-16	AKR1B1
212	ENSG00000122786	1467.52	1.00896	0.268224	1.06722e-05	0.000418256	CALD1
213	ENSG00000059378	64.9612	1.97563	0.434746	2.61341e-07	1.9257e-05	PARP12
214	ENSG00000002933	417.731	1.59081	0.23587	8.71034e-13	3.57015e-10	TMEM176A
215	ENSG00000106615	2377.84	-1.59229	0.170645	5.98243e-22	2.94246e-18	RHEB
216	ENSG00000182648	305.915	1.35656	0.232705	3.32518e-10	6.41368e-08	LINC01006
217	ENSG00000006757	801.917	1.06973	0.289279	1.31168e-05	0.00049627	PNPLA4
218	ENSG00000147010	2829.53	1.05497	0.144122	1.82971e-14	1.33325e-11	SH3KBP1
219	ENSG00000065923	1397.71	-1.00021	0.19829	3.18857e-08	3.28439e-06	SLC9A7
220	ENSG00000130985	31471.9	-1.60914	0.197516	1.94507e-17	3.18895e-14	UBA1
221	ENSG00000089472	1729.94	1.11624	0.187882	1.91127e-10	3.87654e-08	HEPH
222	ENSG00000186310	6435.42	-1.02846	0.264779	6.55228e-06	0.000281462	NAP1L3
223	ENSG00000158164	11742.4	-1.29264	0.271548	1.07308e-07	9.1393e-06	TMSB15A
224	ENSG00000123562	32932.8	-1.02322	0.172661	1.66483e-10	3.52192e-08	MORF4L2
225	ENSG00000101938	1277.29	1.0292	0.180147	7.91849e-10	1.32024e-07	CHRDL1
226	ENSG00000234785	96.4853	-1.13553	0.41355	0.000286521	0.00575	EEF1GP5
227	ENSG00000175556	25.6308	1.00489	0.621828	0.00378109	0.0419804	LONRF3
228	ENSG00000077713	94.6197	1.87727	0.2996	2.06436e-11	5.88612e-09	SLC25A43
229	ENSG00000160131	2525.6	1.48969	0.216127	3.00364e-13	1.44131e-10	VMA21
230	ENSG00000184343	41.3384	-1.99369	0.434658	2.31658e-07	1.74622e-05	SRPK3
231	ENSG00000171056	59.779	1.52545	0.485792	7.5181e-05	0.0019612	SOX7
232	ENSG00000255020	13.1222	1.53372	0.891547	0.00248177	0.0309223	AF131216.3
233	ENSG00000168490	231.502	-1.40998	0.263386	4.87676e-09	6.39636e-07	PHYHIP
234	ENSG00000147465	252.658	-1.00267	0.241982	2.24375e-06	0.000116474	STAR
235	ENSG00000165061	139.978	-1.04487	0.392164	0.000379769	0.00714984	ZMAT4
236	ENSG00000253133	16.908	1.92223	0.837983	0.000718624	0.011772	AC009630.1
237	ENSG00000070501	2111.89	1.17351	0.263537	5.33881e-07	3.45512e-05	POLB
238	ENSG00000221869	103.478	1.56132	0.396097	3.97404e-06	0.000187495	CEBPD
239	ENSG00000137575	4391.54	-1.14628	0.187427	6.20271e-11	1.50657e-08	SDCBP
240	ENSG00000270673	37.8268	1.03285	0.451592	0.00104652	0.0158257	YTHDF3-AS1
241	ENSG00000253583	349.33	1.19828	0.458183	0.000396616	0.00739624	AC018953.1
242	ENSG00000254238	60.4272	1.06639	0.379072	0.000256031	0.00525251	AC100782.1
243	ENSG00000104327	46.0062	1.02543	0.597789	0.00307591	0.0361719	CALB1
244	ENSG00000104324	56.3507	1.08702	0.543956	0.00178141	0.0239559	CPQ
245	ENSG00000104341	11423.4	-1.1547	0.15477	5.73119e-15	5.9345e-12	LAPTM4B
246	ENSG00000247081	130.211	1.36578	0.310985	6.13735e-07	3.87007e-05	BAALC-AS1
247	ENSG00000147647	19.5647	-2.51567	0.694039	1.36603e-05	0.000509002	DPYS
248	ENSG00000286535	33.8295	1.45517	0.484229	0.000121981	0.0029209	AC139019.1
249	ENSG00000104419	72.0306	1.88624	0.346724	2.96704e-09	4.05371e-07	NDRG1
250	ENSG00000280303	34.9708	1.06062	0.476082	0.00117063	0.0173036	ERICD
251	ENSG00000261693	12.3121	1.8303	0.80469	0.000877706	0.0137375	AC134682.1
252	ENSG00000198576	319.012	-1.1366	0.297474	7.50336e-06	0.000312095	ARC
253	ENSG00000180921	145.151	1.92321	0.527497	1.12375e-05	0.000437793	FAM83H
254	ENSG00000178814	80.4348	1.0031	0.477662	0.00157479	0.0217726	OPLAH
255	ENSG00000099219	477.925	1.95372	0.225694	2.70309e-19	5.52238e-16	ERMP1
256	ENSG00000155886	63.5294	2.36654	0.490697	6.84031e-08	6.27545e-06	SLC24A2
257	ENSG00000005238	2182.64	-1.00322	0.196864	2.39886e-08	2.55109e-06	FAM214B
258	ENSG00000287168	39.1252	1.37044	0.640023	0.00114846	0.0170959	AL512625.3
259	ENSG00000224825	26.4907	1.61472	0.570218	0.000190847	0.00414429	RORB-AS1
260	ENSG00000106772	410.222	-1.11139	0.284071	5.309e-06	0.000235006	PRUNE2
261	ENSG00000106789	251.549	-1.49718	0.270227	1.65999e-09	2.47413e-07	CORO2A
262	ENSG00000148229	2920.89	1.09259	0.148733	1.45738e-14	1.19469e-11	POLE3
263	ENSG00000136931	56.2059	-1.32845	0.4774	0.000227854	0.00479444	NR5A1
264	ENSG00000268996	93.7052	1.0519	0.290957	1.8266e-05	0.000635519	MAN1B1-DT
265	ENSG00000255153	48.9859	2.40734	0.415772	3.73549e-10	7.13516e-08	TOLLIP-AS1
266	ENSG00000167244	24.6811	2.89699	0.617348	1.67783e-07	1.32038e-05	IGF2
267	ENSG00000180176	144.28	-1.14997	0.408127	0.000225821	0.00476695	TH
268	ENSG00000053918	22.7334	1.51894	0.62231	0.000585129	0.0100716	KCNQ1
269	ENSG00000181649	26.7746	1.21036	0.566322	0.00129103	0.0185535	PHLDA2
270	ENSG00000109854	140.313	1.52924	0.428629	1.68666e-05	0.000598979	HTATIP2
271	ENSG00000085063	2327.7	1.05401	0.154915	7.35739e-13	3.21665e-10	CD59
272	ENSG00000149090	40.6565	1.49276	0.569302	0.000338987	0.00654448	PAMR1
273	ENSG00000283217	29.188	-1.78584	0.558358	5.82008e-05	0.00158566	AC068205.1
274	ENSG00000175264	1950.66	-1.07813	0.201715	5.92944e-09	7.57506e-07	CHST1
275	ENSG00000011347	3004.75	-1.24965	0.1937	6.86602e-12	2.21446e-09	SYT7
276	ENSG00000184743	333.178	1.35708	0.301291	3.6194e-07	2.51618e-05	ATL3
277	ENSG00000126500	377.299	-1.20155	0.227924	8.2472e-09	9.92779e-07	FLRT1
278	ENSG00000068976	108.133	-1.39909	0.335396	1.56652e-06	8.53733e-05	PYGM
279	ENSG00000175513	53.1912	-2.00267	0.39148	1.61748e-08	1.81842e-06	TSGA10IP
280	ENSG00000254510	277.598	1.48718	0.265594	1.22378e-09	1.94166e-07	AP001107.5
281	ENSG00000254610	52.1751	-3.4154	0.487058	1.52897e-13	8.3558e-11	AC004923.1
282	ENSG00000137507	15.9745	-1.89008	0.821532	0.000723964	0.0118398	LRRC32
283	ENSG00000137509	2815.58	1.11493	0.218471	2.08211e-08	2.27575e-06	PRCP
284	ENSG00000123892	31.3775	1.58618	0.626677	0.000427533	0.00788182	RAB38
285	ENSG00000109861	572.608	1.042	0.271622	7.72438e-06	0.000319936	CTSC
286	ENSG00000152558	6920.6	1.18851	0.232034	1.50963e-08	1.72678e-06	TMEM123
287	ENSG00000137713	2946.31	-1.3233	0.270629	5.57683e-08	5.30041e-06	PPP2R1B
288	ENSG00000149591	693.606	2.10422	0.240585	1.18111e-19	3.3196e-16	TAGLN
289	ENSG00000160588	24.6486	2.88957	0.599554	8.87839e-08	7.72888e-06	MPZL3
290	ENSG00000036672	239.256	-1.25332	0.286158	6.52208e-07	4.07495e-05	USP2
291	ENSG00000255248	2511.98	1.03792	0.231036	4.32731e-07	2.90152e-05	MIR100HG
292	ENSG00000154134	1417.2	-1.54531	0.305806	2.16548e-08	2.3538e-06	ROBO3
293	ENSG00000120457	119.286	-1.25529	0.279159	3.98595e-07	2.74195e-05	KCNJ5
294	ENSG00000183715	1053.89	-1.52116	0.271646	1.15262e-09	1.84668e-07	OPCML
295	ENSG00000205740	52.6788	1.05294	0.411566	0.000527552	0.00925876	AL359878.1
296	ENSG00000165983	58.9376	1.62008	0.529934	9.44387e-05	0.00237291	PTER
297	ENSG00000165312	380.191	1.2741	0.210027	8.05886e-11	1.9041e-08	OTUD1
298	ENSG00000165731	22.2513	1.22035	0.664026	0.00230676	0.0292041	RET
299	ENSG00000232004	43.1311	-1.39868	0.41915	4.05095e-05	0.00119847	CAP1P2
300	ENSG00000287221	19.2786	2.68068	0.661849	3.02076e-06	0.000150077	AL589794.2
301	ENSG00000213025	355.355	1.23649	0.294569	1.5352e-06	8.42637e-05	COX20P1
302	ENSG00000042286	119.848	1.40726	0.328474	9.67969e-07	5.68472e-05	AIFM2
303	ENSG00000138316	21.8539	1.93433	0.792886	0.000523309	0.0092007	ADAMTS14
304	ENSG00000166224	3717.26	1.04614	0.190317	2.70498e-09	3.80126e-07	SGPL1
305	ENSG00000253626	122.075	-1.51116	0.370258	2.2168e-06	0.000115379	EIF5AL1
306	ENSG00000173269	192.64	-1.1602	0.299891	6.15613e-06	0.000266188	MMRN2
307	ENSG00000227268	71.4383	1.18304	0.355038	4.66133e-05	0.0013314	KLLN
308	ENSG00000138190	1021.69	-1.02878	0.191176	5.08747e-09	6.62854e-07	EXOC6
309	ENSG00000155254	389.325	1.43435	0.2291	2.24494e-11	6.22069e-09	MARVELD1
310	ENSG00000138131	212.28	1.39592	0.487454	0.000177976	0.00392105	LOXL4
311	ENSG00000196072	2874.46	-1.28609	0.175623	1.36937e-14	1.19469e-11	BLOC1S2
312	ENSG00000235823	653.059	-1.21307	0.212274	6.80392e-10	1.17421e-07	OLMALINC
313	ENSG00000107807	64.368	-1.70192	0.462234	1.04499e-05	0.000411182	TLX1
314	ENSG00000269609	270.942	1.34366	0.242773	1.8751e-09	2.73264e-07	RPARP-AS1
315	ENSG00000107882	1911.51	-1.08291	0.256608	1.48881e-06	8.25095e-05	SUFU
316	ENSG00000165806	346.895	1.37735	0.303368	3.02964e-07	2.21581e-05	CASP7
317	ENSG00000119979	958.47	-1.08175	0.17905	1.031e-10	2.35858e-08	DENND10
318	ENSG00000198825	2500.18	-1.10311	0.196455	1.28431e-09	2.00535e-07	INPP5F
319	ENSG00000010626	106.251	-1.01585	0.295551	3.53953e-05	0.00107464	LRRC23
320	ENSG00000205791	73.8577	1.80839	0.324459	1.39347e-09	2.14756e-07	LOH12CR2
321	ENSG00000111269	1521.77	1.08005	0.205347	9.69193e-09	1.14179e-06	CREBL2
322	ENSG00000178878	130.598	1.71834	0.294018	2.76755e-10	5.49988e-08	APOLD1
323	ENSG00000111305	134.817	-1.4455	0.299497	7.60903e-08	6.83562e-06	GSG1
324	ENSG00000123096	285.659	2.7149	0.348395	3.27462e-16	4.60178e-13	SSPN
325	ENSG00000247934	68.5258	1.01372	0.328766	0.000119368	0.00287799	AC022364.1
326	ENSG00000173208	51.7846	-1.11634	0.410679	0.000317554	0.00619403	ABCD2
327	ENSG00000139219	2003.62	-1.98939	0.171276	1.89708e-32	3.73232e-28	COL2A1
328	ENSG00000258679	35.9991	1.89263	0.567794	3.60625e-05	0.00108485	AC121758.2
329	ENSG00000174099	969.584	1.61029	0.32787	4.65228e-08	4.48671e-06	MSRB3
330	ENSG00000139278	260.53	1.28625	0.336252	6.8594e-06	0.000291565	GLIPR1
331	ENSG00000169372	337.685	-1.0193	0.227034	4.7199e-07	3.10084e-05	CRADD
332	ENSG00000278916	68.7123	1.06366	0.379328	0.000264507	0.00539797	CEP83-DT
333	ENSG00000120805	1346.19	-1.03165	0.222105	2.24088e-07	1.7088e-05	ARL1
334	ENSG00000196091	18.572	-1.81542	0.676884	0.000290428	0.00580806	MYBPC1
335	ENSG00000171310	1791.82	-1.38415	0.177696	4.05866e-16	4.99063e-13	CHST11
336	ENSG00000260329	110.498	1.10557	0.301552	1.45516e-05	0.000533126	AC007541.1
337	ENSG00000136003	2062.58	-1.21954	0.175947	2.65283e-13	1.33825e-10	ISCU
338	ENSG00000110871	1125.29	-1.04876	0.180338	4.11743e-10	7.6421e-08	COQ5
339	ENSG00000151952	202.446	1.2719	0.383127	4.50098e-05	0.00130033	TMEM132D
340	ENSG00000275964	240.062	1.38272	0.223816	3.93999e-11	1.0475e-08	AL355001.2
341	ENSG00000180776	3024.09	-1.00603	0.168295	1.29954e-10	2.87271e-08	ZDHHC20
342	ENSG00000139514	3510.4	-1.28592	0.255489	2.74248e-08	2.86998e-06	SLC7A1
343	ENSG00000139597	391.224	1.42874	0.252105	8.31462e-10	1.37464e-07	N4BP2L1
344	ENSG00000150893	113.178	1.41961	0.354091	3.18812e-06	0.000154872	FREM2
345	ENSG00000231817	24.9347	-1.89835	0.57909	4.49752e-05	0.00130033	LINC01198
346	ENSG00000273550	11.0222	3.31254	1.09027	0.000144868	0.00332183	AL354810.1
347	ENSG00000178695	1647.48	-1.71693	0.270537	1.14555e-11	3.5215e-09	KCTD12
348	ENSG00000136160	5087.73	1.06453	0.281124	9.28763e-06	0.000376752	EDNRB
349	ENSG00000224418	16.6851	3.06491	0.838103	1.33508e-05	0.000500403	STK24-AS1
350	ENSG00000157227	1486.7	1.72378	0.178138	2.20629e-23	1.44688e-19	MMP14
351	ENSG00000139899	29.2874	1.44451	0.497396	0.000164872	0.00368183	CBLN3
352	ENSG00000288045	30.8685	1.00237	0.565987	0.00299349	0.0354783	AL352979.4
353	ENSG00000197045	6627.4	-1.3657	0.215347	1.39295e-11	4.15226e-09	GMFB
354	ENSG00000131981	24.1157	1.80992	0.618279	0.000141406	0.00326529	LGALS3
355	ENSG00000165617	790.309	-1.26614	0.256167	4.39945e-08	4.28489e-06	DACT1
356	ENSG00000259502	10.8528	2.02606	0.910631	0.000980456	0.0150347	AL132640.1
357	ENSG00000165521	141.888	1.136	0.352018	6.56863e-05	0.00175348	EML5
358	ENSG00000153485	351.219	-1.07948	0.219726	5.78013e-08	5.44055e-06	TMEM251
359	ENSG00000100628	149.318	2.57431	0.427962	9.21426e-11	2.13272e-08	ASB2
360	ENSG00000188488	473.097	1.20447	0.261365	2.43202e-07	1.80557e-05	SERPINA5
361	ENSG00000185559	2768.96	-1.32186	0.272137	6.53985e-08	6.04061e-06	DLK1
362	ENSG00000166126	20.9024	1.11798	0.658173	0.00307824	0.0361775	AMN
363	ENSG00000257556	42.1899	1.68413	0.399336	1.2863e-06	7.29302e-05	LINC02298
364	ENSG00000159251	214.621	2.45784	0.229846	6.06061e-28	5.96182e-24	ACTC1
365	ENSG00000259516	31.378	-1.15458	0.619181	0.0021622	0.0278762	ANP32AP1
366	ENSG00000230778	16.2675	-2.09441	0.7657	0.000242286	0.00502728	ANKRD63
367	ENSG00000166145	41.6056	1.93264	0.465856	1.57776e-06	8.57484e-05	SPINT1
368	ENSG00000128965	479.709	-1.04422	0.351524	0.000156386	0.00353647	CHAC1
369	ENSG00000188467	15.5369	2.22133	0.854798	0.000355389	0.00677511	SLC24A5
370	ENSG00000140280	83.4601	-1.28596	0.40353	6.84106e-05	0.0018188	LYSMD2
371	ENSG00000128833	132.245	1.00652	0.330391	0.000132426	0.0031053	MYO5C
372	ENSG00000157734	161.536	1.15595	0.291162	4.17095e-06	0.000193993	SNX22
373	ENSG00000137834	150.401	-1.01883	0.321131	8.54455e-05	0.00217191	SMAD6
374	ENSG00000140463	1430.44	-1.15273	0.191291	1.08563e-10	2.45166e-08	BBS4
375	ENSG00000178802	869.145	-1.13542	0.179443	1.64879e-11	4.84155e-09	MPI
376	ENSG00000260274	59.3879	1.03505	0.434981	0.000835998	0.013232	AC068338.2
377	ENSG00000277782	51.5898	1.2534	0.519376	0.000653185	0.0110307	AC068870.2
378	ENSG00000214575	81.3579	1.07091	0.360696	0.00015867	0.00358233	CPEB1
379	ENSG00000169612	826.098	-1.0378	0.169663	6.71371e-11	1.6108e-08	RAMAC
380	ENSG00000275120	108.211	1.03359	0.285003	1.76435e-05	0.000620964	AC048382.5
381	ENSG00000273540	111.148	1.0051	0.277305	1.84269e-05	0.000637138	AGBL1
382	ENSG00000140557	3588.96	-1.01594	0.227339	5.11232e-07	3.33045e-05	ST8SIA2
383	ENSG00000277142	114.741	1.25739	0.304105	2.03411e-06	0.000106718	LINC00235
384	ENSG00000103260	3160.88	-1.06043	0.196579	4.5525e-09	6.05174e-07	METRN
385	ENSG00000206053	5113.23	1.28837	0.164949	3.69766e-16	4.84985e-13	JPT2
386	ENSG00000276791	236.534	1.06194	0.249959	1.38886e-06	7.78476e-05	AC092117.1
387	ENSG00000185739	207.157	-1.12874	0.322955	2.5562e-05	0.000835394	SRL
388	ENSG00000168140	58.2997	1.16823	0.429392	0.000314487	0.00616362	VASN
389	ENSG00000237515	24.3629	1.36013	0.65174	0.0013341	0.0190964	SHISA9
390	ENSG00000205730	561.288	1.80713	0.197875	3.88391e-21	1.28724e-17	ITPRIPL2
391	ENSG00000275494	73.8591	1.0433	0.32254	7.1703e-05	0.0018874	AC133552.5
392	ENSG00000182601	308.451	-1.37577	0.315473	6.82309e-07	4.20807e-05	HS3ST4
393	ENSG00000149927	617.696	-1.02463	0.289187	2.35183e-05	0.000781587	DOC2A
394	ENSG00000140682	295.688	1.79419	0.285191	1.71768e-11	4.96967e-09	TGFB1I1
395	ENSG00000125144	433.403	3.39757	1.28094	0.000194898	0.00422293	MT1G
396	ENSG00000205358	23.0753	8.54227	2.74671	1.40813e-09	2.14756e-07	MT1H
397	ENSG00000231589	55.3955	1.00091	0.502002	0.0019429	0.0256026	AC009110.1
398	ENSG00000260695	48.8061	-1.0084	0.528327	0.00224812	0.0285721	AC022164.1
399	ENSG00000159720	3053.78	-1.26952	0.177394	5.11529e-14	3.24639e-11	ATP6V0D1
400	ENSG00000285918	188.048	-1.15271	0.285346	3.09839e-06	0.000151717	AC092376.3
401	ENSG00000103121	816.394	-1.54507	0.212965	2.27358e-14	1.54243e-11	CMC2
402	ENSG00000135709	2400.93	-1.01687	0.221593	2.93163e-07	2.15212e-05	KIAA0513
403	ENSG00000153789	19.1589	-1.66118	0.79541	0.00116881	0.0172896	CIBAR2
404	ENSG00000178773	143.146	-1.12047	0.385829	0.000181888	0.00397608	CPNE7
405	ENSG00000272636	486.514	-1.53984	0.354984	7.08138e-07	4.35372e-05	DOC2B
406	ENSG00000184811	32.527	-1.38995	0.5721	0.0005908	0.0101514	TRARG1
407	ENSG00000185924	132.676	-1.30199	0.297361	6.53141e-07	4.07495e-05	RTN4RL1
408	ENSG00000132507	6173.74	-1.27384	0.156707	2.7437e-17	4.15228e-14	EIF5A
409	ENSG00000129244	955.105	-1.28211	0.215312	1.55176e-10	3.35488e-08	ATP1B2
410	ENSG00000091536	44.9964	-1.24719	0.405844	0.000104328	0.00258507	MYO15A
411	ENSG00000109113	376.298	1.48398	0.318973	1.76382e-07	1.36994e-05	RAB34
412	ENSG00000141744	57.336	-1.02846	0.362563	0.000247667	0.0051129	PNMT
413	ENSG00000131747	12685.3	-1.22795	0.174493	1.2458e-13	7.42723e-11	TOP2A
414	ENSG00000089558	31.6187	-1.11025	0.568677	0.00191232	0.0252812	KCNH4
415	ENSG00000168610	3350.45	-1.06953	0.162723	3.40629e-12	1.21846e-09	STAT3
416	ENSG00000068079	17.8606	1.89675	0.972005	0.00149463	0.0208993	IFI35
417	ENSG00000131094	1766.12	-1.03531	0.17635	3.01901e-10	5.8808e-08	C1QL1
418	ENSG00000267278	34.8675	1.14649	0.477195	0.000737156	0.0119717	MAP3K14-AS1
419	ENSG00000108379	328.699	1.22519	0.285796	1.04976e-06	6.0566e-05	WNT3
420	ENSG00000049283	12.3568	-1.60725	0.98645	0.0026916	0.0328984	EPN3
421	ENSG00000006283	594.171	-1.33523	0.26041	1.64947e-08	1.83343e-06	CACNA1G
422	ENSG00000173714	75.566	-1.289	0.354729	1.4225e-05	0.000525606	WFIKKN2
423	ENSG00000243678	488.915	-1.5686	0.228072	3.42273e-13	1.6033e-10	NME2
424	ENSG00000141198	285.933	1.18152	0.2591	3.07062e-07	2.23746e-05	TOM1L1
425	ENSG00000267095	18.7249	1.8489	0.767396	0.000592505	0.0101541	AC025048.1
426	ENSG00000279369	463.71	1.21578	0.282071	9.44792e-07	5.58193e-05	AC046185.3
427	ENSG00000108950	143.837	1.23375	0.266648	2.21915e-07	1.69881e-05	FAM20A
428	ENSG00000189159	14753.8	-1.15954	0.165444	1.5225e-13	8.3558e-11	JPT1
429	ENSG00000108639	668.05	1.22567	0.185399	2.47039e-12	9.00046e-10	SYNGR2
430	ENSG00000167281	582.049	-1.0851	0.179875	1.0966e-10	2.45166e-08	RBFOX3
431	ENSG00000185332	13.7944	1.51073	0.883943	0.00252324	0.0312805	TMEM105
432	ENSG00000225663	5718.64	-1.19007	0.230852	1.53335e-08	1.74376e-06	MCRIP1
433	ENSG00000141526	38.3732	1.1248	0.512575	0.00120032	0.0176679	SLC16A3
434	ENSG00000260563	190.025	1.19969	0.237041	2.58744e-08	2.73684e-06	AC132872.1
435	ENSG00000273355	53.9242	1.22202	0.391511	9.21289e-05	0.0023208	AP000894.4
436	ENSG00000265179	29.5126	-1.46657	0.57631	0.000435198	0.00798702	AP000894.2
437	ENSG00000141433	157.457	-1.81802	0.283297	7.29153e-12	2.27704e-09	ADCYAP1
438	ENSG00000141404	1937.9	-1.18476	0.155101	1.44619e-15	1.67366e-12	GNAL
439	ENSG00000141384	71.782	1.09129	0.352898	0.000108662	0.00265899	TAF4B
440	ENSG00000134755	514.381	1.23377	0.322438	7.08727e-06	0.000300506	DSC2
441	ENSG00000101638	484.934	1.27981	0.224984	7.87625e-10	1.32024e-07	ST8SIA5
442	ENSG00000184828	203.668	-1.32542	0.249829	6.54869e-09	8.2063e-07	ZBTB7C
443	ENSG00000166603	14.6196	1.45844	0.910026	0.00292818	0.0348935	MC4R
444	ENSG00000287281	14.2404	1.41465	0.808293	0.00248581	0.0309335	AC012101.2
445	ENSG00000226742	28.4666	1.62542	0.568524	0.000180049	0.00396229	HSBP1L1
446	ENSG00000088836	29.867	1.6237	0.665926	0.000536695	0.00936076	SLC4A11
447	ENSG00000132640	2248.87	-1.02077	0.187354	3.45974e-09	4.69427e-07	BTBD3
448	ENSG00000179935	109.436	1.4221	0.290172	5.4734e-08	5.22737e-06	LINC00652
449	ENSG00000268628	11.18	1.752	1.01847	0.00241001	0.0301734	AL121761.1
450	ENSG00000101335	179.941	2.31456	0.994084	0.000529265	0.00926715	MYL9
451	ENSG00000132821	10372	-1.13146	0.175411	7.041e-12	2.23427e-09	VSTM2L
452	ENSG00000198959	41.0424	1.24353	0.683568	0.00222104	0.0283214	TGM2
453	ENSG00000101160	54.0726	1.43112	0.382638	9.41508e-06	0.000379574	CTSZ
454	ENSG00000101188	59.1543	-2.28207	0.59788	5.53169e-06	0.000242384	NTSR1
455	ENSG00000101197	13.2887	-2.23021	0.834212	0.000300279	0.00594335	BIRC7
456	ENSG00000268858	433.985	1.07431	0.218251	5.67578e-08	5.36852e-06	AL118506.1
457	ENSG00000141934	19.5563	2.31319	0.665363	2.45444e-05	0.000810211	PLPP2
458	ENSG00000099822	342.342	1.39909	0.356613	4.47473e-06	0.000204259	HCN2
459	ENSG00000267317	155.602	1.22736	0.266415	2.40639e-07	1.79331e-05	AC027307.2
460	ENSG00000267469	20.7527	1.23606	0.719901	0.00270924	0.033086	AC005944.1
461	ENSG00000141985	3033.91	-1.5891	0.217509	1.52172e-14	1.19753e-11	SH3GL1
462	ENSG00000127666	65.4618	1.36362	0.463582	0.000148286	0.00338836	TICAM1
463	ENSG00000187650	62.4553	1.01118	0.376287	0.000390286	0.0073063	VMAC
464	ENSG00000181240	13.7624	-1.4263	0.959612	0.0033844	0.0386222	SLC25A41
465	ENSG00000278611	143.861	1.02805	0.278827	1.42395e-05	0.000525606	ZNF426-DT
466	ENSG00000130176	376.726	1.65025	0.256249	6.60769e-12	2.16666e-09	CNN1
467	ENSG00000104998	113.492	-1.50625	0.371516	2.50358e-06	0.000128604	IL27RA
468	ENSG00000261754	21.5406	2.04839	0.722032	0.000180551	0.00396572	AC008555.1
469	ENSG00000268034	32.9429	-1.06727	0.580949	0.0024485	0.0305853	AC243960.2
470	ENSG00000160014	26263.1	-1.03899	0.15648	2.19426e-12	8.14526e-10	CALM3
471	ENSG00000130528	688.592	1.38841	0.233562	1.63127e-10	3.48843e-08	HRC
472	ENSG00000142530	94.1623	1.05541	0.317383	5.15054e-05	0.00144142	FAM71E1
473	ENSG00000126583	272.12	-1.43311	0.230404	2.84096e-11	7.76291e-09	PRKCG
474	ENSG00000167646	44.043	1.12598	0.714448	0.00347221	0.03929	DNAAF3
475	ENSG00000090971	2817.45	-1.05201	0.196954	6.22675e-09	7.90356e-07	NAT14
476	ENSG00000179954	96.2509	-1.26488	0.318902	3.91099e-06	0.000185007	SSC5D
477	ENSG00000177663	295.222	1.02331	0.269773	9.41206e-06	0.000379574	IL17RA
478	ENSG00000184979	33.7388	1.00035	0.515939	0.00220992	0.0282876	USP18
479	ENSG00000284060	23.1114	-1.33657	0.617617	0.00112763	0.016829	AC002472.2
480	ENSG00000099957	41.1612	-2.04201	0.488024	1.3355e-06	7.50705e-05	P2RX6
481	ENSG00000100027	1902.21	1.14701	0.167151	4.61286e-13	2.11055e-10	YPEL1
482	ENSG00000226741	191.335	-1.68876	0.292592	4.16679e-10	7.66145e-08	LINC02554
483	ENSG00000100285	652.391	1.21021	0.239948	2.78331e-08	2.89316e-06	NEFH
484	ENSG00000213888	514.914	1.09956	0.242883	3.80664e-07	2.62778e-05	LINC01521
485	ENSG00000100292	82.4023	-1.25833	0.340459	1.14334e-05	0.000442795	HMOX1
486	ENSG00000278195	43.7129	-1.09328	0.424884	0.00048461	0.00870704	SSTR3
487	ENSG00000166897	1014.42	-1.59069	0.31734	2.72325e-08	2.86509e-06	ELFN2
488	ENSG00000100307	133.485	1.37414	0.270728	2.26608e-08	2.42298e-06	CBX7
489	ENSG00000277232	22.6468	1.34765	0.809377	0.00276887	0.0336056	GTSE1-DT
490	ENSG00000225555	15.817	2.10169	0.861229	0.000527433	0.00925876	AP000320.1
491	ENSG00000233922	58.8056	1.61497	0.494087	4.7673e-05	0.00135342	LINC01694
