# Supplementary material for: Multiomics analysis identifies novel facilitators of human dopaminergic neuron differentiation
Source: EMBO Rep. 2023 Dec 19;25(1):17. doi: 10.1038/s44319-023-00024-2 (PMC10897179; doi:10.1038/s44319-023-00024-2)
Supplement: Supplementary file 9 — Source Data Fig. 5 [file 44319_2023_24_MOESM9_ESM.zip › Figure 5/5F/Relative_expression_miR-124-3p.xls]

## Sheet: Relative_expression_miR-124-3p
shScramble + ABX464	shNHLH1	shNHLH1 + ABX464
1.7406	0.689513	3.04537
2.12334	0.493196	1.02826
4.08886	0.657973	2.23956
