# Supplementary material for: Multiomics analysis identifies novel facilitators of human dopaminergic neuron differentiation
Source: EMBO Rep. 2023 Dec 19;25(1):17. doi: 10.1038/s44319-023-00024-2 (PMC10897179; doi:10.1038/s44319-023-00024-2)
Supplement: Supplementary file 9 — Source Data Fig. 5 [file 44319_2023_24_MOESM9_ESM.zip › Figure 5/5B/NHLH1_KD_UpstreamAnalysis_negative_Z-score_Exp.96.xls]

## Sheet: Sheet0
© 2000-2022 QIAGEN. All rights reserved.
Upstream Regulator	Expr Fold Change	Molecule Type	Predicted Activation State	Activation z-score	p-value of overlap	Target Molecules in Dataset	Mechanistic Network
levodopa		chemical - endogenous mammalian	Inhibited	-2.901	0.000235	AIFM2,ARC,BTBD3,CAP1,CHAC1,CHST11,CTSC,CTSZ,DGKB,DLK1,DOC2B,EDNRB,FDPS,GDNF,GNAL,HEXB,HTATIP2,INPP5F,LDB2,MMP14,MSMO1,SLC24A2,SRPK3,TH,TMCC2	93 (7)
miR-124-3p (and other miRNAs w/seed AAGGCAC)		mature microRNA	Inhibited	-2.828	0.00241	ATL3,CD59,CYP1B1,FAM83H,FSTL1,HTATIP2,LGALS3,SLC22A5,STAT3,SYNGR2,TOM1L1
Alpha catenin		group	Inhibited	-2.607	0.00479	COL5A2,FSTL1,IGF2,IGFBP7,LAMA4,PTGS2,TGM2
miR-125b-5p (and other miRNAs w/seed CCCUGAG)		mature microRNA	Inhibited	-2.449	0.00978	ABTB1,CASP7,CBX7,IGFBP3,PERP,SGPL1
miR-199a-5p (and other miRNAs w/seed CCAGUGU)		mature microRNA	Inhibited	-2.433	0.00195	ACTG2,CALD1,MYL9,PTGS2,TAGLN,TGFB1I1
DDIT3		transcription regulator	Inhibited	-2.433	0.0219	CEBPD,H6PD,HMOX1,NDRG1,STAT3,TGM2
EWSR1-FLI1		fusion gene/product	Inhibited	-2.429	0.00237	CALD1,COL5A2,FILIP1L,SELENOP,TAGLN,YPEL1
mibolerone		chemical drug	Inhibited	-2.333	0.000651	ALCAM,FDPS,HEXB,IGFBP3,NME2,PRELP,SLC22A5,TOP2A,USP18
TRIM24		transcription regulator	Inhibited	-2.219	0.0126	CALB1,EIF5A,IFI35,LGALS3,PARP12,USP18
sulforafan		chemical drug	Inhibited	-2.168	0.101	ABCG2,AKR1B1,HMOX1,PTGS2,USP18
trans-hydroxytamoxifen		chemical drug	Inhibited	-2.157	0.0122	CYP1B1,INHBB,LOXL4,NDRG1,PLOD1,SLC22A5,SST,TOP2A
miR-338-3p (miRNAs w/seed CCAGCAU)		mature microRNA	Inhibited	-2	0.00311	ADAMTS14,COL5A2,LOXL4,TAGLN
FOXO4	0.804	transcription regulator	Inhibited	-2	0.131	EDNRB,ELOVL7,IGFBP7,PRCP
PKD1		ion channel	Inhibited	-2	0.281	ABCG2,ATP1B2,IDH1,IFNLR1,IL17RB
SOX3		transcription regulator	Inhibited	-2	0.0116	NR5A1,RET,USP18,WNT3,WNT5A
26s Proteasome		complex		-1.98	0.257	IFI35,PTGS2,TGM2,TOP2A
pioglitazone		chemical drug		-1.974	0.444	CEBPD,HMOX1,PPARGC1B,PTGS2
SIRT1		transcription regulator		-1.973	0.00933	COL2A1,EPDR1,ERMP1,HCRTR2,HMOX1,LAMA4,LGALS3,PARP12,PARP14,PDK4,PYGM,SDCBP,STAT3,TP73,USP18	97 (8)
CITED2		transcription regulator		-1.97	0.0384	IFI35,IL17RA,LEFTY2,NR5A1,OTUD1,PARP14,TGM2,VRK2
GDF2		growth factor		-1.964	0.0851	ABCG2,DLK1,NTRK1,SMAD6
KLF2		transcription regulator		-1.941	0.0146	CD55,CYP1B1,IGF2,KDR,MMP14,NDRG1,PTGS2,STAT3
cocaine		chemical drug		-1.939	0.421	ARC,CAMK2A,GNAI2,TH
K+		chemical - endogenous mammalian		-1.934	0.0101	ADCYAP1,KCNQ1,STAR,TH
NGF		growth factor		-1.933	0.00225	C1QL1,HMOX1,IGF2,NTRK1,PNMT,PPP2R2B,RET,STAT3,TH,TP73,WNT5A	144 (16)
celecoxib		chemical drug		-1.906	0.0205	ABCG2,HMOX1,KDR,PTGS2,TP73,WNT5A
estrogen receptor		group		-1.89	0.00446	ABCG2,CALB1,CALD1,CD59,DSC2,MMP14,PDK4,SMAD6,TGM2,WNT3,WNT5A	106 (7)
mir-133		microRNA		-1.89	0.000181	BTBD3,CNN1,FBN2,HCN2,KCNQ1,MMP14,TAGLN
raloxifene		chemical drug		-1.89	0.00918	CYP1B1,HMOX1,INHBB,NDRG1,NTRK1,PTGS2,SLC22A5,TOP2A	116 (11)
PD98059		chemical - kinase inhibitor		-1.867	0.000461	CD55,CEBPD,CYP1B1,EDNRB,GDNF,HMOX1,IGF2,IGFBP3,IL27RA,MMP14,OPCML,PHLDA2,PTGS2,SDC1,SELENOP,STAR,STAT3,TAGLN,TH,TNNI1,TOP2A,TP73	146 (17)
MYCN		transcription regulator		-1.863	0.0123	ABCD2,ABCG2,COL5A2,EIF5A,IGFBP7,MSRB3,NDRG1,NME2,NTRK1,TAGLN,TGM2,TH
FOXO1		transcription regulator		-1.811	0.063	AIFM2,COL2A1,EDNRB,ELOVL7,FDPS,GPR17,HMOX1,IGFBP7,IL17RA,LEFTY2,PDK4,PPARGC1B,PRCP
IgG		complex		-1.8	0.18	ATP6V0D1,CEBPD,CTSC,LGALS3,PHLDA2,PTGS2,SPINT1,STAT3
PSEN1		peptidase		-1.761	0.0764	ABCG2,ARC,CAP1,CTSC,CTSZ,ERMP1,EXTL2,PDGFRB,PTGS2,TH,TP73
CTCF		transcription regulator		-1.715	2.74e-05	ARC,C1QL1,IGF2,MMP14,NEFH,PCDHA11,PCDHA12,PCDHA4,PCDHAC2,PTGS2,SST
glutathione		chemical - endogenous mammalian		-1.673	0.00119	HMOX1,NDRG1,PDGFRB,PTGS2,STAT3,TH	128 (13)
INHA		growth factor		-1.587	0.000447	ACTG2,CNN1,CYP1B1,INHBB,MYL9,PIK3CD,PTGS2,STAR
mifepristone		chemical drug		-1.575	0.011	CEBPD,COL2A1,COL5A2,EDNRB,H6PD,IGF2,IGFBP3,INHBB,NDRG1,NME2,PTGS2,STAR
testosterone		chemical - endogenous mammalian		-1.563	0.00259	GMFB,HCRTR2,IGFBP3,INHBB,NDRG1,NTRK1,PTGS2,SDC1,SERPINA5,SST,SSTR3,STAR,STAT3,TOP2A,WNT5A	142 (15)
acetaminophen		chemical drug		-1.49	0.000885	ABCG2,AKR1B1,CPS1,CYP1B1,HMOX1,IDH1,IGFBP3,KDR,PPARGC1B,PTGS2,SELENOP,SSTR3	153 (16)
ascorbic acid		chemical - endogenous mammalian		-1.477	0.0276	IGFBP3,ISCU,NDRG1,PTGS2,TH
INHBA		growth factor		-1.434	0.0174	CALB1,INHBB,LEFTY2,MYCL,NR5A1,SMAD6,STAR,TAGLN
MAPK7		kinase		-1.432	0.0147	FDPS,HMOX1,MSMO1,PTGS2,TH
NKX2-3		transcription regulator		-1.414	0.0351	DDX60L,EXOC6,FBN2,HES2,PARP12,PARP14,PTGS2,USP18
molybdenum disulfide		chemical reagent		-1.414	0.0027	ACTG2,CNN1,COL5A2,CPNE7,CTSC,FSTL1,HMOX1,PDGFRB
Pka		complex		-1.406	0.0351	ARC,HMOX1,PNMT,PTGS2,SST,STAR
5-N-ethylcarboxamido adenosine		chemical reagent		-1.4	0.0475	CEBPD,GDNF,HMOX1,SPINT1,USP2
COLQ		other		-1.387	0.00628	COL2A1,COL5A2,LAMA4,PRELP,SSPN
TRAP1		enzyme		-1.342	0.0193	ISCU,PPP2R2B,PTGS2,RAB38,SLC4A11
SPARC		other		-1.342	0.0447	CEBPD,LOXL4,NDRG1,SLC22A5,USP2
cyclic AMP		chemical - endogenous mammalian		-1.313	0.000233	ADCYAP1,ARC,CEBPD,CPS1,IGF2,IGFBP3,KDR,NR5A1,PNMT,PTGS2,SST,STAR,STAT3,TH	156 (16)
LEF1		transcription regulator		-1.238	0.0201	ABCG2,CACNA1G,CASP7,INPP5F,LYSMD2,PTGS2,RRAGD
FSH		complex		-1.235	0.000612	ACTG2,ADAMTS16,ADCYAP1,CD55,CREBL2,FILIP1L,IGFBP3,INHBB,LRRC32,MSMO1,MT1H,NR5A1,P4HA2,PIK3CD,PTGS2,SMAD6,STAR	158 (15)
POU4F1	0.896	transcription regulator		-1.22	0.0116	ACTC1,ADCYAP1,NTRK1,PLCH2,RET,TH
forskolin		chemical toxicant		-1.201	2.3e-08	ACTG2,ADAMTS16,ADCYAP1,ALKAL2,ARC,ATP6V0D1,BIRC7,C1QL1,CALM1 (includes others),CD55,CEBPD,CNN1,CREBL2,CYP1B1,EIF5A,GNAL,HMOX1,IGF2,IGFBP3,INHBB,MSMO1,NR5A1,P4HA2,PDK4,PIK3CD,POU3F1,PTGS2,RET,SLC24A5,SST,SSTR3,ST8SIA2,STAR,STAT3,TH,USP18	150 (14)
ISL1		transcription regulator		-1.195	0.0266	ACTC1,ADCYAP1,NTRK1,RET,TH
MAP2K5		kinase		-1.192	0.0116	FDPS,MSMO1,PTGS2,TH
FHL2	0.738	transcription regulator		-1.165	0.0123	CNN1,PDGFRB,TAGLN,WNT5A
PPARGC1A		transcription regulator		-1.165	7.67e-07	CALM1 (includes others),CEBPD,COL2A1,CTSC,FAM20A,FDPS,HMOX1,IGFBP3,IGFBP7,INHBB,LAMA4,MSMO1,NEFH,NR5A1,OLFML3,PDK4,PPARGC1B,PTGS2,SLC24A2,ST8SIA5,STAR,STAT3,SYT2,TNNI1	114 (10)
ARNT2		transcription regulator		-1.155	0.000217	AKR1B1,EIF5A,GDNF,KCNQ1,LDB2,MYCL,NR5A1,SERPINA5,ST8SIA5,SYT7,UBA1,USP2
SB203580		chemical drug		-1.15	0.000721	CD109,CD55,CEBPD,CYP1B1,EDNRB,ELOVL7,GLIPR1,HMOX1,IFI35,IGFBP3,KDR,NEFH,PDGFRB,PPARGC1B,PTGS2,SOX7,STAR,TAGLN,TGM2	145 (18)
PDGFB		growth factor		-1.131	0.0296	CNN1,PDGFRB,PTGS2,STAT3
FFAR3		G-protein coupled receptor		-1.109	0.0147	CALB1,P4HA2,RASGRF2,SLC12A7,STAR
HDAC3	-0.924	transcription regulator		-1.109	0.0256	CD55,HMOX1,PTGS2,TAGLN,USP18
capsaicin		chemical drug		-1.108	0.0244	CAMK2A,HMOX1,MMP14,PTGS2
ursodeoxycholic acid		chemical - endogenous mammalian		-1.091	0.0282	ABCG2,LGALS3,PDGFRB,PTGS2
CNTF		cytokine		-1.067	0.0134	CEBPD,NTRK1,SST,STAT3,WNT5A
NRAS		enzyme		-1.026	0.0271	IFI35,KCTD12,KDR,PERP,PTGS2,SDC1,STAT3,USP18
FKBP10		enzyme		-1	0.0198	COL2A1,COL5A2,MMP14,PTGS2
haloperidol		chemical drug		-1	0.0177	ADCYAP1,ARC,NTRK1,TH,WNT5A
salirasib		chemical drug		-1	0.0132	COL5A2,PDGFRB,PLOD1,TGM2
triptolide		chemical drug		-0.972	0.0362	EDNRB,IGFBP3,KDR,PDGFRB,PTGS2,RASGRF2
SIM1		transcription regulator		-0.954	1.95e-05	AKR1B1,EIF5A,GDNF,KCNQ1,LDB2,MYCL,NR5A1,ROBO3,SERPINA5,SST,ST8SIA5,SYT7,UBA1,USP2
FGF1		growth factor		-0.941	0.0235	AKR1B1,GDNF,HMOX1,PTGS2,TGM2,TH
genistein		chemical drug		-0.929	0.0463	ATP6V0D1,BIRC7,EXTL2,GDNF,HEXB,HMOX1,LAPTM4B,PTGS2,STAR,SUMF1,TAGLN,WNT5A
medroxyprogesterone acetate		chemical drug		-0.905	0.0378	CAMK2A,COL5A2,FAM107A,IFI35,IGF2,IGFBP7,INSRR,LEFTY2,NTRK1,P4HA2,PPP2R1B,STAT3,SUFU,WNT5A
IL10		cytokine		-0.851	0.0293	CD2,CD55,CTSC,CTSZ,HEXB,HMOX1,HTATIP2,IL17RA,IL17RB,MMP14,PTGS2,RAB34,STAT3,TOP2A
NOS2		enzyme		-0.85	0.0435	ACTC1,CTSC,GDNF,HMOX1,KDR,PERP,PTGS2
miR-141-3p (and other miRNAs w/seed AACACUG)		mature microRNA		-0.849	0.0417	CACNA1G,CYP1B1,PERP,TP73
TSC2		other		-0.848	4.1e-06	ARC,FAM107A,HMOX1,IL17RB,LGALS3,METRN,NIBAN1,PDGFRB,PDK4,PRELP,RTN4RL1,TAGLN,TMEM176A
NR3C1		ligand-dependent nuclear receptor		-0.842	0.0349	CASP7,CEBPD,CORO2A,CPS1,GLIPR1,H6PD,IDH1,NHLH1,NTRK1,PHLDA2,PIK3CD,PNMT,PPP2R1B,PTGS2,SELENOP,SGPL1,SH3KBP1,STAT3,SYT2,WNT5A
metformin		chemical drug		-0.838	0.00184	BIRC7,CYP1B1,HMOX1,IL17RB,PARP14,PPARGC1B,PTGS2,PYGM,RTN4RL1,SELENOP,STAR	143 (17)
HIPK2		kinase		-0.837	0.0401	HMOX1,LGALS3,NTRK1,SST
8-bromo-cAMP		chemical reagent		-0.832	0.00383	CAMK2A,COL5A2,CYP1B1,GNAI2,IGF2,INHBB,INSRR,KDR,LEFTY2,NR5A1,NTRK1,P4HA2,PPP2R1B,PTGS2,STAR,STAT3,SUFU,WNT5A	148 (16)
miR-145-5p (and other miRNAs w/seed UCCAGUU)		mature microRNA		-0.829	0.00159	ACTG2,MYL9,NR5A1,STAR,TAGLN,VASN
nicotine		chemical drug		-0.828	0.0178	GNAL,HCRTR2,HMOX1,KDR,LGALS3,PNMT,PTGS2,TH,WNT5A
PDLIM2		other		-0.816	0.00529	FSTL1,IGFBP3,KCTD12,MYL9,PRUNE2,TAGLN
RGS2		enzyme		-0.816	0.00678	CEBPD,FBLIM1,HEXB,IGFBP3,MARCO,SLC16A3
L-triiodothyronine		chemical - endogenous mammalian		-0.788	1.18e-06	ABCD2,ACTC1,ACTG2,ATP1B2,CASP7,DLK1,FDPS,GNAI2,H6PD,HCN2,IGFBP3,LGALS3,MARCO,MC4R,MMP14,MSMO1,NTRK1,PDK4,PPARGC1B,PTGS2,RAB34,RET,STAR,TAF4B,TGM2,TH,UBA1	150 (16)
AR		ligand-dependent nuclear receptor		-0.786	0.0351	ADCYAP1,CAMK2A,CD302,DSC2,EDNRB,EXTL2,GDNF,IGF2,IGFBP3,KCNQ1,MRAS,MSMO1,NDRG1,NR5A1,PNMT,SERPINA5,STAR,SYT7,TMEM176A
NR4A2		ligand-dependent nuclear receptor		-0.78	0.00556	ADCYAP1,HMOX1,PLCH2,PTGS2,RET,TH
ARNTL		transcription regulator		-0.762	0.0417	HCRTR2,HMOX1,PPARGC1B,STAR
SREBF1	-0.582	transcription regulator		-0.745	2.34e-05	ABCD2,CEBPD,DLK1,ELOVL7,FDPS,HMOX1,IDH1,LGALS3,MSMO1,P4HA2,PTGS2,RETREG1,SELENOP,SLC22A5,STAR,TNNI1	103 (9)
miR-30c-5p (and other miRNAs w/seed GUAAACA)		mature microRNA		-0.735	0.0054	ADAMTS14,COL5A2,GNAI2,IDH1,LOXL4,P4HA2,SLC7A1,WNT5A
JAG1		growth factor		-0.723	0.00795	IGFBP3,PDGFRB,STAR,TAGLN,WNT3	29 (3)
SOX9		transcription regulator		-0.699	0.00381	ADAMTS14,COL2A1,INHBB,MSRB3,NR5A1,PHYHIP,WNT3
dynasore		chemical reagent		-0.686	9.53e-06	KDR,PTGS2,SDC1,SLC24A2
POMC	-0.893	other		-0.676	0.00746	CYP1B1,HMOX1,IGF2,NR5A1,STAR,TH	142 (11)
MITF		transcription regulator		-0.665	0.0018	ALCAM,APOLD1,BIRC7,COL2A1,EDNRB,LGALS3,MMP14,RRAGD,SDC1,SLC24A5,TMCC2,TMEM251
STAT3	-1.07	transcription regulator		-0.663	0.0374	CASP7,CEBPD,COPG2,GLIPR1,HMOX1,IFI35,IGF2,KDR,MRAS,NDRG1,PHLDA2,PTGS2,RET,SMAD6,STAT3,TAGLN,USP18,WNT5A
dorsomorphin		chemical - kinase inhibitor		-0.663	0.00628	COL2A1,GDNF,KDR,SELENOP,STAR
BMP6		growth factor		-0.66	0.00197	CYP1B1,GDNF,HMOX1,INHBB,PTGS2,STAR,TAGLN
NRIP1		transcription regulator		-0.655	0.000947	AIFM2,OPLAH,PDK4,PTGS2,SMAD6,STAR	142 (11)
EOMES		transcription regulator		-0.647	0.000141	ACTC1,ADCYAP1,ALCAM,GNAL,IGFBP3,KDR,NHLH1,STAT3,WNT3
IRF2		transcription regulator		-0.625	0.0276	IDH1,IFI35,PTGS2,SDC1,SLC7A1,USP18
NFKBIA		transcription regulator		-0.623	0.0126	CEBPD,COL2A1,COL5A2,CTSZ,CYP1B1,ERAP2,HMOX1,IGF2,MMP14,MR1,POLB,PTGS2,SDC1,TGFB1I1,UBA1
FN1		enzyme		-0.601	0.0306	CASP7,EIF5A,MMP14,RRAGD,SDC1,SDCBP,TAGLN,TGM2
PSEN2		peptidase		-0.6	0.00819	ATP6V0D1,CAP1,CTSC,CTSZ,PDGFRB,PTGS2	91 (7)
topotecan		chemical drug		-0.599	0.0425	ABCG2,KIAA0040,NECTIN3,NFIA,PTGS2,TLX1,TOP2A
CD3		complex		-0.598	0.0456	ACTG2,CALM1 (includes others),CAMK2A,CD2,FDPS,IFI35,IL27RA,MT1G,MT1H,PTGS2,SLC7A1,SYT7,TGM2,TOM1L1,TOP2A,TP73,YARS1
GTF2IRD1		transcription regulator		-0.594	0.00457	KDR,PLPP2,STAT3,TNNI1
AGT		growth factor		-0.582	0.00702	ACTC1,ALKAL2,CD109,CNN1,COL5A2,EDNRB,HMOX1,IDH1,IGFBP3,IGFBP7,INHBB,KDR,LGALS3,LOXL4,MSMO1,NDRG1,PDGFRB,POLE3,PTGS2,SDC1,SPINT1,STAR,SUFU,TGFB1I1,TH,TOP2A	166 (19)
indomethacin		chemical drug		-0.582	0.00352	CD55,FBLIM1,HMOX1,IL17RB,LGALS3,MMP14,PTGS2,RFTN1,SDC1,STAR,TP73	154 (18)
(+)-MK-801		chemical drug		-0.577	0.0452	ARC,ATP1B2,PTGS2,STAT3
cobalt chloride		chemical reagent		-0.566	0.00615	CYP1B1,HMOX1,NDRG1,PTGS2,SMAD6,TH	104 (10)
L-glutamic acid		chemical - endogenous mammalian		-0.555	0.0312	ABCG2,CALB1,DLK1,MSMO1,PTGS2,SELENOP
MSTN		growth factor		-0.553	0.0353	IGF2,IGFBP3,INHBB,STAR
CSF3		cytokine		-0.547	0.0368	CEBPD,ERAP2,GDNF,HMOX1,NME2,PRKCG,STAT3,TAGLN
TP63		transcription regulator		-0.542	0.0384	FDPS,FLRT1,IGFBP3,IGFBP7,MMP14,PERP,PTPRU,SSPN,SUFU,SYT7,TAGLN,TOP2A,TP73,WNT5A
PRKCA		kinase		-0.53	0.0198	CD55,IGFBP3,PHLDA2,PTGS2,SDCBP,STAR
caffeic acid phenethyl ester		chemical drug		-0.528	0.0107	ABCD2,GNAI2,HMOX1,MMP14,PTGS2,STAT3
RET	1.22	kinase		-0.522	0.00106	ACTC1,CALB1,EDNRB,GDNF,MMP14,RET,SST,TH,TNNI1	35 (3)
methylprednisolone		chemical drug		-0.52	0.000669	CPS1,CTSC,DPYS,DSC2,EDNRB,FSTL1,GNAI2,HMOX1,IDH1,NFIA,OPLAH,PHLDA2,PIK3CD,PTER,RAB38,SDC1,SLC12A7,SLC4A11,STAT3,TICAM1,TOP2A,TPMT,USP2	91 (7)
SNCA	-0.963	enzyme		-0.508	0.00688	CHAC1,DLK1,DOC2B,FAM107A,GDNF,IL17RA,KCNN3,PCDHA4,PCDHAC2,PRKCG,PTGS2,RET,SNX22,TH	17 (2)
ESR2		ligand-dependent nuclear receptor		-0.484	0.00722	ACTC1,ASB2,CEBPD,CNN1,FDPS,FSTL1,GGCT,IFI35,IGFBP3,KDR,LOXL4,MMP14,MYCL,NDRG1,NTRK1,PARP12,PARP14,PDK4,PERP,POLE3,PTGS2,TGM2	163 (21)
valproic acid		chemical drug		-0.455	2.86e-06	ABCD2,AKR1B1,CYP1B1,FAM107A,FDPS,GDNF,GNAI2,H6PD,HMOX1,INSRR,MSMO1,MT1G,MYCL,PDGFRB,PTGS2,SELENOP,STAR,STAT3,TGM2,TH,TLX1,TOP2A,TP73,WNT5A	154 (18)
ELAVL1		other		-0.449	0.0446	CALM1 (includes others),GLIPR1,HMOX1,PTGS2,STAT3,TOP2A,USP18,WNT5A
CGA		other		-0.44	0.032	HSBP1L1,MMP14,NR5A1,PTGS2,STAR
gentamicin		chemical drug		-0.437	0.00703	ALCAM,CPEB1,CPQ,GMFB,HMOX1,IDH1,IGFBP3,LGALS3,NR1D2,RTN4RL1,SLC22A5,STAT3,USP2
BMP2		growth factor		-0.423	0.000544	CALB1,COL2A1,IGFBP3,MRAS,PTGS2,RET,SMAD6,SPINT1,STAR,TAGLN,TGM2,TH	148 (16)
CREM		transcription regulator		-0.406	0.0183	ACTC1,APOLD1,ARC,MSMO1,SST,STAR,TH
eicosapentenoic acid		chemical drug		-0.396	0.0287	CEBPD,HMOX1,PDK4,PTGS2,SELENOP
CLOCK		transcription regulator		-0.378	0.0133	CALD1,FAM107A,GDNF,GLIPR1,KCNN3,MSMO1,NR1D2,PDGFRB,USP2,ZDHHC20
DNMT3B		enzyme		-0.378	0.0108	ACTC1,CAMK2A,CYP1B1,EPDR1,KDR,MYL9,PRUNE2,TNNI1
CNR1		G-protein coupled receptor		-0.378	0.0141	CORO2A,GDNF,NME2,PDGFRB,PTGS2,STAT3,SUFU
lovastatin		chemical drug		-0.365	0.0427	FDPS,GDNF,HMOX1,INSRR,PTGS2,TH
MEF2C		transcription regulator		-0.314	0.0267	ACTC1,ARC,COL2A1,PTGS2,SRPK3,TNNI1
RBPJ		transcription regulator		-0.308	0.000434	GDNF,IGF2,IL17RA,INHBB,KDR,LEFTY2,NHLH1,SDC1,STAR,WNT5A
cisplatin		chemical drug		-0.305	0.0326	BIRC7,BLOC1S2,EXOC6,FAXDC2,FBLIM1,GMFB,HMOX1,IGFBP3,ISCU,LGALS3,P4HA2,PDK4,PTGS2,RFTN1,SLC22A5,SMAD6,STAT3,TOP2A,TP73,USP2,WNT3
diethylstilbestrol		chemical drug		-0.297	0.00264	ABCG2,ADCYAP1R1,CD55,FDPS,IGFBP3,INHBB,KDR,NR5A1,PAMR1,PDGFRB,STAR,TOP2A,WNT5A	85 (8)
GSTO1		enzyme		-0.283	0.0244	CD109,CHAC1,NECTIN3,OLFML3
Lh		complex		-0.279	0.0168	ACTG2,CD55,CREBL2,INHBB,MSMO1,NR5A1,P4HA2,PIK3CD,PTGS2,SLC16A3,SLC7A1,STAR
Ca2+		chemical - endogenous mammalian		-0.276	0.00732	ADCYAP1,ARC,CEBPD,COL2A1,CYP1B1,NDRG1,NR5A1,PTGS2,SST,STAR,TAGLN	156 (17)
EGFR		kinase		-0.275	0.0249	ABCG2,COL5A2,DSC2,EIF5A,IGF2,IGFBP3,LAMA4,MMP14,PTGS2,SDC1,SLC22A5,SLC7A1,STAT3,TGM2,UBA1
progesterone		chemical - endogenous mammalian		-0.267	0.0469	ABCG2,ADCYAP1,ADCYAP1R1,CEBPD,CYP1B1,GGCT,IGFBP3,INMT,KDR,LEFTY2,LGALS3,NDRG1,NME2,NTRK1,PTGS2,SSTR3,STAT3,TH
tunicamycin		chemical - endogenous non-mammalian		-0.26	0.000946	ABCG2,ADCYAP1R1,CEBPD,CHAC1,COL2A1,HCN2,HMOX1,MORF4L2,NDRG1,PDGFRB,PTGS2,SLC7A1,STAR	137 (14)
aspirin		chemical drug		-0.251	0.0315	EDNRB,IGFBP3,KDR,PDGFRB,PTGS2,RASGRF2,SOX7
zinc		chemical drug		-0.246	0.0134	CNN1,HMOX1,IGF2,PTGS2,TGM2
ITGB1		transmembrane receptor		-0.239	0.0107	COL5A2,FBN2,IGF2,OLFML3,PTGS2,TGM2,WNT5A
IL1RN		cytokine		-0.239	0.00761	CHAC1,ERAP2,H6PD,NTRK1,PTGS2,STAR,USP18	108 (11)
cyclosporin A		biologic drug		-0.217	0.000764	AKR1B1,CALB1,CASP7,CD55,EDNRB,FBLIM1,FREM2,HMOX1,KDR,LGALS3,MMP14,PERP,PTGS2,RFTN1,SDCBP,SYT7,TAGLN,WNT5A	154 (17)
bucladesine		chemical toxicant		-0.209	0.00389	C1QL1,CACNA1G,HMOX1,IGF2,IGFBP3,INHBB,MMP14,NTRK1,PTGS2,RET,SOX7,ST8SIA5,STAR,TH	144 (16)
PPARG		ligand-dependent nuclear receptor		-0.187	0.00729	ABCG2,DLK1,FDPS,H6PD,HMOX1,IDH1,IGFBP3,IGFBP7,MMP14,NDRG1,PDK4,PPARGC1B,PPP2R2B,PTGS2,SDC1,STAR,TAGLN	150 (16)
TFAP2C		transcription regulator		-0.182	0.0099	ALCAM,FREM2,MMP14,MT1H,RET
Calmodulin		group		-0.156	0.00345	CPNE5,DOC2B,KDR,OPCML,SYT2
ASAH1		enzyme		-0.152	0.00379	COL2A1,ELOVL7,STAR,TAGLN
CCL5		cytokine		-0.152	0.0452	ALCAM,CYP1B1,STAT3,TPMT
miR-16-5p (and other miRNAs w/seed AGCAGCA)		mature microRNA		-0.152	0.0299	CREBL2,HARS1,HMOX1,NFIA,PTGS2,SLC16A3,SLC7A1,TMEM251
Immunoglobulin		complex		-0.147	0.0241	ARC,CEBPD,CORO2A,CTSZ,CYP1B1,EDNRB,FAM107A,HMOX1,IL17RB,KCTD12,KDR,LGALS3,LRRC32,PARP14,PDK4,PTGS2,PYGM,SAMD11,SDC1,SLC25A43,STAT3,TICAM1,USP18
TSHZ3		transcription regulator		-0.132	0.014	HS3ST4,IGFBP3,KCTD12,LDB2
SP1		transcription regulator		-0.125	6.41e-05	ABCD2,CD55,CD59,CEBPD,COL2A1,CYP1B1,GNAI2,HMOX1,IGF2,IGFBP3,KDR,MMP14,NDRG1,NTRK1,PDGFRB,PNMT,POLB,PTGS2,SH3GL1,SLC7A1,STAR,STAT3,TAGLN,TP73	141 (15)
vancomycin		biologic drug		-0.113	0.0123	ALCAM,FBLIM1,GMFB,HMOX1,LGALS3,RFTN1,RTN4RL1,STAT3,USP2
IGF1R		transmembrane receptor		-0.094	0.0141	CD109,DLK1,IGF2,IGFBP3,INHBB,PHLDA2,PTGS2,SST,STAR,STAT3,TNNI1
troglitazone		chemical drug		-0.093	0.0156	ABCD2,ABCG2,CD59,CEBPD,HMOX1,LAMA4,MT1G,MT1H,NDRG1,PDK4,PTGS2,SDC1,USP18
TSC1		other		-0.059	0.00556	HEXB,HMOX1,LAPTM4B,NIBAN1,NME2,PDGFRB
uranyl nitrate		chemical toxicant		-0.055	0.00257	IGFBP7,INMT,LGALS3,NDRG1,NME2,SELENOP,TAGLN
allopurinol		chemical drug		0	0.00712	FBLIM1,HMOX1,LGALS3,PTGS2,RFTN1,SDC1	89 (7)
colistin		biologic drug		0	0.0107	ALCAM,GMFB,LGALS3,RTN4RL1,STAT3,USP2
BNIP3L		other		0	0.0188	PDGFRB,PIK3CD,STAT3,TOP2A
HOXC8		transcription regulator		0	0.0028	CNN1,HES2,SLC16A3,TAGLN
DNMT3A	0.564	enzyme		0	0.0435	ACTC1,CAMK2A,MYL9,PIK3CD,PTGS2,TGM2,TNNI1
SOCS6		other		0	0.000385	CEBPD,MARCO,PTGS2,STAT3	89 (7)
CYP1B1	1.767	enzyme		0	0.0158	CYP1B1,HMOX1,IFNLR1,MARCO
Tcf7		transcription regulator		0	0.0376	FDPS,IL27RA,INPP5F,LYSMD2,MSMO1,RRAGD,SDC1,TICAM1
kanamycin A		chemical drug		0	0.0116	ALCAM,GMFB,LGALS3,RTN4RL1,STAT3,USP2
trovafloxacin		chemical drug		0	0.0282	HMOX1,IL17RA,STAT3,TGM2
seocalcitol		chemical drug		0	0.022	PDGFRB,PTGS2,SSPN,STAT3
metronidazole		chemical drug		0	0.0178	ALCAM,GMFB,LGALS3,RTN4RL1,STAT3,USP2
acetovanillone		chemical drug		0	0.00876	CACNA1G,HMOX1,PTGS2,TAGLN	89 (7)
H89		chemical drug		0.021	0.0207	CD55,COL2A1,GDNF,HMOX1,PTGS2,SDC1,STAR
HRAS		enzyme		0.024	0.000158	C2orf69,CALD1,CEBPD,CHST11,CNN1,COL2A1,COL5A2,CTSC,CTSZ,FSTL1,HMOX1,IGF2,IGFBP3,MMP14,MSMO1,MYL9,PDGFRB,PLOD1,PPARGC1B,PTGS2,RAMAC,TAGLN,TGFB1I1,TGM2,TOP2A,TP73	133 (15)
CAT		enzyme		0.068	0.0149	CYP1B1,HMOX1,PTGS2,TAGLN
PRKCE		kinase		0.069	0.0452	CD55,PTGS2,STAR,STAT3
butyric acid		chemical - endogenous mammalian		0.091	0.00588	CALB1,CALM1 (includes others),CAP1,COL5A2,FSTL1,GNAI2,IGF2,IGFBP3,MYCL,PTGS2,SELENOP,STAR,STAT3,TGM2,TOP2A,WNT5A	156 (17)
EPHB4		kinase		0.094	0.00236	IGF2,KDR,PPARGC1B,SMAD6,WNT5A
ATF4	-0.599	transcription regulator		0.096	0.00261	ABCG2,CD55,CHAC1,IGFBP7,LGALS3,NDRG1,PTGS2,SLC7A1,SST,STAT3
RXRA		ligand-dependent nuclear receptor		0.113	0.000285	ABCD2,ABCG2,CALB1,CD109,CEBPD,DLK1,FSTL1,HMOX1,MARCO,NTRK1,PNMT,RET,SDC1,STAR,TH	134 (13)
ATG5		other		0.128	0.00209	CASP7,CTSC,EIF5A,PPP2R2B,ROBO3,TGM2
resveratrol		chemical drug		0.13	0.0415	CYP1B1,HMOX1,IGF2,IGFBP3,KDR,PDK4,PTGS2,STAR,TICAM1,TP73
MYOD1		transcription regulator		0.132	0.0108	ACTC1,ASB2,CADPS2,FSTL1,IGF2,MYCL,PNMT,SST,TNNI1,TOP2A
IL15		cytokine		0.148	0.028	ACTG2,CALM1 (includes others),CD2,CD55,CD59,HMOX1,IFI35,MT1G,MT1H,PPARGC1B,SLC16A3,TNNI1,TOP2A,YARS1
KDR	1.011	kinase		0.152	0.00116	HMOX1,KDR,MMP14,NME2,PTGS2	83 (10)
isotretinoin		biologic drug		0.152	0.0369	CYP1B1,IGFBP3,IL27RA,PTGS2
IGF1		growth factor		0.16	0.000256	AKR1B1,CEBPD,CNN1,COL2A1,COL5A2,CYP1B1,GDNF,HMOX1,IGF2,IGFBP3,KCNJ5,MMP14,NEFH,NR5A1,NTRK1,PDGFRB,PTGS2,SLC12A7,SST,STAR,TGM2,TH,USP2	169 (19)
NAMPT		cytokine		0.18	0.00644	BIRC7,PDGFRB,TMSB15A,WNT5A
RAC1		enzyme		0.199	0.0153	COL2A1,HMOX1,MMP14,PTGS2,STAT3,WNT5A
RASSF1		other		0.2	0.00103	IGFBP3,LDB2,MRAS,MYL9,PTGS2,SELENOP,TGM2	111 (7)
corticosterone		chemical - endogenous mammalian		0.207	0.0405	ARC,CALB1,CALD1,PDK4,PTGS2,TGM2
IL11		cytokine		0.218	0.00345	CEBPD,COL2A1,DLK1,SMAD6,WNT5A
benzo(a)pyrene		chemical toxicant		0.234	0.00149	ADAMTS16,CRADD,CYP1B1,GNAI2,HMOX1,INHBB,LDB2,NR5A1,PRKCG,PTGS2,ST8SIA5
Hdac		group		0.235	0.00775	ARC,CDK5R2,EDNRB,GDNF,IGFBP3,MMP14,MT1H,NTRK1	115 (11)
ARID1A		transcription regulator		0.243	0.00937	ABCG2,HS3ST4,IGFBP3,NTSR1,WNT3,WNT5A
bexarotene		chemical drug		0.244	0.0179	ALCAM,DLK1,GDNF,PTGS2,RET,SLC7A1,TGM2,TH
OGA		enzyme		0.258	0.00587	AIFM2,CALB1,CD302,CD55,CNN1,FDPS,IGF2,IGFBP3,IGFBP7,MMP14,MMRN2,MSMO1,SRPK3,TP73,ZMYND10
BMP4		growth factor		0.265	4.51e-05	ABCG2,CNN1,COL2A1,INHBB,KDR,LEFTY2,MMP14,RET,SMAD6,SPINT1,STAR,TAGLN,TGM2,WNT5A	139 (16)
homocysteine		chemical - endogenous mammalian		0.277	0.0419	FDPS,HMOX1,MSMO1,NDRG1,PTGS2
Y 27632		chemical drug		0.283	0.0452	COL2A1,PERP,PTGS2,TAGLN
EGF	0.589	growth factor		0.286	0.00159	ABCG2,ACTC1,ALCAM,ARC,CEBPD,FSTL1,HMOX1,IDH1,IGF2,IGFBP3,LEFTY2,NR5A1,PDGFRB,PDK4,PHLDA2,PTGS2,SDC1,SST,STAR,TAGLN,TGM2,TH	175 (19)
atorvastatin		chemical drug		0.287	0.0141	C2orf69,CD55,CD59,FDPS,HMOX1,MSMO1,NTRK1,PTGS2,RHEB
PLAG1		transcription regulator		0.293	0.0167	CHST1,IGF2,SRPK3,TGM2
GDF9		growth factor		0.296	0.00379	INHBB,PTGS2,SMAD6,STAR	17 (3)
Growth hormone		group		0.306	0.0237	AKR1B1,CALB1,CEBPD,DLK1,FDPS,IGF2,IGFBP3,PDK4,SST
E. coli serotype 0127B8 lipopolysaccharide		chemical - endogenous non-mammalian		0.333	0.00426	CHST11,EDNRB,FAM107A,GDNF,GNAI2,HMOX1,LGALS3,PTGS2,STAT3	107 (10)
Vegf		group		0.338	0.00827	BIRC7,BTBD3,CALB1,CALM1 (includes others),CNN1,HMOX1,IGFBP3,IL27RA,INHBB,KDR,MMP14,MT1G,PDK4,PHLDA2,PTGS2,SLC7A1,STAT3	136 (16)
plicamycin		chemical drug		0.339	0.0406	ABCG2,GNAI2,HMOX1,KDR,TP73
SMAD3		transcription regulator		0.34	0.00143	ABCG2,CD59,CHRDL1,COL2A1,FBN2,HMOX1,LEFTY2,NR5A1,PNMT,PTGS2,STAR,STAT3,TAGLN	146 (15)
mir-122		microRNA		0.351	0.021	FBLIM1,SH3GL1,SLC7A1,TGM2,YARS1
LEP		growth factor		0.362	0.00197	CASP7,COL2A1,CPS1,DLK1,GDNF,IDH1,IGFBP3,MMP14,MSMO1,OPLAH,PPARGC1B,PTGS2,SELENOP,SST,STAR,STAT3,TH,WNT5A	163 (17)
sphingosine-1-phosphate		chemical - endogenous mammalian		0.378	0.00678	KDR,MMP14,PPARGC1B,PTGS2,STAR,TAGLN	154 (19)
NCOA3		transcription regulator		0.378	0.00405	HMOX1,IGFBP3,KDR,PTGS2,SLC16A3,TAGLN	154 (16)
GLI1		transcription regulator		0.384	0.00091	ABCG2,ARC,CD59,COL2A1,FUCA2,GNAL,HEPH,IGF2,IGFBP7,IL27RA,MT1H,NR1D2,PDK4,PHLDA2,PLOD1,PLPP2,PTGS2,RAB34,SELENOP,WNT5A
ERBB2		kinase		0.396	1.34e-05	ABCG2,ADAMTS16,CD59,COL5A2,CPS1,CRADD,FSTL1,H6PD,HEPH,HES2,IDH1,IGF2,IGFBP3,KDR,LGALS3,MMP14,MYL9,NDRG1,P4HA2,PDK4,PHLDA2,PIK3CD,POLB,PPP2R2B,PTGS2,RAB34,RETREG1,SDC1,SLC22A5,SLC7A1,SPINT1,STAT3,TAGLN,TOP2A,WNT5A	134 (14)
GATA4		transcription regulator		0.405	0.00169	ACTC1,ACTG2,EPDR1,INHBB,INMT,NR5A1,PTGS2,SERPINA5,SGPL1,STAR,TAGLN,TGM2
U0126		chemical drug		0.418	0.00344	ABCG2,ARC,CEBPD,COL2A1,CYP1B1,EDNRB,GDNF,HMOX1,IL17RB,KDR,NR5A1,PNMT,PRELP,PTGS2,RFTN1,STAR,STAT3,TGM2,TH	155 (17)
nitrofurantoin		chemical drug		0.426	0.00214	CASP7,COL2A1,CPS1,HMOX1,IGFBP3,LGALS3,MMP14,SDC1,SELENOP
PGR		ligand-dependent nuclear receptor		0.426	0.00217	ABCG2,CALD1,CD59,CEBPD,IFI35,NDRG1,P4HA2,PNMT,PTGS2,SDC1,SELENOP,SERPINA5,STAT3	140 (13)
6-hydroxydopamine		chemical toxicant		0.436	0.00502	GDNF,GNAL,HEPH,PTGS2,SST,TH	88 (8)
Bvht		other		0.447	0.00889	ACTC1,IGF2,KDR,TLX1,TNNI1
NORAD		other		0.447	0.000616	CHST11,IGFBP3,SDC1,SMAD6,TAGLN
CIP2A		other		0.447	0.00555	ACTG2,DSC2,PDGFRB,PDK4,SLC16A3
PPIF		enzyme		0.447	0.021	CHST1,DLK1,INHBB,PDK4,WNT5A
ERBB4		kinase		0.447	0.0185	COL5A2,HMOX1,IGF2,PCDHA11,PTGS2
NR3C2		ligand-dependent nuclear receptor		0.447	0.0128	CYP1B1,KDR,MT1H,NFIA,PTGS2,SYT2,TGM2
birabresib		chemical drug		0.447	0.00488	LDB2,NTRK1,PABPC4L,RBFOX3,USP18
enalapril		biologic drug		0.447	0.00362	FBLIM1,HMOX1,KDR,LGALS3,MMP14,PTGS2	106 (7)
FGF2		growth factor		0.48	0.000182	ACTC1,AKR1B1,ARC,C1QL1,CALB1,EDNRB,GDNF,IGF2,IGFBP3,KDR,LEFTY2,PDGFRB,PTGS2,RET,SDC1,SST,STAR,TAGLN,TH,TOP2A,WNT5A	148 (17)
INSR		kinase		0.489	0.0015	CYP1B1,DLK1,FDPS,IDH1,IGF2,LDB2,MC4R,MSMO1,MYCL,NDRG1,PDK4,PHLDA2,PPARGC1B,SELENOP,SLC12A7,SOX7,ST8SIA2,STAR,TNNI1,WNT3	90 (9)
TWIST1		transcription regulator		0.508	0.00223	ALCAM,COL2A1,FBN2,FREM2,LEFTY2,OLFML3,PAMR1,PTPRU,ST8SIA2
5-azacytidine		chemical drug		0.522	0.0098	DLK1,KDR,PCDHA11,PCDHA12,PCDHA4,PTGS2,TGM2,TP73	68 (6)
lithium chloride		chemical drug		0.529	0.0017	CACNA1G,DLK1,FDPS,GDNF,HMOX1,MT1G,PTGS2,TAGLN	121 (15)
CREB1		transcription regulator		0.533	7.01e-07	ALKAL2,APOLD1,ARC,ATP6V0D1,CADPS2,CEBPD,CNN1,CPEB1,GNAL,HMOX1,JPT1,LAPTM4B,LSM11,MSMO1,NECTIN3,NTSR1,PNMT,PRCP,PTGS2,RHEB,SH3KBP1,SMAD6,SST,STAR,STAT3,TH,YPEL1,ZDHHC23
PTEN		phosphatase		0.551	1.43e-05	ABTB1,CASP7,COL5A2,CTSZ,FDPS,GPR17,HCN2,HEXB,IGF2,IGFBP3,INMT,KDR,LGALS3,MMP14,NDRG1,NME2,NPFFR2,NTRK1,PDGFRB,PERP,PLOD1,PPP2R2B,PTGS2,RAB38,SDC1,SLC4A11,SMAD6,STAT3,TH	124 (13)
MAFB	0.534	transcription regulator		0.555	0.0162	ALCAM,CAP1,OLFML3,SELENOP,TAGLN
fluoxetine		chemical drug		0.555	0.0141	ARC,GDNF,NME2,TAGLN,TH
25-hydroxycholesterol		chemical reagent		0.555	0.0338	CHAC1,FDPS,HMOX1,PTGS2
TGFB2		growth factor		0.57	0.00381	CD59,CNN1,HMOX1,KDR,PDGFRB,PDK4,TAGLN	141 (17)
KITLG		growth factor		0.576	0.0323	EDNRB,HMOX1,IGFBP3,KDR,MARCO,N4BP2L1,PTGS2,STAT3,TNNI1
EP300		transcription regulator		0.619	0.00951	CD59,COL2A1,H6PD,HMOX1,IL17RA,KDR,LEFTY2,NDRG1,PDGFRB,PDK4,PERP,PTGS2,SDC1,SMAD6,USP18	128 (15)
budesonide		chemical drug		0.632	0.0379	AIFM2,CRADD,DSC2,GNAI2,IGFBP3,LDB2,MSMO1,NR5A1,PRKCG,WNT5A
2-amino-5-phosphonovaleric acid		chemical - other		0.647	0.0351	ARC,ASB2,KDR,LSM11,MYCL,PTGS2
RAF1		kinase		0.657	0.0328	IGFBP3,OPCML,PHLDA2,PTGS2,RET,SDC1,TGM2,TNNI1
SPP1		cytokine		0.67	0.0435	ABCG2,EPDR1,HMOX1,HTATIP2,MMP14,PLOD1,PTGS2
HDAC1		transcription regulator		0.675	0.000119	ABCD2,ALCAM,ARC,COL2A1,FAM107A,KDR,MT1G,NEFH,PPP2R2B,PTGS2,STAT3,TAGLN,TGM2,TOP2A,TP73	126 (12)
IFNG		cytokine		0.69	7.29e-06	ALKAL2,ARC,CALB1,CASP7,CD2,CD55,CEBPD,CHAC1,CHST11,COL5A2,CTSC,CTSZ,DDX60L,EDNRB,ERAP2,FAM107A,GDNF,GNAI2,H6PD,HMOX1,IDH1,IFI35,IL17RA,IL17RB,INSRR,KCTD12,KDR,LGALS3,MRAS,MT1G,MT1H,NTRK1,PARP14,PPARGC1B,PTGS2,RAB38,RRAGD,SDC1,SELENOP,SERPINA5,SGPL1,SLC16A3,STAR,STAT3,SYT7,TICAM1,TP73,USP18,VRK2,WNT5A	160 (16)
trichostatin A		chemical drug		0.706	0.000862	AKR1B1,ARC,COL2A1,CYP1B1,GNAI2,HMOX1,IDH1,IGFBP3,IGFBP7,INPP5F,KDR,METRN,MMP14,NDRG1,NEFH,NTRK1,PIK3CD,POLB,PPARGC1B,PTGS2,RET,SDC1,SGPL1,SLC7A1,STAR,STAT3,TAGLN,TGM2,TOP2A,WNT3,WNT5A	146 (16)
doxorubicin		chemical drug		0.715	0.00256	ABCG2,ACTC1,EIF5A,GLIPR1,HMOX1,IGFBP7,ISCU,LGALS3,NDRG1,PERP,PIK3CD,PTGS2,SLC22A5,STAT3,TOP2A,TP73,WNT3	122 (16)
TGFB1		growth factor		0.725	1.6e-06	ABCG2,ACTC1,ACTG2,ADI1,ARC,CALD1,CALM1 (includes others),CAP1,CD55,CD59,CEBPD,CHST11,CNN1,COL2A1,CPQ,CTSC,DACT1,DSC2,EDNRB,FAM107A,FILIP1L,FLRT1,GDNF,GNAI2,H6PD,HEXB,HMOX1,IDH1,IGF2,IGFBP3,IGFBP7,IL17RB,INHBB,KDR,LGALS3,MIR100HG,MMP14,MSMO1,NME2,P2RX6,PDGFRB,PHLDA2,PIK3CD,PLOD1,PNMT,PRKCG,PTGS2,RASGRF2,ROBO3,SDC1,SLC12A7,SLC16A3,SLC7A1,SMAD6,STAR,STAT3,TAGLN,TGFB1I1,TGM2,TOP2A,TP73,WNT5A	161 (17)
CREBBP		transcription regulator		0.73	0.0181	ADCYAP1,CD59,COL2A1,FDPS,NDRG1,PDGFRB,PTGS2,SDC1,SST,STAR,TAGLN,TH,USP18
NOTCH1		transcription regulator		0.732	6.01e-05	ASB2,CEBPD,CHST1,CNN1,DLK1,HMOX1,IGFBP3,MYCL,NHLH1,PDGFRB,PTGS2,TAGLN,TH,WNT3,WNT5A	110 (11)
CTNNB1		transcription regulator		0.748	0.00239	ABCD2,ACTC1,ALCAM,CACNA1G,CALM1 (includes others),CASP7,COL2A1,CTSZ,CYP1B1,DLK1,EIF5A,GDNF,HTATIP2,IGF2,INHBB,KDR,LGALS3,MMP14,MYBPC1,PHLDA2,PTGS2,SERPINA5,SMAD6,SOX7,STAT3,TGM2,TMSB15A,TP73,UBA1,WNT3	134 (15)
prostaglandin E2		chemical - endogenous mammalian		0.751	0.0246	ARC,CASP7,CD55,CEBPD,HMOX1,IGFBP7,LEFTY2,LYSMD2,MMP14,MYCL,PTGS2,STAR
GNAQ		enzyme		0.762	0.0405	CNN1,DPYS,LGALS3,NFIA,PTGS2,STAR
PI3K (family)		group		0.776	0.0433	FDPS,HMOX1,PTGS2,TGM2,TP73
dexamethasone		chemical drug		0.783	3.4e-06	ACTC1,ACTG2,ALCAM,CALB1,CD55,CD59,CEBPD,CORO2A,CPS1,CTSC,CYP1B1,DLK1,EDNRB,FAM107A,FBN2,FILIP1L,FSTL1,GARIN5A,GGCT,GLIPR1,GNAI2,H6PD,HARS1,HES2,HMOX1,IDH1,IFI35,IGF2,IGFBP3,IL17RB,INHBB,KDR,LAMA4,LGALS3,LYSMD2,MARCO,MC4R,MMP14,MORF4L2,MT1G,MT1H,N4BP2L1,NECTIN3,NHLH1,NIBAN1,P4HA2,PARP14,PDGFRB,PDK4,PHLDA2,PIK3CD,PLOD1,PNMT,POLB,PRELP,PTGS2,RET,SELENOP,SLC4A11,SST,STAR,TAGLN,TGM2,TOP2A,USP18,USP2,V…	170 (17)
TGM2	1.244	enzyme		0.788	0.0419	DDX60L,EPB41L4A-AS1,IFI35,KIAA0513,PARP14,PDGFRB,SDCBP,TAF4B
beta-estradiol		chemical - endogenous mammalian		0.79	0.000147	ABCG2,ACTC1,ALCAM,ARC,ASB2,CACNA1G,CALB1,CALM1 (includes others),CAMK2A,CD55,CEBPD,CNN1,COL5A2,CRADD,CYP1B1,FAM107A,FSTL1,GDNF,GMFB,H6PD,HCRTR2,HMOX1,IFI35,IGF2,IGFBP3,IGFBP7,INHBB,INPP5F,INSRR,KCNN3,KDR,LEFTY2,LGALS3,LOXL4,MMP14,MSMO1,MT1G,NDRG1,NR5A1,NTRK1,P4HA2,PAMR1,PDGFRB,PDK4,PPARGC1B,PPP2R1B,PRELP,PTGS2,PTPRU,RET,SDC1,SELENOP,SERPINA5,SLC22A5,SMAD6,SST,SSTR3,STAR,STAT3,SUFU,TGM2,TH,TOP2A,W…	145 (16)
Pkc(s)		group		0.8	0.0134	CD55,CNN1,HMOX1,IGF2,PTGS2,STAR,TAGLN,TH,TP73
WBP2		transcription regulator		0.816	0.0276	ADAMTS14,C2orf69,CASP7,PTGS2,SLC16A3,TAGLN
EHMT1		transcription regulator		0.816	0.0136	CEBPD,CORO2A,GARIN5A,HES2,SLC4A11,VSTM2L
spironolactone		chemical drug		0.816	0.00615	EDNRB,GDNF,LGALS3,PTGS2,STAR,USP2	139 (13)
CD40LG		cytokine		0.826	0.0402	ALCAM,CTSC,CYP1B1,MMP14,MT1G,MT1H,NEFH,PTGS2,STAT3,TGM2,TICAM1,WNT5A
SP600125		chemical drug		0.827	0.0288	CHAC1,HMOX1,IL17RB,P4HA2,PDGFRB,PIK3CD,PRR18,PTGS2,SGPL1,SOX7,TTC30B
PDGF BB		complex		0.836	0.000102	CALD1,CALM1 (includes others),CEBPD,CNN1,EDNRB,GDNF,HMOX1,IGF2,LGALS3,MMP14,PDGFRB,PTGS2,SLC7A1,STAT3,TAGLN,TGM2,TH	141 (18)
AKT1		kinase		0.848	0.0138	ACTC1,CEBPD,FSTL1,HMOX1,IGF2,KDR,MMP14,MSMO1,PDGFRB,PTGS2,TP73
PIK3CA		kinase		0.849	0.00171	ALCAM,CALD1,CEBPD,KDR,PDGFRB,PIK3CD
IL6		cytokine		0.859	0.0192	ABCG2,C1QL1,CASP7,CEBPD,COL2A1,CPS1,CTSC,CYP1B1,HMOX1,IGF2,IGFBP3,KDR,LEFTY2,MRAS,PTGS2,RET,SST,STAT3,TGM2,TH,TOP2A,WNT5A
N-methyl-D-aspartate		chemical drug		0.865	0.00456	ARC,CALB1,PTGS2,SLC7A1,TH	120 (11)
FST		other		0.882	0.0269	CPS1,INHBB,LEFTY2,PPARGC1B
IGF2	2.897	growth factor		0.895	0.00859	CYP1B1,GNAI2,IDH1,IGF2,IGFBP3,NDRG1,PTGS2,SELENOP	127 (12)
DETA-NONOate		chemical reagent		0.903	0.0132	HMOX1,PTGS2,STAR,TP73
SB-431542		chemical reagent		0.911	0.0267	ABCG2,IGFBP7,LEFTY2,SMAD6,STAR,STAT3
FMR1		translation regulator		0.973	0.0052	ARC,CAMK2A,COL5A2,CPQ,CYP1B1,MYL9,RTN4RL1,SLC24A2
tyrphostin AG490		chemical drug		0.976	0.0276	IGF2,PTGS2,STAR,STAT3,TAGLN
lysophosphatidic acid		chemical - other		0.977	0.00148	GDNF,KDR,PDGFRB,PRKCG,PTGS2,TAGLN,WNT5A	145 (19)
captopril		chemical drug		1	0.00223	DLK1,FBLIM1,GNAI2,HMOX1,LGALS3,PTGS2
KDM8		enzyme		1	0.0353	IDH1,IGFBP3,PDK4,WNT5A
LLGL2		other		1	0.00157	FSTL1,HEXB,NDRG1,TOP2A
ROR1		kinase		1	0.002	FSTL1,HEXB,NDRG1,TOP2A	28 (3)
HOXD10		transcription regulator		1	0.0296	MMP14,ST8SIA2,TGFB1I1,TICAM1
mir-223		microRNA		1	0.0362	ALCAM,MSMO1,NFIA,RAB38,SGPL1,STAT3
SS18		transcription regulator		1	0.00344	CACNA1G,IGF2,RET,SLC16A3
HBEGF		growth factor		1	0.00698	IGFBP3,PDK4,PTGS2,SLC16A3	89 (7)
TAL1		transcription regulator		1	0.0384	BTBD3,CHST11,IL27RA,N4BP2L1,PTPRU,RBFOX3,SLC4A11,YARS1
arsenic trioxide		chemical drug		1.021	0.0125	ATP1B2,ATP6V0D1,CASP7,FDPS,HMOX1,KCNQ1,MSMO1,MT1G,MT1H,PTGS2,STAT3,TP73
HMGA1		transcription regulator		1.035	0.00132	CTSC,FSTL1,IGFBP3,IGFBP7,MSRB3,PHLDA2,PTGS2,PTPRU,STAT3,TAGLN	111 (9)
LIF		cytokine		1.036	0.0141	CEBPD,KDR,PTGS2,RET,STAR,STAT3,TH,TMEM176A,WNT5A
D-glucose		chemical - endogenous mammalian		1.048	7.81e-05	ACTG2,AKR1B1,CALB1,CALD1,CAP1,CD55,CD59,CNN1,COL2A1,CTSC,EIF5A,H6PD,HMOX1,IDH1,IGF2,INHBB,KDR,MMP14,MYL9,PDGFRB,PPP2R2B,PTGS2,SELENOP,SLC7A1,SST,TAGLN,TGM2,YARS1	170 (18)
HTT		transcription regulator		1.067	0.0111	CAMK2A,CPNE5,EDNRB,FDPS,GNAL,IGF2,MMP14,NEFH,NR1D2,NTRK1,POLB,PPARGC1B,PRELP,PRKCG,SELENOP,SST,ST8SIA5,TAGLN,TGM2,TH,USP2
rotenone		chemical toxicant		1.067	0.0244	HMOX1,KDR,PTGS2,TH
IL6R		transmembrane receptor		1.09	0.00362	COL2A1,IGF2,PTGS2,SST,STAT3,TH	142 (15)
ERBB3		kinase		1.093	2.65e-05	FSTL1,HEXB,HMOX1,IGF2,LAMA4,NDRG1,PCDHA11,PTGS2,TGM2,TOP2A	139 (17)
EPAS1		transcription regulator		1.109	0.0291	ABCG2,EIF5A,IGFBP3,INHBB,KDR,MMP14,NDRG1,RET,TNNI1
F2		peptidase		1.132	0.0472	AKR1B1,CALD1,CD55,EDNRB,HMOX1,KDR,PTGS2,SLC12A7,SLC7A1
LDL		complex		1.132	0.0193	CASP7,EDNRB,FDPS,HMOX1,IGFBP3,IL17RA,MMP14,PTGS2,STAR,STAT3
E2F1		transcription regulator		1.139	0.00326	ABCG2,CALD1,CALM1 (includes others),CASP7,CBX7,COL2A1,CRADD,H2AC8,IGF2,INMT,JPT1,KDR,MT1G,PDK4,SOX7,TOP2A,TP73,YARS1	95 (6)
EGR1		transcription regulator		1.157	0.00013	ARC,CASP7,COL2A1,GDNF,HMOX1,IGF2,MMP14,NDRG1,PNMT,PTGS2,TH,TP73	165 (17)
E. coli B4 lipopolysaccharide		chemical toxicant		1.16	0.0235	CASP7,CRADD,EXOC6,FBLIM1,GLIPR1,HMOX1,IFI35,PTGS2,TH,USP18
PI3K (complex)		complex		1.168	0.00522	CD2,CD55,HMOX1,IGF2,KDR,LEFTY2,MMP14,PTGS2,SLC12A7,SST,TAGLN,TGM2	148 (16)
NRG1		growth factor		1.263	0.00253	FSTL1,HEXB,HMOX1,IGF2,NDRG1,NR5A1,NTRK1,POU3F1,PTGS2,PYGM,TGM2,TOP2A	136 (16)
staurosporine		chemical drug		1.276	0.0184	ARC,HMOX1,IGF2,INHBB,PTGS2,STAR
tetrachlorodibenzodioxin		chemical toxicant		1.286	9.38e-05	ABCG2,AKR1B1,ALCAM,CALB1,CYP1B1,DSC2,HMOX1,IDH1,IGF2,KCNJ5,MARCO,MMP14,PERP,PTGS2,SDC1,SLC12A7,SLC22A5,SST,STAR,TH,TP73	149 (19)
IRS1		enzyme		1.295	8.61e-05	ACTC1,CEBPD,DLK1,HMOX1,LAMA4,MMP14,PPARGC1B,TAGLN,TNNI1,WNT5A	118 (11)
NR1H4		ligand-dependent nuclear receptor		1.327	0.0187	COL5A2,CTSC,CTSZ,LAMA4,PNMT,PPARGC1B,PTGS2,SDC1,TGM2
tretinoin		chemical - endogenous mammalian		1.336	3.23e-06	ACTC1,ADCYAP1R1,ASB2,CALB1,CALM1 (includes others),CASP7,COL2A1,CTSC,DDX60L,EPB41L4A-AS1,FBN2,FLRT1,HES2,HMOX1,IFI35,IGF2,IGFBP3,IGFBP7,INMT,KCNJ5,KDR,KIAA0513,LAMA4,LEFTY2,LRRC32,MMP14,MRAS,NDRG1,NECTIN3,NEFH,NME2,NTRK1,P4HA2,PARP14,PDGFRB,PTGS2,PTPRU,RET,SDCBP,SERPINA5,SMAD6,SOX7,SST,STAR,STAT3,TAF4B,TGM2,TH,TOP2A,TP73,UBA1,USP18,WNT5A,YPEL1,ZMAT4	140 (14)
leukotriene D4		chemical - endogenous mammalian		1.342	0.00236	APOLD1,NDRG1,PDGFRB,PDK4,PTGS2
NSUN6		enzyme		1.342	0.000486	FSTL1,HEXB,NDRG1,TGM2,TOP2A
GRIN3A		ion channel		1.342	0.0447	ARC,CPNE5,EXTL2,HCRTR2,PTGS2
ASPSCR1-TFE3		fusion gene/product		1.342	0.0266	CD59,HMOX1,HTATIP2,P4HA2,RRAGD
ziritaxestat		chemical drug		1.342	0.00168	ABTB1,HMOX1,STAC,TAGLN,USP18
TNF		cytokine		1.378	2.36e-05	ABCD2,ABCG2,AKR1B1,ALCAM,ARC,BIRC7,BTBD3,CASP7,CD55,CD59,CEBPD,CHST11,CNN1,COL2A1,CRADD,CTSC,CTSZ,CYP1B1,DPYS,DSC2,EDNRB,ELOVL7,FDPS,GDNF,GNAI2,HEXB,HMOX1,IGF2,IGFBP3,IL17RB,IL27RA,KDR,LAMA4,LGALS3,MMP14,NEFH,NR5A1,PARP14,PIK3CD,PPARGC1B,PPP2R1B,PTGS2,RFTN1,SDC1,SELENOP,SGPL1,SLC7A1,STAC,STAR,STAT3,TAGLN,TGM2,TH,TICAM1,TRARG1,TRIM56,USP2,WNT5A	153 (15)
IL1		group		1.382	0.0077	ABCG2,CD55,CD59,CEBPD,COL2A1,CTSC,GDNF,HMOX1,NTRK1,PDGFRB,PTGS2,TGM2,WNT5A	156 (18)
JUN		transcription regulator		1.411	0.00582	CALM1 (includes others),CYP1B1,GDNF,HMOX1,IGFBP3,IGFBP7,KDR,LGALS3,NEFH,PTGS2,SDC1,SLC7A1,SST,STAR,TH,TP73,WNT5A	160 (17)
ESRRA		transcription regulator		1.425	0.00677	APOLD1,HMOX1,HTATIP2,IGF2,MMP14,PDK4,PNMT,PPARGC1B,PPP2R2B,PRCP,TOP2A
IL1B		cytokine		1.428	0.00186	ABCG2,AKR1B1,ARC,CALB1,CD55,CEBPD,COL2A1,CTSZ,CYP1B1,EDNRB,HEXB,HMOX1,IDH1,IGFBP3,IL17RB,INSRR,KDR,LOXL4,MMP14,NIBAN1,NTRK1,PPARGC1B,PTGS2,SDC1,SELENOP,SGPL1,STAR,STAT3,TGM2,TICAM1,USP18,WNT5A	181 (19)
hydrogen peroxide		chemical - endogenous mammalian		1.444	0.0199	CD55,CD59,FDPS,HMOX1,ISCU,KDR,MSMO1,PPARGC1B,PTGS2,SELENOP,STAR,STAT3,TAGLN,TGM2,TP73,WNT5A
KLF6		transcription regulator		1.446	0.0419	DLK1,NR5A1,PTGS2,SDC1,SLC16A3
RB1		transcription regulator		1.457	0.0032	ACTC1,CAP1,CASP7,COQ5,CRADD,DLK1,GMFB,GPR17,H2AC8,INMT,KDR,MT1G,MYBPC1,NPFFR2,PPARGC1B,ROBO3,SOX7,TP73	95 (6)
cycloheximide		chemical reagent		1.479	0.00253	ACTC1,ADCYAP1,CAMK2A,CD55,CEBPD,COL2A1,GNAI2,HMOX1,IGF2,PDGFRB,PERP,PNMT,PTGS2,SST,STAR	134 (18)
1-methyl-4-phenyl-1,2,3,6-tetrahydropyridine		chemical toxicant		1.487	0.00937	CALB1,FSTL1,GDNF,HMOX1,PTGS2,TH	68 (7)
TCF4		transcription regulator		1.508	0.02	ALCAM,CD2,CD55,IGF2,IGFBP3,LAMA4,MORF4L2,NTRK1,PIK3CD,SELENOP,SLC12A7,SMAD6
APP		other		1.512	0.0081	ABCG2,ADCYAP1,ARC,ATP6V0D1,CALB1,CAP1,CD59,ERMP1,GDNF,HARS1,HMOX1,IFI35,IGF2,LDB2,LGALS3,MMP14,PARP14,PDGFRB,PRKCG,PTGS2,STAT3,TAGLN,TH,TOP2A,TP73,USP18,WNT3	136 (16)
SMARCA4		transcription regulator		1.529	0.000628	BIRC7,CPS1,FBLIM1,GSG1,HCN1,HEPH,HEXB,HYI,IGFBP7,KDR,LGALS3,MC4R,MT1H,NAP1L3,NPFFR2,PCP4L1,PERP,PHLDA2,POLB,RAB38,SELENOP,SMAD6,TAGLN
CG		complex		1.532	0.00729	ADCYAP1,ADCYAP1R1,CEBPD,CNN1,CYP1B1,GGCT,IGFBP3,IL17RB,INHBB,MYCL,PTGS2,SDC1,SELENOP,SMAD6,STAR,XKR8	151 (16)
ESR1		ligand-dependent nuclear receptor		1.563	3.72e-05	ABCG2,ACTC1,ALCAM,ATP6V0D1,CALB1,CALD1,CD55,CD59,CEBPD,CNN1,COL5A2,CRADD,CTSC,CYP1B1,DSC2,EIF5A,IGF2,IGFBP3,IL17RA,INHBB,INMT,LOXL4,MR1,NR1D2,NTRK1,PDK4,PTGS2,RET,RHEB,RTN4RL1,SAMD11,SLC16A3,SLC7A1,SMAD6,SPINT1,STAR,STAT3,SUFU,TAGLN,TGM2,TH,TMSB15A,VRK2,YARS1,YPEL1	138 (16)
PRL		cytokine		1.645	0.00011	ABCG2,CEBPD,DDX60L,IFI35,IGF2,IGFBP3,MMP14,PARP12,PARP14,PDK4,PHLDA2,SDC1,STAR,STAT3,USP18	157 (17)
BMP7	-0.735	growth factor		1.668	2.53e-06	CALD1,CEBPD,COL5A2,DLK1,DSC2,IGF2,IGFBP3,NDRG1,PDGFRB,PPARGC1B,SMAD6,STAR,TAGLN,WNT5A
WNT3A		cytokine		1.668	0.0168	ADAMTS14,CACNA1G,COL2A1,DLK1,GDNF,KCTD12,KDR,LRRC32,MMP14,PTGS2,SLC7A1,WNT5A
Tgf beta		group		1.673	0.0164	CHST11,FSTL1,HMOX1,HTATIP2,IGFBP3,MMP14,PTGS2,SDC1,SMAD6,TAF4B,TAGLN
TP53		transcription regulator		1.685	8.07e-05	ABCG2,AIFM2,AKR1B1,ATL3,CAP1,CD59,CEBPD,CNN1,COL2A1,COL5A2,COQ5,FDPS,FSTL1,GLIPR1,GNAI2,GPR17,HCN2,HMOX1,IDH1,IFI35,IGF2,IGFBP3,IGFBP7,IL17RA,IL27RA,INMT,ISCU,KDR,KLLN,LGALS3,MPI,MYL9,NDRG1,NECTIN3,NPFFR2,NR5A1,PDGFRB,PERP,PIK3CD,POLB,PPARGC1B,PRKCG,PTGS2,PTPRU,SGPL1,SMAD6,SSPN,STAT3,TGFB1I1,TGM2,TMSB15A,TOP2A,TP73,UBA1,VASN,WNT3	149 (17)
MYOCD		transcription regulator		1.703	0.00529	ACTC1,CALD1,CNN1,COL2A1,TAGLN,TNNI1	23 (3)
IL4		cytokine		1.807	0.356	APOLD1,ARC,CD2,CD55,CRADD,CTSC,IFNLR1,IL17RB,IL27RA,KCTD12,LGALS3,LRRC32,MARCO,NDRG1,PPARGC1B,PTGS2,SDC1,SLC16A3,SYNGR2,TGM2,TICAM1,USP18,USP2
IL13		cytokine		1.859	0.0284	CASP7,CTSC,GNAI2,HMOX1,IL17RB,MMP14,MSMO1,NHLH1,PTGS2,RFTN1,SPINT1,SYNGR2,TGM2,WNT5A
camptothecin		chemical drug		1.905	0.017	CD59,CHAC1,CHST11,GLIPR1,GNAI2,IGFBP3,IL17RA,LGALS3,PERP,PHLDA2,PIK3CD,PNPLA4,PTGS2,RHEB,RRAGD,SDC1,TP73,VRK2
Pam3-Cys-Ser-Lys4		chemical reagent		1.932	0.352	CD55,PARP14,PTGS2,SLC16A3
MAP2K1		kinase		1.941	0.0499	LGALS3,MMP14,PTGS2,RAB38,RRAGD,STAR,TGM2
4-hydroxytamoxifen		chemical drug		1.942	0.0134	ACTC1,CD55,CEBPD,CYP1B1,EIF5A,IGFBP3,MT1G,PDK4
FGFR2		kinase		1.947	0.00196	AMN,CTSC,GLIPR1,IGF2,INHBB,LEFTY2,MRAS,SOX7
HIF1A		transcription regulator		1.948	0.103	EDNRB,EIF5A,HMOX1,IGF2,IGFBP3,IL17RA,INHBB,NDRG1,P4HA2,PTGS2,RET,SLC16A3,STAT3
YBX1		transcription regulator		1.964	0.0033	ALKAL2,HES2,IGFBP3,LGALS3,MYCL,PTGS2,USP2
sulindac sulfide		chemical drug		1.964	0.0369	CYP1B1,MSMO1,PTGS2,STAT3
IRF7		transcription regulator		1.98	0.344	IFI35,PARP12,PARP14,USP18
YWHAQ		other		1.982	9.53e-05	CASP7,CNN1,TAGLN,TP73
IL5		cytokine		1.982	1	CD55,CTSC,NDRG1,SLC16A3
okadaic acid		chemical toxicant		1.982	0.0779	CYP1B1,GNAI2,NDRG1,PTGS2
NONO	0.397	transcription regulator		1.987	0.186	DDX60L,PARP14,PDE11A,USP18
thioacetamide		chemical toxicant		1.994	3.12e-05	CD55,CPQ,EDNRB,FSTL1,IGFBP3,KDR,LGALS3,MMP14,PRELP,PTGS2,SLC22A5,TAGLN,TGM2,USP2,WNT5A	133 (10)
l-asparaginase		biologic drug	Activated	2	0.134	FDPS,MSMO1,NIBAN1,TOP2A
Salmonella enterica serotype abortus equi lipopolysaccharide		chemical toxicant	Activated	2	0.321	ELOVL7,PHLDA2,PTGS2,WNT5A
TEAD4		transcription regulator	Activated	2	0.106	CALD1,COL5A2,FILIP1L,TAGLN
STAT4		transcription regulator	Activated	2	0.531	HEXB,NDRG1,P4HA2,RRAGD
TEAD3		transcription regulator	Activated	2	0.0116	CALD1,COL5A2,FILIP1L,TAGLN
POR		enzyme	Activated	2	0.0122	FDPS,HMOX1,KDR,MSMO1,PDK4,SLC22A5,TMEM176A,ZMAT4
HOXD3		transcription regulator	Activated	2	0.000316	IGFBP3,SDC1,TAGLN,TGM2
TEAD2		transcription regulator	Activated	2	0.0108	CALD1,COL5A2,FILIP1L,TAGLN
CHD4		enzyme	Activated	2	0.0369	ARC,CPNE7,HMOX1,NHLH1
ST1926		chemical drug	Activated	2	0.295	AKR1B1,EIF5A,POU3F1,SSTR3
paclitaxel		chemical drug	Activated	2.039	0.00876	ABCG2,CYP1B1,IGFBP3,LGALS3,NEFH,PRELP,PTGS2,RFTN1,STAT3,TICAM1,TP73,WNT3	138 (15)
kainic acid		chemical toxicant	Activated	2.078	0.00698	APOLD1,GDNF,KDR,NTRK1,PNMT,PTGS2,RET,SDC1	97 (10)
WNT5A	1.03	cytokine	Activated	2.133	0.00618	COL2A1,HMOX1,INHBB,NR5A1,PTGS2,RET,SDC1,STAR,STAT3	161 (18)
FOXC1		transcription regulator	Activated	2.156	0.0551	IFI35,IGFBP3,PLOD1,USP18,WNT5A
GATA6		transcription regulator	Activated	2.158	0.0285	ACTC1,ATP6V0D1,DLK1,MARCO,NFIA,SOX7,STAR,TAGLN
PTGS2	2.548	enzyme	Activated	2.177	0.0169	CYP1B1,DLK1,IGFBP3,KDR,MMP14,PTGS2,STAR,TGM2
3,4,5,3',4'-pentachlorobiphenyl		chemical toxicant	Activated	2.186	0.0147	CALB1,CYP1B1,IDH1,IGFBP3,SST
Notch		group	Activated	2.2	0.107	CNN1,IDH1,IL17RB,SMAD6,TAGLN
KLF4		transcription regulator	Activated	2.206	0.321	ACTC1,ALCAM,KDR,TAGLN,USP18,WNT3,WNT5A
EDN1		cytokine	Activated	2.209	0.14	EDNRB,HCN2,PLOD1,PTGS2,SDC1,TGM2
quinolinic acid		chemical - endogenous mammalian	Activated	2.209	0.00128	GDNF,NTRK1,PTGS2,RET,TH
FGF10	0.846	growth factor	Activated	2.219	0.00236	CYP1B1,MMP14,PERP,PTGS2,TMEM123
imatinib		chemical drug	Activated	2.224	0.121	ATP1B2,ATP6V0D1,BIRC7,CASP7,HMOX1,KDR,MT1G,MT1H,STAT3
TEAD1		transcription regulator	Activated	2.236	0.00751	CALD1,COL5A2,FILIP1L,PTGS2,TAGLN
EIF2AK2		kinase	Activated	2.236	0.0266	CEBPD,ERAP2,IFI35,PARP12,USP18
DIO2		enzyme	Activated	2.236	0.0183	ARC,CYP1B1,GDNF,HCN2,NEFH,PHLDA2,ST8SIA2
Brd4		kinase	Activated	2.236	0.00841	COL5A2,EDNRB,KDR,LGALS3,TAGLN
ADRB		group	Activated	2.4	0.0341	FDPS,HMOX1,IDH1,MSMO1,PTGS2,SMAD6
SRF		transcription regulator	Activated	2.401	3.96e-05	ACTC1,ACTG2,APOLD1,ARC,CALB1,CALD1,CAP1,CEBPD,CNN1,EXTL2,FILIP1L,GLIPR1,HMOX1,KDR,MYL9,PTGS2,TAGLN,TGFB1I1	21 (3)
IFNA2		cytokine	Activated	2.412	0.0601	CORO2A,IFI35,LAPTM4B,MT1G,PARP12,SDC1,TGM2,USP18
TP73	1.114	transcription regulator	Activated	2.541	0.00072	CD55,COL5A2,HTATIP2,IGFBP3,IGSF3,KCNQ1,MMP14,NAP1L3,NTRK1,PDGFRB,PERP,SCRG1,SERPINA5,SPINT1,TH,TNNI1,TP73	22 (2)
F2R		G-protein coupled receptor	Activated	2.607	0.000368	CD55,HMOX1,IGFBP7,KDR,PTGS2,TAGLN,TGFB1I1,TGM2	137 (14)
lipopolysaccharide		chemical drug	Activated	2.607	0.0313	ACTC1,ALCAM,ARC,ATP6V0D1,CALM1 (includes others),CASP7,CD55,CD59,CEBPD,COL5A2,CTSC,FSTL1,GGCT,HMOX1,IDH1,IFI35,IGFBP3,IL17RA,INHBB,KDR,LDB2,LGALS3,LYSMD2,MARCO,MMP14,MYCL,MYL9,NDRG1,OLFML3,OTUD1,PARP12,PARP14,PDK4,PERP,PPARGC1B,PTGS2,PTPRU,SDC1,SELENOP,SLC16A3,STAR,STAT3,TAF4B,TGM2,TH,TICAM1,TMEM176A,TOP2A,UBA1,USP18,WNT5A
MAPK14		kinase	Activated	2.618	0.00243	CEBPD,FDPS,HMOX1,IGF2,KDR,PPARGC1B,PTGS2,TAGLN,TGM2,TOP2A	140 (15)
decitabine		chemical drug	Activated	2.691	0.00414	CYP1B1,FBN2,FILIP1L,IFI35,IGFBP3,IGFBP7,INPP5F,LGALS3,METRN,MMP14,NDRG1,NR5A1,NTSR1,PIK3CD,PTGS2,RASGRF2,RET,SLC7A1,STAR,STAT3,TOP2A,TP73,UBA1,WNT3,WNT5A	148 (14)
MRTFA		transcription regulator	Activated	2.756	0.0146	ACTC1,ACTG2,CNN1,MYL9,PTGS2,SELENOP,TAGLN,YPEL1
NFkB (complex)		complex	Activated	2.824	0.016	CALB1,CASP7,CEBPD,COL2A1,CRADD,EDNRB,ERAP2,GDNF,HMOX1,INSRR,KDR,PTGS2,RFTN1,SLC12A7,SLC16A3,SLC7A1,TGM2,TPMT,WNT5A
MRTFB		transcription regulator	Activated	3.12	0.000728	ACTG2,CALD1,CNN1,COL5A2,FILIP1L,MYL9,PTGS2,SELENOP,TAGLN,YPEL1	10 (2)
Laminin (family)		group			0.0499	MMP14
UC2288		chemical reagent			0.0336	COL2A1
misoprostol		chemical drug			0.0293	ABCG2,PTGS2
sulprostone		chemical drug			0.0499	PTGS2
(6E,8Z,11Z,14Z)-(5S)-5-hydroperoxyeicosa-6,8,11,14-tetraenoic acid		chemical - endogenous mammalian			0.0336	STAR
CG Beta		group			0.0336	ADCYAP1
guanosine		chemical - endogenous mammalian			0.0336	HMOX1
SQ 22536		chemical reagent			0.0197	MMP14,PTGS2
PP1		chemical drug			0.032	HMOX1,PTGS2,TAGLN
trapidil		chemical drug			0.0499	PDGFRB
Z36		chemical reagent			0.0104	CHAC1,HMOX1,RETREG1
nitroglycerin		chemical drug			0.0142	HMOX1,TP73
inositol		chemical drug			4.7e-05	ADCYAP1,CD55,CD59
arbutin		chemical drug			0.0336	PTGS2
Srebp		group			0.0404	ABCD2,IDH1
pyrophosphate		chemical - endogenous mammalian			0.00748	COL2A1,WNT5A
chloride		chemical - endogenous mammalian			0.000848	PTGS2,STAR	87 (7)
6'-OH-BDE-99		chemical - endogenous mammalian			0.0169	ARC
6-OH-BDE-47		chemical - endogenous mammalian			0.0169	ARC
11-hydroxy-8,9-epoxyeicosatrienoic acid		chemical - endogenous mammalian			0.0336	KDR
ganglioside GM1		chemical - endogenous mammalian			0.00748	NTRK1,PTGS2
prostaglandin E3		chemical - endogenous mammalian			0.0336	PTGS2
thromboxane A2		chemical - endogenous mammalian			0.0169	PTGS2
dibutyryl cGMP		chemical reagent			0.00276	PTGS2,SST
Rp-cAMPS		chemical - kinase inhibitor			0.0404	HMOX1,MMP14
enoxaparin		chemical drug			0.0499	SDC1
tert-butyl hydroperoxide		chemical toxicant			0.0486	COL2A1,PTGS2
HP1		group			0.0336	PTGS2
Steroid 5 alpha-Reductase		group			0.0336	PTGS2
1-O-hexadecyl-2-N-methylcarbamol-sn-glycerol-3-phosphocholine		chemical - endogenous mammalian			0.00168	MMP14,SST
chondroitin sulfate A		chemical - endogenous mammalian			0.0227	CASP7,STAT3
GFM1		translation regulator			0.0169	ARC
interferon alfacon-1		biologic drug			0.0211	CALM1 (includes others),CD2,PARP14
TBC1D10C		other			0.0499	KCNN3
ABLIM2		other			0.0169	TAGLN
motexafin gadolinium		chemical drug			0.00748	MT1G,MT1H
benfotiamine		chemical drug			0.0499	AKR1B1
PRR5		other			0.0169	PDGFRB
atrazine		chemical toxicant			0.00952	PTGS2,STAR
trans-cinnamaldehyde		chemical drug			0.0127	HMOX1,PTGS2,TH
MEF2		group			0.018	ADCYAP1,PTGS2,STAR
Gαq		group			0.0169	PTGS2
Ca2 ATPase		group			0.0169	TP73
Nos		group			0.00229	ARC,CD59,HMOX1
Hsp27		group			0.0476	NTRK1,PTGS2,STAT3
mGLUR Group I		group			0.0041	ARC,CAMK2A
beta-glucuronidase		group			0.0169	PTGS2
PP2A		complex			0.0197	ARC,PTGS2
FGFR		group			0.0404	GDNF,HMOX1
Fibrin		complex			3.55e-05	CNN1,COL2A1,KDR,TAGLN,TH
cyclooxygenase		group			0.0444	HMOX1,PTGS2
Histone h3		group			0.00425	ABCD2,CACNA1G,EML5,IGFBP3,KDR,MT1G,NHLRC1,PCDHA12,PCDHA4,PPP2R2B,PTGS2,RAB38,STAR,TAGLN,TOP2A,USP18,ZMAT4	109 (7)
TFIIF		complex			0.0169	POLB
Smad2/3		group			0.0324	ABCG2,CNN1,TAGLN,TGM2
NMDA Receptor		complex			0.0366	ARC,CAMK2A
Sod		group			0.0329	DSC2,HMOX1
PEPCK		group			0.0499	STAR
methysticin		chemical reagent			0.0499	HMOX1
yangonin		chemical - endogenous non-mammalian			0.0499	HMOX1
INSC		other			0.0169	KDR
Stat5 dimer		complex			0.0486	IGF2,IGFBP3
Ahr-Arnt		complex			0.0197	ABCG2,CYP1B1
Smad1/5/8-Smad4		complex			0.00748	PTGS2,SMAD6
3',5'-methoxyflavone		chemical reagent			0.0169	PTGS2
1,2,5,6-dibenzanthracene		chemical toxicant			0.0499	CYP1B1
PLC		group			0.0366	PTGS2,TH
cardamomin		chemical - endogenous non-mammalian			0.0499	PTGS2
DF 203		chemical drug			0.0336	CYP1B1
2-methoxycinnamaldehyde		chemical - endogenous non-mammalian			0.0336	HMOX1
coal tar		chemical drug			0.000718	CYP1B1,HMOX1,PTGS2
zinc oxide		chemical drug			0.0041	MT1G,MT1H
hexa-D-arginine		biologic drug			0.0499	PTGS2
des-Arg(10)-kallidin		chemical reagent			0.0499	PTGS2
tacedinaline		chemical drug			0.0041	ARC,IGF2
Ptprd		phosphatase			0.0227	CEBPD,IFI35
PLIN5		other			0.032	HMOX1,PDK4,PPARGC1B
prochloraz		chemical reagent			0.0499	CYP1B1
MAP2K4/7		group			0.0169	PTGS2
Raf		group			0.0296	PHLDA2,RET,TAGLN,TOP2A
sPla2		group			0.0336	PTGS2
(E)-2,3',4,5'-tetramethoxystilbene		chemical drug			0.0336	CYP1B1
RNASEH2B		other			0.0262	IFI35,PARP14,USP18
imperatorin		chemical - endogenous non-mammalian			0.0499	PTGS2
KDM3A		transcription regulator			0.034	ALCAM,HMOX1,TAGLN
PKNOX2		transcription regulator			0.0444	COL2A1,TP73
IGF2-AS		other			0.0499	IGF2
ZNF219		transcription regulator			0.0499	COL2A1
RNASEL		enzyme			0.0166	FREM2,PTGS2,USP18
BBS1		other			0.0499	TH
A2M-AS1		other			0.0336	CD2
Pad2		other			0.0169	PTGS2
LPIN1		phosphatase			0.0139	DLK1,FDPS,PTGS2
propargylamine		chemical reagent			0.00952	GDNF,PRKCG	89 (7)
LINC01139		other			0.0118	IGFBP3,SLC16A3
TLX3		transcription regulator			0.0404	RET,SST
FREM1		other			0.0499	FREM2
FBXL17		other			0.0169	HMOX1
USP15		peptidase			0.0336	TOP2A
Hoxa11os		other			0.00952	FSTL1,STAT3
PCDHGB1		other			0.0169	PCDHA4
PDZD11	-0.466	other			0.0336	NECTIN3
UCN2		other			0.0329	STAR,TH
RASSF6		other			0.00952	CASP7,TP73	48 (4)
BRIP1		enzyme			0.0169	HMOX1
Csl		enzyme			0.0336	PDGFRB
ABLIM3		other			0.0169	TAGLN
LPAR5		G-protein coupled receptor			0.0336	PTGS2
smilagenin		chemical drug			0.0336	GDNF
BMPR1A		kinase			0.0428	COL2A1,GDNF,STAR
ARHGAP35		transcription regulator			0.0169	KDR
VRK2	1.067	kinase			0.0336	PTGS2
cis-urocanic acid		chemical drug			0.00584	CD55,IGFBP3,PTGS2
T 0070907		chemical reagent			0.0142	HMOX1,PTGS2
RNASEH2A		enzyme			0.032	IFI35,PTGS2,USP18
SLC6A12		transporter			0.0499	WNT3
SOX17		transcription regulator			0.0196	AMN,KDR,SOX7
TAAR1		G-protein coupled receptor			0.0336	TH
IFIT1B		other			0.0336	USP18
procyanidin B2		chemical - endogenous non-mammalian			0.0169	PTGS2
ABRA		other			0.0499	TAGLN
MSRA		enzyme			0.0499	HMOX1
SENP8		peptidase			0.0499	TP73
UCHL5		peptidase			0.00952	CASP7,TP73	48 (4)
RRP1B		transcription regulator			0.0393	CASP7,MRAS,PERP,SMAD6,TOP2A
RIC8B		other			0.0169	GNAL
SRFBP1		other			0.0499	ACTC1
ARID5A		transcription regulator			0.00952	COL2A1,STAT3
GNRH		group			0.0262	ADCYAP1,IGFBP3,PTGS2
Laminin (complex)		complex			0.0361	IGF2,PTGS2,WNT5A
Integrin alpha 4 beta 1		complex			0.0499	MMP14
CNOT6L		enzyme			0.0366	CDH18,CPEB1
1700025L06Rik		other			0.0499	ACTC1
UBA6		enzyme			0.0499	ARC
ASPN		other			0.00568	COL2A1,PTGS2
SCYL2		other			0.0169	WNT5A
ZNF385B		other			0.0336	PERP
TCFL5	0.391	transcription regulator			0.0169	CD2
PCDHGB4		other			0.0169	PCDHA4
STK40		kinase			0.00939	DLK1,MR1,PTGS2,WNT3,WNT5A
PDCL3		other			0.0169	KDR
MED28		other			0.00568	ACTG2,TAGLN
PCSK4	0.796	peptidase			0.0169	ADCYAP1
PLEKHA7		other			0.0336	NECTIN3
FRZB		other			0.0336	COL2A1
ZFP57		transcription regulator			0.0142	DLK1,IGF2
G protein		complex			0.0499	CYP1B1
AHSA1		other			0.0169	MC4R
nickel sulfide		chemical reagent			0.0169	PTGS2
soy isoflavones		chemical drug			0.00663	CASP7,PTGS2,UBA1
LINC00173		other			0.0499	NDRG1
Pka catalytic subunit		group			0.0104	SST,STAR,TH
Fetal Hemoglobin		complex			0.0499	HMOX1
Pro-inflammatory Cytokine		group			0.031	AKR1B1,CD55,HMOX1,SPINT1
FLZ		chemical drug			0.0169	PTGS2,TH
Nkx2-2os		other			0.026	PAMR1,SST
Tpl2 kinase inhibitor		chemical drug			0.0169	PTGS2
DTNBP1		other			0.0444	ACTC1,SST
CHIR-124		chemical reagent			0.0336	TP73
astragalin		chemical - endogenous non-mammalian			0.0142	PTGS2,STAT3
3,4-dihydroxyphenylethanol		chemical drug			0.0336	PTGS2
FK-962		chemical drug			0.0169	SST
pycnogenols		chemical drug			0.0499	PTGS2
proprotein convertase		group			0.0169	STAR
Collagen type IV		complex			0.00511	MMP14,PTGS2,TAGLN
p85 (pik3r)		group			0.00325	NDRG1,PIK3CD,PTGS2
VWF		other			0.00952	LGALS3,TAGLN
PCDHGA12		other			0.0336	PCDHA4
SPR		enzyme			0.0336	TH
cucurbitacin E		chemical - endogenous non-mammalian			0.0169	PTGS2
pinoresinol		chemical - endogenous non-mammalian			0.0499	PTGS2
RNF144B		enzyme			0.0499	TP73
PDGFRB	-1.356	kinase			0.026	PDGFRB,STAT3
LPXN		transcription regulator			0.0499	TAGLN
BIX 02189		chemical drug			0.0169	GDNF
vistusertib		chemical drug			0.0499	HMOX1
dibromoacetic acid		chemical toxicant			0.0336	IGF2
SCAP		other			0.00383	DLK1,FDPS,LGALS3,MSMO1,PTGS2,SLC7A1	41 (4)
kahweol		chemical - endogenous non-mammalian			0.0499	HMOX1
ABCD1		transporter			0.00952	ABCD2,PTGS2
HOXB8		transcription regulator			0.0499	TAGLN
CYP21A2		enzyme			0.0169	PNMT
VHL	0.68	transcription regulator			0.00995	CNN1,FILIP1L,HMOX1,MMP14,SLC16A3,TAGLN,TH
CYP2E1		enzyme			0.0486	HMOX1,PTGS2
RXFP2		G-protein coupled receptor			0.026	INHBB,SOX7
SERPINB2		other			0.00952	CASP7,TP73	48 (4)
PAIP2		translation regulator			0.0169	CAMK2A
RBL1		transcription regulator			0.0417	CRADD,H2AC8,MT1G,TP73
NREP		other			0.0293	PDGFRB,TAGLN
EDN2		growth factor			0.0169	PTGS2
SMAD1		transcription regulator			0.0452	COL2A1,GDNF,SMAD6
ROCK2		kinase			0.0188	CNN1,DSC2,STAT3,TAGLN
LHCGR		G-protein coupled receptor			0.0262	INHBB,PTGS2,STAR
MAT2B		enzyme			0.0499	HMOX1
ITGA8		other			0.0499	GDNF
ARHGDIG		other			0.0366	ALCAM,COL5A2
FSHR		G-protein coupled receptor			0.0116	CD55,IGFBP3,INHBB,STAR
BMP15		growth factor			0.00663	PTGS2,SMAD6,STAR	86 (8)
KCNK9		ion channel			0.032	CALB1,HCN1,SLC16A3
LUCAT1		other			0.0127	BIRC7,PDK4,PTGS2
LHB		other			0.00568	NR5A1,STAR
TRPV1		ion channel			0.0227	ADCYAP1,PTGS2
17alpha-hydroxyprogesterone caproate		chemical drug			0.0499	PTGS2
SPTBN1		other			0.0499	STAT3
DMD		other			0.00134	ATP1B2,IGF2,KCNN3,MYBPC1,PAMR1,PDK4,PYGM,SELENOP,SLC24A5,SLC9A7,TNNI1
HNRNPM		other			0.0169	WNT5A
MAPT	-0.83	other			0.047	ABCG2,ATP6V0D1,CAMK2A,CAP1,CTSC,CTSZ,DNAAF3,ELOVL7,ERMP1,HMOX1,NEFH,PARP14,SLC16A3,TH,USP18
PLA2G2F		enzyme			0.0336	PTGS2
MMP14	1.724	peptidase			0.00251	MMP14,PIK3CD,PTGS2,SDC1	131 (10)
JUP		other			0.0227	NME2,SPINT1
TJP1		other			0.0336	MMP14
TERT		enzyme			0.0123	C2orf69,CALD1,COL5A2,CTSC,MMP14,PTGS2,STAT3
PRKCI		kinase			0.032	GMFB,HMOX1,PTGS2
Bc1		translation regulator			0.00168	CNN1,TAGLN
APBB1		transcription regulator			0.026	TAGLN,TP73
MDM4		transcription regulator			0.0152	LGALS3,PCDHAC2,TP73
miR-520g-3p (and other miRNAs w/seed CAAAGUG)		mature microRNA			0.000848	ABCG2,SMAD6
miR-100-5p (and other miRNAs w/seed ACCCGUA)		mature microRNA			0.0366	EPDR1,IGF2
mir-675		microRNA			0.0169	COL2A1
miR-424-3p (miRNAs w/seed AAAACGU)		mature microRNA			0.0499	LGALS3
miR-293-5p (and other miRNAs w/seed CUCAAAC)		mature microRNA			0.0486	ARC,TAGLN
miR-483-3p (miRNAs w/seed CACUCCU)		mature microRNA			0.0405	CREBL2,IGF2,SLC7A1
miR-483-5p (miRNAs w/seed AGACGGG)		mature microRNA			0.0336	ALCAM
miR-421-3p (and other miRNAs w/seed UCAACAG)		mature microRNA			0.0336	CBX7
miR-335-3p (miRNAs w/seed UUUUCAU)		mature microRNA			0.0115	ADAMTS14,COL5A2,LOXL4
miR-143-3p (and other miRNAs w/seed GAGAUGA)		mature microRNA			0.0293	TAGLN,TOP2A
mir-143		microRNA			0.0404	PTGS2,TAGLN
miR-485-3p (and other miRNAs w/seed UCAUACA)		mature microRNA			0.0499	HCN1
miR-378a-5p (miRNAs w/seed UCCUGAC)		mature microRNA			0.0336	SUFU
miR-1195 (miRNAs w/seed GAGUUCG)		mature microRNA			0.0336	STAT3
miR-709 (and other miRNAs w/seed GAGGCAG)		mature microRNA			0.0169	MYCL
PRKD		group			0.018	PDK4,PTGS2,STAR
F2RL1		G-protein coupled receptor			0.0287	ABCG2,ALKAL2,CASP7,LOXL4,PTGS2
EED		transcription regulator			0.0361	GDNF,PPP2R2B,PTGS2
TRIM28		transcription regulator			0.0244	CASP7,NIBAN1,TP73,WNT5A
SGCA		other			0.0499	SSPN
Id		group			0.0336	ACTC1
HIF3A	-0.68	transcription regulator			0.0197	PDGFRB,STAT3
CCNG1		other			0.0336	TP73
BAZ1A		other			0.0336	IGFBP3
MYT1		transcription regulator			0.0404	IL27RA,TH
EEF1D		translation regulator			0.0499	COL2A1
ZNF106		other			0.0383	ACTC1,LGALS3,SSPN
SMARCD3		transcription regulator			0.00443	ALCAM,COL2A1,WNT5A
PHOX2A		transcription regulator			0.0041	RET,TH
apitolisib		chemical drug			0.0499	NDRG1
ANKH		transporter			0.00168	COL2A1,WNT5A
JUND		transcription regulator			0.0487	HMOX1,SDC1,SST,TH
STIP1		other			0.0499	STAT3
CRHR1		G-protein coupled receptor			0.0404	NECTIN3,TH
CHADL		other			0.0127	COL2A1,FAM107A,IGFBP3
MYH11		other			0.0499	CNN1
SIGLEC7		transmembrane receptor			0.0169	PTGS2
SIGLEC9		other			0.0169	PTGS2
TPM1		other			0.0499	CALD1
SLC6A3		transporter			0.0366	GNAL,TH
COL5A1		other			0.0228	COL5A2,CTSC,LGALS3
GRIP1		transcription regulator			0.00748	FREM2,PTGS2
PPM1B		phosphatase			0.00568	CEBPD,MARCO
LPAR1	0.673	G-protein coupled receptor			0.00188	GDNF,PRKCG,PTGS2
ANK3		other			0.00748	EPN3,IQCJ-SCHIP1
PLA2G4A		enzyme			0.0444	ABCG2,PTGS2
RETN		other			0.022	HMOX1,MMP14,PTGS2,STAT3
NR5A1	-1.328	ligand-dependent nuclear receptor			0.0282	NR5A1,PNMT,STAR,TH
WNT4		cytokine			0.03	DLK1,PTGS2,STAR
HPS1		other			0.0336	LGALS3
COL7A1		other			0.0499	WNT5A
ABCC4		transporter			0.00952	ABCG2,STAR
PKNOX1		transcription regulator			0.0115	COL5A2,KDR,SST
MECP2		transcription regulator			0.0235	CAMK2A,IGFBP3,MT1G,NEFH,PTGS2,TH
GNA12		enzyme			0.0452	CNN1,PIK3CD,PTGS2,TAGLN
MAOA		enzyme			0.0196	ABCG2,CEBPD,IGFBP3
ADRA1D		G-protein coupled receptor			0.0476	ARC,CEBPD,STAT3
PFKFB2		kinase			0.0169	PDK4
EHD3		other			0.0336	CACNA1G
SP3		transcription regulator			0.0117	ABCD2,COL2A1,GNAI2,IGF2,IGFBP3,KDR,PTGS2,STAT3,TAGLN
TIA1		other			0.0197	CALM1 (includes others),PTGS2
INPP5K		phosphatase			0.0499	IGF2
CAPN3		peptidase			0.026	HMOX1,PTGS2
FOXA2		transcription regulator			0.00102	ACTC1,ACTG2,CD55,CNN1,DLK1,MYL9,PDGFRB,SST,TAGLN,TH,TNNI1,WNT5A	23 (3)
DIRAS3		enzyme			0.00188	COL2A1,MPI,MT1G
HSPA9		other			0.032	NTRK1,RET,TH
TBXA2R		G-protein coupled receptor			0.00568	GDNF,PTGS2
IAPP		other			0.0444	MSMO1,STAT3
TLL1		peptidase			0.0169	IGFBP3
KCNJ10		ion channel			0.0444	IGF2,LGALS3
IFNE		cytokine			0.0361	HEXB,PTGS2,USP18
PCDHGA3		other			0.0169	PCDHA4
H19		other			0.000529	COL2A1,IGF2,STAR
ATF1		transcription regulator			0.034	HMOX1,PTGS2,SST
NOG		growth factor			0.0132	CD2,KDR,PTGS2,WNT5A
ACVRL1		kinase			0.0228	KDR,SMAD6,TAGLN
PCDHGA1		other			0.0169	PCDHA4
NELFA		other			0.00952	CYP1B1,TOP2A
BMP1		peptidase			0.0499	IGFBP3
FANCC		other			0.0296	IGFBP3,PHLDA2,PTGS2,TOM1L1
F7		peptidase			0.032	CASP7,MMP14,PTGS2
nilvadipine		chemical drug			0.0104	GUCA1B,PRKCG,SDCBP
5-methoxytryptophan		chemical - endogenous mammalian			0.0169	PTGS2
VEGFC		growth factor			0.026	KDR,PTGS2
SOX10		transcription regulator			0.0228	EDNRB,RET,SUFU
CHAT		enzyme			0.0499	SST
NKX3-1		transcription regulator			0.00276	CASP7,CTSZ,IGFBP3,SDC1,STAT3
SOD3		enzyme			0.0404	CHAC1,EDNRB
MAT2A		enzyme			0.0169	HMOX1
LUC7L3		other			0.0169	PTGS2
FAS		transmembrane receptor			0.0279	CD59,CEBPD,GLIPR1,GNAI2,IL17RA,LGALS3,PHLDA2,PIK3CD,RHEB,RRAGD,SDC1,VRK2
KEAP1		transcription regulator			0.0281	GNAI2,HMOX1,TOP2A
MAP3K8		kinase			0.0475	CEBPD,CREBL2,MARCO,PPARGC1B,PTGS2,TICAM1
SEMA6A		transmembrane receptor			0.0336	KDR
USF2		transcription regulator			0.00667	CD2,HMOX1,IGFBP3,NR5A1,STAR
NTRK1	-2.108	kinase			0.00749	IGF2,RET,WNT5A	38 (5)
PTPN11		phosphatase			0.0469	KDR,PDGFRB,PERP,TP73
NFKBIB		transcription regulator			0.0132	CASP7,CRADD,GNAI2,TP73
EREG		growth factor			0.0366	CALB1,PTGS2
GC		transporter			0.0499	CALB1
PINK1		kinase			0.0169	STAT3,TH
LAMC1	-0.643	other			0.0227	IGF2,WNT5A
GNA13		enzyme			0.00511	CNN1,PTGS2,TAGLN	90 (8)
TFF1		other			0.0169	PTGS2
IGF2BP3	0.503	translation regulator			0.000848	ABCG2,IGF2
ADAMTS13		peptidase			0.0336	LGALS3
CHGA		other			0.0169	PTGS2,TH
COMP		other			0.0336	LGALS3
DTNA		other			0.0499	CAMK2A
HNRNPH1		other			0.0405	COQ5,LYSMD2,WNT5A
FOXC2		transcription regulator			0.0198	KDR,PDGFRB,PTGS2,WNT5A
Pla2g2a		other			0.0169	PTGS2
SH3GL1	-1.589	other			0.0336	MMP14
Sik2		other			0.0499	STAR
TAF4B	1.091	transcription regulator			0.00938	INHBB,RET,TAF4B
PAGR1		other			0.0499	CEBPD
GRB10		other			0.0142	KDR,TGM2
TBXAS1	-0.722	enzyme			0.0169	STAR
quercetin-3-O-glucuronide		chemical - endogenous non-mammalian			0.0499	PTGS2
YY1		transcription regulator			0.000914	ACTC1,ALCAM,CASP7,CHRDL1,FDPS,HMOX1,KDR,PERP,POLB,STAR,TAGLN,TGM2,TNNI1,TOP2A	124 (11)
ACS84		chemical reagent			0.0499	HMOX1
HDAC4		transcription regulator			0.00072	ARC,CALB1,CAMK2A,CHRDL1,DGKB,LDB2,PTGS2,SCRG1,TAGLN	57 (5)
CBR1		enzyme			0.0336	PTGS2
ABLIM1		other			0.0169	TAGLN
THEM4		enzyme			0.0169	PTGS2
CDK5R2	1.217	other			0.0499	ARC
FOXL1		transcription regulator			0.000286	SDC1,WNT5A
PTGFR		G-protein coupled receptor			0.0366	GDNF,PTGS2
TBXT		transcription regulator			0.0196	ALCAM,COL2A1,KDR
GPBP1		transcription regulator			0.0336	TOP2A
ARHGDIB		enzyme			0.0336	PTGS2
PTGER1		G-protein coupled receptor			0.0197	GDNF,PTGS2
PEX5L	-0.937	ion channel			0.0197	FDPS,HCN1
TARBP2		other			0.0329	MYL9,RET
PES1		other			0.0499	HMOX1
PAX3		transcription regulator			0.0066	ARC,CYP1B1,FILIP1L,HARS1,POU3F1,RET,ST8SIA2,TNNI1,YARS1
HEY1		transcription regulator			0.0104	CNN1,KDR,TAGLN
PBX1		transcription regulator			0.0211	COL5A2,SST,STAT3
NPNT		other			0.0169	GDNF
DNM1		enzyme			0.0041	MMP14,SLC24A2
S1PR3		G-protein coupled receptor			0.0329	PTGS2,TAGLN
FOXF2		transcription regulator			0.00938	ACTG2,TAGLN,WNT5A
cetuximab/radiotherapy		biologic drug			0.0499	KDR
FOXA1		transcription regulator			0.000136	ACTC1,ACTG2,CNN1,CPS1,FSTL1,MYL9,PDGFRB,SST,TAGLN,TH,TNNI1	23 (3)
ERC1		other			0.0499	PTGS2
SPRY4		other			0.00276	CNN1,TAGLN
PRC1		other			0.0169	PTGS2
BET		group			0.0227	HMOX1,STAT3
POU4F2		transcription regulator			0.0262	CALB1,NHLH1,TH
POLG2		enzyme			0.0499	USP18
CAY10499		chemical reagent			0.0336	STAR
DSP		other			0.0404	DSC2,MMP14
GREM1		other			0.0197	GDNF,RET
PIGA		enzyme			0.0336	CD59
LHX9		transcription regulator			0.0169	NR5A1
DDX20		transcription regulator			0.0336	IGF2
ADM2		other			0.0486	IGFBP3,TH
KIT		transmembrane receptor			0.0461	BIRC7,HMOX1,IL17RA,LGALS3,STAT3
CAMK2A	-1.518	kinase			0.0118	CAMK2A,WNT3
HMGN2	-0.492	other			0.0499	PHLDA2
ACTG1		other			0.000529	CALD1,CNN1,TAGLN
Bex3		other			0.0169	NTRK1
BEX3		other			0.0169	NTRK1
Cacnb1		ion channel			0.0499	CACNA1G
CDC42		enzyme			0.0211	COL2A1,STAT3,TGM2
COX7A2		enzyme			0.0169	STAR
AP2B1		transporter			0.0499	KDR
CMYA5		other			0.0499	TNNI1
Pde4d		enzyme			0.00568	ADCYAP1,PTGS2	112 (7)
PCDH11Y		other			0.0486	PTGS2,RET
PCDHGB2		other			0.0169	PCDHA4
SH3GLB2		other			0.0336	PTGS2
PELP1		other			2.4e-05	ACTG2,EPDR1,FBN2,LOXL4,MRAS,NDRG1,NIBAN1,PTGS2,SYT7,TAGLN,TGM2	109 (11)
PDYN		transporter			0.00952	ARC,KDR
AQP1		transporter			0.0293	AKR1B1,TH
nexrutine		chemical drug			0.0336	STAT3
pharmacoperone IN3		chemical reagent			0.0169	STAR
WNT3	1.225	other			0.0227	PTGS2,WNT3
GDF11		growth factor			0.0353	COL2A1,LEFTY2,PTGS2,SMAD6
CYFIP1		translation regulator			0.0169	ARC
HPSE		enzyme			0.0197	PTGS2,SDC1
PEX14		transcription regulator			0.0336	PTGS2
RAD21		transcription regulator			0.0262	IGF2,PCDHA12,PCDHA4
GNA15		enzyme			0.00314	CEBPD,DPYS,HMOX1,LGALS3,PTGS2,SLC7A1,TAGLN	109 (7)
mir-434		microRNA			0.0336	STAT3
DMH1		chemical reagent			0.0366	PTGS2,STAR
dinitrophenyl R group		chemical reagent			0.0499	TGM2
BNIP3		other			0.0336	RHEB
ERH		other			0.0336	WNT5A
TDGF1		growth factor			0.0118	LEFTY2,STAT3
Gm26507		other			0.0169	FBN2
securinine		chemical reagent			0.0336	TP73
MLS000389544		chemical reagent			0.0336	PDK4
NCGC00184710		chemical reagent			0.0169	PDK4
finerenone		chemical drug			0.026	LGALS3,USP2
LY3214996		chemical drug			0.0499	HMOX1
green tea polyphenol		chemical drug			0.0211	HMOX1,IGFBP3,PTGS2
superoxide		chemical - endogenous mammalian			0.0366	HMOX1,PTGS2
ZM 306416		chemical drug			0.0336	KDR
PD 169316		chemical drug			0.0486	PPARGC1B,PTGS2
chloropromazine		chemical drug			0.034	FDPS,MSMO1,TAGLN
halofuginone		chemical drug			0.00026	CD55,CPQ,EDNRB,FSTL1,IGFBP3,PRELP,TAGLN,TGM2,USP2,WNT5A
GTS 21		chemical drug			0.0336	TH
ellagic acid		chemical - endogenous non-mammalian			0.00938	AKR1B1,HMOX1,PTGS2	64 (6)
temocapril		chemical reagent			0.0499	PTGS2
GW7647		chemical drug			0.0104	ABCG2,PDK4,SLC22A5
semapimod		chemical drug			0.0336	PTGS2
PX-12		chemical drug			0.0499	CYP1B1
PD 123319		chemical drug			0.00157	KDR,PTGS2,RET,TH	88 (7)
dimethylnitrosamine		chemical toxicant			0.0476	HMOX1,IGF2,TGM2
zoledronic acid		chemical drug			0.0452	PTGS2,TICAM1,WNT5A
SC68376		chemical drug			0.0336	PTGS2
gefitinib		chemical drug			0.0425	ARC,CEBPD,HMOX1,PPP2R2B,PRKCG,PTGS2,TOP2A
verapamil		chemical drug			0.0383	CD59,NR5A1,STAR
S-methylisothiopseudouronium		chemical reagent			0.0169	PTGS2
pyridoxal		chemical - endogenous mammalian			0.0336	PTGS2
ebselen		chemical drug			0.0227	HMOX1,PTGS2
NO 1886		chemical drug			0.0329	CHST1,PTGS2
allyl isothiocyanate		chemical toxicant			0.0118	HMOX1,PTGS2
toremifene		chemical drug			0.000946	ABCG2,DLK1,IGF2
4-(2-aminoethyl)benzenesulfonylfluoride		chemical - protease inhibitor			0.0196	FBN2,HMOX1,TAGLN
tempo		chemical reagent			0.0499	HMOX1
chlorpyrifos		chemical toxicant			0.000253	ABCG2,HMOX1,TH
1-butanol		chemical - endogenous non-mammalian			0.00168	PDGFRB,PTGS2
ketamine		chemical drug			0.000772	ARC,HMOX1,PTGS2,TH
clorgyline		chemical drug			0.0169	CEBPD,STAT3
ethyl pyruvate		chemical drug			0.0329	HMOX1,PTGS2
fomepizole		chemical drug			0.0499	HMOX1
pimagedine		chemical drug			0.03	CNN1,HMOX1,TAGLN
guanethidine		chemical drug			0.0169	STAR
dimethyl fumarate		chemical drug			0.00584	HMOX1,KDR,PTGS2	115 (12)
AA-861		chemical reagent			0.000848	PTGS2,STAR
biotin		chemical - endogenous mammalian			0.0169	CYP1B1,GDNF
bifenthrin		chemical toxicant			0.0336	PTGS2
ethosuximide		chemical drug			0.0404	STAT3,WNT3
ethylene glycol tetraacetic acid		chemical reagent			0.0262	COL2A1,NR5A1,STAR
BB-2116		chemical - protease inhibitor			0.0499	MMP14
urethane		chemical toxicant			0.0152	HMOX1,KDR,PTGS2
epalrestat		chemical drug			0.0499	PDGFRB
LY311727		chemical reagent			0.0169	PTGS2
BN 50730		chemical reagent			0.0169	PTGS2
10-(6'-ubiquinonyl)decyltriphenylphosphonium		chemical drug			0.0366	KDR,PTGS2
carbonyl cyanide p-(trifluoromethoxy)phenylhydrazone		chemical reagent			0.0293	CHAC1,PPARGC1B
cysteamine		chemical drug			0.0118	HMOX1,SST
selenite		chemical toxicant			0.0227	SELENOP,TP73
U-69593		chemical reagent			0.0169	TH
furegrelate		chemical reagent			0.0336	STAR
1-(1-glycero)dodeca-1,3,5,7,9-pentaene		chemical toxicant			0.0169	PTGS2
W7		chemical reagent			0.0486	COL2A1,STAR
phenyl-N-tert-butylnitrone		chemical reagent			0.0329	HMOX1,PTGS2
fluvoxamine		chemical drug			0.0152	GNAI2,IL27RA,TH
azoxymethane		chemical toxicant			0.0353	IGFBP3,PTGS2,STAT3,TICAM1
mangiferin		chemical - endogenous non-mammalian			0.0486	HMOX1,PTGS2
ritonavir		chemical drug			0.0331	CD59,FDPS,MSMO1,MT1G,MT1H,USP18
benzylamine		chemical - endogenous mammalian			0.0336	PTGS2
methylphenidate		chemical drug			0.00217	AKR1B1,GDNF,SNX22,TH,UBA1
sepiapterin		chemical - endogenous mammalian			0.0336	KDR
amifostine		chemical drug			0.0499	PTGS2
calyculin A		chemical toxicant			0.0104	CYP1B1,GNAI2,TGM2
CGP77675		chemical drug			0.0336	PTGS2
riluzole		chemical drug			0.0169	GDNF,INHBB
dibenzoylmethane		chemical toxicant			0.0041	CYP1B1,PTGS2
rocuronium		chemical drug			0.0499	PTGS2
bafilomycin A1		chemical drug			0.034	ABCG2,PTGS2,SLC7A1
LFM-A13		chemical drug			0.0499	HMOX1
cerivastatin		chemical drug			0.0434	CYP1B1,FDPS,HMOX1,PTGS2
latrunculin B		chemical reagent			0.0366	CNN1,TAGLN
pantoprazole		chemical drug			0.0169	HMOX1
isoliquiritigenin		chemical - endogenous non-mammalian			0.0366	KDR,PTGS2
phenacetin		chemical drug			0.034	FBLIM1,LGALS3,RFTN1
glyburide		chemical drug			0.0293	HMOX1,TH
incyclinide		chemical drug			0.0499	PTGS2
dibenzo(a,l)pyrene		chemical toxicant			0.0336	CYP1B1
nortriptyline		chemical drug			0.000286	GDNF,TH
benzo(a)pyrene-3,6-quinone		chemical toxicant			0.0169	HMOX1
carnosol		chemical - endogenous non-mammalian			0.00748	HMOX1,PTGS2	88 (7)
Ro 31-7549		chemical drug			0.0169	PTGS2
methylprednisolone acetate		chemical drug			0.0336	PTGS2
Ki16425		chemical reagent			0.00568	GDNF,PTGS2
mesalamine		chemical drug			0.0169	HMOX1,PTGS2
chlorogenic acid		chemical drug			0.026	HMOX1,PTGS2
4-(octyloxy)phenol		chemical reagent			0.0336	STAR
4-(heptyloxy)phenol		chemical reagent			0.0336	STAR
theaflavin monogallate B		chemical - endogenous non-mammalian			0.0169	PTGS2
nordihydroguaiaretic acid		chemical drug			0.0169	HMOX1,STAR
salicylamide		chemical drug			0.00168	ABCG2,CYP1B1	66 (5)
vanillic acid		chemical - endogenous mammalian			0.0336	PTGS2
epicatechin gallate		chemical drug			0.00663	PERP,PTGS2,TP73	89 (7)
piceatannol		chemical - endogenous non-mammalian			0.0281	CASP7,HMOX1,PTGS2
phloretin		chemical - endogenous non-mammalian			0.0499	HMOX1
silver nitrate		chemical drug			0.0499	HMOX1
cadmium sulfate		chemical toxicant			0.00168	HMOX1,PTGS2
NSC194598		chemical reagent			0.0169	RET
nickel subsulfide		chemical toxicant			0.0499	NDRG1
nickel chloride		chemical toxicant			0.0227	NDRG1,PTGS2
potassium chloride		chemical drug			0.00257	CALB1,CASP7,CRADD,PTGS2,SLC7A1,TH,TP73	51 (4)
hydrogen sulfide		chemical - endogenous mammalian			0.0293	HMOX1,PTGS2
heme arginate		chemical drug			0.0336	HMOX1
zinc protoporphyrin IX		chemical - endogenous mammalian			0.026	HMOX1,PTGS2
BRF110		chemical reagent			0.0499	TH
MIR143-145a		group			0.00276	CNN1,TAGLN
SC144		chemical reagent			0.0336	STAT3
RUNX1-RUNX1T1		fusion gene/product			0.0246	CALM1 (includes others),CHST11,NIBAN1,SH3GL1,SPINT1
WWTR1-CAMTA1		fusion gene/product			0.00443	CEBPD,SOX7,TOP2A
gastric acid		chemical - endogenous mammalian			0.0169	SST
KIN001-043		chemical drug			0.0281	COL2A1,IGF2,LEFTY2
AM966		chemical reagent			0.0169	GDNF
miR-454-3p inhibitor		chemical reagent			0.0169	STAT3
miR-454-3p mimic		chemical reagent			0.0169	STAT3
2-hydroxyarachidonic acid		chemical reagent			0.0336	PTGS2
4-octyl itaconate		chemical reagent			0.0227	HMOX1,PTGS2
acyclic retinoid		chemical drug			0.0366	KDR,PDGFRB
tamibarotene		chemical drug			0.0486	HMOX1,NTRK1
thiamine		chemical - endogenous mammalian			0.0336	AKR1B1
(-)-norephedrine		chemical drug			0.026	FDPS,MSMO1
4-hydroxynonenal		chemical toxicant			0.0452	AKR1B1,PTGS2,SUFU
lanreotide		biologic drug			0.0336	IGFBP3
aldesleukin		biologic drug			0.0452	EIF5A,IFI35,RFTN1
L-JNK inhibitor I		chemical reagent			0.0499	HMOX1
BMS200261		chemical reagent			0.0169	CD55
N-t-Boc-Phe-D-Leu-Phe-D-Leu-Phe		chemical reagent			0.0169	PTGS2
icatibant		biologic drug			0.0197	PTGS2,STAT3
myristoylated protein kinase A inhibitor 14-22 amide		chemical - kinase inhibitor			0.0227	STAR,TH
myristoylated protein kinase C peptide inhibitor		biologic drug			0.00168	CD55,TH
lisinopril		biologic drug			0.0262	KDR,PDGFRB,PYGM
GNE-317		chemical drug			0.0499	NDRG1
ceruletide		biologic drug			0.0281	HMOX1,PTGS2,SMAD6
leupeptin		chemical - protease inhibitor			0.0329	IGF2,SDC1
androgen		chemical drug			0.00918	ADI1,CASP7,CTSZ,PTGS2,RET,SDC1,STAT3,WNT5A	88 (5)
2,3-dichloro-5,8-dihydroxy-1,4-naphthoquinone		chemical toxicant			0.0169	TP73
iprindole		chemical drug			0.0169	TH
ropinirole		chemical drug			0.0336	GDNF
Ro31-8220		chemical drug			0.0405	CD55,HMOX1,PTGS2
tenidap		chemical drug			0.0499	PTGS2
mazindol		chemical drug			0.0336	TH
helenalin		chemical - endogenous non-mammalian			0.0404	HMOX1,PTGS2
ingenol-dibenzoate		chemical reagent			0.0336	CD55
parthenolide		chemical drug			0.0281	HMOX1,PDK4,PTGS2
isoquercitrin		chemical drug			0.026	FDPS,MSMO1
baicalein		chemical drug			0.0405	HMOX1,KDR,PTGS2
luteolin 7-O-beta-D-glucoside		chemical - endogenous non-mammalian			0.0169	HMOX1
kaempferol		chemical toxicant			0.0084	ABCG2,HMOX1,PTGS2	70 (7)
acacetin		chemical - endogenous non-mammalian			0.0499	PTGS2
taxifolin		chemical - endogenous non-mammalian			0.0404	CASP7,HMOX1
caffeic acid		chemical drug			0.0293	AKR1B1,PTGS2
quinine		chemical drug			0.0499	HMOX1
pilocarpine		chemical drug			0.0486	GDNF,LGALS3
dextromethorphan		chemical drug			0.0499	TH
tetrahydropalmatine		chemical - endogenous non-mammalian			0.0336	PTGS2
bromocriptine		chemical drug			0.03	ADCYAP1,GNAI2,TH
midostaurin		chemical drug			0.0169	HMOX1,PTGS2
piperine		chemical drug			0.0366	MMP14,PTGS2
dobutamine		chemical drug			0.0499	HMOX1
choline		chemical - endogenous mammalian			0.0211	HMOX1,IGF2,PTGS2
ferricyanide		chemical reagent			0.0169	HMOX1
tyrphostin AG 1024		chemical drug			0.0118	NR5A1,PTGS2
phosphatidic acid		chemical - endogenous mammalian			0.00568	IGF2,PTGS2
n-3 fatty acids		chemical drug			0.0476	HMOX1,PTGS2,SDC1
gamma-linolenic acid		chemical - endogenous mammalian			0.0197	HMOX1,PTGS2
n-6 docosapentaenoic acid		chemical - other			0.0169	PTGS2
neuroprotectin D1		chemical - endogenous mammalian			0.0366	HMOX1,PTGS2
long-chain alcohol		chemical - endogenous non-mammalian			0.0169	PTGS2
epoxyeicosatrienoic acid		chemical - other			0.0336	PTGS2
arachidonyltrifluoromethane		chemical reagent			0.000718	ABCG2,ADCYAP1,PTGS2	131 (12)
poly(ADP-ribose)		chemical - endogenous mammalian			0.0499	PTGS2
poly(C)RNA		chemical reagent			0.0499	PTGS2
NADPH		chemical - endogenous mammalian			0.00276	PTGS2,TP73
loxoribine		chemical drug			0.0227	PTGS2,SDC1
N(G)-monomethyl-D-arginine		chemical - endogenous mammalian			0.0139	HMOX1,PTGS2,SST
melphalan		chemical drug			0.0366	ABCG2,TP73
benserazide		chemical drug			0.000286	GDNF,GNAL
2R,4R-4-aminopyrrolidine-2,4-dicarboxylic acid		chemical reagent			0.0499	TP73
MM-589		chemical reagent			0.0383	COL5A2,KCNJ5,USP2
YKL-05-099		chemical drug			0.0499	STAR
PTC-209		chemical reagent			0.0428	COL5A2,KCNJ5,USP2
L-N6-(1-iminoethyl)-lysine		chemical reagent			0.000375	HMOX1,PTGS2,STAT3
AI-1		chemical reagent			0.0118	HMOX1,IDH1
auranofin		chemical drug			0.0227	HMOX1,PTGS2
3-O-methylglucose		chemical reagent			0.0336	AKR1B1
raffinose		chemical - endogenous mammalian			0.0499	AKR1B1
lipooligosaccharide		chemical toxicant			0.0336	PTGS2
Laminin5		complex			0.0169	CAMK2A,MMP14
allopregnanolone		chemical - endogenous mammalian			0.0142	LGALS3,PTGS2
sterol		chemical - endogenous mammalian			0.0115	ABCD2,FDPS,IDH1
canrenoate potassium		chemical drug			0.0329	LGALS3,PTGS2
epiallopregnanolone		chemical - endogenous mammalian			0.000848	LGALS3,PTGS2
delta-9-tetrahydrocannabinol		chemical drug			0.0487	ALCAM,ARC,CASP7,CRADD
Cd2+		chemical toxicant			0.0227	HMOX1,PTGS2
arsenite		chemical toxicant			0.0142	ADAMTS16,CYP1B1,HMOX1,INHBB,PTGS2,ST8SIA5
