# Supplementary material for: Multiomics analysis identifies novel facilitators of human dopaminergic neuron differentiation
Source: EMBO Rep. 2023 Dec 19;25(1):17. doi: 10.1038/s44319-023-00024-2 (PMC10897179; doi:10.1038/s44319-023-00024-2)
Supplement: Supplementary file 10 — Source Data Fig. 6 [file 44319_2023_24_MOESM10_ESM.zip]

Archive with 30 entries (25 files):
- Figure 6/
- __MACOSX/._Figure 6
- Figure 6/6F/
- __MACOSX/Figure 6/._6F
- Figure 6/6G/
- __MACOSX/Figure 6/._6G
- Figure 6/6E/
- __MACOSX/Figure 6/._6E
- Figure 6/6D/
- __MACOSX/Figure 6/._6D
- Figure 6/6F/README.txt
- __MACOSX/Figure 6/6F/._README.txt
- Figure 6/6F/Treatment_GW3965_mRNA_relative_expression.xls
- __MACOSX/Figure 6/6F/._Treatment_GW3965_mRNA_relative_expression.xls
- Figure 6/6F/Treatment_Rapamycin_mRNA_relative_expression.xls
- __MACOSX/Figure 6/6F/._Treatment_Rapamycin_mRNA_relative_expression.xls
- Figure 6/6G/README.txt
- __MACOSX/Figure 6/6G/._README.txt
- Figure 6/6G/Effect_mDAN_levels_GW3965.xls
- __MACOSX/Figure 6/6G/._Effect_mDAN_levels_GW3965.xls
- Figure 6/6G/Effect_mDAN_levels_Rapamycin.xls
- __MACOSX/Figure 6/6G/._Effect_mDAN_levels_Rapamycin.xls
- Figure 6/6E/RT-qPCR_expression.xls
- __MACOSX/Figure 6/6E/._RT-qPCR_expression.xls
- Figure 6/6E/README.txt
- __MACOSX/Figure 6/6E/._README.txt
- Figure 6/6D/RNAseq_counts_Neurons_day15_LBX1_KD.csv
- __MACOSX/Figure 6/6D/._RNAseq_counts_Neurons_day15_LBX1_KD.csv
- Figure 6/6D/README.txt.txt
- __MACOSX/Figure 6/6D/._README.txt.txt
