# Supplementary material for: Multiomics analysis identifies novel facilitators of human dopaminergic neuron differentiation
Source: EMBO Rep. 2023 Dec 19;25(1):17. doi: 10.1038/s44319-023-00024-2 (PMC10897179; doi:10.1038/s44319-023-00024-2)
Supplement: Supplementary file 10 — Source Data Fig. 6 [file 44319_2023_24_MOESM10_ESM.zip › Figure 6/6F/Treatment_GW3965_mRNA_relative_expression.xls]

## Sheet: Treatment_GW3965_mRNA_relative_
	LBX1	LBX1	LBX1	LBX1	SREBF1	SREBF1	SREBF1	SREBF1	SREBF2	SREBF2	SREBF2	SREBF2
SCR+GW3965	1.041	0.918	0.906	1.028	2.046	3.3	2.229	4.57	0.621	0.974	0.631	0.914
LBX1 KD	0.547	0.541	0.628	0.675	0.848	0.991	0.746	0.974	0.79	1.055	0.987	1.088
LBX1 KD+GW3965	0.666	0.613	0.517	0.708	5.782	3.687	4.475	5.341	1.088	0.938	0.92	1.423
