# Supplementary material for: Multiomics analysis identifies novel facilitators of human dopaminergic neuron differentiation
Source: EMBO Rep. 2023 Dec 19;25(1):17. doi: 10.1038/s44319-023-00024-2 (PMC10897179; doi:10.1038/s44319-023-00024-2)
Supplement: Supplementary file 10 — Source Data Fig. 6 [file 44319_2023_24_MOESM10_ESM.zip › Figure 6/6F/Treatment_Rapamycin_mRNA_relative_expression.xls]

## Sheet: Treatment_Rapamycin_mRNA_relati
	LBX1	LBX1	LBX1	LBX1	SREBF1	SREBF1	SREBF1	SREBF1	SREBF2	SREBF2	SREBF2	SREBF2
shScramble + Rapamycin	0.80681	0.723819	0.648645	0.680751	0.622804	0.899784	0.513167	0.598712	0.896329	1.18431	0.591684	0.986278
shLBX1	0.605039	0.540269	0.664159	0.767001	0.910512	1.23726	0.910512	0.915353	0.935008	1.44985	0.828774	1.22366
shLBX1 + Rapamycin	0.422332	0.454878	0.692939	0.688184	0.371736	0.876818	0.579468	0.722398	0.451125	1.52082	0.845631	0.955349
