# Supplementary material for: Multiomics analysis identifies novel facilitators of human dopaminergic neuron differentiation
Source: EMBO Rep. 2023 Dec 19;25(1):17. doi: 10.1038/s44319-023-00024-2 (PMC10897179; doi:10.1038/s44319-023-00024-2)
Supplement: Supplementary file 10 — Source Data Fig. 6 [file 44319_2023_24_MOESM10_ESM.zip › Figure 6/6G/Effect_mDAN_levels_GW3965.xls]

## Sheet: Effect_mDAN_levels_GW3965
D15+GW3965	SCR+GW3965	LBX1 KD	LBX1 KD+GW3965
99.0385	93.2773	74.3697	70.5882
101.351	98.1191	85.5799	84.6395
95.7944	101.422	84.3602	80.0948
92.0635	97.3262	83.9572	80.7487
