# Supplementary material for: Multiomics analysis identifies novel facilitators of human dopaminergic neuron differentiation
Source: EMBO Rep. 2023 Dec 19;25(1):17. doi: 10.1038/s44319-023-00024-2 (PMC10897179; doi:10.1038/s44319-023-00024-2)
Supplement: Supplementary file 10 — Source Data Fig. 6 [file 44319_2023_24_MOESM10_ESM.zip › Figure 6/6G/Effect_mDAN_levels_Rapamycin.xls]

## Sheet: Effect_mDAN_levels_Rapamycin
shScramble + Rapamycin	shScramble + MHY1485	shLBX1	shLBX1 + Rapamycin	shLBX1 + MHY1485
77.4834	100.662	75.5	70.2	81.5
68.1818	105.195	77.2727	55.5195	82.4675
58.6281	111.468	90.4609	67.3098	100.965
58.0741	97.037	89.6296	65.1111	91.8519
