# Supplementary material for: Multiomics analysis identifies novel facilitators of human dopaminergic neuron differentiation
Source: EMBO Rep. 2023 Dec 19;25(1):17. doi: 10.1038/s44319-023-00024-2 (PMC10897179; doi:10.1038/s44319-023-00024-2)
Supplement: Supplementary file 10 — Source Data Fig. 6 [file 44319_2023_24_MOESM10_ESM.zip › Figure 6/6E/RT-qPCR_expression.xls]

## Sheet: RT-qPCR_expression
LBX1	SREBF1	SREBF2
0.297573	0.757928	0.836159
0.375812	0.400646	0.84043
0.365438	0.759962	0.933162
0.546919	0.848351	0.790425
0.628028	0.746337	0.987053
