# Supplementary material for: Multiomics analysis identifies novel facilitators of human dopaminergic neuron differentiation
Source: EMBO Rep. 2023 Dec 19;25(1):17. doi: 10.1038/s44319-023-00024-2 (PMC10897179; doi:10.1038/s44319-023-00024-2)
Supplement: Supplementary file 10 — Source Data Fig. 6 [file 44319_2023_24_MOESM10_ESM.zip › Figure 6/6D/RNAseq_counts_Neurons_day15_LBX1_KD.csv]

	gene_name	LBX1_KD	Scramble	LBX1_KD	Scramble	LBX1_KD	Scramble
1	DDX11L1	0	0	0	0	0	0
2	WASH7P	74	67	94	78	103	83
3	MIR6859-1	11	7	13	8	20	17
4	MIR1302-2HG	0	0	0	0	0	0
5	MIR1302-2	0	0	0	0	0	0
6	FAM138A	1	0	0	0	0	1
7	OR4G4P	0	0	0	0	0	0
8	OR4G11P	0	0	0	0	0	0
9	OR4F5	0	0	0	0	0	0
10	AL627309.1	0	0	0	2	0	0
11	AL627309.3	0	0	0	0	0	0
12	CICP27	0	0	0	0	0	0
13	AL627309.6	3	3	2	3	4	1
14	AL627309.7	2	3	0	4	3	8
15	AL627309.2	0	0	2	0	0	0
16	AL627309.5	9	4	3	11	1	7
17	RNU6-1100P	0	0	0	0	0	0
18	AL627309.4	0	0	0	0	0	0
19	FO538757.1	0	1	1	4	4	3
20	WASH9P	154	163	118	158	122	157
21	MIR6859-2	2	0	0	0	5	1
22	AP006222.1	3	3	1	5	6	0
23	AP006222.2	0	0	0	0	0	0
24	RPL23AP24	0	0	1	2	1	0
25	AL732372.1	0	0	0	0	0	0
26	AL732372.2	18	23	25	28	34	28
27	WBP1LP7	1	0	0	0	1	0
28	OR4F29	0	0	0	0	0	0
29	CICP7	5	1	2	1	5	0
30	AL732372.3	1	0	4	0	2	0
31	U6	0	0	0	0	0	0
32	AL669831.3	8	4	4	5	5	2
33	AC114498.1	0	0	1	0	0	0
34	MTND1P23	336	182	350	217	337	73
35	MTND2P28	3699	2359	4254	2206	4141	1632
36	MTCO1P12	4558	3169	4881	3033	4877	1986
37	AC114498.2	0	2	3	3	1	0
38	MTCO2P12	1619	1160	1788	1219	1635	654
39	MTATP8P1	137	108	195	138	154	68
40	MTATP6P1	7724	7105	9577	7241	10476	7425
41	MTCO3P12	1002	1000	1248	981	1138	506
42	WBP1LP6	1	1	0	0	0	0
43	OR4F16	0	0	0	0	0	0
44	CICP3	4	0	1	0	0	1
45	AL669831.1	78	80	57	74	87	93
46	RNU6-1199P	0	0	0	0	0	0
47	AL669831.2	0	0	0	3	0	0
48	LINC01409	24	26	27	29	20	20
49	AL669831.6	0	0	0	0	0	0
50	AL669831.4	23	11	5	9	19	7
51	FAM87B	0	1	2	1	1	1
52	LINC01128	1418	1206	1391	1284	1507	1337
53	LINC00115	18	20	22	26	14	21
54	AL669831.7	2	1	5	3	3	1
55	FAM41C	0	3	0	2	1	2
56	TUBB8P11	17	30	10	30	11	5
57	AL669831.5	0	0	0	1	0	0
58	AL645608.6	31	25	21	33	12	20
59	AL645608.2	148	153	136	147	90	102
60	AL645608.4	1	0	2	0	0	4
61	LINC02593	68	23	38	17	31	45
62	SAMD11	371	162	301	153	254	157
63	NOC2L	5020	4240	5131	4670	5272	4249
64	KLHL17	578	819	540	785	791	955
65	PLEKHN1	4	0	1	1	0	0
66	PERM1	2	6	1	4	4	3
67	AL645608.7	124	254	159	269	208	255
68	HES4	2046	3700	1980	3525	1794	2832
69	ISG15	388	302	394	332	485	305
70	AL645608.3	11	34	12	40	8	8
71	AL645608.1	3	1	4	6	6	4
72	AGRN	14341	13656	15067	13590	17483	14252
73	AL645608.5	0	0	0	0	0	0
74	AL390719.1	29	15	16	5	19	14
75	AL645608.8	1	1	2	0	3	0
76	RNF223	8	1	0	0	0	2
77	C1orf159	453	527	423	602	488	548
78	AL390719.3	0	0	0	0	0	0
79	LINC01342	0	1	0	0	0	1
80	MIR200B	0	0	0	0	0	0
81	MIR200A	0	0	0	0	0	0
82	MIR429	0	0	0	0	0	0
83	AL390719.2	1	0	0	2	0	0
84	TTLL10-AS1	0	0	0	0	1	0
85	TTLL10	5	7	5	3	10	3
86	TNFRSF18	0	0	0	2	2	0
87	TNFRSF4	0	3	0	1	1	0
88	SDF4	4883	3715	4758	3865	5457	3752
89	B3GALT6	2205	2509	2414	2668	2747	2649
90	C1QTNF12	10	17	17	16	26	6
91	AL162741.1	6	10	11	8	5	5
92	UBE2J2	3977	2853	4111	2935	4699	3024
93	LINC01786	9	15	13	19	5	14
94	SCNN1D	73	76	112	120	102	87
95	ACAP3	5529	7503	5437	7689	5473	7235
96	MIR6726	0	0	0	0	0	1
97	PUSL1	327	366	371	390	485	438
98	INTS11	2964	2722	2938	2823	3012	2730
99	MIR6727	0	0	0	0	0	0
100	AL139287.1	63	31	61	31	66	40
101	CPTP	1064	999	1277	1022	1545	1233
102	TAS1R3	71	52	75	57	87	44
103	DVL1	3300	4010	3300	4612	3867	4823
104	MIR6808	0	0	0	0	0	0
105	MXRA8	557	1091	532	1211	682	1327
106	AURKAIP1	2185	2343	2149	2544	2584	2569
107	NDUFB4P8	1	1	0	0	0	1
108	CCNL2	3976	4794	3743	4744	4555	4944
109	MRPL20-AS1	1011	1044	1063	1007	1226	1179
110	MRPL20	2365	1951	2399	2159	2754	1875
111	RN7SL657P	0	0	0	0	0	0
112	MRPL20-DT	126	130	121	76	188	96
113	ANKRD65	90	26	57	24	26	19
114	AL391244.1	0	0	0	0	0	0
115	TMEM88B	17	8	18	20	36	23
116	LINC01770	10	3	3	16	5	6
117	VWA1	521	865	560	1017	498	935
118	ATAD3C	60	22	44	16	61	19
119	ATAD3B	724	957	800	1044	895	1042
120	AL645728.2	39	14	18	10	25	14
121	ATAD3A	833	972	876	1201	1094	1101
122	TMEM240	352	446	418	465	499	485
123	SSU72	4683	4117	4879	4262	4932	4100
124	AL645728.1	22	22	34	25	30	25
125	AL691432.3	0	0	0	0	0	0
126	FNDC10	181	386	210	464	280	489
127	AL691432.4	19	26	8	23	12	20
128	AL691432.2	1288	1164	1092	1300	1198	1240
129	MIB2	2256	2467	2419	2621	2768	2803
130	MMP23B	1	2	2	3	9	5
131	CDK11B	1789	1239	1690	1298	2050	1393
132	FO704657.1	16	11	14	6	11	2
133	SLC35E2B	5054	6294	5098	6132	5316	6750
134	AL691432.1	17	4	12	14	14	1
135	MMP23A	0	4	3	2	1	1
136	CDK11A	238	175	235	166	284	162
137	AL031282.2	72	98	73	80	95	105
138	AL031282.1	6	4	9	12	16	8
139	SLC35E2A	280	292	305	260	332	340
140	NADK	1536	2111	1497	2051	2153	2448
141	GNB1	28351	30481	29027	31282	33077	33833
142	AL109917.1	19	49	40	56	22	54
143	CALML6	1	4	0	3	0	3
144	TMEM52	25	44	28	34	28	74
145	CFAP74	6	11	7	5	2	3
146	AL391845.2	2	0	1	1	3	0
147	GABRD	5	8	4	8	7	3
148	AL391845.1	0	0	0	0	0	0
149	PRKCZ	1627	2388	1514	2746	1540	2626
150	AL590822.2	0	0	3	1	0	1
151	PRKCZ-AS1	309	210	317	194	392	250
152	FAAP20	1483	1733	1600	1878	1769	1916
153	AL590822.1	2	0	1	3	3	3
154	SKI	4660	6085	5175	6068	4682	6320
155	AL590822.3	34	20	22	34	16	7
156	MORN1	567	278	447	332	624	312
157	AL589739.1	0	0	0	0	0	1
158	AL513477.1	276	63	248	67	198	49
159	AL513477.2	44	12	27	11	39	17
160	RER1	4393	2924	4400	2905	5305	3294
161	PEX10	731	1243	773	1372	809	1238
162	PLCH2	514	725	494	1084	390	798
163	AL139246.1	0	6	1	1	2	3
164	AL139246.4	0	2	1	1	1	0
165	PANK4	1797	1395	1670	1464	2180	1661
166	HES5	3929	6806	4710	7335	5500	6642
167	AL139246.5	2194	1450	2027	1499	1653	1212
168	TNFRSF14-AS1	4	1	7	4	1	2
169	TNFRSF14	583	54	533	42	509	23
170	AL139246.2	8	0	2	0	5	0
171	AL139246.3	62	1	45	0	36	1
172	PRXL2B	1993	2373	2244	2765	2678	2948
173	MMEL1	8	12	9	12	10	14
174	MMEL1-AS1	0	0	0	0	0	0
175	TTC34	3	0	0	0	0	0
176	AC242022.2	0	0	0	0	0	0
177	AC242022.1	0	0	0	0	0	0
178	AL592464.2	0	0	0	0	0	0
179	AL592464.3	0	0	0	0	0	0
180	AL592464.1	0	0	0	0	0	0
181	AL589702.1	0	0	0	0	0	0
182	ACTRT2	2	0	3	1	6	1
183	PRDM16-DT	0	0	0	0	0	1
184	PRDM16	65	87	71	103	65	138
185	MIR4251	0	0	0	0	0	0
186	AL008733.1	0	0	0	0	2	0
187	AL512383.1	5	2	0	2	5	9
188	AL590438.1	0	2	13	2	5	8
189	AL354743.2	0	2	4	1	4	6
190	AL354743.1	0	1	0	0	0	0
191	ARHGEF16	437	311	396	332	421	268
192	AL512413.1	6	3	19	3	16	1
193	MEGF6	699	1340	779	1295	889	1432
194	MIR551A	0	1	2	1	1	0
195	AL513320.1	4	6	7	7	7	3
196	TPRG1L	3248	1467	3160	1674	3457	1766
197	WRAP73	893	731	849	793	1081	967
198	TP73	75	62	78	44	43	22
199	TP73-AS3	0	0	0	0	0	0
200	TP73-AS2	0	0	0	0	0	0
201	TP73-AS1	1373	1253	1573	1347	1659	1398
202	AL136528.1	0	0	0	0	0	0
203	CCDC27	0	0	0	0	0	0
204	SMIM1	28	11	19	4	21	10
205	LRRC47	4565	3505	4621	3563	5122	3715
206	RN7SL574P	9	0	6	0	15	3
207	AL365330.1	10	1	11	0	4	2
208	CEP104	1177	1157	1187	1295	1638	1590
209	DFFB	320	299	285	309	353	416
210	C1orf174	609	542	583	710	839	788
211	LINC01134	43	10	23	8	37	3
212	LINC01346	0	2	0	1	0	0
213	LINC01345	0	0	0	1	0	0
214	LINC02780	0	0	0	1	0	0
215	AL805961.1	0	0	0	0	0	0
216	EEF1DP6	1	4	1	4	0	1
217	LINC01777	0	0	0	0	0	0
218	AL355602.1	0	0	0	0	0	0
219	Z98747.1	0	0	0	0	0	0
220	LINC01646	0	0	0	0	0	0
221	AJAP1	52	95	21	25	30	48
222	Z98886.1	0	0	0	0	0	0
223	BX005132.1	0	0	0	0	0	0
224	LINC02781	0	0	0	0	0	0
225	LINC02782	0	0	0	0	0	0
226	AL139823.1	0	0	0	0	0	0
227	Z98259.3	0	0	0	0	0	0
228	Z98259.2	0	0	0	0	4	0
229	Z98259.1	0	0	0	0	0	0
230	Z97988.2	0	0	0	0	0	0
231	AL365255.1	0	0	0	0	0	0
232	Z97988.1	0	0	0	0	0	0
233	MIR4689	0	0	0	0	0	0
234	NPHP4	1438	1235	1466	1291	1741	1349
235	KCNAB2	488	847	552	908	521	894
236	CHD5	137	138	134	162	126	150
237	AL031847.1	0	0	0	0	1	0
238	RPL22	2207	3636	2270	3646	2373	4060
239	RNF207-AS1	3	2	6	6	0	5
240	RNF207	38	57	29	59	15	31
241	ICMT	4606	3050	5022	3512	6182	3655
242	LINC00337	2	8	12	17	12	10
243	HES3	424	248	402	289	413	182
244	GPR153	2067	2731	2261	3077	2659	3052
245	ACOT7	2878	5411	2870	5807	3077	5929
246	AL031848.2	17	6	14	12	9	5
247	HES2	10	16	22	33	7	9
248	ESPN	11	18	28	33	14	16
249	MIR4252	0	0	0	0	0	0
250	AL031848.1	0	0	0	1	0	0
251	TNFRSF25	550	412	521	354	691	444
252	PLEKHG5	1964	1470	1699	1400	1843	1401
253	NOL9	1704	839	1877	1200	2071	1141
254	RNU6-731P	0	0	0	0	0	0
255	AL591866.1	5	8	1	3	2	1
256	TAS1R1	0	0	1	0	2	0
257	ZBTB48	1155	886	972	783	1304	968
258	KLHL21	1162	915	1379	984	1437	1057
259	PHF13	1211	1005	1495	1359	2477	1810
260	THAP3	1026	755	996	896	1198	1002
261	DNAJC11	4293	3081	4555	3249	4703	3311
262	LINC01672	0	0	0	0	0	0
263	AL591163.1	0	0	0	1	0	1
264	CAMTA1-DT	32	57	16	60	21	33
265	CAMTA1	3767	3110	3392	3246	4793	3881
266	AL590128.1	1	5	1	0	0	0
267	AL512330.1	0	0	0	0	0	0
268	RNU1-8P	0	0	0	0	0	0
269	CAMTA1-IT1	3	2	5	3	8	2
270	CAMTA1-AS2	0	0	0	0	0	0
271	CAMTA1-AS1	0	0	0	2	1	0
272	AL359881.3	104	21	78	41	99	48
273	AL359881.2	46	38	53	34	57	29
274	AL359881.1	83	39	49	25	39	24
275	VAMP3	1795	814	1673	707	2199	961
276	Z98884.2	19	11	23	9	30	33
277	PER3	176	215	185	204	306	325
278	Z98884.1	0	0	0	0	1	0
279	UTS2	2	0	1	4	4	0
280	TNFRSF9	164	15	331	44	229	22
281	AL009183.1	0	0	0	0	0	0
282	PARK7	5470	5863	5494	6226	6165	5887
283	Y_RNA	0	0	0	0	0	0
284	AL034417.4	21	12	8	5	45	12
285	AL034417.3	0	0	1	0	0	0
286	ERRFI1	3264	2435	3043	2817	3875	2590
287	AL034417.2	1	1	3	12	5	7
288	AL034417.1	5	17	14	9	5	3
289	AL358876.1	1	0	0	0	0	0
290	LINC01714	0	0	0	0	0	0
291	RNU1-7P	0	0	0	0	0	0
292	AL358876.2	0	0	0	0	0	0
293	RNU6-991P	0	0	0	0	0	0
294	SLC45A1	526	465	533	556	626	700
295	Y_RNA	2	1	1	0	1	0
296	RERE	8662	9540	8826	10124	10580	11096
297	RERE-AS1	0	1	1	0	0	0
298	AL096855.1	0	0	0	0	1	0
299	AL096855.2	0	0	0	0	0	0
300	RPL7P11	6	22	10	21	5	13
301	RPL7P7	12	17	2	12	17	12
302	Y_RNA	0	0	0	0	0	0
303	AL357552.1	1	2	1	7	1	0
304	AL357552.2	0	1	2	1	0	3
305	RPL23AP19	0	0	0	0	1	0
306	ENO1	15592	19047	16875	21774	20419	19885
307	MIR6728	0	1	2	0	0	0
308	ENO1-AS1	3	5	3	8	2	2
309	RNU6-304P	0	0	0	0	0	0
310	HMGN2P17	23	38	40	38	23	24
311	AL139415.1	5	3	3	0	3	0
312	AL139415.2	0	0	0	0	0	0
313	CA6	1	0	1	1	0	0
314	RN7SL451P	0	0	0	0	0	0
315	SLC2A7	0	0	0	0	1	1
316	SLC2A5	0	0	5	0	3	0
317	AL158048.1	0	0	0	0	0	0
318	GPR157	27	43	39	19	55	57
319	MIR34AHG	798	141	579	161	636	140
320	MIR34A	0	0	0	0	0	0
321	LNCTAM34A	284	25	237	24	239	26
322	H6PD	2043	1544	1995	1726	2322	1734
323	SPSB1	449	475	500	491	437	545
324	BX323043.1	9	10	8	12	9	10
325	LINC02606	135	57	86	65	119	69
326	RNA5SP40	0	0	0	0	0	0
327	AL928921.1	0	0	0	0	0	0
328	SLC25A33	947	854	965	898	1109	1005
329	AL954705.1	23	35	25	19	24	14
330	TMEM201	1798	1683	2221	1767	2332	1803
331	PIK3CD	199	169	145	150	249	258
332	PIK3CD-AS1	0	0	0	1	0	0
333	AL691449.1	0	0	0	0	0	0
334	PIK3CD-AS2	39	29	64	17	54	16
335	CLSTN1	13295	14786	14229	15178	15598	16404
336	MZT1P1	0	1	1	2	0	3
337	AL357140.3	2	2	0	1	2	2
338	CTNNBIP1	2804	3079	3009	3268	3118	3242
339	AL357140.1	0	0	0	1	3	4
340	AL357140.4	0	0	0	0	0	0
341	LZIC	4567	3211	4173	3209	4849	3592
342	AL357140.2	3	5	3	1	1	0
343	NMNAT1	395	351	376	356	424	374
344	RN7SKP269	2	1	2	3	7	1
345	TMEM274P	0	0	0	0	0	0
346	MIR5697	0	0	2	0	3	1
347	AL603962.1	0	0	0	0	0	0
348	RBP7	1	0	2	0	0	2
349	UBE4B	5388	4561	5246	4854	5923	5270
350	AL590639.1	0	0	0	0	0	0
351	PGAM1P11	0	0	2	0	0	0
352	RNU6-828P	0	0	0	0	0	4
353	KIF1B	29923	30090	29625	31212	34568	33281
354	AL358013.1	0	0	0	0	0	0
355	RNU6-37P	9	2	2	1	7	4
356	RN7SL731P	0	0	0	0	0	0
357	AL139424.3	1	0	1	1	0	0
358	AL139424.2	156	169	136	123	149	166
359	PGD	12219	15167	12624	15122	14384	15869
360	AL139424.1	8	3	2	1	4	0
361	CENPS-CORT	0	11	23	10	8	21
362	CENPS	50	58	35	65	27	64
363	CORT	5	2	4	4	3	5
364	DFFA	3001	1942	3088	1848	4146	2211
365	AL354956.1	2	0	4	1	0	0
366	PEX14	1036	1073	1086	1204	1073	1152
367	AL139423.2	0	0	0	0	0	1
368	RN7SL614P	1	1	3	0	0	0
369	CASZ1	592	252	473	209	643	265
370	AL139423.1	27	3	22	11	10	2
371	HSPE1P24	0	0	0	0	0	0
372	C1orf127	2	2	1	0	3	0
373	CFL1P6	2	1	0	2	1	0
374	TARDBP	4618	4527	4890	4112	5883	4980
375	AL109811.3	3	2	0	1	1	5
376	MASP2	10	0	5	3	7	0
377	AL109811.2	140	96	97	110	116	71
378	SRM	1300	1862	1610	2072	1676	2089
379	EXOSC10	3711	3406	3859	3406	4907	3766
380	AL109811.1	35	9	28	15	28	27
381	EXOSC10-AS1	0	11	9	6	3	9
382	MTOR	6683	5935	6768	6342	7485	6173
383	MTOR-AS1	0	0	2	0	0	0
384	RNU6-537P	0	0	0	0	0	0
385	ANGPTL7	0	0	2	0	1	0
386	RNU6-291P	0	0	0	0	0	0
387	RPL39P6	6	9	6	8	2	4
388	UBIAD1	1650	1240	1692	1338	1698	1297
389	UBE2V2P3	6	2	8	10	8	7
390	AL031291.1	276	20	213	41	219	44
391	MTCYBP45	3	0	4	0	2	1
392	DISP3	2039	1914	2029	2054	2373	2059
393	AL590989.1	2	1	1	1	1	2
394	LINC01647	0	0	1	0	0	1
395	AL031731.1	0	0	0	2	0	0
396	FBXO2	158	159	85	142	166	146
397	FBXO44	1193	1162	971	990	1292	1155
398	FBXO6	57	51	48	57	65	33
399	MAD2L2	1753	1801	1893	1922	2052	1798
400	DRAXIN	14421	9503	12897	9964	13528	10044
401	AGTRAP	635	397	595	363	803	418
402	C1orf167	3	1	1	3	5	5
403	C1orf167-AS1	1	0	0	0	0	0
404	MTHFR	3332	2430	3144	2284	4104	2938
405	CLCN6	3240	3353	3073	3249	3960	3898
406	AL021155.2	0	0	0	0	0	0
407	AL021155.3	0	0	0	0	0	0
408	NPPA	20	13	3	4	13	5
409	AL021155.1	0	0	0	0	0	0
410	NPPB	2	0	1	3	6	1
411	SBF1P2	10	8	5	8	6	2
412	AL021155.4	1	3	7	10	9	0
413	RNU5E-1	0	0	0	0	0	0
414	RNU5E-4P	0	0	0	0	0	0
415	KIAA2013	2294	2065	2319	2091	2666	1956
416	PLOD1	1572	1195	1902	1376	1893	1204
417	AL096840.2	1	0	0	0	0	0
418	MFN2	4667	6874	4566	6798	5531	7007
419	AL096840.1	0	0	0	0	0	0
420	MIIP	1281	1444	1293	1433	1536	1518
421	Y_RNA	0	0	0	0	0	0
422	MIR6729	0	0	0	0	0	0
423	RN7SL649P	1	0	0	0	0	0
424	TNFRSF8	1	5	0	1	7	5
425	RNU6-777P	0	0	0	0	0	0
426	RPL23AP89	3	0	0	2	0	1
427	AL357835.1	0	0	0	0	0	0
428	MIR7846	0	0	0	0	0	0
429	TNFRSF1B	297	418	419	532	329	402
430	MIR4632	0	0	0	0	2	0
431	RPL10P17	2	1	0	1	3	1
432	SNORA70	0	0	0	0	0	0
433	VPS13D	3826	2869	3445	3038	4296	3199
434	SNORA59A	1	5	0	4	0	0
435	LINC02766	1	0	0	0	0	1
436	DHRS3	171	453	167	337	192	548
437	RNU6ATAC18P	1	0	0	0	0	0
438	MIR6730	0	2	0	0	0	1
439	AC254633.1	5	0	5	2	1	1
440	AADACL4	0	0	0	0	0	0
441	AC244670.1	0	0	0	1	0	0
442	AADACL3	0	0	0	0	1	0
443	C1orf158	5	0	6	0	0	0
444	PRAMEF12	0	0	0	0	0	0
445	PRAMEF1	0	0	0	0	0	0
446	LINC01784	0	0	0	0	0	0
447	PRAMEF11	0	0	0	0	0	0
448	PRAMEF30P	0	0	0	0	0	0
449	HNRNPCL1	15	22	18	15	17	11
450	PRAMEF2	0	0	1	1	3	0
451	PRAMEF4	0	0	0	0	0	0
452	PRAMEF10	0	0	0	0	0	0
453	PRAMEF7	0	0	0	0	0	0
454	RNU6-1072P	0	0	0	0	0	0
455	PRAMEF29P	0	0	0	1	0	0
456	PRAMEF6	2	0	0	0	0	0
457	PRAMEF28P	0	0	0	0	0	0
458	PRAMEF27	0	0	0	0	0	0
459	HNRNPCL3	11	8	1	5	7	2
460	PRAMEF25	0	0	0	0	0	0
461	PRAMEF34P	0	0	0	0	0	0
462	PRAMEF35P	0	0	0	0	0	0
463	HNRNPCL2	6	13	2	6	4	8
464	PRAMEF36P	0	0	0	0	0	0
465	AC245056.1	0	0	0	0	0	0
466	PRAMEF26	0	0	0	0	0	0
467	HNRNPCL4	4	2	1	0	1	1
468	PRAMEF9	0	0	0	0	0	0
469	PRAMEF13	0	0	1	0	0	0
470	PRAMEF18	0	0	0	0	0	0
471	PRAMEF31P	0	0	0	0	0	0
472	PRAMEF5	0	0	0	0	0	0
473	PRAMEF32P	0	0	0	0	0	0
474	RNU6-771P	0	0	3	0	0	0
475	PRAMEF8	0	1	0	0	0	0
476	PRAMEF33	0	0	0	0	0	0
477	PRAMEF15	0	0	0	0	0	0
478	AC243961.1	0	0	0	0	0	0
479	PRAMEF14	0	0	0	0	0	0
480	PRAMEF19	0	0	0	0	0	0
481	PRAMEF17	0	0	0	0	0	0
482	PRAMEF20	0	0	0	0	0	0
483	LRRC38	0	1	0	0	0	0
484	AL354712.1	0	0	0	0	0	0
485	BRWD1P1	0	2	0	2	2	1
486	PDPN	2469	2378	3034	2703	3162	2875
487	RNA5SP41	0	0	0	0	0	0
488	AL359771.1	0	0	1	0	0	0
489	AL359771.2	0	0	0	0	0	0
490	PRDM2	4746	5090	4657	5371	6178	5833
491	KAZN	1397	1708	1295	1890	1637	2004
492	RNU6-1265P	0	0	0	0	0	0
493	AL357873.1	6	0	9	4	2	3
494	KAZN-AS1	6	1	0	0	2	0
495	TBCAP2	6	3	10	15	12	6
496	AL031293.1	0	0	0	0	0	0
497	TMEM51-AS1	11	35	6	30	14	37
498	TMEM51	139	132	175	169	165	191
499	C1orf195	0	0	0	0	0	0
500	MFFP1	3	1	0	0	0	0
501	ZBTB2P1	0	0	0	0	0	7
502	FHAD1	96	66	96	60	104	57
503	FHAD1-AS1	0	0	2	0	2	3
504	AL031283.2	0	0	0	0	0	0
505	AL031283.1	12	10	17	7	5	5
506	EFHD2	930	1563	1171	1645	1352	1943
507	CTRC	6	0	4	3	2	6
508	CELA2A	0	0	0	0	0	0
509	CELA2B	0	0	0	0	3	0
510	CASP9	624	670	641	736	672	761
511	DNAJC16	2444	1155	2264	1091	2970	1343
512	SCARNA21B	2	0	0	0	0	0
513	AL121992.3	0	2	0	0	1	0
514	AGMAT	15	16	14	34	39	11
515	AL121992.1	18	26	12	16	9	18
516	CHCHD2P6	4	2	0	0	6	3
517	RNU7-179P	0	0	0	0	0	0
518	CD24P1	0	0	0	1	0	1
519	DDI2	2150	884	2049	868	2496	1163
520	RSC1A1	0	0	0	0	0	0
521	AL121992.2	0	4	0	0	0	0
522	PLEKHM2	3592	4035	3878	4439	4389	4628
523	AL450998.2	1	0	0	1	2	0
524	SLC25A34	212	202	197	197	277	158
525	SLC25A34-AS1	1	0	1	0	0	0
526	TMEM82	0	1	0	1	0	0
527	FBLIM1	837	1028	745	1121	1038	1150
528	RPL12P14	19	23	12	19	14	10
529	UQCRHL	134	106	145	100	173	64
530	AL450998.1	45	49	47	60	28	27
531	FLJ37453	462	518	403	502	361	527
532	SPEN	8937	8258	8166	8470	8924	9025
533	AL034555.1	0	0	0	0	0	0
534	ZBTB17	2420	2283	2367	2398	3119	2653
535	AL355994.4	0	0	0	0	1	0
536	AL355994.1	0	0	0	0	0	0
537	AL355994.5	0	0	0	0	0	0
538	TBC1D3P6	0	0	0	0	0	0
539	SRARP	0	0	0	0	0	0
540	AL355994.3	0	0	0	0	0	0
541	HSPB7	12	0	9	6	7	0
542	CLCNKA	4	2	10	1	4	1
543	AL355994.2	37	13	67	3	29	17
544	CLCNKB	15	8	15	8	19	6
545	FAM131C	447	154	524	185	510	191
546	EPHA2	3552	1734	3492	1829	3983	1957
547	AL451042.2	4	2	1	0	2	0
548	AL451042.1	0	1	1	0	0	0
549	ARHGEF19-AS1	0	0	0	0	0	0
550	ARHGEF19	170	181	177	164	131	144
551	ANO7L1	8	9	12	7	17	1
552	AL109627.1	367	345	334	340	479	507
553	CPLANE2	160	160	137	185	181	184
554	MT1XP1	6	2	9	8	5	2
555	FBXO42	3145	2402	3104	2210	2857	2576
556	SZRD1	6253	7359	7028	7182	7046	7153
557	RPL22P3	25	33	11	22	10	12
558	SPATA21	6	2	5	5	11	5
559	NECAP2	1068	676	1101	707	1372	876
560	LINC01772	76	8	59	10	65	28
561	CROCCP3	392	328	296	320	480	343
562	RNU1-1	1	0	0	2	0	1
563	AL137802.2	20	34	10	26	9	23
564	AL137802.3	3	9	4	8	9	14
565	AL137802.1	0	0	0	0	0	1
566	LINC01783	8	14	16	17	4	6
567	RNU1-6P	0	0	0	0	2	0
568	AL355149.1	0	0	0	1	0	0
569	NBPF1	859	1113	852	1116	1108	1274
570	AL137798.1	0	0	3	0	0	1
571	CROCCP2	964	950	897	1043	1051	1033
572	AL137798.3	0	0	0	0	0	0
573	MST1P2	11	5	5	2	3	5
574	AL137798.2	0	0	0	1	0	0
575	RNU1-3	0	0	1	0	0	0
576	AL021920.2	7	2	1	4	5	1
577	EIF1AXP1	59	78	60	63	97	51
578	ESPNP	10	8	14	13	11	4
579	AL021920.1	0	0	0	0	0	0
580	AL021920.3	0	1	0	0	0	0
581	CROCC	1762	2067	1801	2006	1298	1977
582	CROCCP4	1	0	2	0	0	2
583	RNU1-4	0	0	5	1	0	0
584	MST1L	8	2	3	3	1	0
585	BX284668.1	1	0	0	2	0	1
586	BX284668.3	2	0	0	0	1	0
587	MIR3675	0	0	0	0	0	0
588	BX284668.2	10	27	27	26	23	24
589	RNU1-5P	0	0	0	0	0	0
590	BX284668.5	6	11	7	7	2	18
591	BX284668.4	0	0	0	0	0	0
592	RNU1-2	0	2	1	0	1	1
593	BX284668.6	5	5	2	7	1	2
594	MFAP2	1257	1102	1245	1082	1813	1121
595	AL049569.2	3	1	2	0	3	2
596	AL049569.1	0	7	7	2	1	1
597	ATP13A2	2564	3573	2694	3689	3020	4246
598	AL049569.3	0	0	0	0	0	0
599	SDHB	2013	1359	1985	1371	2548	1652
600	PADI2	33	9	34	23	38	16
601	LINC02783	2	0	0	0	0	0
602	AL590644.2	0	0	0	0	1	0
603	PADI1	3	2	8	0	5	0
604	PADI3	1	0	0	0	1	0
605	MIR3972	0	0	0	0	0	0
606	PADI4	0	0	1	0	3	0
607	PADI6	0	0	0	0	0	0
608	RCC2	7258	7086	7886	6991	8636	7435
609	RCC2-AS1	0	1	8	1	0	2
610	ARHGEF10L	4783	4147	4479	4584	4217	4180
611	LINC02810	0	0	0	1	0	0
612	ACTL8	18	25	16	23	19	13
613	AL357509.1	0	0	0	0	0	0
614	LINC01654	0	0	0	0	1	0
615	IGSF21	110	66	108	46	137	79
616	AL365209.1	0	0	0	0	0	0
617	IGSF21-AS1	0	0	0	0	0	0
618	AL591896.1	0	2	2	1	0	0
619	KLHDC7A	3	5	18	4	0	0
620	DYNLL1P3	6	6	13	6	18	3
621	AL031737.1	0	0	0	0	0	0
622	PAX7	2738	4111	1800	3224	3054	4576
623	TAS1R2	0	0	0	0	2	0
624	ALDH4A1	852	1255	841	1391	841	1066
625	MIR4695	0	0	0	0	0	0
626	MIR1290	0	0	1	0	0	0
627	IFFO2	840	1240	876	1372	1150	1679
628	AL137127.1	27	34	17	36	25	60
629	UBR4	13123	10373	13015	10990	16045	10667
630	EMC1-AS1	39	26	29	18	36	30
631	EMC1	4708	2624	4528	2662	5653	2827
632	MRTO4	2431	1952	2410	2206	2536	1906
633	AL035413.2	2	1	3	0	1	2
634	AKR7L	28	57	24	64	30	45
635	AKR7A3	25	29	28	22	26	25
636	AL035413.1	0	0	3	0	0	0
637	AKR7A2	478	1058	490	1016	546	1037
638	RNU6-1099P	0	0	6	2	1	0
639	SLC66A1	908	777	902	926	1209	933
640	CAPZB	8608	9779	9269	9850	10225	10235
641	RN7SL277P	0	0	1	2	0	0
642	MICOS10	838	1001	776	978	984	991
643	RNU4-28P	0	0	0	0	0	0
644	AL031727.2	0	0	0	0	0	0
645	NBL1	202	962	230	972	311	1228
646	MICOS10-NBL1	0	0	0	0	0	0
647	AL031727.1	46	81	69	110	40	53
648	HTR6	0	0	0	0	0	0
649	TMCO4	4	0	2	8	9	0
650	RNF186	0	0	0	0	0	0
651	AL391883.1	0	0	0	0	0	0
652	OTUD3	1639	533	1437	593	1892	752
653	PLA2G2E	0	0	0	0	0	3
654	RN7SL304P	0	0	0	0	0	0
655	PLA2G2A	0	0	0	0	0	0
656	PLA2G5	0	0	0	0	0	0
657	PLA2G2D	1	0	1	0	0	0
658	PLA2G2F	0	0	0	0	0	0
659	Z98257.1	0	0	0	0	0	0
660	PLA2G2C	2	6	4	2	0	0
661	UBXN10	100	60	129	60	97	46
662	LINC01757	0	0	0	0	0	0
663	Z98257.2	0	0	0	0	0	0
664	VWA5B1	20	2	13	11	16	4
665	AL020998.1	0	0	0	0	0	0
666	LINC01141	0	0	0	0	1	0
667	AL139254.1	0	0	0	0	0	0
668	AL139254.2	0	0	0	0	0	0
669	AL139254.3	0	0	0	0	0	0
670	CAMK2N1	7866	4765	7485	4745	7947	5072
671	MUL1	1677	1284	1504	1502	1736	1385
672	RPS4XP4	1	6	5	5	1	1
673	FAM43B	6	11	12	1	31	30
674	CDA	0	0	0	0	0	0
675	PINK1	2396	2559	2551	2738	2904	2854
676	MIR6084	0	0	0	0	0	0
677	PINK1-AS	768	341	756	434	799	337
678	DDOST	6356	5517	6224	5657	7346	5593
679	KIF17	392	353	421	301	401	382
680	AL663074.2	0	0	2	0	0	0
681	SH2D5	85	320	62	174	160	363
682	AL663074.1	0	0	0	1	0	0
683	HP1BP3	12557	12857	12404	12247	11297	11990
684	EIF4G3	7968	9897	8310	10151	9626	11397
685	RNU7-200P	0	0	0	0	0	0
686	MIR1256	0	0	0	3	0	5
687	RPS15AP6	0	3	1	3	0	3
688	AL627311.1	2	4	0	0	1	0
689	HSPE1P27	0	0	0	0	0	0
690	AL031005.2	0	8	0	5	1	4
691	ECE1	2737	3934	2971	4310	3339	4810
692	AL031005.1	3	0	1	0	3	0
693	ECE1-AS1	3	0	2	3	3	0
694	PPP1R11P1	6	3	3	2	3	0
695	AL592309.1	3	0	0	1	1	0
696	AL592309.2	0	0	0	0	3	1
697	NBPF2P	12	19	31	15	18	23
698	HS6ST1P1	139	230	120	210	107	182
699	CROCCP5	0	0	0	0	0	0
700	NBPF3	306	292	245	349	288	338
701	PFN1P10	1	1	2	0	1	0
702	ALPL	282	499	471	630	531	482
703	LINC02596	2	0	0	0	0	0
704	RAP1GAP	607	1064	689	1273	678	1088
705	USP48	3310	2587	3334	2423	3892	3048
706	AL590103.1	0	0	0	0	0	0
707	LDLRAD2	13	6	5	22	2	7
708	HSPG2	1361	1985	1847	2318	2191	2055
709	AL590556.1	5	14	4	21	6	9
710	AL590556.2	0	0	0	0	0	0
711	CELA3B	0	0	0	0	0	0
712	AL590556.3	0	0	0	0	0	0
713	RN7SL386P	0	0	0	0	0	0
714	RNU6-1022P	0	0	0	0	0	0
715	CELA3A	0	0	0	0	0	0
716	RN7SL186P	0	0	0	0	0	0
717	RNU6-776P	0	0	0	0	0	0
718	LINC01635	3	0	1	0	0	1
719	LINC00339	354	238	353	269	391	311
720	CDC42	14463	12570	13352	12534	15446	13049
721	CDC42-AS1	12	12	16	13	16	10
722	AL031281.1	0	0	0	0	0	0
723	CDC42-IT1	0	0	2	0	1	4
724	MPHOSPH6P1	0	0	0	0	2	0
725	WNT4	182	153	150	107	302	260
726	AL445253.1	10	2	3	1	2	2
727	MIR4418	0	0	0	0	0	0
728	PPIAP34	5	17	8	12	5	3
729	AL591122.1	0	0	0	0	0	0
730	ZBTB40	3294	2317	3111	2302	4775	3265
731	ZBTB40-IT1	21	6	7	4	6	12
732	EPHA8	238	141	196	198	194	212
733	MIR6127	1	0	0	0	0	0
734	C1QA	9	0	16	3	2	1
735	C1QC	0	0	0	0	0	1
736	C1QB	0	0	0	0	0	0
737	EPHB2	13230	19707	15078	20501	14489	21273
738	MIR4684	0	0	0	0	0	0
739	AL512444.1	0	0	0	0	0	0
740	MIR4253	2	0	0	2	1	12
741	LACTBL1	0	0	0	0	0	0
742	TEX46	4	0	2	4	3	0
743	KDM1A	19516	16746	19658	16972	21808	18102
744	AL031428.1	0	0	0	1	0	0
745	MIR3115	0	0	0	0	0	0
746	AL031428.2	0	0	0	0	0	2
747	LUZP1	1756	1605	1897	1660	2143	1834
748	AL161672.1	1	0	0	0	0	0
749	RNU6-514P	0	0	0	0	0	0
750	RNU6-135P	0	0	0	0	0	0
751	HTR1D	2	2	4	2	6	0
752	AL109936.1	3	34	3	21	12	11
753	LINC01355	41	41	38	47	75	42
754	AL109936.9	0	0	0	0	0	0
755	HNRNPR	13746	17339	13672	17632	14661	18348
756	ZNF436	1279	1562	1228	1794	1781	2703
757	ZNF436-AS1	81	139	93	109	101	120
758	Y_RNA	0	0	0	0	0	0
759	AL109936.2	0	0	1	0	7	0
760	TCEA3	41	23	35	25	47	31
761	AL357134.1	2	0	1	3	1	0
762	ASAP3	1285	2014	1308	2092	1463	2447
763	E2F2	269	776	474	1084	527	770
764	AL021154.1	1	0	0	0	3	1
765	ID3	52	308	49	274	69	356
766	AL450043.1	0	0	0	0	5	1
767	MDS2	1	0	1	0	3	0
768	AL451000.1	0	0	0	0	0	0
769	RPL11	18301	30273	18143	29637	20046	31339
770	ELOA-AS1	88	128	83	128	93	110
771	ELOA	3426	2945	3387	3099	4092	3462
772	PITHD1	1821	2134	2006	2287	2117	2636
773	LYPLA2	3922	2756	3742	2897	3742	2939
774	GALE	989	1305	978	1245	1129	1217
775	HMGCL	840	404	758	392	844	494
776	FUCA1	180	246	147	334	217	355
777	CNR2	2	4	0	0	1	0
778	BTBD6P1	5	8	17	4	10	2
779	AL590609.2	0	0	0	0	0	0
780	MIR378F	0	0	0	0	0	0
781	H3P1	57	41	35	68	29	16
782	PNRC2	2402	3191	2475	3443	3464	4455
783	SRSF10	6507	7702	7215	7688	7751	8187
784	AL590609.1	0	1	1	2	0	0
785	AL591178.1	0	0	0	0	0	0
786	MYOM3	2	5	0	3	6	0
787	MYOM3-AS1	0	0	0	0	0	0
788	IL22RA1	5	3	0	2	2	0
789	IFNLR1	0	4	0	7	2	3
790	LINC02800	0	0	0	0	0	0
791	GRHL3-AS1	0	0	0	0	0	0
792	GRHL3	15	6	11	3	8	1
793	STPG1	121	152	82	149	108	170
794	NIPAL3	307	313	309	349	339	367
795	RCAN3AS	0	0	0	2	0	0
796	RCAN3	21	15	21	19	14	7
797	NCMAP-DT	0	0	0	0	0	0
798	NCMAP	0	0	0	0	0	0
799	AL445686.1	0	0	0	0	0	0
800	Y_RNA	0	0	0	0	0	0
801	SRRM1	3983	4077	4070	4118	4630	4310
802	AL445648.1	0	0	0	0	0	0
803	CLIC4	3684	6529	4311	6516	5127	8143
804	RNU6-1208P	0	0	0	0	0	0
805	RUNX3	4	1	15	2	6	0
806	MIR6731	0	0	0	0	0	0
807	RUNX3-AS1	0	0	0	0	0	0
808	AL445471.1	0	0	0	0	0	0
809	MIR4425	0	0	0	0	0	0
810	LINC02793	0	0	0	0	0	0
811	AL050344.1	0	0	0	0	0	0
812	IFITM3P7	0	0	0	0	0	0
813	AL031432.1	0	1	0	0	0	0
814	SYF2	1639	1485	1532	1572	1641	1523
815	AL031432.4	27	18	32	24	42	20
816	AL031432.5	13	3	6	3	7	0
817	RSRP1	561	517	505	741	1118	1035
818	AL031432.3	11	10	8	12	13	11
819	AL031432.2	17	10	27	6	40	24
820	RHD	1	0	2	2	0	0
821	SDHDP6	3	5	5	3	8	4
822	AL928711.1	2	0	1	2	2	3
823	TMEM50A	4146	3087	4285	3131	4841	3192
824	RHCE	14	12	10	14	32	25
825	AL031284.1	0	3	5	1	3	2
826	MACO1	3491	3709	3382	4264	3522	4091
827	LDLRAP1	241	182	313	171	330	170
828	AL606491.1	0	0	0	1	0	1
829	MAN1C1	563	386	601	535	777	446
830	AL031280.1	0	0	0	0	0	1
831	SELENON	5915	7843	7138	8536	6759	7654
832	AL020996.2	0	0	0	0	0	0
833	AL020996.1	29	21	23	15	26	9
834	MTFR1L	3127	2924	3252	2914	3674	3084
835	AL020996.3	0	0	0	0	0	0
836	AUNIP	64	135	95	180	123	165
837	AL033528.2	3	3	1	0	2	0
838	PAQR7	775	452	666	543	823	480
839	Y_RNA	0	0	0	0	0	0
840	STMN1	63131	75114	58051	78439	52602	74696
841	SNRPFP2	0	1	0	1	0	0
842	AL033528.1	0	13	2	12	1	4
843	MIR3917	0	0	0	0	0	0
844	PAFAH2	841	448	884	418	1022	536
845	RNU6-110P	0	0	0	0	0	0
846	AL592064.1	0	0	0	0	0	0
847	AL592064.2	0	0	0	0	1	0
848	EXTL1	157	145	126	140	159	184
849	SLC30A2	4	0	5	1	1	1
850	AL391650.2	0	0	0	0	0	0
851	TRIM63	0	0	4	0	3	0
852	PDIK1L	1686	1167	1623	1488	1850	1583
853	FAM110D	55	33	38	32	32	23
854	C1orf232	27	21	26	28	15	7
855	AL391650.1	14	16	20	14	13	8
856	ZNF593	554	468	579	506	559	490
857	CNKSR1	119	101	118	104	117	133
858	CATSPER4	0	0	0	0	0	1
859	ZPLD2P	1	0	4	3	1	0
860	AL355877.2	6	3	0	3	2	3
861	CEP85	1150	1491	1367	1538	1571	1844
862	AL355877.1	0	0	1	0	0	0
863	SH3BGRL3	6079	3928	6507	3905	6375	3799
864	UBXN11	822	651	775	649	711	507
865	CD52	0	0	0	0	0	0
866	CRYBG2	55	58	52	40	56	43
867	AL451139.1	0	7	4	7	1	3
868	ZNF683	2	0	0	3	4	1
869	LIN28A	2280	2936	2633	5299	2085	1966
870	DHDDS	1630	1520	1487	1468	1817	1514
871	AL513365.1	18	27	10	42	20	17
872	DHDDS-AS1	8	9	2	5	7	6
873	HMGN2	7238	10835	7873	11189	7383	10435
874	DPPA2P2	0	0	0	0	0	0
875	RPS6KA1	975	790	996	909	1382	1082
876	MIR1976	0	0	0	0	0	0
877	RN7SL679P	0	0	1	0	1	0
878	Y_RNA	0	0	0	0	0	0
879	RNU7-29P	0	0	0	0	0	0
880	AL627313.1	0	0	0	0	0	0
881	AL627082.2	0	0	0	0	0	0
882	AL627082.1	0	0	0	0	0	0
883	AL512408.1	38	30	28	26	24	29
884	ARID1A	17148	18042	17291	18510	18370	19387
885	PIGV	364	242	368	252	459	338
886	RN7SL165P	0	0	1	0	0	1
887	AL034380.2	0	0	0	0	0	0
888	ZDHHC18	1858	2223	2039	2236	2436	2419
889	SFN	4	10	5	10	11	3
890	GPN2	936	907	958	855	1248	1063
891	AL034380.1	1	0	0	0	0	0
892	GPATCH3	689	714	688	767	703	686
893	NUDC	5181	3740	5323	3625	6039	4257
894	NR0B2	0	0	0	0	0	0
895	KDF1	2	0	0	0	0	0
896	RPL12P13	4	12	4	19	14	14
897	AL356390.1	0	6	0	2	2	3
898	OSTCP2	4	10	6	4	4	3
899	TRNP1	311	290	273	234	427	322
900	TENT5B	68	16	91	51	62	23
901	SLC9A1	892	805	1200	846	1253	853
902	AL590640.2	10	16	10	22	8	20
903	CHCHD3P3	22	19	15	34	22	27
904	NPM1P39	33	56	47	92	36	34
905	SNRPEP7	2	9	9	7	5	2
906	AL590640.1	0	0	0	0	0	0
907	WDTC1	4243	4238	4338	4569	4758	4772
908	Y_RNA	0	0	0	0	0	0
909	FO393419.3	17	9	15	12	14	3
910	TMEM222	1342	1388	1318	1484	1381	1392
911	RNU6-48P	7	4	7	4	8	9
912	ACTG1P20	158	132	140	121	184	81
913	SYTL1	11	9	9	8	15	8
914	MAP3K6	81	159	99	130	95	182
915	FCN3	0	0	0	0	0	0
916	CD164L2	0	0	0	0	1	0
917	FO393419.1	0	0	0	1	0	1
918	GPR3	153	105	185	126	205	66
919	WASF2	1662	1781	1704	1909	1958	2087
920	FO393419.2	0	0	2	0	0	0
921	BX293535.1	6	1	1	2	4	0
922	AHDC1	3560	4091	3660	3784	4477	5232
923	FGR	3	0	1	1	1	0
924	AL031729.1	38	34	39	65	33	19
925	LINC02574	0	0	0	0	0	1
926	IFI6	199	213	215	198	325	225
927	AL445490.1	0	0	0	1	0	0
928	RNU6-949P	0	0	0	0	0	0
929	CHMP1AP1	0	0	0	0	0	0
930	RNU6-424P	0	0	0	0	0	0
931	AL020997.5	1	0	1	2	1	1
932	FAM76A	416	354	402	331	507	432
933	AL020997.1	3	4	4	4	2	3
934	RPEP3	0	3	0	2	0	3
935	STX12	4245	4275	4340	4335	5173	4923
936	AL020997.2	0	0	0	0	1	0
937	AL020997.3	2	0	2	0	1	7
938	RNU6-1245P	0	0	0	0	0	0
939	AL020997.4	1	7	3	2	1	1
940	PPP1R8	4065	3696	3896	3632	4224	3956
941	SCARNA1	2	2	1	6	1	2
942	THEMIS2	172	89	159	126	225	150
943	RPA2	1558	1899	1824	1893	1985	2228
944	SMPDL3B	1	0	3	0	2	0
945	AL512288.1	1	0	0	0	0	1
946	XKR8	483	262	424	233	413	148
947	EYA3	1344	1126	1335	1209	1965	1555
948	AL512288.2	4	0	0	0	0	0
949	RN7SL559P	6	4	1	0	2	0
950	SPCS2P4	68	56	45	46	72	40
951	AL137792.2	0	0	0	0	0	0
952	AL137792.1	14	4	2	3	5	3
953	RNU6-176P	0	0	0	0	0	0
954	PTAFR	8	11	11	3	6	4
955	DNAJC8	5709	6679	5124	6824	5795	6796
956	ATP5IF1	2488	3438	2620	3449	2561	3212
957	AL353622.1	8	26	26	26	32	32
958	AL353622.2	1	0	0	0	0	0
959	SESN2	2424	1559	2231	1476	2645	1990
960	MED18	284	243	251	234	380	347
961	PHACTR4	3611	3941	3567	4027	3629	3943
962	Y_RNA	0	0	0	0	0	0
963	CR391992.1	0	4	2	1	2	0
964	RNU6ATAC27P	0	0	2	0	0	0
965	RCC1	1400	1289	1465	1478	1761	1442
966	SNHG3	497	532	611	671	575	454
967	SNORA73A	0	0	0	0	0	0
968	SNORA73B	2	3	26	11	8	2
969	PRDX3P2	6	6	1	3	4	0
970	AL513497.1	67	21	73	30	103	18
971	TRNAU1AP	933	1085	915	1028	1126	1204
972	SNHG12	155	151	183	233	259	270
973	SNORD99	2	3	5	9	6	0
974	SNORA61	0	0	0	0	0	0
975	SNORA44	0	0	0	0	0	0
976	SNORA16A	0	0	0	0	0	0
977	SNORA16A	0	0	0	0	0	0
978	TAF12	698	862	709	953	766	845
979	RAB42	24	34	23	38	13	23
980	LINC01715	4	4	2	12	4	1
981	AL360012.1	0	0	0	0	0	0
982	RNU11	0	2	0	0	2	1
983	GMEB1	1749	1134	1687	1159	1815	1220
984	AL645729.1	1	0	1	0	2	0
985	YTHDF2	5764	5377	5987	5195	6517	5445
986	OPRD1	1	2	1	2	1	0
987	AL009181.1	0	0	0	2	1	0
988	Y_RNA	0	0	0	0	0	0
989	EPB41	11686	14996	11932	14651	11857	16069
990	AL138785.1	12	33	23	38	16	12
991	Y_RNA	0	0	0	0	0	0
992	Metazoa_SRP	1	0	0	0	0	0
993	TMEM200B	14	10	19	14	38	9
994	AL357500.1	0	0	1	0	3	1
995	SRSF4	3153	3620	3220	3645	3620	4479
996	AL357500.2	0	0	0	0	0	0
997	MECR	447	548	507	623	462	530
998	AL590729.1	0	0	0	0	0	0
999	PTPRU	284	196	377	256	351	228
1000	LINC01756	0	0	0	0	0	0
1001	AL671862.1	1	0	0	0	0	0
1002	AC092265.1	0	0	0	0	0	0
1003	AL645944.2	0	0	0	0	0	0
1004	AL645944.1	0	0	0	0	0	0
1005	LINC01648	0	0	0	0	0	0
1006	AL137076.1	0	0	0	0	0	0
1007	AL021921.1	0	0	0	0	0	1
1008	AL161638.2	0	0	0	0	0	0
1009	AL161638.1	0	0	0	0	0	0
1010	MATN1	13	14	4	4	7	11
1011	MATN1-AS1	16	4	6	13	11	0
1012	AL137857.1	0	0	3	0	0	0
1013	LAPTM5	29	2	43	4	26	2
1014	MIR4420	0	0	0	0	2	0
1015	AL137027.1	0	2	0	0	0	0
1016	LINC01778	6	2	8	5	2	0
1017	RN7SKP91	0	0	0	0	0	0
1018	AL445235.1	0	0	0	0	0	0
1019	SDC3	13290	12756	13477	14534	14806	13770
1020	RN7SL371P	0	0	0	0	0	0
1021	PUM1	9078	6959	9259	6878	11318	8573
1022	AL356320.2	0	0	0	1	0	0
1023	AL356320.1	0	0	0	0	0	0
1024	SELENOWP1	2	6	1	5	6	2
1025	AC114495.1	2	0	0	3	0	1
1026	NKAIN1	5708	7854	5818	7616	5862	7851
1027	SNRNP40	2310	2492	2295	2664	2755	2582
1028	AC114495.2	15	3	11	5	8	12
1029	ZCCHC17	1539	2598	1654	2599	1891	3028
1030	AL451070.1	2	0	2	8	0	5
1031	FABP3	90	208	73	226	77	203
1032	SERINC2	537	632	518	706	608	610
1033	AC209007.1	21	50	22	58	25	32
1034	RNU6-40P	0	0	0	0	0	0
1035	LDC1P	0	0	0	2	0	0
1036	Y_RNA	0	0	0	0	0	0
1037	LINC01226	0	1	0	0	0	0
1038	AC114488.1	0	0	0	0	0	0
1039	TINAGL1	1	0	2	0	0	4
1040	HCRTR1	1	7	2	3	4	1
1041	PEF1	1990	1980	1828	2171	2327	2057
1042	PEF1-AS1	5	0	1	2	10	1
1043	AC114488.2	1	1	3	0	3	0
1044	COL16A1	166	12	145	13	100	4
1045	ADGRB2	3550	4571	3427	5511	4437	5738
1046	MIR4254	0	5	1	4	2	1
1047	AL354919.2	0	0	1	0	0	0
1048	SPOCD1	43	2	40	2	94	6
1049	AL354919.1	3	0	0	0	1	1
1050	AL136115.2	0	0	1	1	2	1
1051	PTP4A2	8388	11017	8645	11004	10102	12324
1052	AL136115.1	0	0	0	0	0	0
1053	AL136115.3	0	0	0	0	0	0
1054	KHDRBS1	16451	18738	17500	18324	18500	19597
1055	AL445248.1	1	0	0	1	1	0
1056	TMEM39B	912	1018	932	975	1005	926
1057	MIR5585	0	0	2	0	0	0
1058	Metazoa_SRP	1	1	0	1	0	0
1059	KPNA6	5650	3582	5466	3572	7367	3959
1060	AL049795.2	0	0	0	0	0	0
1061	TXLNA	5300	3866	5172	3768	5684	3951
1062	CCDC28B	1170	1003	1028	1030	1205	1011
1063	AL049795.1	31	20	37	25	56	25
1064	IQCC	231	253	259	331	275	421
1065	DCDC2B	2	1	2	4	0	0
1066	TMEM234	180	341	225	312	233	365
1067	EIF3I	5028	4633	5278	4837	5780	4833
1068	MTMR9LP	16	28	10	19	17	13
1069	FAM167B	9	3	8	2	10	5
1070	LCK	1	1	1	1	1	0
1071	Metazoa_SRP	0	0	0	0	0	0
1072	Y_RNA	0	0	0	0	0	0
1073	HDAC1	2355	3079	2549	3272	3243	3456
1074	MARCKSL1	65733	79422	68184	80424	64824	81404
1075	AL109945.1	3	3	3	1	0	4
1076	TSSK3	8	5	8	4	6	5
1077	FAM229A	383	428	424	541	431	480
1078	BSDC1	5175	5599	4794	6175	4620	5786
1079	GAPDHP20	6	3	1	0	6	0
1080	AL356986.1	0	0	0	0	2	0
1081	LRRC37A12P	1	0	0	0	0	0
1082	RN7SL122P	0	0	0	0	0	0
1083	AL033529.1	0	0	0	0	0	0
1084	ZBTB8B	322	226	300	183	514	475
1085	ZBTB8A	480	618	440	713	560	769
1086	ZBTB8OS	1087	1062	1018	1065	1137	952
1087	Y_RNA	0	0	0	0	0	0
1088	RBBP4	12141	13596	11978	13713	13571	15083
1089	SYNC	67	29	71	41	46	22
1090	AC114489.1	0	0	0	0	0	0
1091	KIAA1522	3355	2350	3663	2664	4073	2806
1092	YARS1	3373	3535	3443	3683	4115	4234
1093	S100PBP	2161	2230	2289	2273	2487	2558
1094	FNDC5	3443	3908	3648	3825	2955	3560
1095	HPCA	117	316	152	398	109	246
1096	TMEM54	38	32	20	16	39	38
1097	AL031602.2	0	0	0	0	0	0
1098	RNF19B	1738	1431	1677	1590	1839	1620
1099	AL031602.1	1	0	0	0	1	0
1100	AL355864.1	1	0	5	5	0	0
1101	AL355864.2	0	0	0	0	0	0
1102	AL020995.1	0	0	0	0	0	1
1103	AK2	1946	2341	2148	2346	2312	2282
1104	Metazoa_SRP	0	0	0	0	0	1
1105	AZIN2	256	342	217	308	273	433
1106	AL662907.1	79	14	87	24	117	30
1107	TRIM62	1456	1088	1752	1303	1593	1165
1108	AL662907.2	0	1	1	1	3	4
1109	AL662907.3	0	0	0	0	0	0
1110	ZNF362	2962	3203	2992	3469	3093	3323
1111	AL513327.2	11	6	13	10	6	6
1112	A3GALT2	9	5	14	3	4	1
1113	AL513327.1	2	0	2	0	2	3
1114	PHC2	12016	12283	12642	12543	11914	11468
1115	MIR3605	12	1	7	5	6	1
1116	RN7SKP16	21	14	28	11	24	9
1117	PHC2-AS1	1	5	1	1	1	0
1118	TLR12P	0	0	0	0	0	0
1119	ZSCAN20	542	328	522	332	750	493
1120	AC115285.1	0	0	0	1	0	0
1121	CSMD2	751	1107	576	1132	955	1094
1122	HSPD1P14	0	0	0	0	0	0
1123	HMGB4	0	0	0	0	0	0
1124	CSMD2-AS1	0	0	0	0	0	0
1125	RNA5SP42	0	0	0	0	0	0
1126	C1orf94	23	6	9	19	4	9
1127	AC115286.1	0	0	0	0	0	0
1128	AC099565.1	0	0	0	0	0	0
1129	MIR552	0	0	0	0	0	0
1130	SMIM12	1677	1345	1632	1462	1665	1402
1131	GJB5	0	0	0	0	0	0
1132	GJB4	0	0	0	0	0	0
1133	AL121988.1	8	0	5	0	6	2
1134	GJB3	1	0	1	0	0	0
1135	GJA4	0	0	0	0	0	0
1136	AL122010.1	0	2	2	3	0	1
1137	DLGAP3	677	925	778	1040	830	1031
1138	AC114490.3	15	6	18	10	25	2
1139	AC114490.1	7	1	8	5	13	4
1140	AC114490.2	0	1	0	0	0	0
1141	TMEM35B	15	1	3	1	16	4
1142	ZMYM6	449	389	432	433	536	509
1143	ZMYM1	451	594	484	619	728	685
1144	RPL12P45	1	0	0	0	0	0
1145	EFCAB14P1	3	0	0	3	0	0
1146	AL590434.1	2	2	0	3	0	0
1147	SFPQ	19683	31923	22078	32948	25203	34187
1148	Y_RNA	0	0	0	3	0	0
1149	ZMYM4	8380	7503	8480	7688	10840	9246
1150	RN7SL503P	0	0	0	0	0	1
1151	SNORA62	0	0	0	0	0	0
1152	RPL5P4	42	73	43	103	36	37
1153	ZMYM4-AS1	0	0	1	1	1	4
1154	Metazoa_SRP	0	1	0	0	2	0
1155	KIAA0319L	5326	3215	5305	3258	5479	3452
1156	AC004865.1	0	0	0	0	0	0
1157	NCDN	2946	3892	2790	4132	2514	3616
1158	TFAP2E-AS1	10	3	4	4	0	4
1159	TFAP2E	44	17	51	15	69	38
1160	PSMB2	5374	5817	5860	5798	6411	5985
1161	C1orf216	667	650	660	788	621	605
1162	CLSPN	918	1014	1195	1161	1144	1009
1163	AL354864.1	0	0	2	0	0	6
1164	AGO4	2659	2090	2469	2083	3354	2717
1165	AGO1	11648	9749	9932	9236	11407	11004
1166	CFAP97P1	0	0	0	0	0	0
1167	AL139286.2	0	0	0	0	0	0
1168	AL139286.1	2	3	1	4	2	5
1169	AGO3	1389	771	1227	894	1787	1131
1170	AL138787.2	0	0	0	0	0	0
1171	AL138787.1	13	11	5	8	11	1
1172	TEKT2	306	228	285	243	282	216
1173	ADPRS	1219	904	1282	1078	1586	1068
1174	COL8A2	12	5	14	23	9	12
1175	TRAPPC3	1934	1607	1981	1697	2166	1809
1176	MAP7D1	12551	16676	13112	17847	10855	14525
1177	RN7SL131P	0	0	1	0	11	0
1178	THRAP3	10217	9712	10122	9731	10949	9597
1179	UBE2V2P4	0	0	0	0	0	0
1180	SH3D21	227	357	205	374	163	325
1181	EVA1B	646	417	541	391	746	406
1182	AL591845.1	25	10	19	14	38	9
1183	STK40	5776	4333	5619	4402	7494	4845
1184	LSM10	1274	1069	1431	1203	1465	1209
1185	RNU4-27P	0	0	0	0	0	0
1186	OSCP1	1012	455	1015	559	1061	501
1187	SNORA63C	0	0	0	0	1	2
1188	MRPS15	1198	1672	1295	1834	1300	1578
1189	CSF3R	0	0	0	0	1	0
1190	FTLP18	0	0	0	0	0	0
1191	AL596257.1	81	2	70	11	83	14
1192	AC117945.2	0	0	0	0	0	0
1193	AC117945.1	3	0	2	0	0	0
1194	GRIK3	13001	17498	11567	17321	14856	20549
1195	AL031430.1	1	3	0	2	9	2
1196	AL353604.1	2	0	0	1	1	1
1197	MIR4255	0	1	2	0	0	0
1198	RNU6-636P	0	0	0	0	0	0
1199	RNA5SP43	0	0	0	0	0	0
1200	RPS29P6	0	0	0	2	0	1
1201	LINC01137	17	7	16	5	21	13
1202	ZC3H12A	56	41	57	63	48	80
1203	MIR6732	0	0	0	0	0	0
1204	MEAF6	4629	4354	4444	4215	4804	4644
1205	MIR5581	11	12	8	7	33	8
1206	SNIP1	953	737	1159	1083	1432	899
1207	FTH1P1	2	9	11	15	7	7
1208	AL034379.1	47	117	39	96	55	42
1209	DNALI1	2992	1830	3106	2019	2898	1847
1210	GNL2	2771	2513	2971	2669	3738	2796
1211	AL513220.1	0	0	0	0	0	0
1212	RSPO1	1	0	0	0	0	0
1213	C1orf109	837	721	892	683	1188	935
1214	CDCA8	474	1282	725	1291	719	1287
1215	EPHA10	66	250	116	218	64	282
1216	Y_RNA	0	0	0	0	0	0
1217	ACTN4P2	0	0	0	0	4	0
1218	AL929472.1	5	0	0	0	0	1
1219	MANEAL	2487	3059	2479	3051	2554	2966
1220	AL929472.3	4	4	0	3	0	5
1221	YRDC	1122	626	1213	683	1227	696
1222	C1orf122	1204	1881	1125	1970	1343	1908
1223	MTF1	1577	843	1494	1155	2072	1018
1224	AL929472.4	0	1	0	0	0	0
1225	INPP5B	748	731	714	704	866	899
1226	AL929472.2	2	6	0	2	3	1
1227	SNORA63	0	0	0	0	0	0
1228	RNU6-584P	0	0	0	0	0	0
1229	Metazoa_SRP	0	0	0	0	0	0
1230	SF3A3	5511	3020	5839	3053	6099	2993
1231	RNU6-510P	0	0	7	0	0	0
1232	FHL3	247	452	284	470	353	481
1233	UTP11	1430	1451	1682	1556	1863	1708
1234	POU3F1	349	526	373	646	400	549
1235	MIR3659HG	27	31	49	21	32	19
1236	AL139158.1	0	0	0	0	0	0
1237	MIR3659	0	0	0	0	0	0
1238	LINC02786	0	0	0	0	0	0
1239	AL390839.1	3	0	0	0	1	0
1240	AL390839.2	2	4	0	0	3	3
1241	LINC01343	0	0	0	0	0	0
1242	AL513479.1	0	0	0	0	0	0
1243	RNU6-753P	0	0	0	0	0	0
1244	LINC01685	0	1	1	0	1	0
1245	HSPA5P1	68	47	83	68	77	43
1246	AL354702.1	0	0	0	0	0	0
1247	RRAGC	853	653	859	655	1253	765
1248	AL139260.2	0	0	0	0	0	0
1249	AL139260.1	35	25	35	22	51	61
1250	MYCBP	199	163	236	180	283	189
1251	AL139260.3	0	0	0	0	0	0
1252	GJA9	0	0	0	0	0	0
1253	RHBDL2	1	0	0	0	0	0
1254	RNU6-605P	0	0	0	0	1	0
1255	Y_RNA	0	0	0	0	0	0
1256	EIF1P2	2	0	2	2	0	0
1257	AKIRIN1	10208	7632	10119	7660	12399	8372
1258	NDUFS5	4633	5441	4256	6289	4574	5009
1259	MACF1	18848	15052	16661	15325	17368	15282
1260	RNU6-608P	0	0	0	0	0	0
1261	RNA5SP44	0	0	0	0	0	0
1262	AL442071.2	0	0	0	0	0	0
1263	AL442071.1	0	0	0	0	4	2
1264	HSPE1P8	3	8	0	5	1	1
1265	BMP8A	18	8	22	17	12	10
1266	OXCT2P1	6	5	5	6	2	6
1267	PPIEL	49	17	50	33	78	23
1268	PABPC4	3533	4613	3663	4803	3725	4834
1269	PABPC4-AS1	8	2	3	4	3	7
1270	SNORA55	0	0	0	0	0	0
1271	HEYL	1392	687	1554	756	1258	564
1272	AL035404.2	2	0	0	1	0	0
1273	NT5C1A	14	16	10	8	25	5
1274	HPCAL4	1953	1293	1560	1387	2198	1561
1275	PPIE	1861	1837	1889	1798	2007	1786
1276	AL035404.1	6	3	5	2	1	1
1277	RNU7-121P	0	0	0	0	0	0
1278	BMP8B	38	9	12	13	37	15
1279	OXCT2	2	7	2	3	1	0
1280	BMP8B-AS1	0	0	0	0	0	0
1281	AL033527.2	0	0	0	0	3	0
1282	AL033527.1	0	0	0	0	0	0
1283	AL033527.3	0	0	1	1	0	0
1284	LINC02811	0	1	0	0	0	0
1285	TRIT1	1251	1023	1183	1055	1335	1153
1286	Y_RNA	0	0	0	0	1	0
1287	MYCL	4674	4479	4544	4515	4267	4317
1288	MYCL-AS1	7	0	8	8	12	11
1289	Y_RNA	0	0	0	0	0	0
1290	MFSD2A	807	1213	1028	1266	1220	1200
1291	AL663070.1	42	67	49	90	64	48
1292	CAP1	9279	9017	9174	9617	11106	9642
1293	PPT1	4307	3811	4685	3877	5107	4072
1294	OAZ1P1	2	4	2	5	0	5
1295	RLF	2382	2004	2353	2269	2908	2444
1296	RNU6-1237P	0	0	0	0	0	0
1297	TMCO2	0	0	0	0	0	0
1298	AL050341.2	652	773	485	780	431	597
1299	ZMPSTE24	2282	2046	2230	2112	2914	2257
1300	AL050341.1	0	0	0	1	0	1
1301	COL9A2	254	400	209	346	299	316
1302	AL031985.2	1	18	0	7	0	3
1303	SMAP2	4164	4443	4035	4376	4473	4861
1304	AL031985.1	3	2	2	1	1	1
1305	AL031985.4	0	0	0	2	0	1
1306	ZFP69B	363	480	398	509	395	558
1307	AL031985.3	292	305	250	365	382	391
1308	AL603839.4	39	40	51	30	65	58
1309	ZFP69	252	339	208	315	266	394
1310	AL603839.3	6	6	3	2	8	0
1311	EXO5	202	234	131	179	166	218
1312	AL603839.1	0	0	0	0	0	0
1313	AL603839.2	0	0	0	0	1	1
1314	ZNF684	171	136	110	112	209	191
1315	AL356379.2	0	0	0	0	0	0
1316	AL356379.1	0	0	0	0	0	0
1317	GTF2F2P2	0	0	0	0	0	0
1318	RIMS3	13984	13811	13363	14877	13778	15129
1319	AL031289.2	2	3	2	4	2	5
1320	AL031289.1	6	1	3	1	4	5
1321	NFYC-AS1	129	122	107	110	103	96
1322	NFYC	3069	2860	3515	2784	3213	2718
1323	MIR30E	0	0	0	0	0	0
1324	MIR30C1	1	0	1	0	0	0
1325	KCNQ4	64	55	56	92	37	67
1326	RN7SL326P	0	0	0	0	0	0
1327	CITED4	294	180	373	233	265	158
1328	AC119677.1	0	0	0	0	0	0
1329	AL391730.1	2	3	1	1	1	0
1330	AL391730.2	0	1	1	1	0	0
1331	UBE2V1P8	0	0	0	0	1	0
1332	CTPS1	2921	2943	3193	3245	3190	3254
1333	SLFNL1-AS1	13	18	21	21	15	23
1334	SLFNL1	41	18	26	28	69	33
1335	SCMH1	2856	3022	2994	3320	3076	2952
1336	RPL23AP17	0	0	0	0	0	0
1337	AC093151.7	3	0	0	0	0	0
1338	AC093151.2	0	0	1	2	2	2
1339	AC093151.1	0	0	0	0	1	2
1340	AC093151.5	16	6	12	8	10	3
1341	FOXO6	480	367	429	294	628	569
1342	FOXO6-AS1	0	0	0	0	0	0
1343	RNA5SP45	0	0	0	0	0	0
1344	EDN2	5	1	8	0	2	2
1345	HIVEP3	479	391	523	532	598	391
1346	AL445933.2	0	0	0	0	0	0
1347	AL445933.1	0	0	0	0	0	0
1348	AC119676.1	0	0	0	0	0	0
1349	AL158216.1	0	0	0	3	0	1
1350	HNRNPFP1	0	3	0	3	1	0
1351	AC114492.1	0	0	0	0	0	0
1352	GUCA2B	0	0	2	0	0	0
1353	GUCA2A	0	0	0	0	0	0
1354	FOXJ3	3864	2398	4251	2628	4744	2500
1355	AC096540.1	0	0	0	0	0	0
1356	RIMKLA	1394	1505	1498	1527	1592	1580
1357	AL513331.1	1	10	1	2	0	0
1358	ZMYND12	43	11	63	24	23	14
1359	PPCS	1220	1042	1275	1143	1263	1077
1360	CCDC30	493	405	484	388	454	453
1361	RPS3AP11	4	3	1	5	1	9
1362	TMSB4XP1	123	132	147	199	104	90
1363	RNU6-536P	0	0	0	0	0	0
1364	AL445669.1	3	0	0	0	0	0
1365	PPIH	702	782	694	906	769	740
1366	AC098484.4	22	32	28	36	14	31
1367	AC098484.2	7	13	16	15	14	14
1368	YBX1	46557	53202	47929	56779	53526	53076
1369	CLDN19	60	6	63	16	111	3
1370	P3H1	2845	1721	3184	1826	3842	2473
1371	C1orf50	890	718	785	761	850	795
1372	AC098484.3	5	12	12	16	8	13
1373	AC098484.1	1	0	0	0	1	1
1374	TMEM269	61	49	59	66	64	59
1375	SVBP	2569	2927	2176	2935	2236	2736
1376	ERMAP	245	259	227	221	179	290
1377	AL512353.1	47	48	42	51	73	58
1378	ZNF691	484	413	485	418	763	604
1379	AL512353.2	1	0	0	0	0	1
1380	MKRN8P	7	2	4	5	9	5
1381	ATP6V1E1P1	6	8	10	4	7	6
1382	SLC2A1	8285	9071	9422	10660	8610	9446
1383	ATP6V0CP4	0	0	0	3	0	1
1384	SLC2A1-AS1	36	24	56	36	58	29
1385	AC099795.1	9	2	9	5	7	5
1386	RNU6-880P	0	0	0	0	1	0
1387	U6	0	0	0	0	0	0
1388	AL161637.1	0	0	0	0	0	0
1389	FAM183A	47	32	55	22	48	16
1390	EBNA1BP2	2108	1927	2243	1957	2358	1830
1391	MIR6733	0	0	0	0	0	0
1392	CFAP57	198	65	279	89	181	71
1393	RNA5SP46	0	0	0	0	0	0
1394	TMEM125	0	0	1	0	0	0
1395	C1orf210	1	0	0	0	1	0
1396	TIE1	55	76	102	157	61	78
1397	MPL	1	0	4	1	1	0
1398	AL139289.2	0	0	2	1	2	0
1399	AL139289.1	2	1	0	3	1	1
1400	CDC20	1046	2320	1639	2743	1855	2747
1401	ELOVL1	483	283	657	307	900	427
1402	MIR6734	0	0	0	0	0	0
1403	MED8	1362	1066	1345	1122	1506	1119
1404	MED8-AS1	0	0	0	1	0	2
1405	SZT2	2215	2225	2123	2455	2514	2732
1406	SZT2-AS1	1	0	0	0	1	0
1407	MIR6735	0	0	0	0	0	0
1408	HYI	246	335	245	407	229	285
1409	HYI-AS1	10	2	10	10	4	2
1410	PTPRF	19664	16565	21651	17961	24135	18859
1411	AL451062.2	0	0	0	0	0	0
1412	KDM4A	3275	2698	3160	2531	3857	3382
1413	KDM4A-AS1	7	10	17	13	16	20
1414	ST3GAL3	156	156	155	167	156	133
1415	ST3GAL3-AS1	0	0	0	0	0	0
1416	U6	0	0	0	0	0	0
1417	AL451062.1	0	0	0	1	0	1
1418	MIR6079	0	0	0	0	0	0
1419	SHMT1P1	0	1	3	1	1	0
1420	ARTN	37	21	38	45	43	18
1421	AL357079.1	70	60	54	53	71	42
1422	AL357079.3	21	5	19	16	22	12
1423	IPO13	3605	3055	3681	3231	4624	3507
1424	AL357079.2	14	4	4	6	10	4
1425	DPH2	1198	976	1314	1163	1234	882
1426	ATP6V0B	5259	4983	4872	5552	5564	5008
1427	B4GALT2	4006	4629	3801	5331	3991	4913
1428	CCDC24	153	151	148	123	162	110
1429	SLC6A9	1371	2962	1273	2723	1523	3458
1430	AL139220.2	103	49	91	66	102	58
1431	AL139220.1	1	0	0	0	0	0
1432	KRT8P47	0	1	0	0	0	0
1433	RN7SL479P	0	0	0	0	0	0
1434	KLF17	1	0	2	0	1	0
1435	AL356653.1	29	27	26	43	20	17
1436	KLF18	0	0	0	0	0	0
1437	AL359839.1	0	1	2	1	0	0
1438	Y_RNA	0	0	0	0	0	0
1439	OOSP1P1	0	0	0	0	0	0
1440	AL035417.1	0	0	0	0	0	0
1441	AL035417.2	0	0	0	0	0	0
1442	DMAP1	2234	1776	2090	1783	2554	1828
1443	ERI3	2798	2268	2989	2481	3063	2164
1444	ERI3-IT1	16	4	14	3	25	6
1445	RNU6-369P	0	0	0	0	0	0
1446	RNF220	8068	7030	8279	7958	7611	6163
1447	MIR5584	0	0	0	0	0	0
1448	TMEM53	352	368	284	381	372	368
1449	ARMH1	60	49	65	34	53	30
1450	RNU5F-1	1	0	0	0	0	0
1451	RNU5D-1	0	0	0	0	1	2
1452	KIF2C	611	1901	946	2169	938	1983
1453	AL592166.1	19	38	20	56	25	68
1454	RPS8	18030	34006	17590	33319	19031	35507
1455	SNORD55	0	0	0	0	0	0
1456	SNORD46	7	14	14	9	14	7
1457	SNORD38A	12	4	3	11	10	1
1458	SNORD38B	0	0	0	0	0	0
1459	SNORD38B	0	0	0	0	0	0
1460	RPS15AP11	28	110	28	134	23	62
1461	BEST4	8	12	7	7	8	1
1462	PLK3	4068	1872	4136	1793	3917	1792
1463	TCTEX1D4	5	0	0	0	3	0
1464	BTBD19	839	117	785	113	858	138
1465	PTCH2	157	122	109	137	171	123
1466	RNU5E-6P	0	0	0	0	0	0
1467	AL136380.1	8	21	6	21	12	11
1468	EIF2B3	862	864	888	975	1038	1005
1469	RNA5SP47	0	0	0	0	0	0
1470	CCNB1IP1P1	3	7	5	4	2	5
1471	PPIAP35	7	4	2	7	5	2
1472	MRPS17P1	1	2	2	1	4	0
1473	HECTD3	1284	2001	1239	2062	1298	2262
1474	UROD	1567	1472	1431	1688	1540	1225
1475	ZSWIM5	3443	4342	3508	4853	3373	4237
1476	OSTCP5	4	6	7	9	4	1
1477	LINC01144	100	41	74	42	56	37
1478	HPDL	99	117	95	132	50	63
1479	MUTYH	112	111	90	164	90	129
1480	AL451136.1	0	0	0	0	0	0
1481	TOE1	805	647	827	748	793	587
1482	TESK2	26	34	41	31	31	32
1483	PPIAP36	1	4	4	8	5	3
1484	CCDC163	63	36	72	40	118	48
1485	MMACHC	596	432	503	398	837	536
1486	PRDX1	4986	7717	5144	8137	5373	7353
1487	HMGB1P48	0	0	0	5	0	0
1488	AKR1A1	2218	2567	2079	2726	2027	2515
1489	AL355480.3	12	7	13	11	12	6
1490	AL355480.1	23	15	18	9	8	15
1491	NASP	7730	12479	9146	12068	8024	11993
1492	AL355480.2	0	0	1	0	0	0
1493	AL355480.4	0	0	0	0	0	0
1494	CCDC17	5	14	19	24	13	11
1495	GPBP1L1	2814	2069	2869	2211	3086	2869
1496	RPS15AP10	9	10	4	3	5	4
1497	AL604028.2	12	4	15	8	13	13
1498	TMEM69	1375	815	1381	781	1751	803
1499	IPP	528	616	556	668	644	719
1500	AL604028.1	45	31	37	71	47	63
1501	AL603882.1	30	86	52	106	40	45
1502	MAST2	3065	4267	3295	4280	3704	4520
1503	TMA16P2	7	0	1	1	0	0
1504	PIK3R3	7309	12630	7319	12195	8030	15345
1505	P3R3URF-PIK3R3	0	0	0	0	0	0
1506	AL358075.1	2	0	0	0	4	0
1507	AL358075.3	1	5	3	3	3	0
1508	AL358075.2	11	5	13	1	7	7
1509	TSPAN1	8	8	12	8	6	1
1510	P3R3URF	1	0	0	0	0	0
1511	POMGNT1	2041	2894	1979	3009	1893	2505
1512	LURAP1	214	183	232	222	281	308
1513	RAD54L	180	351	261	382	354	390
1514	LRRC41	4823	4873	4750	5038	5196	4974
1515	UQCRH	3590	4545	3071	4603	3866	4536
1516	NSUN4	1085	922	1046	875	1558	1141
1517	AL122001.1	0	0	1	0	0	0
1518	FAAH	195	595	283	629	227	553
1519	FAAHP1	3	0	0	1	3	1
1520	LINC01398	0	0	0	0	0	0
1521	DMBX1	0	3	5	4	4	1
1522	TMEM275	0	0	0	0	4	0
1523	MKNK1-AS1	10	3	15	5	8	2
1524	KNCN	8	8	6	3	1	5
1525	MKNK1	569	482	590	461	506	438
1526	MOB3C	100	80	104	122	160	120
1527	ATPAF1	5471	5878	5357	6070	5843	5766
1528	NENFP1	1	2	0	0	1	0
1529	TEX38	8	3	6	6	9	0
1530	EFCAB14-AS1	0	0	0	0	0	0
1531	EFCAB14	1268	1601	1328	1651	1771	2061
1532	AL593856.1	0	0	0	0	0	0
1533	CYP4B1	0	0	0	0	0	0
1534	CYP4Z2P	0	0	0	0	0	0
1535	TUBAP8	38	108	48	83	38	44
1536	CYP4A11	0	0	0	1	0	0
1537	CYP4A26P	0	0	0	0	0	0
1538	CYP4A43P	0	0	0	0	0	0
1539	CYP4A27P	0	0	0	0	0	0
1540	CYP4A44P	0	0	0	0	0	0
1541	CYP4X1	5	5	0	1	2	0
1542	CYP4Z1	0	0	0	0	0	0
1543	TUBAP9	64	97	51	73	50	45
1544	CYP4A22-AS1	0	0	2	0	1	0
1545	CYP4A22	0	0	0	0	0	0
1546	MTND1P34	0	0	0	0	0	0
1547	LINC00853	0	0	5	0	1	0
1548	PDZK1IP1	0	0	0	0	0	0
1549	TAL1	495	141	463	77	434	92
1550	AL135960.1	0	1	0	0	0	0
1551	STIL	310	476	399	494	413	566
1552	CMPK1	5291	3189	5057	3361	5812	3620
1553	LINC01389	0	0	0	0	0	0
1554	FOXE3	2	1	0	0	0	2
1555	FOXD2-AS1	0	0	0	0	0	0
1556	FOXD2	1	1	4	0	0	0
1557	AL356458.1	0	0	0	0	0	0
1558	RPL21P24	0	0	0	0	0	0
1559	ATP6V0E1P4	0	0	0	0	0	0
1560	LINC01738	0	0	0	0	2	0
1561	TRABD2B	15	22	27	13	32	33
1562	AL691459.1	0	0	0	0	0	0
1563	AC096541.1	2	0	2	0	0	0
1564	LINC02794	0	0	0	0	0	0
1565	AL356289.1	0	0	0	0	0	0
1566	CYP46A4P	0	0	0	0	0	0
1567	SKINT1L	1	2	0	1	2	0
1568	AL356289.2	0	0	0	0	0	0
1569	AL109659.1	0	0	1	0	0	0
1570	SLC5A9	0	0	0	0	0	0
1571	AL109659.2	2	10	1	13	6	9
1572	AL109659.3	0	2	0	1	0	0
1573	SPATA6	756	627	767	587	969	660
1574	PPP1R8P1	8	10	4	10	13	8
1575	RNU6-723P	0	0	0	0	0	0
1576	AL356968.2	15	14	28	27	31	4
1577	RNU4-61P	0	0	0	0	0	0
1578	AL356968.1	0	0	0	0	0	0
1579	AGBL4	497	549	578	682	414	520
1580	AL391844.1	2	0	1	0	0	1
1581	BEND5	1438	1614	1296	1754	1138	1663
1582	AL645507.1	0	0	0	0	0	0
1583	AC099788.1	0	0	0	0	0	0
1584	AGBL4-AS1	0	0	1	0	0	0
1585	AGBL4-IT1	0	0	0	0	0	0
1586	AL390023.1	0	0	0	0	0	2
1587	ZNF859P	2	0	1	0	0	0
1588	AL645730.1	0	0	0	0	0	0
1589	MTND2P29	8	4	2	1	4	4
1590	ELAVL4	10140	9759	10768	11757	9866	9770
1591	AL583843.1	2	0	1	0	0	0
1592	ELAVL4-AS1	0	0	0	0	0	1
1593	AL592182.1	0	0	0	0	0	0
1594	LINC02808	0	1	0	0	0	0
1595	AL592182.2	8	19	7	13	17	0
1596	AL596275.1	13	34	23	35	16	18
1597	HMGB1P45	2	5	0	7	4	2
1598	FCF1P6	5	2	4	5	7	2
1599	DMRTA2	7	7	8	4	4	3
1600	AL049637.1	0	0	0	0	0	0
1601	FAF1	1066	1766	1229	1736	1443	1742
1602	FAF1-AS1	0	0	0	0	0	0
1603	RNU6-1026P	0	0	0	0	0	0
1604	PHBP12	1	0	0	1	0	0
1605	MRPS6P2	0	1	0	3	0	1
1606	CDKN2C	8	30	18	67	17	44
1607	MIR4421	0	0	0	0	0	0
1608	MIR6500	0	0	0	0	0	0
1609	C1orf185	0	0	0	0	0	0
1610	Y_RNA	0	0	0	0	0	0
1611	CFL1P2	49	70	49	76	58	42
1612	LINC01562	9	4	3	1	5	5
1613	RNF11	6977	5977	7007	5727	8723	7024
1614	AL162430.1	37	103	47	127	49	46
1615	AL162430.2	0	0	0	0	0	0
1616	TTC39A	59	42	99	65	72	18
1617	TTC39A-AS1	2	0	0	1	0	0
1618	EPS15	3191	3496	3254	3748	4163	4386
1619	AL671986.1	3	0	3	0	1	1
1620	RNU6-877P	0	0	0	0	0	0
1621	AC104170.1	0	0	0	0	0	0
1622	EPS15-AS1	0	0	0	0	0	0
1623	RNU6-1281P	0	0	0	0	0	0
1624	CALR4P	0	0	0	0	0	0
1625	OSBPL9	3478	3795	3673	3828	4177	4163
1626	GAPDHP51	2	1	2	2	2	3
1627	SLC25A6P3	1	0	0	0	0	0
1628	AL050343.1	0	0	0	0	0	0
1629	NRDC	6462	5670	7062	5686	6933	5952
1630	AL050343.2	62	21	49	30	55	21
1631	AL050343.3	7	2	4	1	7	0
1632	MIR761	0	0	0	0	0	0
1633	TSEN15P2	0	0	0	0	0	0
1634	RAB3B	2241	1711	1855	1788	2817	2569
1635	RNA5SP48	0	0	0	0	0	0
1636	AL445685.2	1	0	1	2	0	1
1637	RN7SL290P	0	0	0	0	0	0
1638	TXNDC12	379	359	341	347	385	388
1639	AL445685.3	0	0	0	0	0	0
1640	KTI12	123	77	113	128	133	90
1641	AL445685.1	4	2	2	0	0	1
1642	TXNDC12-AS1	0	0	0	0	0	0
1643	BTF3L4	6469	6757	6163	6902	6698	6837
1644	ZFYVE9	3189	2097	3301	2234	3494	2269
1645	RN7SL788P	0	0	0	0	0	0
1646	AL139156.2	10	14	5	9	4	4
1647	AL139156.1	1	1	1	0	1	4
1648	PDCL3P6	3	2	3	6	3	1
1649	AL139156.3	0	0	0	0	0	0
1650	DNAJC19P7	0	1	0	0	0	0
1651	ANAPC10P1	2	1	2	0	1	0
1652	CC2D1B	1549	1050	1382	1027	1790	1299
1653	AL513218.1	3	1	0	1	1	0
1654	AL513218.2	11	8	5	8	8	8
1655	PLA2G12AP1	8	13	14	13	10	11
1656	ORC1	258	513	420	627	407	412
1657	PRPF38A	3662	2208	3396	2119	4427	2442
1658	TUT4	5110	3551	5178	3984	6572	4936
1659	AL591167.1	2	2	7	0	4	3
1660	EEF1GP7	3	4	2	5	5	3
1661	GPX7	716	451	728	512	610	388
1662	SHISAL2A	58	29	131	67	74	24
1663	COA7	1660	1264	1584	1375	1445	1468
1664	NDUFS5P3	6	0	0	1	0	1
1665	RN7SL62P	0	0	0	0	0	0
1666	ZYG11B	4034	4168	4022	4411	4431	4680
1667	RNU2-30P	0	0	0	0	0	0
1668	RPS13P2	111	186	108	150	100	104
1669	RNU6-969P	0	0	0	0	0	0
1670	ZYG11A	3	12	7	11	10	12
1671	AC099677.3	0	0	0	0	0	0
1672	ECHDC2	25	38	17	22	18	15
1673	AC099677.1	6	19	11	16	11	10
1674	AC099677.2	0	0	0	0	0	0
1675	SCP2	3094	3466	2908	3441	3722	3652
1676	AC099677.4	3	8	4	6	8	12
1677	AC099677.6	0	0	0	0	0	0
1678	AC099677.5	0	0	0	0	0	0
1679	H3P2	0	0	1	1	0	2
1680	RRAS2P1	3	14	10	20	17	11
1681	TUBBP10	8	7	3	4	1	4
1682	PODN	164	557	175	488	247	672
1683	AL445183.1	1	0	0	0	0	0
1684	HIGD1AP11	1	1	0	0	1	0
1685	SLC1A7	5	26	26	24	21	31
1686	AL445183.2	1	1	0	0	0	1
1687	AL606760.4	0	0	0	1	0	0
1688	CPT2	1497	685	1692	793	1969	979
1689	AL606760.2	96	58	77	45	88	86
1690	CZIB	1320	1312	1211	1348	1332	1266
1691	AL606760.3	0	4	3	5	7	1
1692	MAGOH	1020	902	1011	891	1193	840
1693	AL606760.1	36	37	27	20	24	27
1694	LRP8	3274	2936	3195	3413	3327	2894
1695	AL355483.3	2	0	0	0	0	0
1696	AL355483.1	11	3	24	5	3	4
1697	AL355483.2	0	0	1	0	0	0
1698	LINC01771	5	18	12	18	15	13
1699	AC119428.2	0	0	0	0	0	0
1700	AC119428.1	0	0	0	0	0	0
1701	LINC02812	0	0	0	0	0	0
1702	SLC25A3P1	0	0	0	0	0	0
1703	AL365445.1	0	0	0	0	0	0
1704	DMRTB1	0	0	0	1	0	0
1705	GLIS1	1	6	5	18	1	10
1706	RNU7-95P	0	0	0	0	0	0
1707	NDC1	1497	1216	1874	1314	2159	1324
1708	AL049745.1	0	2	0	0	0	0
1709	AL049745.2	2	0	0	3	0	0
1710	YIPF1	1777	1389	1758	1481	2084	1635
1711	DIO1	0	0	0	0	0	0
1712	HSPB11	422	371	369	386	573	367
1713	LRRC42	1055	1012	1099	1104	1455	1290
1714	HNRNPA3P12	25	29	35	28	41	17
1715	LDLRAD1	0	0	0	0	0	0
1716	TMEM59	9095	6436	8318	6614	9728	6589
1717	AL353898.3	26	16	20	10	19	25
1718	TCEANC2	761	896	730	922	1033	1199
1719	MIR4781	0	0	0	0	0	0
1720	AL353898.1	4	4	6	3	3	4
1721	AL353898.2	0	0	0	0	0	0
1722	AL357673.1	0	5	0	2	0	8
1723	CDCP2	0	1	0	0	0	0
1724	AL357673.2	0	0	2	0	0	0
1725	CYB5RL	745	595	705	626	963	672
1726	MRPL37	2488	2071	2734	2242	3076	2306
1727	SSBP3	14654	14032	15471	13444	15831	14231
1728	SSBP3-AS1	3	4	8	2	20	3
1729	AL161644.1	0	0	0	0	0	0
1730	AL035415.1	0	0	0	0	0	0
1731	AC099796.2	0	0	0	1	0	0
1732	LINC02784	0	0	0	0	0	0
1733	AC099796.1	0	1	0	0	0	0
1734	HNRNPA1P63	13	21	12	33	10	9
1735	ACOT11	5	8	16	14	11	9
1736	FAM151A	0	0	0	0	0	0
1737	AL590093.1	0	0	0	0	0	0
1738	MROH7	0	0	0	0	1	2
1739	MROH7-TTC4	3	0	1	0	0	0
1740	TTC4	147	126	141	141	198	119
1741	PARS2	292	112	282	172	597	268
1742	TTC22	0	0	1	1	0	1
1743	AC096536.1	0	0	0	0	0	0
1744	LEXM	0	0	0	0	0	0
1745	DHCR24	5377	17885	6880	17966	7460	19905
1746	AC096536.3	3	2	0	6	2	8
1747	AC096536.2	2	2	4	7	0	2
1748	DHCR24-DT	0	0	1	0	0	0
1749	AL590440.2	0	0	0	1	0	0
1750	TMEM61	0	0	0	0	0	0
1751	AL590440.1	0	0	0	0	0	0
1752	BSND	0	1	0	0	1	0
1753	PCSK9	6	72	10	83	7	60
1754	USP24	8045	3365	7117	3551	9464	4234
1755	MIR4422HG	0	0	3	0	0	0
1756	GYG1P3	2	3	3	0	3	0
1757	MIR4422	0	0	0	0	0	0
1758	AL603840.1	0	0	0	0	1	0
1759	GOT2P1	0	2	0	0	0	0
1760	MTCO2P34	0	0	0	0	0	0
1761	RN7SKP291	0	0	0	0	0	0
1762	RNU6-830P	0	0	0	0	0	0
1763	Y_RNA	0	0	0	0	0	0
1764	LINC01755	0	0	0	0	0	0
1765	LINC01753	0	0	0	0	0	0
1766	PIGQP1	0	0	0	0	0	0
1767	AL353681.1	0	0	0	0	0	0
1768	AC119674.1	4	2	10	8	6	3
1769	AC119674.2	4	6	1	3	9	5
1770	RPSAP20	0	1	0	0	0	0
1771	LINC01767	0	0	0	0	0	0
1772	PLPP3	2369	1588	2283	1462	3141	1689
1773	RPL21P23	0	1	1	0	0	0
1774	RPL23AP85	0	0	0	0	0	0
1775	AC099789.1	0	12	10	13	2	2
1776	PRKAA2	526	378	458	400	845	604
1777	FYB2	2	3	3	11	8	8
1778	AL360295.1	0	1	0	0	0	0
1779	C8A	0	0	0	0	0	0
1780	C8B	0	0	0	0	0	0
1781	AL161740.1	2	0	0	0	0	0
1782	DAB1	1687	3289	1510	3294	1763	3730
1783	AL390243.1	0	0	0	0	0	0
1784	RPS20P5	14	12	7	7	12	6
1785	DAB1-AS1	0	0	0	0	0	0
1786	HNRNPA1P6	15	38	24	38	13	22
1787	RPS26P15	18	10	12	11	15	11
1788	AL445193.2	6	1	0	0	5	2
1789	AL445193.1	0	0	0	0	0	0
1790	AL357373.1	1	1	0	0	0	1
1791	OMA1	383	183	328	195	347	226
1792	AL035411.3	2	2	4	6	2	4
1793	AL035411.2	0	0	0	0	0	0
1794	RN7SL713P	0	0	0	0	0	0
1795	TACSTD2	0	3	0	1	0	4
1796	AL035411.1	10	21	11	23	9	12
1797	MYSM1	1242	1450	1101	1338	1307	1625
1798	AL136985.3	0	0	0	0	0	0
1799	JUN	7904	6129	7647	6859	11310	12262
1800	LINC01135	5	3	3	1	6	3
1801	AL136985.2	0	0	3	0	0	3
1802	AL136985.1	0	0	0	0	0	0
1803	LINC02777	2	3	11	6	8	3
1804	LINC01358	0	0	0	2	1	2
1805	PHBP3	4	7	11	16	8	2
1806	AL592431.2	0	0	0	0	0	0
1807	AL592431.1	0	0	3	0	0	0
1808	HSD52	39	47	31	49	26	64
1809	AC093424.1	4	8	11	7	5	8
1810	FGGY	372	407	345	434	383	364
1811	MIR4711	0	0	0	0	0	0
1812	AL035416.1	0	0	0	2	0	0
1813	HOOK1	121	245	123	284	173	366
1814	CYP2J2	3	3	12	2	16	3
1815	RN7SL475P	0	0	0	0	0	0
1816	C1orf87	0	0	0	0	0	0
1817	PGBD4P8	0	0	0	0	0	0
1818	LINC02778	0	0	0	0	0	0
1819	LINC01748	254	96	276	128	409	192
1820	AC099792.1	1	7	0	7	0	2
1821	NFIA	8	21	3	17	10	21
1822	NFIA-AS2	3	19	4	13	0	2
1823	NFIA-AS1	0	0	0	0	0	0
1824	AC099791.3	0	0	0	0	0	0
1825	AC099791.4	2	0	0	0	0	0
1826	AC099791.1	0	0	0	0	0	0
1827	TM2D1	763	771	731	722	893	660
1828	AC099791.2	5	3	1	1	0	3
1829	PATJ	748	667	655	611	955	775
1830	RNU6-414P	0	0	0	0	0	0
1831	RNU6-1177P	0	0	0	0	0	0
1832	LAMTOR5P1	3	5	4	2	1	5
1833	RN7SL180P	0	0	0	0	0	0
1834	MIR3116-1	0	0	0	0	0	0
1835	MIR3116-2	0	0	0	0	0	0
1836	PIGPP2	0	0	0	0	0	0
1837	RPS15AP7	1	1	2	0	0	0
1838	L1TD1	0	0	1	0	0	2
1839	AL162739.1	0	0	0	0	0	0
1840	Y_RNA	0	0	0	0	0	0
1841	KANK4	50	85	64	87	47	114
1842	RNU6-371P	0	0	0	0	0	0
1843	USP1	2649	3373	2907	3711	3118	3550
1844	DOCK7	4714	4746	4683	4655	5212	5205
1845	AL451044.1	0	0	0	0	0	0
1846	ANGPTL3	0	0	0	0	0	0
1847	AL138847.2	0	0	0	0	0	0
1848	AL138847.1	0	1	1	0	1	1
1849	AC103923.1	35	72	39	78	32	66
1850	ATG4C	378	388	415	422	628	582
1851	AC099794.1	1	0	0	0	0	0
1852	AC099794.2	0	0	0	0	0	0
1853	LINC01739	0	0	0	0	0	0
1854	AL162400.3	0	0	0	0	0	0
1855	AL162400.1	0	0	0	0	0	0
1856	AL162400.2	0	0	0	0	0	0
1857	AC096543.1	0	0	0	0	0	0
1858	LINC00466	0	2	0	4	1	0
1859	RNA5SP49	0	0	0	0	0	0
1860	AC096543.2	0	0	0	0	0	0
1861	RPSAP65	0	0	0	0	0	0
1862	FOXD3-AS1	23	40	46	119	15	51
1863	FOXD3	14	61	91	248	24	49
1864	MIR6068	0	0	0	0	0	0
1865	Y_RNA	0	0	0	0	0	0
1866	AL049636.1	3	1	5	3	5	4
1867	ALG6	445	449	534	425	486	396
1868	ITGB3BP	519	667	530	678	540	621
1869	BX004807.1	0	0	0	0	0	0
1870	EFCAB7	686	833	665	788	757	809
1871	RN7SL488P	0	0	0	0	0	0
1872	RNU7-123P	0	0	0	0	0	0
1873	DLEU2L	50	55	65	35	60	27
1874	AL109925.3	0	0	0	0	0	0
1875	AL109925.6	0	0	0	0	0	0
1876	AL109925.4	0	0	0	0	0	0
1877	AL109925.2	0	0	0	0	0	0
1878	AL109925.5	0	0	0	0	0	0
1879	AL109925.1	0	0	0	0	0	0
1880	PGM1	832	931	893	1083	940	1082
1881	RN7SL130P	3	0	3	0	1	1
1882	ROR1	154	140	153	155	168	122
1883	AL161742.1	4	15	5	25	3	4
1884	CFL1P3	10	36	31	45	28	10
1885	RNU6-809P	0	0	0	0	0	0
1886	Y_RNA	0	0	0	0	0	0
1887	ROR1-AS1	0	1	1	4	1	0
1888	AL445205.1	0	0	0	0	0	0
1889	UBE2U	0	0	0	0	0	0
1890	RNU7-62P	0	0	0	0	0	0
1891	CACHD1	3917	3882	4370	4287	4807	4446
1892	MIR4794	0	0	0	0	0	0
1893	RAVER2	1133	1373	1226	1308	1306	1212
1894	JAK1	3925	2756	4097	2702	4654	3196
1895	AL606517.2	1	1	0	1	0	0
1896	AL606517.1	0	0	0	0	0	0
1897	LINC01359	1	4	0	5	2	5
1898	SLC2A3P2	2	1	1	2	1	1
1899	AL357078.2	0	0	0	2	0	1
1900	RNU6-1176P	0	0	0	0	0	0
1901	MIR3671	3	5	3	4	10	9
1902	MIR101-1	0	0	0	0	0	0
1903	AL357078.1	1	3	2	2	4	1
1904	MRPS21P1	0	1	5	4	4	3
1905	AK4	2385	1066	2076	990	2429	1000
1906	RPS29P7	0	6	0	3	2	0
1907	DNAJC6	3559	3072	3361	3210	4519	3625
1908	AL139294.1	5	4	2	3	0	7
1909	COX6CP13	0	0	0	2	0	2
1910	RNU2-15P	0	0	0	1	0	0
1911	LEPROT	1927	1039	1960	949	1744	965
1912	LEPR	29	97	57	106	50	142
1913	AC119800.1	0	0	0	0	0	0
1914	AC097063.1	0	0	0	0	0	0
1915	AL513493.1	0	0	0	0	0	0
1916	RN7SL854P	0	0	0	0	0	0
1917	PDE4B	7647	5752	7701	7070	8068	6060
1918	PDE4B-AS1	0	0	0	0	0	0
1919	RNU4-88P	0	0	0	0	0	0
1920	SGIP1	1591	1917	1543	1899	1799	2473
1921	MIR3117	2	5	0	2	1	0
1922	AL139147.1	0	0	0	0	0	0
1923	TCTEX1D1	5	10	15	30	8	15
1924	INSL5	0	0	0	0	0	0
1925	DNAI4	389	155	277	150	367	176
1926	AL592161.1	0	0	1	0	0	0
1927	MIER1	1102	1036	1031	1143	1336	1339
1928	SLC35D1	1327	912	1421	767	1601	1020
1929	C1orf141	2	1	2	1	1	0
1930	AL133320.1	0	0	0	0	0	0
1931	AL133320.2	6	1	1	5	2	0
1932	IL23R	0	0	0	0	0	0
1933	RNU6-586P	0	0	0	0	0	0
1934	RNU4ATAC4P	0	0	0	0	0	0
1935	DNAJB6P4	4	5	9	7	2	4
1936	IL12RB2	0	2	8	0	4	2
1937	SERBP1	14205	11387	14969	11539	17785	12604
1938	RNU6-387P	0	0	0	0	0	0
1939	LINC01702	0	0	0	0	0	0
1940	RNU6-1031P	0	0	0	0	0	0
1941	AL590559.1	0	0	0	0	0	0
1942	RN7SL392P	0	0	0	0	0	0
1943	HNRNPCP9	2	5	3	8	4	5
1944	GADD45A	1751	477	1565	503	1664	497
1945	GNG12	2465	2177	2593	2180	3524	2722
1946	RNU7-80P	0	0	0	0	0	0
1947	GNG12-AS1	2	6	0	12	3	7
1948	AL157407.1	0	0	0	0	0	0
1949	DIRAS3	4	32	7	31	14	26
1950	ARL5AP3	0	2	0	1	0	0
1951	WLS	6463	5458	5254	4414	7922	5755
1952	CTBP2P8	33	37	24	12	22	11
1953	MIR1262	0	0	0	0	0	0
1954	RPS7P4	29	108	44	101	50	54
1955	COX6B1P7	0	0	0	0	0	0
1956	ELOCP18	4	0	2	2	3	0
1957	AL139413.1	0	0	0	0	0	0
1958	RPE65	0	0	0	0	0	0
1959	DEPDC1	145	343	262	429	271	632
1960	AL138789.1	0	0	0	1	0	0
1961	DEPDC1-AS1	0	2	1	2	2	6
1962	TXNP2	0	0	0	0	0	0
1963	AL035412.1	0	1	0	0	8	4
1964	AL033530.1	602	452	585	410	640	480
1965	AL691520.1	12	18	26	15	23	23
1966	LINC01707	5	2	13	6	7	7
1967	LINC02791	0	0	0	0	0	0
1968	LINC01758	0	5	0	0	0	1
1969	AL359894.1	8	0	0	1	1	1
1970	LRRC7	263	386	204	333	368	421
1971	SGO1P1	0	0	0	0	0	0
1972	AL117353.1	0	0	3	0	0	0
1973	RN7SL538P	0	0	0	0	0	0
1974	PIN1P1	1	6	1	5	2	3
1975	LRRC7-AS1	0	0	0	0	0	0
1976	LRRC40	2551	2912	2127	2990	2769	3048
1977	RN7SL242P	0	0	0	1	0	0
1978	SRSF11	7144	7621	6823	7516	8103	8293
1979	AL353771.1	0	0	0	0	0	0
1980	ANKRD13C	2402	1819	2175	1870	3032	2428
1981	HHLA3	71	137	84	127	81	121
1982	HHLA3-AS1	1	0	1	0	2	0
1983	CTH	256	263	284	316	358	317
1984	Metazoa_SRP	0	0	0	0	0	0
1985	AL354872.1	14	5	12	6	15	8
1986	CHORDC1P5	4	5	5	7	11	4
1987	CASP3P1	0	2	2	1	2	1
1988	LINC01788	1	0	0	0	0	0
1989	AL513285.1	0	0	0	0	0	0
1990	PTGER3	41	81	56	105	39	56
1991	AL031429.1	0	0	0	0	0	0
1992	AL031429.2	0	1	0	1	0	0
1993	ZRANB2-AS1	6	2	5	1	1	2
1994	ZRANB2	3543	3908	3312	3993	4174	4546
1995	MIR186	14	9	13	8	23	27
1996	ZRANB2-AS2	85	38	87	51	105	76
1997	AL358453.1	0	0	0	0	0	0
1998	NEGR1	623	545	756	995	517	461
1999	AL354949.1	0	0	0	0	0	0
[truncated: 58,676 more rows]
