# Supplementary material for: Multiomics analysis identifies novel facilitators of human dopaminergic neuron differentiation
Source: EMBO Rep. 2023 Dec 19;25(1):17. doi: 10.1038/s44319-023-00024-2 (PMC10897179; doi:10.1038/s44319-023-00024-2)
Supplement: Supplementary file 10 — Source Data Fig. 6 [file 44319_2023_24_MOESM10_ESM.zip › Figure 6/6D/README.txt.txt]

Expression plots were generated in RStudio after conversion of the read counts into RPKM normalised expression values.
