# Supplementary material for: Multiomics analysis identifies novel facilitators of human dopaminergic neuron differentiation
Source: EMBO Rep. 2023 Dec 19;25(1):17. doi: 10.1038/s44319-023-00024-2 (PMC10897179; doi:10.1038/s44319-023-00024-2)
Supplement: Supplementary file 11 — Source Data Fig. 7 [file 44319_2023_24_MOESM11_ESM.zip]

Archive with 24 entries (20 files):
- Figure 7/
- __MACOSX/._Figure 7
- Figure 7/7B/
- __MACOSX/Figure 7/._7B
- Figure 7/7E-G/
- __MACOSX/Figure 7/._7E-G
- Figure 7/7A/
- __MACOSX/Figure 7/._7A
- Figure 7/7B/README.txt
- __MACOSX/Figure 7/7B/._README.txt
- Figure 7/7B/Gomez Ramos_SupplementaryTable5_NR2Fs_KD_data.xls
- __MACOSX/Figure 7/7B/._Gomez Ramos_SupplementaryTable5_NR2Fs_KD_data.xls
- Figure 7/7B/IPA_results.tiff
- __MACOSX/Figure 7/7B/._IPA_results.tiff
- Figure 7/7E-G/README.txt
- __MACOSX/Figure 7/7E-G/._README.txt
- Figure 7/7E-G/Mean_Firing_Rate(Hz)).xls
- __MACOSX/Figure 7/7E-G/._Mean_Firing_Rate(Hz)).xls
- Figure 7/7E-G/Thumbs.db
- __MACOSX/Figure 7/7E-G/._Thumbs.db
- Figure 7/7A/DEG_NR2Fs_KD_vs_SCR_filtered.csv
- __MACOSX/Figure 7/7A/._DEG_NR2Fs_KD_vs_SCR_filtered.csv
- Figure 7/7A/README.txt
- __MACOSX/Figure 7/7A/._README.txt
