# Supplementary material for: Multiomics analysis identifies novel facilitators of human dopaminergic neuron differentiation
Source: EMBO Rep. 2023 Dec 19;25(1):17. doi: 10.1038/s44319-023-00024-2 (PMC10897179; doi:10.1038/s44319-023-00024-2)
Supplement: Supplementary file 11 — Source Data Fig. 7 [file 44319_2023_24_MOESM11_ESM.zip › Figure 7/7B/README.txt]

The DEGs from the RNAseq analysis of NR2Fs vs SCRAMBLE were analysed with the Qiagen Ingenuity Pathway Analysis. The resulting pathways are in the .xsl workbook together with the unfiltered DEGs from the Late and early transduction. 
