# Supplementary material for: Multiomics analysis identifies novel facilitators of human dopaminergic neuron differentiation
Source: EMBO Rep. 2023 Dec 19;25(1):17. doi: 10.1038/s44319-023-00024-2 (PMC10897179; doi:10.1038/s44319-023-00024-2)
Supplement: Supplementary file 11 — Source Data Fig. 7 [file 44319_2023_24_MOESM11_ESM.zip › Figure 7/7E-G/Mean_Firing_Rate(Hz)).xls]

## Sheet: shSCRAMBLE vs shLBX1
	shSCR	shSCR	shSCR	shSCR	shSCR	shSCR	shSCR	shSCR	shSCR	shSCR	shSCR	shSCR	shSCR	shSCR	shSCR	shSCR	shLBX1	shLBX1	shLBX1	shLBX1	shLBX1	shLBX1	shLBX1	shLBX1	shLBX1	shLBX1	shLBX1	shLBX1	shLBX1	shLBX1	shLBX1	shLBX1
D15	0.011146	0.012708	0.010625	0.026667	0.013438	0.0075	0.035	0.00625									0.013854	0.047292
D20	0.112188	0.051458	0.047604	0.100511	0.06184	0.254123	0.032604	0.012292	0.010417								0.037292	0.013333	0.028542	0.028229	0.009152
D25	0.088229	0.141458	0.013021	0.098958	0.250521												0.098229	0.028958	0.07	0.01375	0.014792
D30	0.023854	0.054062	0.131875	0.082187	0.123333	0.132917	0.015208	0.032396	0.017083	0.005625	0.256667	0.005625					0.014583	0.016771	0.074792	0.126354	0.031146	0.015208	0.016042	0.035208	0.040521	0.023021	0.123229	0.008854
D35	0.025313	0.010833	0.013333	0.331562	0.014583												0.013125	0.008021	0.015104	0.146979	0.008021	0.032813	0.014896	0.030312	0.121146
D40	0.047708	0.032083	0.038125	0.399167	0.055313	0.016771	0.022083										0.027917	0.050104	0.015208	0.221042	0.032604	0.032604	0.007396	0.056875	0.014375

## Sheet: shSCRAMBLE vs shNHLH1
	shSCR	shSCR	shSCR	shSCR	shSCR	shSCR	shSCR	shSCR	shSCR	shSCR	shSCR	shSCR	shSCR	shSCR	shSCR	shSCR	shNHLH1	shNHLH1	shNHLH1	shNHLH1	shNHLH1	shNHLH1	shNHLH1	shNHLH1	shNHLH1	shNHLH1	shNHLH1	shNHLH1	shNHLH1	shNHLH1	shNHLH1	shNHLH1
D15	0.011146	0.012708	0.010625	0.026667	0.013438	0.0075	0.035	0.00625									0.013542	0.009062	0.020417	0.008854	0.019167	0.028229
D20	0.112188	0.051458	0.047604	0.100511	0.06184	0.254123	0.032604	0.012292	0.010417								0.010937	0.008542	0.007188	0.070417	0.052083
D25	0.088229	0.141458	0.013021	0.098958	0.250521												0.014375	0.047083	0.128021
D30	0.023854	0.054062	0.131875	0.082187	0.123333	0.132917	0.015208	0.032396	0.017083	0.005625	0.256667	0.005625					0.006562	0.081875	0.191354	0.052292	0.098333	0.010104	0.006979
D35	0.025313	0.010833	0.013333	0.331562	0.014583												0.027917	0.012396
D40	0.047708	0.032083	0.038125	0.399167	0.055313	0.016771	0.022083										0.011146	0.019375	0.006667	0.015729	0.042813

## Sheet: shSCRAMBLE vs shNR2Fs
	shSCR	shSCR	shSCR	shSCR	shSCR	shSCR	shSCR	shSCR	shSCR	shSCR	shSCR	shSCR	shSCR	shSCR	shSCR	shSCR	shNR2F1/2	shNR2F1/2	shNR2F1/2	shNR2F1/2	shNR2F1/2	shNR2F1/2	shNR2F1/2	shNR2F1/2	shNR2F1/2	shNR2F1/2	shNR2F1/2	shNR2F1/2	shNR2F1/2	shNR2F1/2	shNR2F1/2	shNR2F1/2
D15	0.011146	0.012708	0.010625	0.026667	0.013438	0.0075	0.035	0.00625									0.01125	0.015
D20	0.112188	0.051458	0.047604	0.100511	0.06184	0.254123	0.032604	0.012292	0.010417								0.01	0.050208
D25	0.088229	0.141458	0.013021	0.098958	0.250521												0.015938
D30	0.023854	0.054062	0.131875	0.082187	0.123333	0.132917	0.015208	0.032396	0.017083	0.005625	0.256667	0.005625					0.007083	0.033229	0.009896	0.014375	0.015833
D35	0.025313	0.010833	0.013333	0.331562	0.014583												0.023021	0.020938
D40	0.047708	0.032083	0.038125	0.399167	0.055313	0.016771	0.022083										0.019583
