# Supplementary material for: Multiomics analysis identifies novel facilitators of human dopaminergic neuron differentiation
Source: EMBO Rep. 2023 Dec 19;25(1):17. doi: 10.1038/s44319-023-00024-2 (PMC10897179; doi:10.1038/s44319-023-00024-2)
Supplement: Supplementary file 11 — Source Data Fig. 7 [file 44319_2023_24_MOESM11_ESM.zip › Figure 7/7A/DEG_NR2Fs_KD_vs_SCR_filtered.csv]

	GeneID	baseMean	log2FoldChange	lfcSE	pvalue	padj	gene_name
1	ENSG00000225972	245.9044819	0.949400774	0.291020033	0.000173472	0.000846964	MTND1P23
2	ENSG00000225630	3010.745127	0.881159089	0.141770984	1.06E-10	1.45E-09	MTND2P28
3	ENSG00000237973	3707.703119	0.714508208	0.156277044	1.38E-06	1.01E-05	MTCO1P12
4	ENSG00000229344	1332.02589	0.626898645	0.190115821	0.000330125	0.001507226	MTCO2P12
5	ENSG00000248527	8165.714676	0.278149882	0.104124016	0.005301469	0.017491865	MTATP6P1
6	ENSG00000187634	230.9801797	0.867161652	0.202719486	3.77E-06	2.56E-05	SAMD11
7	ENSG00000187961	738.9962056	-0.454911246	0.140679833	0.000643389	0.002741778	KLHL17
8	ENSG00000272512	210.1588881	-0.668404668	0.189991022	0.000131301	0.000657946	AL645608.7
9	ENSG00000188290	2644.735386	-0.81047374	0.134726745	4.16E-10	5.20E-09	HES4
10	ENSG00000187608	363.070887	0.35056581	0.134677822	0.00622084	0.02013265	ISG15
11	ENSG00000131591	503.4299685	-0.332236103	0.119409333	0.003779141	0.013005716	C1orf159
12	ENSG00000078808	4356.523695	0.350638685	0.07889873	6.13E-06	4.01E-05	SDF4
13	ENSG00000160087	3556.371738	0.470907952	0.084288874	1.24E-08	1.27E-07	UBE2J2
14	ENSG00000131584	6451.244204	-0.486959999	0.087992757	1.55E-08	1.56E-07	ACAP3
15	ENSG00000240731	48.02691094	0.685725367	0.321269126	0.008064853	0.025201513	AL139287.1
16	ENSG00000107404	3957.768216	-0.402988127	0.092972323	8.96E-06	5.67E-05	DVL1
17	ENSG00000162576	897.1500883	-1.072132342	0.119058739	3.32E-20	1.18E-18	MXRA8
18	ENSG00000221978	4428.037453	-0.286639997	0.085353457	0.000608381	0.002608845	CCNL2
19	ENSG00000242485	2225.991367	0.264466624	0.092441956	0.003414588	0.011897434	MRPL20
20	ENSG00000235098	40.2636349	0.978466378	0.505786024	0.005853947	0.019077034	ANKRD65
21	ENSG00000179403	731.1859604	-0.858520418	0.126351039	2.32E-12	3.83E-11	VWA1
22	ENSG00000215915	36.34682285	1.292836597	0.399625272	0.000118561	0.000600041	ATAD3C
23	ENSG00000160072	904.2148718	-0.370010725	0.106458154	0.000333187	0.001519236	ATAD3B
24	ENSG00000197785	1003.723728	-0.264749551	0.115466436	0.01732497	0.04853396	ATAD3A
25	ENSG00000228594	333.3846888	-1.015471938	0.169257743	3.18E-10	4.04E-09	FNDC10
26	ENSG00000248333	1557.294183	0.422969148	0.096956717	7.65E-06	4.92E-05	CDK11B
27	ENSG00000189339	5743.797632	-0.353375932	0.08765036	3.93E-05	0.00022017	SLC35E2B
28	ENSG00000008128	207.365413	0.490195211	0.165202521	0.00143394	0.005562957	CDK11A
29	ENSG00000008130	1949.860716	-0.38939026	0.126673994	0.00129889	0.005107417	NADK
30	ENSG00000231050	40.03038779	-0.781461415	0.401734534	0.00905117	0.02783506	AL109917.1
31	ENSG00000178821	38.78306146	-0.71011811	0.408732756	0.016326129	0.046076505	TMEM52
32	ENSG00000067606	2067.115606	-0.762882408	0.100270567	7.32E-15	1.57E-13	PRKCZ
33	ENSG00000182873	274.8924012	0.538165164	0.163577772	0.00042676	0.001898792	PRKCZ-AS1
34	ENSG00000162585	1717.024068	-0.23304873	0.093210616	0.010427039	0.031384344	FAAP20
35	ENSG00000157933	5476.022855	-0.382636122	0.100511382	8.99E-05	0.000469326	SKI
36	ENSG00000116151	420.0238232	0.73952021	0.147186756	1.38E-07	1.21E-06	MORN1
37	ENSG00000269896	148.2374914	1.914328365	0.242909175	2.56E-16	6.43E-15	AL513477.1
38	ENSG00000272420	24.57040045	1.110246808	0.500608023	0.002654056	0.009502971	AL513477.2
39	ENSG00000157916	3819.270592	0.556463076	0.095604524	2.53E-09	2.85E-08	RER1
40	ENSG00000157911	1024.161565	-0.772155855	0.103413295	2.13E-14	4.41E-13	PEX10
41	ENSG00000149527	666.220764	-0.892260614	0.177081211	9.02E-08	8.13E-07	PLCH2
42	ENSG00000157881	1674.214086	0.250408183	0.108056617	0.016815631	0.047306207	PANK4
43	ENSG00000197921	5786.417559	-0.594368429	0.108069519	1.41E-08	1.43E-07	HES5
44	ENSG00000272449	1661.132336	0.421129232	0.146806789	0.002344406	0.008549948	AL139246.5
45	ENSG00000157873	284.859246	3.691322986	0.234744715	6.80E-57	2.70E-54	TNFRSF14
46	ENSG00000228037	23.7706293	5.727129613	1.047674375	3.90E-08	3.72E-07	AL139246.3
47	ENSG00000157870	2478.704053	-0.267523055	0.111114791	0.012691245	0.03705362	PRXL2B
48	ENSG00000142611	87.87307411	-0.644583477	0.264300016	0.004242375	0.014420561	PRDM16
49	ENSG00000130762	357.2613237	0.379400342	0.144699566	0.005493935	0.018037479	ARHGEF16
50	ENSG00000272088	7.822512807	1.611201156	1.156752625	0.00667175	0.021343881	AL512413.1
51	ENSG00000162591	1068.660141	-0.818744581	0.111897304	5.95E-14	1.19E-12	MEGF6
52	ENSG00000158109	2426.863122	0.942327962	0.095750995	1.44E-23	6.95E-22	TPRG1L
53	ENSG00000130764	4137.167897	0.344782246	0.081153562	1.51E-05	9.20E-05	LRRC47
54	ENSG00000266075	5.295093968	1.801653241	1.896136031	0.00958221	0.029223665	RN7SL574P
55	ENSG00000272153	4.646867679	0.702352206	1.507072043	0.016535529	0.046615454	AL365330.1
56	ENSG00000236423	20.2374534	1.929134726	0.611406261	0.000102033	0.000524256	LINC01134
57	ENSG00000069424	699.9048134	-0.791951979	0.118203355	5.05E-12	8.04E-11	KCNAB2
58	ENSG00000116251	3022.995749	-0.766878924	0.093078782	4.56E-17	1.23E-15	RPL22
59	ENSG00000116237	4275.056277	0.555028464	0.106079206	7.23E-08	6.60E-07	ICMT
60	ENSG00000173673	322.4773696	0.684993529	0.178868596	3.81E-05	0.00021408	HES3
61	ENSG00000158292	2621.901422	-0.385173122	0.097155277	4.68E-05	0.000258731	GPR153
62	ENSG00000097021	4319.660168	-1.001092839	0.082336708	8.87E-35	1.01E-32	ACOT7
63	ENSG00000215788	488.8547119	0.450670316	0.143261958	0.000889071	0.003651627	TNFRSF25
64	ENSG00000171680	1614.896276	0.299974258	0.105522428	0.003380712	0.011792748	PLEKHG5
65	ENSG00000162408	1450.1177	0.755002237	0.130127917	1.98E-09	2.26E-08	NOL9
66	ENSG00000204859	999.7308938	0.300298203	0.126447693	0.013092911	0.038077363	ZBTB48
67	ENSG00000162413	1142.859228	0.36098984	0.112067167	0.000952631	0.00387944	KLHL21
68	ENSG00000007923	3824.145997	0.428421002	0.084851145	2.64E-07	2.19E-06	DNAJC11
69	ENSG00000237436	36.51906941	-0.908900714	0.443041749	0.005354901	0.0176398	CAMTA1-DT
70	ENSG00000270171	64.00267209	1.163068787	0.338471174	6.82E-05	0.000364995	AL359881.3
71	ENSG00000049245	1334.745971	1.105457332	0.134775066	3.20E-17	8.77E-16	VAMP3
72	ENSG00000049249	131.6184287	3.046452457	0.35210211	3.39E-19	1.11E-17	TNFRSF9
73	ENSG00000116285	2966.993498	0.309674136	0.094143951	0.000765605	0.003198396	ERRFI1
74	ENSG00000074800	18770.55132	-0.248472116	0.092876857	0.006565263	0.021059769	ENO1
75	ENSG00000228526	402.078744	2.113149291	0.172736948	1.57E-35	1.87E-33	MIR34AHG
76	ENSG00000234546	136.4128444	3.252776111	0.257485504	1.17E-37	1.55E-35	LNCTAM34A
77	ENSG00000049239	1872.95565	0.281972104	0.090171246	0.001389069	0.005411042	H6PD
78	ENSG00000284693	87.27994471	0.670720421	0.263769714	0.00303681	0.01071388	LINC02606
79	ENSG00000231789	36.03587592	1.045141492	0.436799469	0.001918004	0.007176343	PIK3CD-AS2
80	ENSG00000162441	3890.550812	0.37449626	0.09173359	2.95E-05	0.000169453	LZIC
81	ENSG00000142657	14133.92575	-0.282838627	0.079892253	0.000311233	0.001427323	PGD
82	ENSG00000160049	2663.455036	0.685877239	0.120529754	3.97E-09	4.34E-08	DFFA
83	ENSG00000130940	398.8868862	1.141397087	0.160220365	1.46E-13	2.80E-12	CASZ1
84	ENSG00000272078	12.41187474	1.04929351	0.962163248	0.014943308	0.042662747	AL139423.1
85	ENSG00000116649	1757.289127	-0.428752487	0.110477426	5.95E-05	0.000321649	SRM
86	ENSG00000120942	1471.708937	0.316758625	0.095231739	0.000650338	0.002768516	UBIAD1
87	ENSG00000284646	132.9257309	2.656447047	0.276587898	5.60E-23	2.57E-21	AL031291.1
88	ENSG00000162490	11611.59246	0.405925354	0.090120862	3.94E-06	2.66E-05	DRAXIN
89	ENSG00000177674	527.067771	0.697926779	0.136721205	1.01E-07	8.99E-07	AGTRAP
90	ENSG00000177000	3000.058777	0.388470816	0.118668753	0.000679229	0.002880552	MTHFR
91	ENSG00000083444	1506.586959	0.436999124	0.111498754	4.99E-05	0.000274561	PLOD1
92	ENSG00000116688	5874.882495	-0.532133421	0.084747534	1.55E-10	2.06E-09	MFN2
93	ENSG00000048707	3406.433948	0.27942859	0.090870746	0.001668843	0.006345481	VPS13D
94	ENSG00000162496	311.7664049	-1.347792344	0.195854926	6.33E-13	1.12E-11	DHRS3
95	ENSG00000189337	1643.435498	-0.412710569	0.101945589	3.07E-05	0.000175427	KAZN
96	ENSG00000175147	22.18013518	-1.504364231	0.529588679	0.000338601	0.001540783	TMEM51-AS1
97	ENSG00000142621	78.91039052	0.541823436	0.246859673	0.010734247	0.032140253	FHAD1
98	ENSG00000142634	1425.579637	-0.607144568	0.13344812	2.02E-06	1.45E-05	EFHD2
99	ENSG00000116138	1846.319567	1.018462985	0.11763294	8.04E-19	2.53E-17	DNAJC16
100	ENSG00000197312	1575.134637	1.120344978	0.128650834	4.22E-19	1.37E-17	DDI2
101	ENSG00000162458	978.5442916	-0.372090359	0.116363787	0.000896088	0.003675542	FBLIM1
102	ENSG00000233954	118.6946635	0.591973081	0.241754387	0.004879036	0.016274688	UQCRHL
103	ENSG00000179743	460.798037	-0.35186901	0.148437948	0.011665197	0.034487253	FLJ37453
104	ENSG00000232456	27.51017109	1.618537107	0.626026737	0.000599395	0.002573897	AL355994.2
105	ENSG00000185519	329.7624611	1.403782491	0.155788642	2.23E-20	8.02E-19	FAM131C
106	ENSG00000142627	2717.369993	0.933162533	0.088726571	1.54E-26	9.37E-25	EPHA2
107	ENSG00000037637	2695.369894	0.27668577	0.113345781	0.011470406	0.033997074	FBXO42
108	ENSG00000157191	952.9510418	0.564617224	0.129324642	5.23E-06	3.46E-05	NECAP2
109	ENSG00000226029	40.25610527	1.881132643	0.467685132	4.01E-06	2.70E-05	LINC01772
110	ENSG00000219481	1045.646167	-0.353874814	0.115881353	0.001519432	0.005840338	NBPF1
111	ENSG00000117122	1252.348116	0.301579179	0.125819506	0.012450279	0.036475498	MFAP2
112	ENSG00000159363	3279.726102	-0.514944143	0.098502105	8.07E-08	7.33E-07	ATP13A2
113	ENSG00000117118	1796.331972	0.499977431	0.115411912	7.22E-06	4.66E-05	SDHB
114	ENSG00000117154	89.66869167	0.723073724	0.26956117	0.001787318	0.006734438	IGSF21
115	ENSG00000009709	3235.099349	-0.669396449	0.169356945	2.37E-05	0.000138736	PAX7
116	ENSG00000159423	1037.115718	-0.576457786	0.125162709	1.63E-06	1.19E-05	ALDH4A1
117	ENSG00000169991	1184.863553	-0.611589873	0.136312476	2.62E-06	1.84E-05	IFFO2
118	ENSG00000127481	12220.05536	0.330993706	0.082781217	4.61E-05	0.000255622	UBR4
119	ENSG00000127463	3776.04537	0.80567034	0.091330607	2.81E-19	9.30E-18	EMC1
120	ENSG00000053372	2218.931582	0.222537526	0.093373591	0.01471884	0.042070667	MRTO4
121	ENSG00000211454	41.23558719	-0.88910273	0.362167948	0.00221197	0.008117148	AKR7L
122	ENSG00000053371	769.8756766	-1.077651663	0.110617793	3.05E-23	1.43E-21	AKR7A2
123	ENSG00000158747	652.2682782	-2.128768975	0.158137598	2.01E-42	3.35E-40	NBL1
124	ENSG00000169914	1119.688875	1.323978692	0.138130117	1.08E-22	4.82E-21	OTUD3
125	ENSG00000162543	81.21434951	0.811766439	0.279441833	0.000743017	0.003116721	UBXN10
126	ENSG00000162545	6241.751346	0.607140737	0.086140963	4.63E-13	8.41E-12	CAMK2N1
127	ENSG00000117242	564.2844079	0.987351246	0.133195535	2.17E-14	4.49E-13	PINK1-AS
128	ENSG00000244038	6052.68634	0.187593626	0.078768525	0.015513881	0.044102546	DDOST
129	ENSG00000189410	193.916069	-1.450126458	0.31973945	5.15E-07	4.09E-06	SH2D5
130	ENSG00000075151	9491.748244	-0.32450833	0.09076601	0.000249088	0.001174477	EIF4G3
131	ENSG00000287192	3.032189083	-0.417412194	0.753939041	0.013486255	0.03905527	AL031005.2
132	ENSG00000117298	3663.029883	-0.567600259	0.100900007	7.70E-09	8.11E-08	ECE1
133	ENSG00000187952	164.6714754	-0.745883919	0.210717719	9.89E-05	0.000510328	HS6ST1P1
134	ENSG00000076864	896.8974656	-0.824348707	0.117920716	6.30E-13	1.12E-11	RAP1GAP
135	ENSG00000090686	3064.913	0.315560483	0.108322601	0.002660846	0.009520364	USP48
136	ENSG00000218510	315.7531285	0.342270396	0.147039035	0.013498017	0.03908014	LINC00339
137	ENSG00000184677	3127.954282	0.404579616	0.154261514	0.005124473	0.01698982	ZBTB40
138	ENSG00000133216	17311.25227	-0.559243231	0.092095254	4.98E-10	6.15E-09	EPHB2
139	ENSG00000215381	14.02361019	-1.323015914	0.867764593	0.006696742	0.021415487	AL109936.1
140	ENSG00000125944	15813.19486	-0.385982392	0.077114187	3.56E-07	2.89E-06	HNRNPR
141	ENSG00000125945	1710.227701	-0.509265234	0.176141138	0.001679786	0.006379042	ZNF436
142	ENSG00000088280	1761.093702	-0.728760922	0.105923276	1.70E-12	2.83E-11	ASAP3
143	ENSG00000007968	646.816813	-1.048955764	0.206684084	5.70E-08	5.29E-07	E2F2
144	ENSG00000117318	185.5775527	-2.48964171	0.212227944	6.71E-33	6.40E-31	ID3
145	ENSG00000142676	24541.42035	-0.736662357	0.078623441	2.05E-21	8.27E-20	RPL11
146	ENSG00000236810	104.5231555	-0.452100067	0.21625982	0.017851892	0.049794828	ELOA-AS1
147	ENSG00000057757	2152.388408	-0.28691122	0.105536914	0.005027663	0.016722888	PITHD1
148	ENSG00000011009	3302.400846	0.347222899	0.0927554	0.000126577	0.000636163	LYPLA2
149	ENSG00000117308	1136.840652	-0.325802734	0.100999955	0.000899442	0.00368623	GALE
150	ENSG00000117305	613.827883	0.84078888	0.133803534	7.43E-11	1.03E-09	HMGCL
151	ENSG00000179163	244.8973477	-0.782772925	0.189449161	8.52E-06	5.41E-05	FUCA1
152	ENSG00000189266	3211.191901	-0.442126278	0.140541833	0.000896931	0.003677494	PNRC2
153	ENSG00000001460	129.8140238	-0.577631408	0.217456833	0.002839751	0.0100872	STPG1
154	ENSG00000169504	5690.386119	-0.726658725	0.123655056	1.22E-09	1.44E-08	CLIC4
155	ENSG00000183726	3736.544118	0.43061398	0.082874073	1.19E-07	1.05E-06	TMEM50A
156	ENSG00000204178	3719.182451	-0.256415234	0.08788394	0.002867048	0.01017467	MACO1
157	ENSG00000157978	231.4084329	0.65242565	0.175483296	6.45E-05	0.000346485	LDLRAP1
158	ENSG00000117643	543.1400225	0.418269589	0.145747308	0.002391965	0.0086986	MAN1C1
159	ENSG00000162430	7266.725541	-0.316251683	0.101301391	0.001312152	0.005150521	SELENON
160	ENSG00000127423	126.0612275	-0.733816579	0.246060834	0.000699751	0.002958416	AUNIP
161	ENSG00000182749	615.0094896	0.540673139	0.123222653	5.04E-06	3.34E-05	PAQR7
162	ENSG00000117632	66785.15727	-0.420744484	0.109550307	6.87E-05	0.000367173	STMN1
163	ENSG00000223624	5.388330595	-2.098799683	1.582228171	0.00664707	0.021281511	AL033528.1
164	ENSG00000158006	681.2319785	0.888047876	0.132410583	4.14E-12	6.65E-11	PAFAH2
165	ENSG00000130695	1482.024154	-0.291435236	0.123017597	0.01340264	0.038872549	CEP85
166	ENSG00000142669	5042.795057	0.640365686	0.09098474	6.92E-13	1.22E-11	SH3BGRL3
167	ENSG00000198830	9128.028742	-0.564899711	0.094675287	1.01E-09	1.20E-08	HMGN2
168	ENSG00000060642	332.6944889	0.420468335	0.163429302	0.005682549	0.018577476	PIGV
169	ENSG00000090273	4639.650077	0.440058003	0.096263055	2.78E-06	1.94E-05	NUDC
170	ENSG00000158246	51.16178933	1.027588749	0.433081199	0.002068542	0.007662752	TENT5B
171	ENSG00000090020	963.6195226	0.339591238	0.129376364	0.005988012	0.01946756	SLC9A1
172	ENSG00000142733	124.1397765	-0.749960924	0.229544857	0.000261118	0.001224634	MAP3K6
173	ENSG00000181773	137.9172025	0.720255806	0.24890558	0.000962427	0.003913085	GPR3
174	ENSG00000130775	151.0249655	0.474622959	0.219580443	0.014264685	0.040929325	THEMIS2
175	ENSG00000158156	323.5949699	0.92347537	0.209710623	1.92E-06	1.38E-05	XKR8
176	ENSG00000126698	6118.474874	-0.332057887	0.083591627	5.10E-05	0.000279868	DNAJC8
177	ENSG00000130770	2948.804965	-0.43489579	0.095540396	3.03E-06	2.10E-05	ATP5IF1
178	ENSG00000130766	2029.948	0.459895719	0.124178329	0.00011324	0.000575714	SESN2
179	ENSG00000279443	50.74518703	1.629771083	0.355392275	3.84E-07	3.10E-06	AL513497.1
180	ENSG00000120656	800.4720644	-0.329506264	0.10638287	0.001379692	0.005383881	TAF12
181	ENSG00000162419	1444.43297	0.513288502	0.094864863	3.02E-08	2.91E-07	GMEB1
182	ENSG00000159023	13471.28896	-0.405547653	0.089727335	3.78E-06	2.56E-05	EPB41
183	ENSG00000116350	3598.048036	-0.273739697	0.105237797	0.007156187	0.02268152	SRSF4
184	ENSG00000060656	278.7136717	0.479387105	0.169733469	0.002307814	0.008427421	PTPRU
185	ENSG00000162511	17.39960692	3.287820292	0.723208339	4.99E-07	3.97E-06	LAPTM5
186	ENSG00000134644	8573.250549	0.329795855	0.108882646	0.001697669	0.006431086	PUM1
187	ENSG00000084628	6756.746059	-0.463584539	0.087050977	5.20E-08	4.86E-07	NKAIN1
188	ENSG00000121766	2208.972294	-0.732921124	0.105084254	8.63E-13	1.50E-11	ZCCHC17
189	ENSG00000121769	146.3128575	-1.409956137	0.205689633	7.33E-13	1.29E-11	FABP3
190	ENSG00000168528	597.4268414	-0.266987876	0.115728698	0.016615819	0.046824324	SERINC2
191	ENSG00000215899	34.59012922	-0.859296356	0.413089102	0.005693696	0.018607664	AC209007.1
192	ENSG00000084636	72.31361382	3.697352415	0.414245634	3.76E-20	1.33E-18	COL16A1
193	ENSG00000121753	4505.818481	-0.509769743	0.107008853	9.03E-07	6.87E-06	ADGRB2
194	ENSG00000134668	29.87964003	3.871334592	0.639143608	1.47E-10	1.96E-09	SPOCD1
195	ENSG00000184007	10180.66553	-0.385135732	0.089376147	1.05E-05	6.59E-05	PTP4A2
196	ENSG00000025800	4857.407776	0.655987299	0.105562061	1.75E-10	2.32E-09	KPNA6
197	ENSG00000084652	4574.281294	0.415778775	0.08299592	3.35E-07	2.72E-06	TXLNA
198	ENSG00000160055	275.0732251	-0.687279559	0.164548255	8.74E-06	5.55E-05	TMEM234
199	ENSG00000116478	2967.411693	-0.312291732	0.105877721	0.002330536	0.008504091	HDAC1
200	ENSG00000175130	72984.41102	-0.327716353	0.088866242	0.000236616	0.001121468	MARCKSL1
201	ENSG00000160058	5331.954165	-0.302739809	0.100082476	0.001870057	0.007012926	BSDC1
202	ENSG00000160062	592.7972711	-0.534748611	0.127473781	1.20E-05	7.44E-05	ZBTB8A
203	ENSG00000162521	13252.49317	-0.217751647	0.082123893	0.006928626	0.022064165	RBBP4
204	ENSG00000162520	45.63434497	0.746011541	0.382134226	0.00997747	0.030253035	SYNC
205	ENSG00000162522	3113.386062	0.43540577	0.097022705	3.99E-06	2.69E-05	KIAA1522
206	ENSG00000121905	223.2452222	-1.32674591	0.226341861	4.82E-10	5.96E-09	HPCA
207	ENSG00000142920	303.3967022	-0.547320747	0.172066252	0.000598729	0.002571933	AZIN2
208	ENSG00000278997	57.05056907	1.88924501	0.350336277	5.49E-09	5.88E-08	AL662907.1
209	ENSG00000116525	1379.257891	0.365552398	0.116926796	0.001166364	0.004644898	TRIM62
210	ENSG00000121903	486.6411939	0.542469289	0.178492086	0.000984724	0.003988618	ZSCAN20
211	ENSG00000121904	929.1469415	-0.577371756	0.143115524	2.14E-05	0.000126157	CSMD2
212	ENSG00000116544	874.7307329	-0.42606996	0.110991885	7.12E-05	0.000379787	DLGAP3
213	ENSG00000284773	12.35973353	0.951114592	0.802193609	0.017544303	0.049053536	AC114490.3
214	ENSG00000116560	27527.09918	-0.608588558	0.090076965	5.30E-12	8.41E-11	SFPQ
215	ENSG00000142687	4289.628978	0.635826704	0.086739413	8.74E-14	1.72E-12	KIAA0319L
216	ENSG00000020129	3305.692586	-0.522315435	0.116053105	3.08E-06	2.13E-05	NCDN
217	ENSG00000116819	38.22074892	0.903400755	0.445272429	0.005779929	0.01886578	TFAP2E
218	ENSG00000126070	1180.749243	0.559485289	0.149495175	7.22E-05	0.000384466	AGO3
219	ENSG00000116863	1173.932935	0.34876205	0.11185929	0.001250672	0.004936737	ADPRS
220	ENSG00000116871	14221.45611	-0.452707393	0.124937754	0.000187118	0.000906405	MAP7D1
221	ENSG00000214193	275.1945676	-0.820558559	0.185277687	2.06E-06	1.48E-05	SH3D21
222	ENSG00000142694	517.19461	0.583121517	0.135080853	6.25E-06	4.08E-05	EVA1B
223	ENSG00000196182	5338.791273	0.401132374	0.102489045	5.66E-05	0.000307632	STK40
224	ENSG00000116885	756.3871366	0.957702632	0.115468879	2.04E-17	5.66E-16	OSCP1
225	ENSG00000116898	1472.263476	-0.457938746	0.103397674	5.08E-06	3.37E-05	MRPS15
226	ENSG00000284705	42.45652528	2.936286971	0.459328008	1.27E-11	1.94E-10	AL596257.1
227	ENSG00000163873	15707.57861	-0.533940227	0.102739037	1.06E-07	9.44E-07	GRIK3
228	ENSG00000237749	65.9082612	-0.703013412	0.376088852	0.013045631	0.037957791	AL034379.1
229	ENSG00000163879	2423.491939	0.594594662	0.10203851	2.22E-09	2.51E-08	DNALI1
230	ENSG00000134690	961.1300306	-1.033091296	0.150886624	1.19E-12	2.03E-11	CDCA8
231	ENSG00000183317	166.8223412	-1.579034821	0.261502697	1.32E-10	1.78E-09	EPHA10
232	ENSG00000185090	2751.327015	-0.31357363	0.088588439	0.000295278	0.001364573	MANEAL
233	ENSG00000196449	916.15563	0.759680128	0.107616847	4.52E-13	8.22E-12	YRDC
234	ENSG00000197982	1564.958929	-0.691211545	0.092480041	2.43E-14	5.00E-13	C1orf122
235	ENSG00000188786	1336.954678	0.68563385	0.131696154	6.01E-08	5.56E-07	MTF1
236	ENSG00000183431	4360.383312	0.880511648	0.084497479	4.17E-26	2.43E-24	SF3A3
237	ENSG00000183386	379.1000794	-0.691688418	0.145862588	6.35E-07	4.96E-06	FHL3
238	ENSG00000185668	471.4749036	-0.642012813	0.131271543	3.41E-07	2.77E-06	POU3F1
239	ENSG00000116954	826.9153023	0.423538463	0.140641109	0.001479577	0.005716592	RRAGC
240	ENSG00000174574	9283.009431	0.398951025	0.088813508	4.44E-06	2.97E-05	AKIRIN1
241	ENSG00000168653	5004.477099	-0.350442327	0.103141483	0.000463208	0.002045073	NDUFS5
242	ENSG00000243970	40.69382858	1.016209212	0.396651455	0.001325484	0.005195399	PPIEL
243	ENSG00000090621	4174.503486	-0.425144478	0.084144915	2.56E-07	2.14E-06	PABPC4
244	ENSG00000163909	1024.116161	0.989302221	0.150213952	7.65E-12	1.19E-10	HEYL
245	ENSG00000116983	1637.293762	0.352440853	0.120846222	0.002461014	0.008915473	HPCAL4
246	ENSG00000168389	1113.296302	-0.306320394	0.127892288	0.012150981	0.035747486	MFSD2A
247	ENSG00000259943	618.6984375	-0.449499628	0.180886717	0.006608457	0.02117716	AL050341.2
248	ENSG00000049089	302.3546968	-0.495800807	0.168363509	0.001498786	0.005776307	COL9A2
249	ENSG00000227311	4.94504718	-3.418164949	1.830149248	0.002122054	0.007836232	AL031985.2
250	ENSG00000187801	448.3055687	-0.445949792	0.130673657	0.000347266	0.001575557	ZFP69B
251	ENSG00000187815	294.2380749	-0.544777867	0.161130076	0.000298707	0.001377577	ZFP69
252	ENSG00000179862	248.3882115	0.596999205	0.207963365	0.001436111	0.0055705	CITED4
253	ENSG00000198815	3350.744805	0.704501568	0.090255706	1.71E-15	3.94E-14	FOXJ3
254	ENSG00000066185	29.52607726	1.008335319	0.553486926	0.006846334	0.021837154	ZMYND12
255	ENSG00000065978	51457.80167	-0.188550805	0.074839075	0.01033458	0.031147925	YBX1
256	ENSG00000164007	41.67865402	3.010276882	0.50266279	1.54E-10	2.05E-09	CLDN19
257	ENSG00000117385	2609.466203	0.62345903	0.140345847	3.00E-06	2.08E-05	P3H1
258	ENSG00000177868	2585.072536	-0.334173438	0.110135017	0.001679281	0.006379042	SVBP
259	ENSG00000186973	36.28347445	0.807696989	0.409166318	0.008118126	0.025339049	FAM183A
260	ENSG00000243710	145.5153528	1.436760432	0.253023179	1.34E-09	1.56E-08	CFAP57
261	ENSG00000117399	2046.871051	-0.801546993	0.161261609	1.56E-07	1.35E-06	CDC20
262	ENSG00000066322	499.3670865	0.879594665	0.204318409	3.28E-06	2.24E-05	ELOVL1
263	ENSG00000159479	1240.266862	0.285052986	0.092562259	0.0016213	0.006190349	MED8
264	ENSG00000178922	290.0347641	-0.51364331	0.172118435	0.00125584	0.004954754	HYI
265	ENSG00000142949	19592.94264	0.231643549	0.087345032	0.00689871	0.021987126	PTPRF
266	ENSG00000117411	4419.947276	-0.373354586	0.088412139	1.57E-05	9.51E-05	B4GALT2
267	ENSG00000196517	2216.310844	-1.172588555	0.115529525	4.45E-25	2.46E-23	SLC6A9
268	ENSG00000230615	77.13267957	0.620462974	0.256489626	0.00486417	0.016236495	AL139220.2
269	ENSG00000178028	2021.505372	0.285990446	0.090758705	0.001270617	0.005007437	DMAP1
270	ENSG00000117419	2601.341461	0.293823701	0.093691138	0.00132494	0.005194094	ERI3
271	ENSG00000233602	11.02369507	1.440412576	0.8169216	0.004493162	0.015153807	ERI3-IT1
272	ENSG00000142945	1422.918892	-1.305513095	0.14962083	3.02E-19	9.93E-18	KIF2C
273	ENSG00000225721	37.5384266	-1.198375779	0.404224573	0.000311151	0.001427215	AL592166.1
274	ENSG00000142937	26200.17121	-0.956179971	0.08038882	2.44E-33	2.47E-31	RPS8
275	ENSG00000234093	64.39973119	-1.87939229	0.364199519	1.77E-08	1.77E-07	RPS15AP11
276	ENSG00000173846	2892.931008	1.087123582	0.102433177	4.20E-27	2.68E-25	PLK3
277	ENSG00000222009	465.032858	2.685997941	0.14553153	3.36E-77	3.60E-74	BTBD19
278	ENSG00000126107	1686.062195	-0.763648978	0.099236815	3.72E-15	8.25E-14	HECTD3
279	ENSG00000162415	3941.006814	-0.414677352	0.097716149	1.31E-05	8.07E-05	ZSWIM5
280	ENSG00000281912	57.93432512	0.724840699	0.338252416	0.007037181	0.022361892	LINC01144
281	ENSG00000280670	61.45529365	0.808722765	0.32509998	0.002469098	0.00894213	CCDC163
282	ENSG00000132763	541.742249	0.395150291	0.169597725	0.011744889	0.034693701	MMACHC
283	ENSG00000117450	6426.290763	-0.623021795	0.084950529	8.08E-14	1.59E-12	PRDX1
284	ENSG00000117448	2344.456032	-0.339268097	0.101821569	0.000601659	0.002583066	AKR1A1
285	ENSG00000132780	10213.63913	-0.584472361	0.108024173	2.47E-08	2.43E-07	NASP
286	ENSG00000159596	1133.114617	0.832112724	0.110258146	1.04E-14	2.20E-13	TMEM69
287	ENSG00000236111	59.75482115	-0.794839502	0.382119497	0.006589575	0.021127647	AL603882.1
288	ENSG00000086015	3832.263113	-0.421044788	0.088246663	1.08E-06	8.10E-06	MAST2
289	ENSG00000117461	10443.98561	-0.863893482	0.106031403	8.51E-17	2.25E-15	PIK3R3
290	ENSG00000085998	2379.235004	-0.536892852	0.113625113	1.01E-06	7.59E-06	POMGNT1
291	ENSG00000085999	316.9230287	-0.503087232	0.193385763	0.004110027	0.014032669	RAD54L
292	ENSG00000173660	4010.674704	-0.421276306	0.092462492	2.94E-06	2.04E-05	UQCRH
293	ENSG00000117480	414.154386	-1.349088842	0.16717889	7.54E-17	2.00E-15	FAAH
294	ENSG00000159658	1599.485104	-0.320644317	0.130150467	0.009752764	0.029681328	EFCAB14
295	ENSG00000238145	59.98718814	-0.767018563	0.376431436	0.007750511	0.024342793	TUBAP8
296	ENSG00000162367	279.3634229	2.069444903	0.221864272	7.82E-22	3.29E-20	TAL1
297	ENSG00000123473	440.5271954	-0.474553975	0.1464409	0.000596018	0.002562077	STIL
298	ENSG00000162368	4332.856828	0.602415997	0.086285406	1.16E-12	1.99E-11	CMPK1
299	ENSG00000132122	718.8220928	0.332203784	0.120303849	0.004010397	0.013728669	SPATA6
300	ENSG00000162373	1479.026897	-0.399366182	0.127111221	0.00101376	0.004096796	BEND5
301	ENSG00000185104	1488.421407	-0.527692933	0.109890959	7.05E-07	5.47E-06	FAF1
302	ENSG00000123080	30.54478723	-1.509689243	0.501465883	0.000194565	0.00093897	CDKN2C
303	ENSG00000233406	68.0115097	-0.910508758	0.37866004	0.002359482	0.008600794	AL162430.1
304	ENSG00000266993	39.0783207	0.966309074	0.377608793	0.001463421	0.005663053	AL050343.2
305	ENSG00000157077	2732.11852	0.533161881	0.08550743	2.08E-10	2.71E-09	ZFYVE9
306	ENSG00000154222	1332.604344	0.404258252	0.122650376	0.000594398	0.002556453	CC2D1B
307	ENSG00000085840	436.9395378	-0.509316482	0.195986887	0.004063313	0.013888578	ORC1
308	ENSG00000134748	2998.01933	0.686727086	0.105036414	2.02E-11	3.00E-10	PRPF38A
309	ENSG00000134744	4823.970247	0.356762627	0.122851312	0.002458221	0.008907978	TUT4
310	ENSG00000116157	562.6713582	0.522062562	0.154166694	0.000315937	0.001446744	GPX7
311	ENSG00000182183	63.12735231	0.829906364	0.441460115	0.009120473	0.028020197	SHISAL2A
312	ENSG00000174348	383.9238575	-1.579258038	0.178894357	9.95E-20	3.39E-18	PODN
313	ENSG00000157184	1248.038122	0.987552848	0.137974082	1.43E-13	2.75E-12	CPT2
314	ENSG00000058804	1543.203302	0.441978657	0.120357392	0.000135695	0.000677567	NDC1
315	ENSG00000058799	1668.599384	0.252660653	0.09858282	0.008545691	0.026452328	YIPF1
316	ENSG00000116209	7709.304282	0.402793861	0.079883389	2.86E-07	2.36E-06	TMEM59
317	ENSG00000116221	2458.707237	0.261179795	0.093285506	0.004155292	0.01415973	MRPL37
318	ENSG00000116133	12584.91852	-1.542239761	0.114262087	1.60E-42	2.76E-40	DHCR24
319	ENSG00000169174	39.94383398	-3.155038979	0.448012677	1.58E-13	3.01E-12	PCSK9
320	ENSG00000162402	5859.704561	1.067925362	0.11295141	5.10E-22	2.17E-20	USP24
321	ENSG00000162407	2057.015924	0.633800653	0.118158931	2.90E-08	2.81E-07	PLPP3
322	ENSG00000173406	2541.726392	-1.096946823	0.09927889	3.28E-29	2.39E-27	DAB1
323	ENSG00000162600	273.7547656	0.716836155	0.164055502	3.51E-06	2.39E-05	OMA1
324	ENSG00000162601	1335.731521	-0.312856702	0.112855961	0.004045596	0.013836278	MYSM1
325	ENSG00000134709	217.7666195	-1.105267822	0.203764953	8.09E-09	8.48E-08	HOOK1
326	ENSG00000226476	220.9875229	1.031571614	0.246218093	4.15E-06	2.79E-05	LINC01748
327	ENSG00000162599	13.31773354	-0.986016293	0.722842976	0.013898646	0.040070471	NFIA
328	ENSG00000132854	74.45704374	-0.750647581	0.286769156	0.001966101	0.007334015	KANK4
329	ENSG00000162607	3197.059115	-0.336755955	0.087386252	8.05E-05	0.000424518	USP1
330	ENSG00000235545	53.66885666	-0.936266402	0.316545924	0.000479623	0.002107347	AC103923.1
331	ENSG00000230798	48.9344211	-1.001632606	0.527559952	0.005826516	0.018997698	FOXD3-AS1
332	ENSG00000142856	589.4644414	-0.340875002	0.117226991	0.002507076	0.009061015	ITGB3BP
333	ENSG00000203965	751.4924797	-0.247656352	0.107850144	0.017692342	0.049411352	EFCAB7
334	ENSG00000079739	953.4090245	-0.255495289	0.105799405	0.01272175	0.03713828	PGM1
335	ENSG00000162434	3512.206555	0.479670759	0.099961998	8.29E-07	6.36E-06	JAK1
336	ENSG00000162433	1633.146705	1.102729457	0.105026354	1.30E-26	8.01E-25	AK4
337	ENSG00000213625	1415.877396	0.859917411	0.122167689	4.22E-13	7.71E-12	LEPROT
338	ENSG00000116678	80.1144789	-1.279641894	0.311984899	4.26E-06	2.86E-05	LEPR
339	ENSG00000184588	6978.829874	0.250839768	0.092406634	0.005470366	0.017966865	PDE4B
340	ENSG00000118473	1858.722262	-0.384997023	0.119917006	0.000832428	0.003444833	SGIP1
341	ENSG00000152763	248.5308508	1.001376128	0.182391553	6.63E-09	7.03E-08	DNAI4
342	ENSG00000116704	1160.033578	0.604947373	0.129091355	1.06E-06	7.93E-06	SLC35D1
343	ENSG00000142864	13585.9386	0.334882772	0.089750894	0.000138971	0.000691963	SERBP1
344	ENSG00000116717	1058.263987	1.690128325	0.110368661	5.79E-54	2.07E-51	GADD45A
345	ENSG00000162595	18.97925862	-1.562742764	0.603108952	0.000651537	0.002773143	DIRAS3
346	ENSG00000229133	64.25723182	-0.985436343	0.359076745	0.00081929	0.003395598	RPS7P4
347	ENSG00000024526	345.5486124	-1.021777756	0.247360721	5.30E-06	3.50E-05	DEPDC1
348	ENSG00000285407	522.8170364	0.368509672	0.125418331	0.002153177	0.007938066	AL033530.1
349	ENSG00000033122	326.5006354	-0.461476954	0.187632786	0.006874993	0.02191721	LRRC7
350	ENSG00000066557	2713.269573	-0.309574912	0.098542592	0.001244225	0.004912862	LRRC40
351	ENSG00000197568	103.2742987	-0.678369579	0.228103707	0.000826685	0.003422216	HHLA3
352	ENSG00000050628	62.92925476	-0.703535738	0.33457137	0.008049216	0.025162229	PTGER3
353	ENSG00000137968	1568.200174	0.4649741	0.111834377	1.68E-05	0.000101276	SLC44A5
354	ENSG00000184005	692.7641889	-0.983437094	0.137936595	1.73E-13	3.30E-12	ST6GALNAC3
355	ENSG00000117069	920.6268236	-0.479640655	0.161891282	0.001477963	0.005712147	ST6GALNAC5
356	ENSG00000226084	129.5535224	-0.841349165	0.281078446	0.000518777	0.002258425	AC113935.1
357	ENSG00000154027	276.1691082	-1.339638178	0.154463048	4.74E-19	1.53E-17	AK5
358	ENSG00000036549	2368.342281	0.282693031	0.118835775	0.013443914	0.038960139	ZZZ3
359	ENSG00000077254	7927.556736	0.291457259	0.092856698	0.001199583	0.004759485	USP33
360	ENSG00000229752	12.68020004	-1.073666121	0.745594858	0.010865704	0.032502089	RPL7P10
361	ENSG00000117114	9325.666438	-0.244237583	0.0988731	0.012028118	0.035419881	ADGRL2
362	ENSG00000236268	26.97771525	-1.933523781	0.488605016	5.41E-06	3.57E-05	LINC01361
363	ENSG00000237076	10.31728744	1.107335804	0.93510329	0.013159798	0.038246446	AL035706.1
364	ENSG00000137941	1028.481748	-0.49580461	0.128174806	5.28E-05	0.000288357	TTLL7
365	ENSG00000117133	1790.746131	0.269924774	0.091122212	0.002448469	0.00887917	RPF1
366	ENSG00000174021	1136.124953	0.595684907	0.125411536	7.91E-07	6.09E-06	GNG5
367	ENSG00000117151	84.03908994	0.637647487	0.277091461	0.006230608	0.020155509	CTBS
368	ENSG00000117155	4119.016975	0.578017676	0.100454865	3.29E-09	3.65E-08	SSX2IP
369	ENSG00000162643	125.5600735	1.513291011	0.245641671	6.87E-11	9.57E-10	DNAI3
370	ENSG00000153904	2640.170686	1.015669839	0.125983521	1.42E-16	3.67E-15	DDAH1
371	ENSG00000142871	1606.781471	0.903993135	0.177895077	7.21E-08	6.59E-07	CCN1
372	ENSG00000117174	1609.533651	0.639048988	0.136946046	1.06E-06	7.95E-06	ZNHIT6
373	ENSG00000230721	46.77275918	-0.705063258	0.384616021	0.013894599	0.040063494	AL049597.1
374	ENSG00000237505	21.15465221	1.702266948	0.755215215	0.001284675	0.005057177	PKN2-AS1
375	ENSG00000065243	2364.058069	0.435212944	0.126402064	0.000324575	0.001483538	PKN2
376	ENSG00000137944	814.9425296	-0.559846508	0.110140253	1.56E-07	1.35E-06	KYAT3
377	ENSG00000213516	1706.4171	0.468854686	0.126512736	0.000109624	0.00055906	RBMXL1
378	ENSG00000231999	79.42532836	0.906700669	0.283310459	0.000236242	0.001120124	LRRC8C-DT
379	ENSG00000233593	83.68337163	0.825623931	0.260213337	0.000306469	0.001409152	LINC02609
380	ENSG00000122482	4155.706012	-0.252286287	0.088877252	0.003733613	0.012868815	ZNF644
381	ENSG00000162669	402.2151534	-0.909573592	0.182858294	1.21E-07	1.07E-06	HFM1
382	ENSG00000097046	2129.36696	-0.642667139	0.104966877	3.17E-10	4.03E-09	CDC7
383	ENSG00000069702	352.4803638	0.366685068	0.142013788	0.006355245	0.020512533	TGFBR3
384	ENSG00000172031	70.83243577	1.908234674	0.371768825	2.12E-08	2.09E-07	EPHX4
385	ENSG00000273487	3.497795052	0.439694529	0.803411754	0.010546524	0.03170136	AC104836.1
386	ENSG00000174842	524.7927893	-0.380830248	0.124278603	0.001377425	0.005375885	GLMN
387	ENSG00000122406	31395.00598	-1.136656585	0.088892774	2.71E-38	3.73E-36	RPL5
388	ENSG00000154511	411.7550679	-0.682052016	0.206300671	0.000270235	0.001262346	DIPK1A
389	ENSG00000122483	289.024246	-1.356479714	0.169638373	1.39E-16	3.60E-15	CCDC18
390	ENSG00000223745	184.2555316	0.448160405	0.193388969	0.010452149	0.031433028	CCDC18-AS1
391	ENSG00000137942	13910.09832	-0.275411979	0.092068442	0.002202224	0.008088617	FNBP1L
392	ENSG00000137936	1747.753826	0.447807966	0.11950084	9.82E-05	0.000507561	BCAR3
393	ENSG00000137962	51.68188239	0.98138327	0.455335196	0.003747788	0.012906836	ARHGAP29
394	ENSG00000224081	28.05964564	-1.055783995	0.467705193	0.0025784	0.009272525	SLC44A3-AS1
395	ENSG00000143036	119.2567552	0.879093662	0.221968244	1.45E-05	8.84E-05	SLC44A3
396	ENSG00000117519	13102.02862	-0.342481697	0.096214079	0.000258348	0.001213262	CNN3
397	ENSG00000228502	679.0944787	-0.866038694	0.234043612	4.08E-05	0.000227813	EEF1A1P11
398	ENSG00000137970	232.5045846	-0.765520571	0.239598389	0.000319922	0.001463901	RPL7P9
399	ENSG00000117569	6971.441239	-0.749713572	0.096856119	2.69E-15	6.10E-14	PTBP2
400	ENSG00000188641	325.2433164	-0.510962345	0.219225408	0.008288836	0.025793424	DPYD
401	ENSG00000099260	123.8031503	2.284090756	0.322629249	1.00E-13	1.96E-12	PALMD
402	ENSG00000156869	227.7545688	0.561025236	0.174397827	0.00051682	0.002251103	FRRS1
403	ENSG00000117620	569.0226654	1.035320988	0.200942803	3.99E-08	3.79E-07	SLC35A3
404	ENSG00000283761	17.53275121	1.211005598	0.596172402	0.003456902	0.012017663	AC118553.2
405	ENSG00000156876	547.7523457	-0.404428497	0.146075704	0.003312763	0.011568834	SASS6
406	ENSG00000224616	351.0748682	0.854936941	0.161599158	2.63E-08	2.56E-07	RTCA-AS1
407	ENSG00000137996	1389.524455	-0.839792133	0.125218996	4.34E-12	6.95E-11	RTCA
408	ENSG00000162692	1950.594517	0.852922465	0.155969543	9.83E-09	1.02E-07	VCAM1
409	ENSG00000162694	3302.652138	-0.430624278	0.09689292	5.07E-06	3.36E-05	EXTL2
410	ENSG00000162695	851.8760561	0.54464393	0.145248895	6.73E-05	0.000360457	SLC30A7
411	ENSG00000118733	229.6200417	-1.033117278	0.174131245	4.64E-10	5.74E-09	OLFM3
412	ENSG00000162631	522.3219569	-0.594244356	0.146633582	1.90E-05	0.00011318	NTNG1
413	ENSG00000085491	3308.034722	0.467030739	0.088051523	6.19E-08	5.72E-07	SLC25A24
414	ENSG00000162639	23.97652552	-1.009944746	0.544347011	0.0063891	0.020605601	HENMT1
415	ENSG00000116266	1331.182762	0.663837018	0.09595851	1.55E-12	2.59E-11	STXBP3
416	ENSG00000162641	135.512521	0.872286821	0.235293461	4.01E-05	0.000224235	AKNAD1
417	ENSG00000121957	1429.480837	-0.343690998	0.102013414	0.000522181	0.002270434	GPSM2
418	ENSG00000244716	110.712595	-1.020366684	0.278117222	3.47E-05	0.000196274	BX679664.3
419	ENSG00000228665	30.73938553	-0.992403252	0.447160278	0.003157911	0.011097299	BX679664.1
420	ENSG00000273382	49.35055698	0.804710864	0.354590287	0.004271913	0.014504488	AL356488.3
421	ENSG00000179902	142.210189	1.088618422	0.220969893	1.20E-07	1.06E-06	C1orf194
422	ENSG00000031698	7761.058458	-0.190685237	0.079331323	0.01443675	0.041345952	SARS1
423	ENSG00000174151	1073.30542	0.563213241	0.118846823	9.02E-07	6.86E-06	CYB561D1
424	ENSG00000181754	1151.243666	0.649910847	0.114534867	4.78E-09	5.17E-08	AMIGO1
425	ENSG00000213366	376.083731	0.494098916	0.151978139	0.000568615	0.002451983	GSTM2
426	ENSG00000134202	1652.290174	-0.501133338	0.094489464	5.55E-08	5.16E-07	GSTM3
427	ENSG00000184371	301.5070539	1.040929672	0.186005884	3.42E-09	3.78E-08	CSF1
428	ENSG00000168710	5446.024884	0.607619592	0.096125092	1.01E-10	1.38E-09	AHCYL1
429	ENSG00000197106	154.6326004	-0.699841728	0.234306301	0.000752644	0.003154417	SLC6A17
430	ENSG00000116396	651.0063973	1.12873611	0.114290114	7.78E-24	3.85E-22	KCNC4
431	ENSG00000224699	75.44460253	1.023081637	0.299418454	8.94E-05	0.000467137	LAMTOR5-AS1
432	ENSG00000177301	622.9772007	0.994330069	0.141893842	4.14E-13	7.56E-12	KCNA2
433	ENSG00000259834	139.722659	1.57641666	0.299167242	1.20E-08	1.22E-07	AL365361.1
434	ENSG00000177272	136.658696	1.40459249	0.253667003	3.14E-09	3.50E-08	KCNA3
435	ENSG00000156171	805.851883	0.342765763	0.108227087	0.001092235	0.004378007	DRAM2
436	ENSG00000173947	38.58570347	3.04783364	0.442388605	5.10E-13	9.20E-12	PIFO
437	ENSG00000085465	79.46521688	0.905121888	0.285760778	0.00026461	0.001238889	OVGP1
438	ENSG00000260948	100.9199862	0.887924265	0.253032481	8.28E-05	0.000435955	AL390195.2
439	ENSG00000116455	1365.42757	0.250754857	0.091686397	0.005149434	0.017051919	WDR77
440	ENSG00000116473	1556.006424	0.33220472	0.10349479	0.000952729	0.00387944	RAP1A
441	ENSG00000197852	1516.067831	1.281771112	0.139832433	5.96E-21	2.28E-19	INKA2
442	ENSG00000227811	183.991052	1.034457951	0.212476573	1.71E-07	1.47E-06	INKA2-AS1
443	ENSG00000171385	746.6413045	0.61849188	0.112472537	1.41E-08	1.43E-07	KCND3
444	ENSG00000231437	10.61624846	1.184439016	0.816975473	0.009341076	0.028580758	LINC01750
445	ENSG00000143079	2807.015585	-0.429464564	0.149266369	0.002207221	0.008104553	CTTNBP2NL
446	ENSG00000134245	274.4027225	0.414492272	0.174508927	0.009908269	0.030083954	WNT2B
447	ENSG00000155367	48.25763128	-1.757691865	0.408746424	1.28E-06	9.47E-06	PPM1J
448	ENSG00000224167	54.4584726	-1.386403112	0.352755775	7.81E-06	5.01E-05	LINC01357
449	ENSG00000228040	8.227070573	-1.335877276	1.31391251	0.010450227	0.031431088	AL390729.1
450	ENSG00000155380	7988.434815	-0.49255046	0.087022884	7.52E-09	7.94E-08	SLC16A1
451	ENSG00000116793	1703.840663	0.403179472	0.109140566	0.000134335	0.00067173	PHTF1
452	ENSG00000232450	34.60312753	0.983917274	0.426370146	0.002671831	0.009556891	AL133517.1
453	ENSG00000163349	4286.792163	0.521580259	0.134883008	5.11E-05	0.000280134	HIPK1
454	ENSG00000213281	5434.021713	-0.364931501	0.095391499	8.67E-05	0.000454371	NRAS
455	ENSG00000134198	254.8416591	-0.489816517	0.153337549	0.000670566	0.002846754	TSPAN2
456	ENSG00000173218	270.7052592	0.762060391	0.173661184	2.90E-06	2.02E-05	VANGL1
457	ENSG00000177551	2063.232352	-1.520941879	0.146375887	1.99E-26	1.20E-24	NHLH2
458	ENSG00000203865	206.7321812	0.600791931	0.204032427	0.001132471	0.00452529	ATP1A1-AS1
459	ENSG00000143061	6798.670206	0.639619166	0.082601028	3.46E-15	7.74E-14	IGSF3
460	ENSG00000134247	2610.129556	0.632767516	0.094138235	7.13E-12	1.12E-10	PTGFRN
461	ENSG00000198162	2354.670544	0.632862893	0.094588053	8.07E-12	1.26E-10	MAN1A2
462	ENSG00000065183	2688.886662	0.470287299	0.099746716	1.28E-06	9.45E-06	WDR3
463	ENSG00000116874	395.3301416	0.390066153	0.144853007	0.00434654	0.014723829	WARS2
464	ENSG00000227056	12.6039026	-1.476342939	1.004980049	0.0060895	0.019755778	RPL6P2
465	ENSG00000143067	2189.320135	-1.158930371	0.13016862	7.32E-20	2.52E-18	ZNF697
466	ENSG00000092621	4215.276538	-0.512910842	0.110394103	1.58E-06	1.15E-05	PHGDH
467	ENSG00000134250	3764.428666	0.610390152	0.13211145	1.42E-06	1.04E-05	NOTCH2
468	ENSG00000265808	1660.787873	-0.543658558	0.109356759	2.86E-07	2.36E-06	SEC22B
469	ENSG00000226067	266.2565099	-0.599991872	0.175694686	0.000199104	0.00095843	LINC00623
470	ENSG00000231752	49.70850146	-0.727318172	0.391338157	0.012357069	0.036240548	EMBP1
471	ENSG00000266338	694.8018242	-0.398667319	0.139467565	0.002544857	0.00917333	NBPF15
472	ENSG00000186141	2639.386401	0.266281125	0.098062434	0.005320539	0.017538338	POLR3C
473	ENSG00000143127	61.73043742	1.107545201	0.298191381	2.64E-05	0.000152846	ITGA10
474	ENSG00000265241	15872.89355	0.247986016	0.074476637	0.000722876	0.003040004	RBM8A
475	ENSG00000265972	9315.246777	-0.408447066	0.15773468	0.005520639	0.018115492	TXNIP
476	ENSG00000277406	28.81570531	-0.929852807	0.466099757	0.00583334	0.01901743	SEC22B4P
477	ENSG00000287978	81.35660933	-0.728395716	0.288416792	0.002668328	0.009545747	AC245407.2
478	ENSG00000116128	9898.346108	0.46936238	0.092463392	2.01E-07	1.70E-06	BCL9
479	ENSG00000162836	497.0255714	0.35759254	0.129612472	0.003862346	0.013266107	ACP6
480	ENSG00000274020	285.705257	-0.789367162	0.155768962	9.72E-08	8.71E-07	LINC01138
481	ENSG00000178104	4843.109246	0.432048081	0.114302981	8.99E-05	0.000469448	PDE4DIP
482	ENSG00000274265	124.0780312	-0.587980176	0.213511098	0.002068292	0.007662752	AC245297.3
483	ENSG00000203814	72.12831352	1.717859245	0.308309667	2.12E-09	2.42E-08	H2BC18
484	ENSG00000233030	59.31384273	1.987800912	0.347998455	8.60E-10	1.03E-08	AC243772.2
485	ENSG00000159164	25408.9132	-0.449571367	0.08671343	1.04E-07	9.26E-07	SV2A
486	ENSG00000143368	4758.139427	0.393793301	0.08800523	4.84E-06	3.23E-05	SF3B4
487	ENSG00000264522	2041.428509	0.575011177	0.140380141	1.68E-05	0.000101047	OTUD7B
488	ENSG00000143401	6550.446996	-0.459187551	0.096817955	1.13E-06	8.42E-06	ANP32E
489	ENSG00000118298	2260.345641	-1.271599282	0.10781673	5.04E-33	4.91E-31	CA14
490	ENSG00000117362	7075.962482	-0.268344791	0.078479887	0.000503702	0.002200189	APH1A
491	ENSG00000159208	63.20611375	0.573968743	0.280680669	0.013736817	0.039696856	CIART
492	ENSG00000266472	3039.569294	-0.398669836	0.093186117	1.16E-05	7.21E-05	MRPS21
493	ENSG00000117360	2599.033764	0.288067329	0.103102817	0.004028356	0.013782486	PRPF3
494	ENSG00000163125	6231.190417	0.438735103	0.090517534	7.17E-07	5.55E-06	RPRD2
495	ENSG00000143420	11504.48136	-0.335880414	0.091795746	0.000166545	0.000815735	ENSA
496	ENSG00000143437	2833.69179	0.371170802	0.123320053	0.001701396	0.006443221	ARNT
497	ENSG00000143418	2862.764037	-1.279975736	0.116866666	7.72E-29	5.56E-27	CERS2
498	ENSG00000213190	43302.54626	-0.386954158	0.092566006	1.82E-05	0.000108915	MLLT11
499	ENSG00000143434	6472.360269	-0.879818234	0.096068219	1.10E-20	4.09E-19	SEMA6C
500	ENSG00000163156	1783.5604	0.606419681	0.10411406	2.20E-09	2.50E-08	SCNM1
501	ENSG00000163155	1258.396091	-0.415178706	0.125867684	0.000566491	0.002443682	LYSMD1
502	ENSG00000163157	68.01618419	1.902175551	0.329759395	6.33E-10	7.73E-09	TMOD4
503	ENSG00000163159	7010.231306	-0.301748995	0.094275048	0.001018374	0.004113547	VPS72
504	ENSG00000143398	7808.31199	0.454466072	0.08034642	8.64E-09	9.00E-08	PIP5K1A
505	ENSG00000143390	2963.587444	-0.351242173	0.104918359	0.000550654	0.002382461	RFX5
506	ENSG00000143416	559.9627247	-1.30599944	0.153610751	2.10E-18	6.38E-17	SELENBP1
507	ENSG00000143442	11777.87392	0.392119998	0.098753451	3.64E-05	0.00020518	POGZ
508	ENSG00000143375	331.9707768	0.602082841	0.143283638	9.90E-06	6.23E-05	CGN
509	ENSG00000143367	1103.113944	0.249763375	0.102768302	0.012393565	0.036330953	TUFT1
510	ENSG00000143376	4158.473671	0.657065828	0.118317701	9.35E-09	9.71E-08	SNX27
511	ENSG00000249602	72.15149479	-0.778675632	0.288755887	0.001480943	0.005720073	AL589765.4
512	ENSG00000182134	1412.452618	-0.877982605	0.114336873	3.33E-15	7.46E-14	TDRKH
513	ENSG00000203288	126.5928846	-0.635844545	0.207932293	0.000710977	0.002997642	TDRKH-AS1
514	ENSG00000285867	22.14919495	3.90758359	0.711701559	5.12E-09	5.52E-08	BX470102.2
515	ENSG00000188643	478.9433018	1.106515691	0.149650139	2.11E-14	4.39E-13	S100A16
516	ENSG00000189171	695.207823	-0.643613305	0.159625582	1.81E-05	0.00010834	S100A13
517	ENSG00000143553	2305.006027	0.435938405	0.093390524	1.75E-06	1.27E-05	SNAPIN
518	ENSG00000169418	32.92414207	-1.21614014	0.436257693	0.000516985	0.002251423	NPR1
519	ENSG00000143554	909.845706	-0.42169589	0.111478112	9.01E-05	0.000470194	SLC27A3
520	ENSG00000143614	4360.051669	0.285105593	0.106975705	0.005384072	0.01772404	GATAD2B
521	ENSG00000231827	1784.686747	-1.262832296	0.157627102	1.34E-16	3.49E-15	AL513523.2
522	ENSG00000223599	18.14681198	1.597105167	0.70955972	0.001423654	0.005528277	AL513523.1
523	ENSG00000284738	16.56333305	-1.144419202	0.654041027	0.006113036	0.01982691	AL358472.5
524	ENSG00000160741	1460.572495	0.455107754	0.102524576	4.98E-06	3.30E-05	CRTC2
525	ENSG00000282386	67.95436598	-0.72129679	0.307263643	0.004326179	0.014663251	AL358472.4
526	ENSG00000143545	523.4199172	-0.577134071	0.128329697	2.73E-06	1.91E-05	RAB13
527	ENSG00000177954	26315.33136	-1.098803317	0.096476772	7.24E-31	6.09E-29	RPS27
528	ENSG00000143549	10711.50229	-0.841731544	0.084994595	9.10E-24	4.48E-22	TPM3
529	ENSG00000143569	15886.38573	0.451616225	0.082296323	1.97E-08	1.96E-07	UBAP2L
530	ENSG00000160712	22.95564416	1.549081819	0.529748357	0.000257211	0.001209072	IL6R
531	ENSG00000160714	10001.24436	0.497121955	0.083210253	1.17E-09	1.37E-08	UBE2Q1
532	ENSG00000160710	16694.40289	-0.204351926	0.078805903	0.008373455	0.026007451	ADAR
533	ENSG00000287064	14.37989571	-1.653198278	0.701707971	0.001115753	0.004462104	AL606500.1
534	ENSG00000143603	514.84293	-1.208483363	0.226225785	1.10E-08	1.13E-07	KCNN3
535	ENSG00000163346	4382.699155	1.431437359	0.08820917	3.53E-60	1.64E-57	PBXIP1
536	ENSG00000163348	5391.257924	0.287859268	0.098840194	0.002768862	0.009863847	PYGO2
537	ENSG00000160691	1361.57973	0.284600063	0.104009333	0.004832574	0.016150334	SHC1
538	ENSG00000173207	885.9335307	-0.754946628	0.127844531	1.04E-09	1.24E-08	CKS1B
539	ENSG00000143537	1033.09504	-0.35882195	0.132651878	0.004478404	0.015114382	ADAM15
540	ENSG00000243364	484.4064803	-0.39023219	0.165441739	0.010931791	0.032656139	EFNA4
541	ENSG00000179085	488.9505306	-0.326477798	0.129238939	0.008103598	0.025306531	DPM3
542	ENSG00000163462	2560.168849	-0.411609109	0.106568741	6.66E-05	0.000357028	TRIM46
543	ENSG00000231064	1286.700636	0.432206809	0.136493667	0.000877522	0.003611418	THBS3-AS1
544	ENSG00000169231	1401.276987	-0.757378022	0.115648123	1.51E-11	2.28E-10	THBS3
545	ENSG00000173171	1013.725063	1.112615769	0.120486489	3.86E-21	1.50E-19	MTX1
546	ENSG00000143630	1903.340318	-0.676986652	0.102563515	1.28E-11	1.95E-10	HCN3
547	ENSG00000160752	10190.84889	-1.361027724	0.086457312	7.33E-57	2.86E-54	FDPS
548	ENSG00000235919	186.3307701	-0.747663464	0.190497084	2.18E-05	0.00012852	ASH1L-AS1
549	ENSG00000287839	18.11952038	-1.316852388	0.629610172	0.002595871	0.009325821	AL353807.5
550	ENSG00000143622	3523.709647	1.067630251	0.124694751	1.74E-18	5.35E-17	RIT1
551	ENSG00000116584	4778.350056	-0.782321261	0.136661783	2.55E-09	2.87E-08	ARHGEF2
552	ENSG00000163479	10423.57937	-0.324717798	0.075057141	1.09E-05	6.80E-05	SSR2
553	ENSG00000254726	21857.90279	-0.330502507	0.108337125	0.001622717	0.0061948	MEX3A
554	ENSG00000196189	583.8008929	-0.460339701	0.143257082	0.000681982	0.002891235	SEMA4A
555	ENSG00000160783	1176.120036	-0.575813231	0.116093259	2.82E-07	2.33E-06	PMF1
556	ENSG00000125462	96.72314382	-2.453213942	0.382353767	9.34E-12	1.44E-10	MIR9-1HG
557	ENSG00000116604	2666.076936	0.408891465	0.08555837	1.08E-06	8.11E-06	MEF2D
558	ENSG00000183856	794.0488667	-0.774776298	0.188648635	9.55E-06	6.02E-05	IQGAP3
559	ENSG00000163382	2046.812195	-0.288767631	0.092875627	0.001443053	0.005592143	NAXE
560	ENSG00000160818	1576.634725	0.929207871	0.117234859	4.98E-16	1.22E-14	GPATCH4
561	ENSG00000272068	62.17831743	4.56521802	0.501435981	1.50E-20	5.46E-19	AL365181.2
562	ENSG00000272405	106.2302356	4.934330925	0.426705093	1.03E-31	9.32E-30	AL365181.3
563	ENSG00000229953	26.61493401	4.435889581	0.724158765	1.65E-10	2.19E-09	AL590666.2
564	ENSG00000132688	161685.5655	0.45876446	0.088437643	1.30E-07	1.14E-06	NES
565	ENSG00000143320	23560.00134	0.712601538	0.300996482	0.004272933	0.014504488	CRABP2
566	ENSG00000223356	33.82856105	0.867745438	0.404618182	0.004933231	0.016442101	AL590666.1
567	ENSG00000143319	3777.294944	0.326720954	0.082169922	5.09E-05	0.000279421	ISG20L2
568	ENSG00000143314	1174.159238	-0.713836183	0.105451855	3.76E-12	6.07E-11	MRPL24
569	ENSG00000143321	20067.68521	-0.487401007	0.086103938	7.64E-09	8.05E-08	HDGF
570	ENSG00000143294	6217.261519	0.219239231	0.084588332	0.008371575	0.026004891	PRCC
571	ENSG00000198400	877.385858	-1.767315611	0.175833962	7.24E-25	3.95E-23	NTRK1
572	ENSG00000027644	91.44791203	-1.305428568	0.375136943	4.65E-05	0.00025723	INSRR
573	ENSG00000183853	9646.058809	0.392337268	0.102496415	7.25E-05	0.000386082	KIRREL1
574	ENSG00000158473	7.227565768	1.712999262	1.201268354	0.006233678	0.020162437	CD1D
575	ENSG00000163565	1007.32199	0.825349156	0.10436769	6.21E-16	1.49E-14	IFI16
576	ENSG00000163568	210.90813	-1.376223666	0.174892383	3.86E-16	9.48E-15	AIM2
577	ENSG00000213088	675.3400001	0.645731804	0.130654192	2.64E-07	2.19E-06	ACKR1
578	ENSG00000158710	1143.889509	2.103996929	0.140605824	9.61E-52	2.85E-49	TAGLN2
579	ENSG00000085552	3064.167752	0.410598018	0.093717914	7.21E-06	4.65E-05	IGSF9
580	ENSG00000177807	123.9268171	1.200036288	0.249633403	1.87E-07	1.60E-06	KCNJ10
581	ENSG00000143315	1916.2017	0.826940008	0.14406064	2.13E-09	2.42E-08	PIGM
582	ENSG00000018625	29.33375257	-1.266184156	0.473056529	0.000663767	0.002821295	ATP1A2
583	ENSG00000143318	12.46247592	2.092357945	0.75651598	0.000346064	0.001570972	CASQ1
584	ENSG00000162734	18821.43689	0.359916653	0.088061054	2.50E-05	0.000145032	PEA15
585	ENSG00000122218	17879.42899	0.329401574	0.086921138	0.000109425	0.000558276	COPA
586	ENSG00000162736	8418.525188	0.228991894	0.081396358	0.004181891	0.01423068	NCSTN
587	ENSG00000162738	40553.04708	0.432783979	0.076210642	5.16E-09	5.55E-08	VANGL2
588	ENSG00000213080	161.0597681	0.787432227	0.231686893	0.000153047	0.000755477	AL354714.2
589	ENSG00000158764	29.41326103	-0.831693603	0.427476734	0.008048334	0.025162229	ITLN2
590	ENSG00000158769	540.1445474	2.09468325	0.128584425	9.31E-61	4.50E-58	F11R
591	ENSG00000143217	14.92462337	2.407675742	0.769503897	0.000102372	0.000525891	NECTIN4
592	ENSG00000162755	334.3402069	-1.192952656	0.207963815	1.18E-09	1.38E-08	KLHDC9
593	ENSG00000143222	3639.871234	0.268478126	0.089680561	0.002217328	0.008127121	UFC1
594	ENSG00000143224	693.4030423	-1.121333631	0.118642131	4.72E-22	2.02E-20	PPOX
595	ENSG00000158864	8207.100007	0.315107034	0.078897844	4.84E-05	0.000266771	NDUFS2
596	ENSG00000158869	29.01001475	3.431623368	0.572062309	1.82E-10	2.39E-09	FCER1G
597	ENSG00000288670	653.436628	0.842510507	0.136974867	1.75E-10	2.32E-09	AL592295.6
598	ENSG00000215840	30.25837705	-1.16223484	0.446538694	0.00092297	0.003772612	AL592295.1
599	ENSG00000118217	4721.61404	0.686958772	0.081162473	8.32E-18	2.39E-16	ATF6
600	ENSG00000198929	1054.669047	0.357681099	0.109852099	0.000756765	0.003165763	NOS1AP
601	ENSG00000227094	5.280010861	1.435451737	1.683643275	0.012047652	0.035468921	AL512785.1
602	ENSG00000239887	846.2695718	0.325166516	0.108560631	0.002088227	0.007724056	C1orf226
603	ENSG00000152332	6146.089665	1.868946432	0.146245125	1.97E-38	2.73E-36	UHMK1
604	ENSG00000117143	2355.889145	-0.52769402	0.122914144	7.89E-06	5.06E-05	UAP1
605	ENSG00000162733	110.9948652	-0.579248053	0.245307557	0.006293582	0.020337496	DDR2
606	ENSG00000132196	545.4343702	-1.23025293	0.215144349	1.26E-09	1.47E-08	HSD17B7
607	ENSG00000143248	70.68298391	-0.582493325	0.266248072	0.009576162	0.029208837	RGS5
608	ENSG00000232995	106.7050257	0.511476337	0.233213702	0.011798254	0.034822101	RGS5
609	ENSG00000143228	1208.835287	-1.320574838	0.123621274	1.39E-27	9.16E-26	NUF2
610	ENSG00000185630	21314.73228	-0.714303311	0.099032038	1.60E-13	3.06E-12	PBX1
611	ENSG00000269887	18.83533044	2.313068021	0.617178215	1.22E-05	7.53E-05	AL391001.1
612	ENSG00000143171	241.6981422	1.929076606	0.514212205	1.09E-05	6.78E-05	RXRG
613	ENSG00000143149	2502.097386	0.368142126	0.091204683	3.64E-05	0.000204973	ALDH9A1
614	ENSG00000143183	5586.682103	-0.22227498	0.084111804	0.007033185	0.022352077	TMCO1
615	ENSG00000188859	192.0986943	-1.129360046	0.205395573	5.18E-09	5.58E-08	FAM78B
616	ENSG00000152382	2654.911111	-0.367400043	0.08591263	1.26E-05	7.81E-05	TADA1
617	ENSG00000143195	17633.07349	0.831010285	0.117842708	4.13E-13	7.55E-12	ILDR2
618	ENSG00000143194	144.5939748	1.922097244	0.257351347	6.30E-15	1.36E-13	MAEL
619	ENSG00000143162	1652.944369	-0.296120466	0.095175155	0.001415718	0.005502162	CREG1
620	ENSG00000143158	2783.175292	-0.419789575	0.08751313	9.56E-07	7.24E-06	MPC2
621	ENSG00000143184	121.3593348	-0.537596559	0.222114457	0.006121253	0.019848333	XCL1
622	ENSG00000143153	7516.664225	0.397936749	0.100479566	4.67E-05	0.00025843	ATP1B1
623	ENSG00000117475	1119.988639	0.876182084	0.137936078	4.43E-11	6.29E-10	BLZF1
624	ENSG00000117477	1391.043726	0.511698566	0.117454017	6.33E-06	4.13E-05	CCDC181
625	ENSG00000213062	226.1257246	-0.482613022	0.173287596	0.002552046	0.009195207	Z99572.1
626	ENSG00000198734	5.231493548	2.040283413	1.508668427	0.007000592	0.022262759	F5
627	ENSG00000171806	542.2334506	-0.305750811	0.129502056	0.013310771	0.038633396	METTL18
628	ENSG00000075945	8190.375981	-0.447164013	0.097696381	2.63E-06	1.85E-05	KIFAP3
629	ENSG00000231424	29.54173393	-1.54147933	0.636273826	0.000954472	0.003885894	BX284613.2
630	ENSG00000117523	23992.97558	0.459306238	0.07689851	1.12E-09	1.32E-08	PRRC2C
631	ENSG00000117533	1326.826059	0.307260412	0.103039432	0.002145098	0.007911835	VAMP4
632	ENSG00000010165	2287.61489	0.546320394	0.094962305	3.89E-09	4.26E-08	EEF1AKNMT
633	ENSG00000197959	2723.723701	-0.456144295	0.122092731	9.97E-05	0.000514324	DNM3
634	ENSG00000120334	491.0173891	-0.703278916	0.134730778	5.29E-08	4.93E-07	CENPL
635	ENSG00000234741	3916.642076	-1.052901736	0.081368553	4.25E-39	6.16E-37	GAS5
636	ENSG00000185278	1408.254462	0.460904972	0.152461153	0.001305368	0.005126343	ZBTB37
637	ENSG00000227373	13.25526593	-1.243523686	0.76652286	0.006504769	0.020899275	RABGAP1L-DT
638	ENSG00000120333	2616.638061	0.430404229	0.085036737	2.44E-07	2.05E-06	MRPS14
639	ENSG00000120332	178.7712693	1.973810485	0.574930371	3.41E-05	0.00019338	TNN
640	ENSG00000235750	7.145801857	3.585691709	1.244471535	0.000512848	0.00223657	KIAA0040
641	ENSG00000152092	8396.973529	-0.276688697	0.077089594	0.000265572	0.001243156	ASTN1
642	ENSG00000224687	47.65831385	-0.656088747	0.337258968	0.012983598	0.03780857	RASAL2-AS1
643	ENSG00000116199	4615.382939	-0.575432725	0.093903256	3.62E-10	4.56E-09	FAM20B
644	ENSG00000186283	1239.840887	-0.540573641	0.099177505	2.21E-08	2.18E-07	TOR3A
645	ENSG00000143322	3988.894934	0.469493215	0.104260091	3.23E-06	2.22E-05	ABL2
646	ENSG00000169905	3088.8611	0.467309505	0.138458047	0.000381031	0.001713281	TOR1AIP2
647	ENSG00000135837	3866.042977	0.489660975	0.101588704	7.27E-07	5.63E-06	CEP350
648	ENSG00000116260	3896.023495	0.295131761	0.09470748	0.001405537	0.005468272	QSOX1
649	ENSG00000232586	46.00714689	-1.076360556	0.373915632	0.000472185	0.002078746	KIAA1614-AS1
650	ENSG00000135823	5320.897286	0.786097731	0.09124367	1.33E-18	4.14E-17	STX6
651	ENSG00000162783	1589.953485	0.529465541	0.155904243	0.000299767	0.001381173	IER5
652	ENSG00000135821	20506.97771	0.337840764	0.087136928	6.45E-05	0.00034663	GLUL
653	ENSG00000135828	650.5681998	1.151630618	0.159333256	6.72E-14	1.33E-12	RNASEL
654	ENSG00000143333	1797.885521	0.728330163	0.145490495	1.53E-07	1.33E-06	RGS16
655	ENSG00000135824	2201.584857	-0.502692577	0.162187304	0.000884025	0.003633931	RGS8
656	ENSG00000287808	103.131838	-1.074317903	0.245852536	1.71E-06	1.24E-05	AL355999.1
657	ENSG00000135829	25050.70409	-0.248221192	0.076218735	0.000905443	0.003708974	DHX9
658	ENSG00000116698	11351.46436	0.54133005	0.079442463	4.23E-12	6.80E-11	SMG7
659	ENSG00000143344	1820.416454	0.468736278	0.120294408	5.20E-05	0.000284708	RGL1
660	ENSG00000198756	1050.173026	0.339185229	0.099664207	0.000469333	0.002068407	COLGALT2
661	ENSG00000116667	5212.41831	-0.695614552	0.087711015	6.71E-16	1.61E-14	C1orf21
662	ENSG00000116668	833.4244111	-0.530259527	0.168604237	0.000708437	0.002988467	SWT1
663	ENSG00000213051	30.5499161	-1.24071982	0.525484133	0.001514018	0.005822255	RPL5P5
664	ENSG00000116679	11011.44505	-0.473296183	0.094800485	3.11E-07	2.55E-06	IVNS1ABP
665	ENSG00000143341	149.0309202	-0.701593412	0.212292363	0.000258886	0.001215325	HMCN1
666	ENSG00000116711	803.2237726	1.406854253	0.126693267	1.33E-29	1.01E-27	PLA2G4A
667	ENSG00000162670	613.9224547	-1.103863729	0.121938035	2.01E-20	7.27E-19	BRINP3
668	ENSG00000237457	153.6155451	-0.5729327	0.194719803	0.00121915	0.004827011	LINC01351
669	ENSG00000231767	69.6721732	-1.391799903	0.349427152	6.17E-06	4.04E-05	RPS27AP5
670	ENSG00000116741	1811.984502	-0.621354715	0.121608291	1.15E-07	1.01E-06	RGS2
671	ENSG00000116747	3652.130337	0.380749287	0.128578516	0.001982285	0.007386554	RO60
672	ENSG00000023572	573.9840181	0.401444797	0.166911302	0.009492441	0.028989379	GLRX2
673	ENSG00000134371	2831.618437	0.486178643	0.10437313	1.62E-06	1.18E-05	CDC73
674	ENSG00000162630	784.8760165	-1.188990306	0.12044107	7.26E-24	3.61E-22	B3GALT2
675	ENSG00000233057	178.8537452	-1.002917223	0.268651819	2.77E-05	0.000159699	EEF1A1P14
676	ENSG00000162687	658.4055924	-0.493689006	0.120196053	1.67E-05	0.00010077	KCNT2
677	ENSG00000066279	2382.614794	-1.404032625	0.165816263	2.59E-18	7.73E-17	ASPM
678	ENSG00000134376	1209.139797	0.396363607	0.107961981	0.000150252	0.000743026	CRB1
679	ENSG00000151414	1212.164672	0.784335775	0.138546082	3.77E-09	4.14E-08	NEK7
680	ENSG00000236468	41.84567385	-0.743262167	0.367304664	0.00859605	0.026586338	AC099335.1
681	ENSG00000118193	567.3762807	-0.841216546	0.180371056	6.60E-07	5.14E-06	KIF14
682	ENSG00000118200	9681.701565	0.806989788	0.087307436	5.91E-21	2.26E-19	CAMSAP2
683	ENSG00000163362	1347.134931	-0.397414324	0.1240164	0.000825791	0.003419976	INAVA
684	ENSG00000116852	34984.67234	-0.455882091	0.089354332	1.66E-07	1.43E-06	KIF21B
685	ENSG00000229191	1286.537727	-0.383063605	0.096378493	4.51E-05	0.000250481	AL358473.1
686	ENSG00000159173	80.95743269	-0.794092107	0.291637651	0.001304647	0.005125145	TNNI1
687	ENSG00000174307	4442.477033	1.48761744	0.103214539	5.94E-48	1.43E-45	PHLDA3
688	ENSG00000159176	1935.733334	0.762609115	0.16095211	5.50E-07	4.35E-06	CSRP1
689	ENSG00000198700	19223.6738	0.218963323	0.07846205	0.004280782	0.014529056	IPO9
690	ENSG00000198892	550.0482346	0.844072714	0.155226342	1.18E-08	1.21E-07	SHISA4
691	ENSG00000223774	7.731983014	4.577767148	1.463453244	9.33E-05	0.000485248	AL513217.1
692	ENSG00000163431	134.7812244	2.20186117	0.278784004	2.08E-16	5.26E-15	LMOD1
693	ENSG00000176393	2071.360155	0.406268231	0.096408763	1.54E-05	9.37E-05	RNPEP
694	ENSG00000170075	155.1608443	2.429442239	0.244304632	2.03E-24	1.06E-22	GPR37L1
695	ENSG00000077152	498.1741167	-1.548978091	0.187295299	1.25E-17	3.53E-16	UBE2T
696	ENSG00000232626	9.497506329	-1.371476389	0.967673005	0.00754794	0.023777801	AC099336.1
697	ENSG00000236439	118.3962926	-0.76242778	0.358377107	0.006434173	0.020731961	AC099336.2
698	ENSG00000143858	12459.74515	-0.378458588	0.107932239	0.000290365	0.001346163	SYT2
699	ENSG00000117139	26370.68537	0.421664387	0.123497425	0.000246272	0.001162758	KDM5B
700	ENSG00000228288	193.4208287	-0.401860744	0.171969471	0.011191413	0.033322563	PCAT6
701	ENSG00000214796	514.8286311	-0.518170737	0.139016721	8.75E-05	0.000457883	TUBA5P
702	ENSG00000183155	1409.38802	-0.489646027	0.120769958	2.47E-05	0.000143552	RABIF
703	ENSG00000159346	4348.214928	0.771761797	0.114114475	3.53E-12	5.72E-11	ADIPOR1
704	ENSG00000159348	1248.367244	0.399039823	0.098729417	3.31E-05	0.000187885	CYB5R1
705	ENSG00000143847	245.2357142	-1.087210995	0.195117923	3.62E-09	3.97E-08	PPFIA4
706	ENSG00000231507	13.43099324	-1.075034347	0.735816332	0.010432843	0.031394137	LINC01353
707	ENSG00000188783	44.09542153	-1.651615417	0.444321054	1.51E-05	9.18E-05	PRELP
708	ENSG00000182004	3779.623215	-0.42977352	0.114616849	0.000101033	0.000519664	SNRPE
709	ENSG00000143842	7106.322569	0.203314319	0.085695367	0.015582802	0.044277636	SOX13
710	ENSG00000143845	2231.247944	-0.396938354	0.122733108	0.000720764	0.003034233	ETNK2
711	ENSG00000170498	15.56737537	1.475938852	0.72312445	0.002494432	0.009023264	KISS1
712	ENSG00000143850	14995.77875	0.700926666	0.093903925	2.43E-14	4.99E-13	PLEKHA6
713	ENSG00000219133	15.37678506	-1.600478017	0.65310374	0.000911526	0.003730787	AL592114.1
714	ENSG00000158615	6566.394331	0.563777253	0.113599464	3.03E-07	2.49E-06	PPP1R15B
715	ENSG00000133056	11369.7863	-0.31590041	0.083887679	0.000121912	0.000615232	PIK3C2B
716	ENSG00000170382	1209.718224	-0.402651148	0.100539636	3.77E-05	0.000211842	LRRN2
717	ENSG00000184144	13227.43549	-2.202416301	0.18295097	1.55E-34	1.70E-32	CNTN2
718	ENSG00000117222	2638.489512	0.467549417	0.125668852	0.000103976	0.000533131	RBBP5
719	ENSG00000133059	3009.293191	0.287974026	0.114542147	0.009187083	0.028193182	DSTYK
720	ENSG00000133069	2967.817909	-0.775389188	0.104565463	3.12E-14	6.33E-13	TMCC2
721	ENSG00000163545	3777.192512	0.709430374	0.128298496	9.48E-09	9.84E-08	NUAK2
722	ENSG00000162873	10513.85372	-0.551150292	0.10167415	2.49E-08	2.44E-07	KLHDC8A
723	ENSG00000186007	679.5979352	-0.822435811	0.131759496	9.72E-11	1.33E-09	LEMD1
724	ENSG00000174514	244.7754729	1.004777909	0.184366557	8.28E-09	8.66E-08	MFSD4A
725	ENSG00000158711	1120.50439	0.366345765	0.151213499	0.009925203	0.030124225	ELK4
726	ENSG00000069275	30192.12733	-0.415167215	0.076060836	2.88E-08	2.79E-07	NUCKS1
727	ENSG00000276600	82.02050424	0.979586369	0.283213697	8.39E-05	0.000440463	RAB7B
728	ENSG00000266094	572.0819376	0.621462358	0.151960157	1.53E-05	9.28E-05	RASSF5
729	ENSG00000143486	829.3382919	-0.62458685	0.117796545	4.07E-08	3.86E-07	EIF2D
730	ENSG00000162889	11784.59464	0.258674479	0.08772789	0.002303057	0.008412547	MAPKAPK2
731	ENSG00000226945	47.39959957	-1.090901458	0.438714149	0.001364434	0.005331946	AC098935.1
732	ENSG00000180667	2787.786183	0.353030123	0.114191729	0.001355336	0.005303125	YOD1
733	ENSG00000203709	56.87526579	1.013396803	0.322854274	0.000238692	0.001130003	MIR29B2CHG
734	ENSG00000076356	15506.3093	-0.686998034	0.145886834	7.27E-07	5.63E-06	PLXNA2
735	ENSG00000008118	552.7113732	1.077738674	0.158373956	1.50E-12	2.53E-11	CAMK1G
736	ENSG00000117597	1345.840723	0.403567844	0.114106896	0.000252106	0.001188024	UTP25
737	ENSG00000082497	312.7104976	-1.137773378	0.157131379	6.07E-14	1.21E-12	SERTAD4
738	ENSG00000054392	410.2268417	0.853724879	0.205459115	6.64E-06	4.32E-05	HHAT
739	ENSG00000143473	494.1842176	-1.395822034	0.204073649	7.98E-13	1.39E-11	KCNH1
740	ENSG00000082512	396.9611015	0.399257698	0.169545866	0.010876153	0.032525442	TRAF5
741	ENSG00000198570	172.902456	1.064723949	0.27158761	1.21E-05	7.49E-05	RD3
742	ENSG00000170385	3040.086546	1.219940365	0.123829707	9.73E-24	4.75E-22	SLC30A1
743	ENSG00000117650	1046.723593	-1.065024486	0.139121425	2.93E-15	6.62E-14	NEK2
744	ENSG00000143493	2081.024897	0.342083976	0.105305741	0.000815557	0.003382975	INTS7
745	ENSG00000143476	1355.224113	-0.772126422	0.169842993	1.06E-06	7.93E-06	DTL
746	ENSG00000220749	42.85596983	-1.636053462	0.425699885	9.05E-06	5.73E-05	RPL21P28
747	ENSG00000066027	1106.073673	0.34961168	0.120968831	0.002629143	0.009427476	PPP2R5A
748	ENSG00000065600	2681.112582	0.327692149	0.106002445	0.001439206	0.005579869	PACC1
749	ENSG00000117691	992.2348283	-1.071832176	0.133052019	1.20E-16	3.12E-15	NENF
750	ENSG00000260805	295.8923743	-0.569080093	0.165063215	0.000219753	0.001049418	AC092803.1
751	ENSG00000162772	480.8576843	1.180208759	0.132256044	6.09E-20	2.11E-18	ATF3
752	ENSG00000198468	90.61170903	-0.543553097	0.253012278	0.011749506	0.034703176	FLVCR1-DT
753	ENSG00000143494	3063.492525	-1.068701066	0.114074064	1.12E-21	4.66E-20	VASH2
754	ENSG00000136643	3215.812862	0.369829862	0.080732679	3.08E-06	2.13E-05	RPS6KC1
755	ENSG00000117707	2420.239105	0.543553726	0.125178643	6.15E-06	4.03E-05	PROX1
756	ENSG00000152104	1241.039265	0.703107519	0.172647759	1.34E-05	8.23E-05	PTPN14
757	ENSG00000117724	7206.401292	-0.872889949	0.093451298	2.04E-21	8.23E-20	CENPF
758	ENSG00000082482	1254.050722	-0.643176636	0.124833896	8.71E-08	7.85E-07	KCNK2
759	ENSG00000232809	4.582101751	2.356025902	1.622556064	0.007095366	0.022514829	VDAC1P10
760	ENSG00000196482	2592.981518	-0.321615091	0.120426686	0.005364541	0.017668711	ESRRG
761	ENSG00000067533	1536.52384	0.419099788	0.09363381	4.56E-06	3.05E-05	RRP15
762	ENSG00000136628	8970.900741	-0.263292913	0.077610775	0.00055894	0.002415337	EPRS1
763	ENSG00000162813	1434.337265	-0.408135972	0.114001828	0.000205564	0.000987405	BPNT1
764	ENSG00000232134	93.24063533	-1.714821209	0.293748205	4.14E-10	5.18E-09	RPS15AP12
765	ENSG00000116141	5956.098936	-0.230326779	0.092765159	0.010992805	0.032814523	MARK1
766	ENSG00000186205	839.9916407	0.851752537	0.11368207	1.51E-14	3.17E-13	MTARC1
767	ENSG00000154305	6066.031015	0.395745929	0.097090965	2.38E-05	0.0001388	MIA3
768	ENSG00000143502	587.3458389	0.388687555	0.163026843	0.010362928	0.03122238	SUSD4
769	ENSG00000143514	4951.028695	0.531891002	0.081921915	3.88E-11	5.56E-10	TP53BP2
770	ENSG00000143756	4120.034245	0.552304179	0.118079417	1.26E-06	9.32E-06	FBXO28
771	ENSG00000162923	11618.08564	0.257651483	0.097126528	0.006260556	0.020245577	WDR26
772	ENSG00000143786	193.1554346	-0.434465943	0.201688219	0.016126758	0.045618385	CNIH3
773	ENSG00000154380	18845.73526	0.32927937	0.073824893	6.11E-06	4.00E-05	ENAH
774	ENSG00000143742	14877.62925	-0.332393064	0.078466499	1.60E-05	9.68E-05	SRP9
775	ENSG00000143819	1409.552246	1.203742845	0.108047365	1.05E-29	8.06E-28	EPHX1
776	ENSG00000196187	575.3029085	-0.271111688	0.11688568	0.015965839	0.045194335	TMEM63A
777	ENSG00000143751	2622.168331	0.624793949	0.108748229	3.30E-09	3.66E-08	SDE2
778	ENSG00000272562	30.96008273	0.863727186	0.511841081	0.011735725	0.034670789	AL512343.2
779	ENSG00000163041	3321.383	-0.530609097	0.091823998	3.42E-09	3.78E-08	H3-3A
780	ENSG00000182827	2923.957376	0.359084466	0.110189232	0.000754478	0.003158343	ACBD3
781	ENSG00000185155	8.755318845	2.357583095	0.953437125	0.000801067	0.003327353	MIXL1
782	ENSG00000183814	782.2564571	-0.611915484	0.111452206	1.48E-08	1.49E-07	LIN9
783	ENSG00000229965	23.34349931	-1.771747468	0.603530789	0.000202293	0.00097226	RPS3AP7
784	ENSG00000203685	181.9097144	-0.498478477	0.204791069	0.006615439	0.021194019	STUM
785	ENSG00000143776	4823.726591	-0.339201427	0.094986263	0.000248708	0.001172909	CDC42BPA
786	ENSG00000181450	1542.821829	-0.468586491	0.116932046	3.19E-05	0.000181427	ZNF678
787	ENSG00000081692	1309.887755	-0.268305893	0.093624952	0.003313649	0.011570286	JMJD4
788	ENSG00000154342	11.95818247	2.739480703	0.875871151	0.000114777	0.000582446	WNT3A
789	ENSG00000198835	302.7239499	1.76249058	0.173466219	2.62E-25	1.46E-23	GJC2
790	ENSG00000181873	1120.263174	0.360694661	0.124110595	0.002425693	0.00880825	IBA57
791	ENSG00000154358	1929.174826	-0.344103913	0.094091196	0.000176937	0.000862325	OBSCN
792	ENSG00000230841	4.418015483	3.074258614	1.927044341	0.003552554	0.012300849	RPL23AP15
793	ENSG00000181218	1004.854484	-0.235638512	0.101435341	0.016824031	0.047324432	H2AW
794	ENSG00000116574	5453.070197	-0.511975992	0.105279782	5.11E-07	4.06E-06	RHOU
795	ENSG00000236975	47.35205966	-0.701179159	0.411900983	0.017670768	0.049367896	LINC02814
796	ENSG00000168118	3546.834673	0.252110448	0.101831	0.010900914	0.032579818	RAB4A
797	ENSG00000135763	1677.561445	0.45971536	0.112233	2.25E-05	0.000131986	URB2
798	ENSG00000143641	12117.07518	0.865624305	0.097542439	1.56E-19	5.22E-18	GALNT2
799	ENSG00000177614	4630.099974	-0.724593289	0.084651388	3.23E-18	9.57E-17	PGBD5
800	ENSG00000135775	2985.588039	0.329083058	0.111573827	0.002276842	0.008326667	COG2
801	ENSG00000135773	195.3169035	0.749175407	0.177578931	6.40E-06	4.17E-05	CAPN9
802	ENSG00000119280	7976.193496	0.471949167	0.085594493	1.85E-08	1.84E-07	C1orf198
803	ENSG00000143643	3527.127365	0.626854193	0.130776734	5.98E-07	4.70E-06	TTC13
804	ENSG00000182118	1172.382793	-1.264645553	0.12410638	2.66E-25	1.48E-23	FAM89A
805	ENSG00000119283	8416.51985	-0.997937679	0.098826166	9.38E-25	5.07E-23	TRIM67
806	ENSG00000162946	227.4540086	0.455436394	0.187020868	0.00753545	0.023749106	DISC1
807	ENSG00000116991	15574.24118	0.487952847	0.107943796	3.13E-06	2.16E-05	SIPA1L2
808	ENSG00000135778	2713.612207	0.534210645	0.097460872	1.86E-08	1.85E-07	NTPCR
809	ENSG00000135750	122.6751776	-0.629438512	0.205834707	0.000722553	0.003040004	KCNK1
810	ENSG00000183780	229.7425569	-0.552328428	0.194596457	0.001785591	0.006729471	SLC35F3
811	ENSG00000059588	736.876066	-0.394275868	0.112300335	0.000275801	0.001286148	TARBP1
812	ENSG00000286263	4.576499884	-0.59614645	1.13571216	0.01736518	0.048617986	AL391832.4
813	ENSG00000173726	18145.17777	0.187041769	0.077238236	0.013930141	0.040119001	TOMM20
814	ENSG00000152904	1804.679169	-0.59235082	0.124859526	8.14E-07	6.26E-06	GGPS1
815	ENSG00000285053	676.6771486	-0.781112624	0.126002108	1.42E-10	1.90E-09	AL357556.3
816	ENSG00000162885	1159.152626	0.429251431	0.162207835	0.004500902	0.015175389	B3GALNT2
817	ENSG00000168243	9390.26009	-0.513632616	0.083999536	3.96E-10	4.97E-09	GNG4
818	ENSG00000143669	1358.368073	0.396235562	0.15186902	0.005554344	0.018211533	LYST
819	ENSG00000116962	1310.006527	0.980320814	0.189951381	4.15E-08	3.93E-07	NID1
820	ENSG00000086619	194.0787405	0.822509159	0.176483671	7.13E-07	5.53E-06	ERO1B
821	ENSG00000273058	88.09427447	0.714410154	0.262254909	0.001622982	0.006194853	AL359921.2
822	ENSG00000119285	3500.323817	0.877577761	0.101786237	1.12E-18	3.51E-17	HEATR1
823	ENSG00000116984	2490.766251	0.586167597	0.147060285	2.60E-05	0.000150478	MTR
824	ENSG00000237991	82.65883377	-0.721111941	0.24986369	0.000973041	0.003950391	RPL35P1
825	ENSG00000227854	31.95919939	-1.36615759	0.505583599	0.000544111	0.002357047	AL590135.1
826	ENSG00000155816	3969.651721	-0.318153643	0.0974649	0.000799505	0.003323107	FMN2
827	ENSG00000182901	322.1801885	-0.565802318	0.17139693	0.000374623	0.001687552	RGS7
828	ENSG00000054277	259.9334295	-1.436306791	0.205188135	2.51E-13	4.70E-12	OPN3
829	ENSG00000174371	577.5486548	-0.62914128	0.185559585	0.000231704	0.001100093	EXO1
830	ENSG00000197769	15.49458276	-1.226262514	0.640014988	0.004159607	0.014172474	MAP1LC3C
831	ENSG00000180287	496.930982	-0.74488372	0.170862817	3.38E-06	2.31E-05	PLD5
832	ENSG00000117020	9279.028853	0.286649213	0.112716989	0.008511935	0.026361094	AKT3
833	ENSG00000203667	4080.091456	1.394882127	0.091870402	5.18E-53	1.70E-50	COX20
834	ENSG00000162849	3232.63383	-0.838419455	0.141686993	7.21E-10	8.73E-09	KIF26B
835	ENSG00000185420	795.6585872	-0.475659612	0.124072385	6.39E-05	0.000343617	SMYD3
836	ENSG00000227953	158.3611884	0.584326385	0.193902205	0.000951137	0.003874239	LINC01341
837	ENSG00000153207	2880.024969	0.739621185	0.120460747	2.31E-10	2.98E-09	AHCTF1
838	ENSG00000197472	168.4074883	-0.800917921	0.204673372	2.04E-05	0.000120666	ZNF695
839	ENSG00000188295	1540.920429	-0.234438067	0.100313493	0.016161542	0.045680415	ZNF669
840	ENSG00000196418	934.9568397	-0.476816895	0.110090904	7.58E-06	4.88E-05	ZNF124
841	ENSG00000162714	5934.201895	-0.230614734	0.077794881	0.002571184	0.009251233	ZNF496
842	ENSG00000171161	2797.751544	-0.378843901	0.117608924	0.000818146	0.003391999	ZNF672
843	ENSG00000171163	904.0221942	-0.291412546	0.118861062	0.010672223	0.032012769	ZNF692
844	ENSG00000185220	366.6441519	-0.453590985	0.174957421	0.004846844	0.016186817	PGBD2
845	ENSG00000035115	827.9173169	-0.427052204	0.124357309	0.000340966	0.001549255	SH3YL1
846	ENSG00000233684	12.76654093	3.706490145	0.96817701	1.34E-05	8.24E-05	LINC01865
847	ENSG00000130508	12014.76912	0.538444627	0.109945723	4.32E-07	3.47E-06	PXDN
848	ENSG00000237720	16.21026941	1.002905608	0.685361089	0.012054626	0.03548521	AC011995.2
849	ENSG00000225234	8.941030737	1.064552669	1.013098275	0.015456525	0.043954717	TRAPPC12-AS1
850	ENSG00000182551	998.7538828	0.607686433	0.166420898	9.36E-05	0.000486313	ADI1
851	ENSG00000171865	2362.637541	0.25433178	0.084130054	0.002056753	0.007627112	RNASEH1
852	ENSG00000234171	357.2519435	-0.359121036	0.151084353	0.011281954	0.033559692	RNASEH1-AS1
853	ENSG00000287126	131.6006324	-0.849512151	0.203710645	6.23E-06	4.07E-05	AC108488.3
854	ENSG00000171863	10601.13246	-1.140182358	0.086682982	2.29E-40	3.48E-38	RPS7
855	ENSG00000188765	115.26547	-0.673127752	0.275850892	0.003902063	0.013387587	TMSB4XP2
856	ENSG00000134321	31.47767316	0.811580836	0.467063977	0.012422395	0.036406798	RSAD2
857	ENSG00000228203	125.9053313	-0.811814876	0.209227017	2.29E-05	0.000134117	GRASLND
858	ENSG00000151692	4286.207287	0.2599811	0.104416034	0.010278934	0.031018172	RNF144A
859	ENSG00000229727	12.04178359	-2.206871749	0.84227531	0.00048095	0.002112187	AC013460.1
860	ENSG00000235092	135.1048492	0.607703147	0.21647559	0.001693001	0.006418341	ID2-AS1
861	ENSG00000115738	2555.307312	-1.616216888	0.169765864	1.52E-22	6.66E-21	ID2
862	ENSG00000143797	2851.141649	-0.364188048	0.118418949	0.00143718	0.005572889	MBOAT2
863	ENSG00000151693	2891.258614	-0.261675394	0.111731606	0.015324837	0.043630607	ASAP2
864	ENSG00000119185	1592.745179	-0.399720419	0.095428098	1.75E-05	0.000105119	ITGB1BP1
865	ENSG00000151694	3694.812257	1.216080529	0.122212842	3.28E-24	1.69E-22	ADAM17
866	ENSG00000134308	27554.19275	-0.251150435	0.079402937	0.001312676	0.005150934	YWHAQ
867	ENSG00000243491	20.77827099	1.251958225	0.541384009	0.001761346	0.006648785	AC082651.3
868	ENSG00000115750	505.7042952	0.466341947	0.127413158	0.000131928	0.000660501	TAF1B
869	ENSG00000260077	129.3400189	-0.616104312	0.218714198	0.001579623	0.006048101	AC104794.3
870	ENSG00000171848	1823.976162	-0.63058401	0.173311168	9.69E-05	0.000501356	RRM2
871	ENSG00000285872	15.87682868	1.999083059	0.725261611	0.000337451	0.001536118	AC007240.3
872	ENSG00000115758	24891.98122	0.44827201	0.094913443	1.31E-06	9.64E-06	ODC1
873	ENSG00000143870	9257.811195	0.435575989	0.095394085	2.86E-06	1.99E-05	PDIA6
874	ENSG00000162975	398.7774562	0.890568403	0.165506895	1.49E-08	1.50E-07	KCNF1
875	ENSG00000134318	3803.056209	0.310707714	0.106265714	0.002541746	0.009163457	ROCK2
876	ENSG00000169016	1264.287562	0.346582827	0.110141639	0.001138959	0.004546788	E2F6
877	ENSG00000196208	10098.66147	0.34278115	0.091709958	0.000119284	0.000603328	GREB1
878	ENSG00000285876	216.9950551	0.732795696	0.184849214	1.95E-05	0.000116301	AC093912.1
879	ENSG00000162981	1775.811056	-1.123432123	0.130929498	1.31E-18	4.07E-17	LRATD1
880	ENSG00000151779	5319.520398	0.797806288	0.112394285	3.17E-13	5.87E-12	NBAS
881	ENSG00000079785	10378.4952	0.3826594	0.083675594	3.13E-06	2.16E-05	DDX1
882	ENSG00000197872	2293.887532	-0.737017941	0.094492076	1.73E-15	3.98E-14	CYRIA
883	ENSG00000163032	1040.12329	-0.702909389	0.211237143	0.000236456	0.001120922	VSNL1
884	ENSG00000163029	2166.464972	-0.444327684	0.086234247	1.44E-07	1.26E-06	SMC6
885	ENSG00000178295	698.828636	-0.570014949	0.123625695	1.62E-06	1.18E-05	GEN1
886	ENSG00000118965	1847.079264	0.89061717	0.102887836	1.03E-18	3.23E-17	WDR35
887	ENSG00000068697	2182.100178	0.399297628	0.11916327	0.000495031	0.002168081	LAPTM4A
888	ENSG00000143878	9812.495852	0.790222009	0.097665051	9.63E-17	2.54E-15	RHOB
889	ENSG00000118960	1016.792749	0.680669317	0.132101345	8.12E-08	7.37E-07	HS1BP3
890	ENSG00000218819	58.45439939	0.861805405	0.314533258	0.001095231	0.004387874	TDRD15
891	ENSG00000119771	981.2864846	-0.988224323	0.153340064	1.96E-11	2.94E-10	KLHL29
892	ENSG00000173960	1857.584095	0.324865681	0.123728556	0.006177402	0.020009322	UBXN2A
893	ENSG00000163026	1228.29436	0.543154841	0.168167066	0.000527763	0.002292682	WDCP
894	ENSG00000119782	614.4617363	-0.699989811	0.114505258	2.93E-10	3.73E-09	FKBP1B
895	ENSG00000115128	2845.458865	-0.777634196	0.102553033	8.59E-15	1.83E-13	SF3B6
896	ENSG00000198399	676.1804344	0.831444543	0.115466201	1.39E-13	2.68E-12	ITSN2
897	ENSG00000224165	185.5349014	1.10937408	0.192674004	1.21E-09	1.42E-08	DNAJC27-AS1
898	ENSG00000084710	3736.796739	-0.397982552	0.091064005	7.73E-06	4.97E-05	EFR3B
899	ENSG00000115138	526.2916092	-2.699899622	0.140145275	6.50E-84	9.41E-81	POMC
900	ENSG00000119772	5666.133059	0.313319506	0.093571797	0.000602629	0.002585979	DNMT3A
901	ENSG00000143970	1100.515178	0.271597489	0.0971381	0.00412291	0.014064955	ASXL2
902	ENSG00000084733	7995.135563	-0.346646045	0.096179807	0.000197509	0.000951739	RAB10
903	ENSG00000084754	4141.159157	-1.095091038	0.088798097	9.19E-36	1.13E-33	HADHA
904	ENSG00000138029	2430.181792	0.811336536	0.114784768	3.80E-13	6.95E-12	HADHB
905	ENSG00000157856	43.80017492	1.248731405	0.372783418	8.35E-05	0.000438779	DRC1
906	ENSG00000213699	1461.744793	0.611946726	0.126600501	4.96E-07	3.95E-06	SLC35F6
907	ENSG00000115163	289.3351397	-0.612710984	0.201924137	0.000814035	0.003377229	CENPA
908	ENSG00000157851	37564.20417	0.189846266	0.081410467	0.016467801	0.046439085	DPYSL5
909	ENSG00000272148	41.83555296	1.021652603	0.420241713	0.001824015	0.006863255	AC013403.2
910	ENSG00000228474	2702.529988	-0.740200957	0.101209562	7.20E-14	1.42E-12	OST4
911	ENSG00000138080	153.2971655	-0.579404629	0.220645301	0.003069451	0.010820407	EMILIN1
912	ENSG00000138030	216.2064665	-0.765014917	0.184998023	8.72E-06	5.53E-05	KHK
913	ENSG00000138028	195.5822494	-0.886307631	0.212060551	5.49E-06	3.62E-05	CGREF1
914	ENSG00000138073	2020.595647	0.40570355	0.120894701	0.000479397	0.002106728	PREB
915	ENSG00000138074	2512.198822	-0.344487742	0.10697329	0.000878672	0.00361434	SLC5A6
916	ENSG00000163794	43.82366748	0.706138228	0.377500385	0.013187961	0.038322114	UCN
917	ENSG00000115204	1276.435681	0.240445534	0.100532337	0.013986123	0.04024258	MPV17
918	ENSG00000115207	3269.394844	0.221298332	0.084654213	0.007704131	0.024215652	GTF3C2
919	ENSG00000234072	400.694661	-0.649146838	0.144224807	2.23E-06	1.58E-05	AC074117.1
920	ENSG00000115211	1764.55496	0.489930264	0.106658686	2.19E-06	1.56E-05	EIF2B4
921	ENSG00000115234	3005.281547	-0.437140395	0.084306815	1.24E-07	1.09E-06	SNX17
922	ENSG00000115241	5957.985099	-0.499509301	0.089112683	1.02E-08	1.05E-07	PPM1G
923	ENSG00000213453	43.7241997	-0.799364285	0.365960092	0.005225917	0.017279625	FTH1P3
924	ENSG00000115216	5661.358548	0.520840149	0.091725831	6.32E-09	6.73E-08	NRBP1
925	ENSG00000138002	1493.033143	0.323179944	0.100766001	0.000979188	0.003972074	IFT172
926	ENSG00000115226	499.8317128	-0.442775465	0.146625879	0.001362454	0.005325054	FNDC4
927	ENSG00000198522	1375.810438	0.772489783	0.093575567	4.06E-17	1.10E-15	GPN1
928	ENSG00000119760	3686.534732	0.338111436	0.088745889	9.94E-05	0.000512679	SUPT7L
929	ENSG00000163798	1769.197098	0.289226505	0.092994089	0.001455971	0.005635994	SLC4A1AP
930	ENSG00000243147	1640.159847	0.479758919	0.089798806	4.79E-08	4.50E-07	MRPL33
931	ENSG00000158019	724.1529261	0.295511475	0.119188788	0.009963889	0.030219297	BABAM2
932	ENSG00000075426	228.6095487	2.546377705	0.236176977	2.98E-28	2.05E-26	FOSL2
933	ENSG00000163811	2602.053128	0.407388044	0.084772684	9.53E-07	7.22E-06	WDR43
934	ENSG00000115295	698.7131379	0.658447149	0.216849062	0.000722069	0.003039205	CLIP4
935	ENSG00000171094	1211.633526	0.59022646	0.118306718	2.39E-07	2.01E-06	ALK
936	ENSG00000213626	5483.503844	-0.864554951	0.106249025	8.45E-17	2.23E-15	LBH
937	ENSG00000158089	133.302143	1.551762732	0.344470387	5.56E-07	4.40E-06	GALNT14
938	ENSG00000013016	1266.408693	0.905215386	0.115816442	1.11E-15	2.60E-14	EHD3
939	ENSG00000021574	4981.869948	-0.273192583	0.098991457	0.004562168	0.015354997	SPAST
940	ENSG00000152683	1333.199092	0.33959565	0.102071355	0.000619301	0.002649216	SLC30A6
941	ENSG00000119820	2682.064269	0.596669111	0.121224868	3.30E-07	2.69E-06	YIPF4
942	ENSG00000115760	5117.507628	0.324264476	0.11194996	0.002734233	0.009756007	BIRC6
943	ENSG00000276334	39.00575279	1.179446044	0.427183771	0.000590817	0.002542383	AL133243.2
944	ENSG00000018699	844.9570058	0.602725173	0.109005532	1.23E-08	1.26E-07	TTC27
945	ENSG00000049323	3547.207731	-1.346937166	0.163696197	2.03E-17	5.63E-16	LTBP1
946	ENSG00000119812	1874.012786	0.28263717	0.118547024	0.013241637	0.038450865	FAM98A
947	ENSG00000150938	3168.612095	0.351261254	0.112572463	0.00123899	0.004894546	CRIM1
948	ENSG00000171055	2699.495783	0.393065847	0.092630362	1.40E-05	8.56E-05	FEZ2
949	ENSG00000115808	1708.908844	0.26664913	0.114310739	0.015658995	0.044463745	STRN
950	ENSG00000008869	2708.264496	0.210815757	0.083634339	0.010246806	0.030932594	HEATR5B
951	ENSG00000055332	2943.655087	0.849534581	0.092487973	8.78E-21	3.30E-19	EIF2AK2
952	ENSG00000227770	13.26457528	-0.96620936	0.788591384	0.016085088	0.045510969	RPL7P12
953	ENSG00000213553	491.191092	-0.701659527	0.181465191	3.10E-05	0.000176657	RPLP0P6
954	ENSG00000115875	7131.753628	-0.514321323	0.086527066	1.32E-09	1.54E-08	SRSF7
955	ENSG00000188010	846.3376299	0.310488147	0.1027566	0.001868635	0.007010796	MORN2
956	ENSG00000115904	3927.787562	0.372519135	0.089988989	2.31E-05	0.000135136	SOS1
957	ENSG00000152154	1093.869408	-0.712652597	0.108094423	1.26E-11	1.93E-10	TMEM178A
958	ENSG00000183023	2336.182944	-0.49966074	0.132607047	7.81E-05	0.000413401	SLC8A1
959	ENSG00000236533	35.14566965	-0.775864752	0.477742912	0.016149528	0.045665688	RPS12P4
960	ENSG00000230587	50.78547981	1.278854244	0.371880516	5.84E-05	0.000316758	LINC02580
961	ENSG00000115970	1313.382151	0.457038241	0.100875326	3.22E-06	2.21E-05	THADA
962	ENSG00000152527	173.9888231	0.420455505	0.180377839	0.010947806	0.032700014	PLEKHH2
963	ENSG00000138036	1125.555717	0.386690806	0.10884409	0.000238627	0.001129913	DYNC2LI1
964	ENSG00000138095	8217.533824	0.422876834	0.089018669	1.15E-06	8.58E-06	LRPPRC
965	ENSG00000138032	978.796107	-0.331217845	0.147431541	0.017065192	0.04788793	PPM1B
966	ENSG00000143919	303.6757534	-0.519835569	0.17063836	0.00100798	0.004076112	CAMKMT
967	ENSG00000231848	8.816959168	1.094612893	0.961338646	0.014212924	0.040803596	KRTCAP2P1
968	ENSG00000171132	556.7880567	0.36227812	0.161963071	0.016228248	0.045831773	PRKCE
969	ENSG00000171150	1896.472526	0.608268274	0.133694354	1.99E-06	1.43E-05	SOCS5
970	ENSG00000180398	5785.906266	0.544862556	0.091091425	1.03E-09	1.22E-08	MCFD2
971	ENSG00000068724	556.0175565	-0.383606206	0.146528384	0.005452153	0.017917024	TTC7A
972	ENSG00000143933	37372.26019	-0.251327497	0.100310614	0.010892228	0.032564139	CALM2
973	ENSG00000234690	150.063572	0.739865989	0.222414589	0.000219875	0.001049797	EPCAM-DT
974	ENSG00000236824	12.79693807	-1.549185901	0.775937622	0.002549466	0.009187255	BCYRN1
975	ENSG00000230979	114.060149	-1.280800612	0.28256942	6.11E-07	4.79E-06	AC079250.1
976	ENSG00000170802	1379.80532	-0.248442529	0.096843714	0.008454162	0.026201943	FOXN2
977	ENSG00000162869	1585.419931	0.524116894	0.131145815	2.94E-05	0.000168784	PPP1R21
978	ENSG00000243244	945.8475658	0.519928696	0.150551094	0.000245179	0.001158487	STON1
979	ENSG00000179915	4005.745882	-0.466140188	0.093450377	3.16E-07	2.59E-06	NRXN1
980	ENSG00000170634	284.5381168	-0.367112526	0.147049272	0.007997438	0.025036252	ACYP2
981	ENSG00000115306	14995.10725	-0.26198784	0.079702575	0.000796806	0.003314685	SPTBN1
982	ENSG00000214595	385.3528448	0.404259792	0.160754594	0.007084351	0.022488621	EML6
983	ENSG00000115310	29451.99763	-0.21041372	0.076429673	0.005186015	0.017156905	RTN4
984	ENSG00000162994	455.305697	-0.38931452	0.130630897	0.001772404	0.006683354	CLHC1
985	ENSG00000143947	11715.89628	-1.677715579	0.085569429	1.20E-86	2.46E-83	RPS27A
986	ENSG00000115355	7136.580805	-0.393762611	0.100628203	5.68E-05	0.000308396	CCDC88A
987	ENSG00000163001	2245.85373	0.235748326	0.091591517	0.008479862	0.026271677	CFAP36
988	ENSG00000138035	1488.333567	0.855141661	0.100950004	5.43E-18	1.59E-16	PNPT1
989	ENSG00000202344	8.642957168	0.944524996	1.391656645	0.017777068	0.049614218	RN7SKP208
990	ENSG00000226702	1216.694999	-0.512430508	0.110207402	1.56E-06	1.14E-05	MIR217HG
991	ENSG00000055813	111.4317715	-0.666331624	0.217096437	0.000629443	0.00268793	CCDC85A
992	ENSG00000028116	100.6086721	0.684222501	0.353896996	0.012295999	0.036092201	VRK2
993	ENSG00000119866	86.61203749	-2.027531126	0.410366299	5.16E-08	4.82E-07	BCL11A
994	ENSG00000162927	161.2864711	0.679237115	0.232260064	0.000974839	0.00395704	PUS10
995	ENSG00000162929	1298.919044	-0.397137757	0.117894986	0.000464206	0.002048013	KIAA1841
996	ENSG00000173163	704.7786717	-0.418074194	0.140474936	0.001668987	0.006345481	COMMD1
997	ENSG00000229503	8.080343764	-1.086262314	1.494376827	0.014426538	0.041322771	RPL21P37
998	ENSG00000115504	3853.811134	-0.421659935	0.088249581	1.04E-06	7.84E-06	EHBP1
999	ENSG00000143951	246.2018339	0.38829914	0.15540422	0.007611711	0.023943491	WDPCP
1000	ENSG00000014641	5086.868955	-0.457636117	0.089082372	1.51E-07	1.31E-06	MDH1
1001	ENSG00000234488	24.34975479	-0.857595055	0.523969812	0.012844646	0.037452652	RPL27P6
1002	ENSG00000169764	2295.20084	-0.253106576	0.09849649	0.008285059	0.025790472	UGP2
1003	ENSG00000119862	2393.615784	1.128723088	0.114590743	1.08E-23	5.26E-22	LGALSL
1004	ENSG00000179833	1417.507563	0.723581121	0.15466094	8.13E-07	6.26E-06	SERTAD2
1005	ENSG00000115902	2365.926129	-1.028344962	0.096694254	3.37E-27	2.18E-25	SLC1A4
1006	ENSG00000273763	70.13451468	1.693417609	0.334919537	3.54E-08	3.38E-07	AC007318.1
1007	ENSG00000198369	2502.223533	-0.320583403	0.110569881	0.002673788	0.009562501	SPRED2
1008	ENSG00000232164	4.792583878	2.442131074	1.63378434	0.006561285	0.021053389	LINC01873
1009	ENSG00000235885	11.4382605	1.384993878	0.800769497	0.004967813	0.016548402	LINC01828
1010	ENSG00000237013	16.59664091	3.412396392	0.750619062	5.44E-07	4.31E-06	LINC01812
1011	ENSG00000115946	1141.962267	0.527944201	0.099820555	5.68E-08	5.27E-07	PNO1
1012	ENSG00000221823	3027.670239	-0.225858188	0.097007582	0.016860126	0.047389278	PPP3R1
1013	ENSG00000169604	3226.541901	-0.292445604	0.084991147	0.000445477	0.001974577	ANTXR1
1014	ENSG00000169564	9485.352771	-0.472928759	0.079038286	1.15E-09	1.35E-08	PCBP1
1015	ENSG00000115998	401.8399781	0.726924217	0.198623845	6.71E-05	0.00035901	C2orf42
1016	ENSG00000116001	7715.203332	-0.251270145	0.077536729	0.000981864	0.003980308	TIA1
1017	ENSG00000231414	38.13303515	-1.34523198	0.454736315	0.000261267	0.001224867	RPL39P15
1018	ENSG00000143977	2216.503714	-0.423355847	0.116962089	0.000169812	0.000830741	SNRPG
1019	ENSG00000035141	1661.815203	0.438472184	0.122353898	0.000190022	0.000919386	FAM136A
1020	ENSG00000075340	8299.295748	0.398235817	0.086071675	2.43E-06	1.72E-05	ADD2
1021	ENSG00000116035	572.3045496	-0.33208442	0.130403157	0.007547885	0.023777801	VAX2
1022	ENSG00000144031	133.2250912	0.641030256	0.285049629	0.006966246	0.022167945	ANKRD53
1023	ENSG00000144043	2888.655411	0.321411753	0.087532541	0.000176968	0.000862325	TEX261
1024	ENSG00000124383	2476.378487	0.238048285	0.101256529	0.015661327	0.044464449	MPHOSPH10
1025	ENSG00000124374	1308.996545	-0.7068499	0.118059647	6.24E-10	7.63E-09	PAIP2B
1026	ENSG00000075292	10790.4338	-0.343429416	0.08587003	4.41E-05	0.000245418	ZNF638
1027	ENSG00000281195	27.45008325	0.910977289	0.483473945	0.007571653	0.023835753	AC007878.1
1028	ENSG00000135636	249.6980965	-1.26615479	0.223210054	1.59E-09	1.82E-08	DYSF
1029	ENSG00000144036	2454.274484	-0.403747594	0.11485879	0.000263335	0.001233387	EXOC6B
1030	ENSG00000116096	96.04829884	-0.751115156	0.260345947	0.000906675	0.003712786	SPR
1031	ENSG00000135632	1760.952074	0.46050471	0.102202446	3.62E-06	2.46E-05	SMYD5
1032	ENSG00000135617	610.4624196	-0.621827627	0.122063973	1.26E-07	1.10E-06	PRADC1
1033	ENSG00000230002	14.38347941	1.329058639	0.717370919	0.0042067	0.014309172	ALMS1-IT1
1034	ENSG00000124356	1827.973903	0.271436089	0.095588711	0.003617926	0.01250332	STAMBP
1035	ENSG00000065911	1340.581881	-1.372775533	0.117714758	2.18E-32	2.03E-30	MTHFD2
1036	ENSG00000264324	21.95344656	0.81556943	0.514547063	0.015770811	0.044724523	AC006030.1
1037	ENSG00000188687	97.06882452	1.440896766	0.244190824	3.70E-10	4.66E-09	SLC4A5
1038	ENSG00000237737	131.6489929	-0.581453064	0.246970442	0.006321426	0.020416756	DCTN1-AS1
1039	ENSG00000114993	462.6471191	0.780815274	0.161012384	3.05E-07	2.50E-06	RTKN
1040	ENSG00000135637	714.1257339	0.315557293	0.125910474	0.008811826	0.027187277	CCDC142
1041	ENSG00000115282	436.2652738	-0.520562069	0.131959412	3.62E-05	0.000204121	TTC31
1042	ENSG00000272183	4.128992097	2.936276511	1.904363653	0.003884999	0.013334617	AC005041.3
1043	ENSG00000257702	11.59054367	3.530754197	0.990969992	3.47E-05	0.000196611	LBX2-AS1
1044	ENSG00000115289	371.7028033	0.5577744	0.152231816	0.000101816	0.00052325	PCGF1
1045	ENSG00000115317	1596.213298	0.426589005	0.093232022	2.80E-06	1.96E-05	HTRA2
1046	ENSG00000135622	1447.786699	-0.381660301	0.100944808	9.99E-05	0.000515009	SEMA4F
1047	ENSG00000224646	7.416401219	-6.521153062	2.659614431	6.03E-06	3.95E-05	RPS28P5
1048	ENSG00000272711	39.57300308	0.90888929	0.422497854	0.004405602	0.014895216	AC019069.1
1049	ENSG00000159399	1138.267311	0.296299931	0.116112966	0.00811712	0.025339049	HK2
1050	ENSG00000115350	1251.716378	-0.409064906	0.115952615	0.000248453	0.001172155	POLE4
1051	ENSG00000115353	619.6960819	-1.791228531	0.123806553	1.67E-48	4.15E-46	TACR1
1052	ENSG00000115363	616.0249931	0.7071806	0.153511491	1.19E-06	8.86E-06	EVA1A
1053	ENSG00000115364	2116.963391	0.399436888	0.109650059	0.00016429	0.00080549	MRPL19
1054	ENSG00000005436	870.4361583	0.409828211	0.124006557	0.000557272	0.002408975	GCFC2
1055	ENSG00000270996	17.56543984	1.50959138	0.66990533	0.001567756	0.006007331	AC005034.4
1056	ENSG00000176204	575.9656767	0.39917565	0.121194026	0.000605857	0.002598929	LRRTM4
1057	ENSG00000066032	3166.785701	-0.329533027	0.087722219	0.000123032	0.000620246	CTNNA2
1058	ENSG00000163541	1947.881852	-0.659827623	0.090023446	7.72E-14	1.52E-12	SUCLG1
1059	ENSG00000034510	38728.21346	-1.042929962	0.092966817	4.46E-30	3.50E-28	TMSB10
1060	ENSG00000213399	107.1535422	-0.886319287	0.276878493	0.000239521	0.001133709	RPS2P17
1061	ENSG00000287625	25.69118079	-1.36360522	0.500852263	0.000530965	0.00230375	AC022210.1
1062	ENSG00000176407	2927.184098	0.42977789	0.103572661	1.92E-05	0.000114287	KCMF1
1063	ENSG00000246575	4.394492593	1.159198085	2.50870274	0.015350154	0.043690249	AC093162.1
1064	ENSG00000152291	6717.557678	0.558733036	0.078893287	6.18E-13	1.10E-11	TGOLN2
1065	ENSG00000042445	800.1379084	-0.293839547	0.111877937	0.006517418	0.020928992	RETSAT
1066	ENSG00000115459	554.9937973	-0.823980239	0.128495584	3.29E-11	4.76E-10	ELMOD3
1067	ENSG00000042493	78.35595555	-0.589901297	0.282845509	0.011764632	0.03473952	CAPG
1068	ENSG00000286532	106.4465686	-0.723758587	0.255610343	0.001131767	0.004523213	PARTICL
1069	ENSG00000115486	1132.158656	0.330859208	0.129352167	0.007417838	0.023417394	GGCX
1070	ENSG00000168899	75.70284943	2.142593941	0.339283304	2.01E-11	2.99E-10	VAMP5
1071	ENSG00000168890	261.7368962	-0.511760851	0.152594961	0.000362636	0.001639249	TMEM150A
1072	ENSG00000168874	377.897745	-0.51084551	0.232048855	0.011416274	0.03389374	ATOH8
1073	ENSG00000115525	1633.750504	-0.322023109	0.095390588	0.000532531	0.00230973	ST3GAL5
1074	ENSG00000068654	5068.887494	0.486681813	0.093953082	1.14E-07	1.01E-06	POLR1A
1075	ENSG00000068615	5100.416033	-0.763566981	0.096793213	8.14E-16	1.94E-14	REEP1
1076	ENSG00000239305	1265.043302	0.340605796	0.120471371	0.003261924	0.011420445	RNF103
1077	ENSG00000153563	119.7131269	-0.552310577	0.256065942	0.011185246	0.03330823	CD8A
1078	ENSG00000187627	17.46196995	0.869447635	0.577414471	0.015449034	0.043948638	RGPD1
1079	ENSG00000285793	66.59388537	-0.684423418	0.321297941	0.008023792	0.025108249	ANAPC1P2
1080	ENSG00000222041	67.61049548	2.52133023	0.376774694	1.51E-12	2.55E-11	CYTOR
1081	ENSG00000287670	32.33417064	0.969100165	0.469025686	0.004665756	0.015658705	AC108479.1
1082	ENSG00000172086	783.5931533	0.433986943	0.176377286	0.007469859	0.023560478	KRCC1
1083	ENSG00000144115	617.7129053	0.725074664	0.142556452	1.03E-07	9.19E-07	THNSL2
1084	ENSG00000155066	61.97125717	-1.289127225	0.358197554	3.10E-05	0.000177082	PROM2
1085	ENSG00000232931	207.7420898	-0.724345137	0.194089292	5.02E-05	0.000276072	LINC00342
1086	ENSG00000174501	143.1975702	-0.630394484	0.215702522	0.001107108	0.004431851	ANKRD36C
1087	ENSG00000231584	169.637733	0.58829654	0.198771783	0.001115657	0.004462104	FAHD2CP
1088	ENSG00000135956	4055.708969	0.520277822	0.088888592	2.29E-09	2.59E-08	TMEM127
1089	ENSG00000144021	5571.229848	0.610858493	0.086724862	6.99E-13	1.23E-11	CIAO1
1090	ENSG00000144028	19001.89518	0.276505783	0.078614402	0.000347351	0.00157565	SNRNP200
1091	ENSG00000121152	981.9483933	-0.780012992	0.148833095	3.92E-08	3.73E-07	NCAPH
1092	ENSG00000114982	2731.632126	-0.732322382	0.114896111	5.02E-11	7.08E-10	KANSL3
1093	ENSG00000249715	17.20910822	0.959583443	0.850143713	0.017036017	0.047827862	FER1L5
1094	ENSG00000114988	1316.9733	0.822872829	0.105196062	1.24E-15	2.89E-14	LMAN2L
1095	ENSG00000168758	5315.650849	-0.4909533	0.105045398	1.38E-06	1.01E-05	SEMA4C
1096	ENSG00000144199	202.152753	-0.667415929	0.181366087	7.06E-05	0.000376471	FAHD2B
1097	ENSG00000135976	228.4862358	-0.669709886	0.177506959	4.90E-05	0.000269847	ANKRD36
1098	ENSG00000115073	2894.588246	-0.257495709	0.082537127	0.001473362	0.005697045	ACTR1B
1099	ENSG00000228486	86.44395546	0.805570443	0.262742149	0.000454661	0.002011667	C2orf92
1100	ENSG00000075568	3323.760204	-0.394211667	0.102785169	7.70E-05	0.000407793	TMEM131
1101	ENSG00000222000	199.263629	1.425322695	0.177402622	1.00E-16	2.63E-15	AC092675.1
1102	ENSG00000040933	2885.015674	0.390548887	0.108986195	0.000214032	0.001023886	INPP4A
1103	ENSG00000115446	1159.438869	0.449923091	0.108135975	1.75E-05	0.000104933	UNC50
1104	ENSG00000071073	1579.47174	0.345923605	0.124442385	0.003658703	0.012633608	MGAT4A
1105	ENSG00000144182	203.4155801	0.584099353	0.18111176	0.000471782	0.002077712	LIPT1
1106	ENSG00000158411	496.7257763	-0.432963493	0.130346999	0.000495854	0.002170145	MITD1
1107	ENSG00000185414	2267.879063	-0.398980185	0.094362106	1.46E-05	8.91E-05	MRPL30
1108	ENSG00000158417	5885.905721	0.531073204	0.105846473	2.40E-07	2.02E-06	EIF5B
1109	ENSG00000170500	4168.560698	0.685638023	0.130660621	4.72E-08	4.44E-07	LONRF2
1110	ENSG00000170485	66.80137	-1.109621186	0.341707524	0.000139071	0.000692266	NPAS2
1111	ENSG00000071082	15386.98017	-0.937730035	0.112323132	1.83E-17	5.13E-16	RPL31
1112	ENSG00000163162	894.638626	0.461862424	0.144651392	0.000727306	0.003056025	RNF149
1113	ENSG00000135953	1418.790478	0.809291171	0.174716069	8.34E-07	6.39E-06	MFSD9
1114	ENSG00000170417	236.0668155	0.611402911	0.179771448	0.000237334	0.001124652	TMEM182
1115	ENSG00000256637	12.49237264	-2.702080984	0.806069136	5.33E-05	0.000290745	LINC01965
1116	ENSG00000235597	311.8335634	-1.318013795	0.157000647	5.20E-18	1.53E-16	LINC01102
1117	ENSG00000228528	83.5176829	2.33459149	0.28255489	1.10E-17	3.12E-16	AC068057.1
1118	ENSG00000234177	60.05344246	-1.81322626	0.339715399	7.20E-09	7.60E-08	LINC01114
1119	ENSG00000233639	2810.295679	-0.482986083	0.096957113	3.21E-07	2.62E-06	PANTR1
1120	ENSG00000269707	24.59174486	-1.280402067	0.504922719	0.000945635	0.003856293	AC018730.1
1121	ENSG00000198914	11587.54598	-0.193305466	0.082341768	0.016796632	0.047263558	POU3F3
1122	ENSG00000135972	1669.086761	0.54101015	0.09799449	1.53E-08	1.54E-07	MRPS9
1123	ENSG00000115652	2041.826699	0.797806	0.090936199	4.37E-19	1.41E-17	UXS1
1124	ENSG00000153165	31.22242684	0.827089995	0.407821791	0.00698616	0.022228444	RGPD3
1125	ENSG00000214199	681.2340169	-0.877382867	0.227317648	2.13E-05	0.000125553	EEF1A1P12
1126	ENSG00000144057	1316.290293	-1.544797676	0.166820698	1.59E-21	6.50E-20	ST6GAL2
1127	ENSG00000115665	172.1027366	-0.730688254	0.248010869	0.00078528	0.003274482	SLC5A7
1128	ENSG00000198075	1161.745127	1.345509485	0.117997672	4.71E-31	4.03E-29	SULT1C4
1129	ENSG00000135968	1737.617576	0.821529475	0.125671708	1.52E-11	2.30E-10	GCC2
1130	ENSG00000169756	1056.911429	0.362387067	0.106011773	0.000422783	0.001883819	LIMS1
1131	ENSG00000153201	6719.083172	0.456479313	0.102068202	4.23E-06	2.84E-05	RANBP2
1132	ENSG00000163006	737.8670659	-0.47258181	0.11433794	1.84E-05	0.000110115	CCDC138
1133	ENSG00000186522	1637.820342	0.467210402	0.11573601	2.86E-05	0.000164551	SEPTIN10
1134	ENSG00000198142	768.270341	0.733509411	0.129809984	4.48E-09	4.87E-08	SOWAHC
1135	ENSG00000144061	322.2513629	1.475324559	0.159810033	2.74E-21	1.08E-19	NPHP1
1136	ENSG00000169679	1556.689728	-0.838965206	0.138405195	2.97E-10	3.78E-09	BUB1
1137	ENSG00000172965	114.2158579	2.467318243	0.309206348	1.05E-16	2.74E-15	MIR4435-2HG
1138	ENSG00000153107	1178.100931	0.530991173	0.096532031	1.74E-08	1.74E-07	ANAPC1
1139	ENSG00000153214	389.9764221	1.538708236	0.162408032	2.67E-22	1.16E-20	TMEM87B
1140	ENSG00000144152	205.1618128	-0.443778956	0.163425115	0.003513619	0.012190744	FBLN7
1141	ENSG00000169629	47.20840303	0.856196704	0.330488989	0.001684667	0.006390681	RGPD8
1142	ENSG00000114999	4209.103991	0.433634043	0.094867179	2.78E-06	1.94E-05	TTL
1143	ENSG00000125630	1707.809522	0.634329304	0.11555943	1.43E-08	1.45E-07	POLR1B
1144	ENSG00000125611	457.1730487	-0.600586336	0.133053101	2.36E-06	1.67E-05	CHCHD5
1145	ENSG00000169607	724.3966307	-0.845918816	0.152714613	6.56E-09	6.96E-08	CKAP2L
1146	ENSG00000115008	17.41429088	3.255224274	0.763480037	1.60E-06	1.16E-05	IL1A
1147	ENSG00000125637	139.3356211	0.550921988	0.214564074	0.00398683	0.013656207	PSD4
1148	ENSG00000236397	55.35607587	-0.873829526	0.312940148	0.000901377	0.003693548	DDX11L2
1149	ENSG00000115084	1417.55415	0.373383646	0.154676475	0.009937969	0.030159257	SLC35F5
1150	ENSG00000115091	9690.800277	-0.325422434	0.075949292	1.33E-05	8.18E-05	ACTR3
1151	ENSG00000175497	1016.99533	-1.64589321	0.124338928	4.77E-41	7.54E-39	DPP10
1152	ENSG00000235026	66.324334	-1.533133436	0.294958272	1.84E-08	1.83E-07	DPP10-AS1
1153	ENSG00000088205	5501.677883	0.382773799	0.079686094	1.01E-06	7.62E-06	DDX18
1154	ENSG00000125633	1973.823041	0.235570205	0.099579267	0.015208166	0.043308453	CCDC93
1155	ENSG00000144119	11.65516587	-3.621494767	0.953409491	1.51E-05	9.22E-05	C1QL2
1156	ENSG00000115107	182.8419247	0.543663765	0.251989104	0.011632398	0.034398544	STEAP3
1157	ENSG00000186132	368.537776	0.304276172	0.132128224	0.01568314	0.044496394	C2orf76
1158	ENSG00000155368	3124.464857	-1.483788055	0.098319961	1.82E-52	5.68E-50	DBI
1159	ENSG00000163075	232.5901813	1.149964535	0.189251339	1.66E-10	2.20E-09	CFAP221
1160	ENSG00000088179	1035.718081	-0.254199408	0.110939025	0.017712504	0.049456444	PTPN4
1161	ENSG00000115109	3611.934726	0.306547866	0.101371034	0.001869846	0.007012926	EPB41L5
1162	ENSG00000226479	1419.907674	0.728191891	0.115625131	8.66E-11	1.19E-09	TMEM185B
1163	ENSG00000163083	171.4274322	-0.808193547	0.293921893	0.001173093	0.004670183	INHBB
1164	ENSG00000074047	2896.7709	-0.769224637	0.109608137	5.84E-13	1.04E-11	GLI2
1165	ENSG00000074054	7356.217257	-0.643262915	0.088681278	1.40E-13	2.69E-12	CLASP1
1166	ENSG00000228400	23.92345866	-1.215010928	0.509723628	0.001506183	0.00579665	AC079154.1
1167	ENSG00000155052	311.0276174	-0.541326694	0.206444377	0.003459295	0.012024286	CNTNAP5
1168	ENSG00000136732	1164.107125	1.12332191	0.169632716	4.98E-12	7.93E-11	GYPC
1169	ENSG00000136717	4054.045576	-0.364977489	0.08549171	1.31E-05	8.08E-05	BIN1
1170	ENSG00000186684	700.6325697	-0.984645912	0.140074513	3.46E-13	6.37E-12	CYP27C1
1171	ENSG00000169967	2329.89256	0.506750814	0.132004656	5.84E-05	0.000316831	MAP3K2
1172	ENSG00000163166	4116.795478	0.525515714	0.109660951	7.62E-07	5.88E-06	IWS1
1173	ENSG00000144230	415.949919	-0.636186283	0.21664679	0.001035245	0.004176764	GPR17
1174	ENSG00000173349	1158.820629	1.14418753	0.105347653	2.52E-28	1.75E-26	SFT2D3
1175	ENSG00000144231	3631.524838	0.332309724	0.116799565	0.003140591	0.01104116	POLR2D
1176	ENSG00000144233	3087.915453	0.502654196	0.110414412	2.59E-06	1.82E-05	AMMECR1L
1177	ENSG00000136731	7172.573855	0.311112482	0.077985563	4.95E-05	0.000272518	UGGT1
1178	ENSG00000136720	7946.617552	-0.607449496	0.093255563	2.75E-11	4.01E-10	HS6ST1
1179	ENSG00000180178	102.8615479	0.844491216	0.230872885	5.19E-05	0.00028427	FAR2P1
1180	ENSG00000286058	154.4989115	0.542636162	0.227304756	0.006614508	0.021193792	AC018865.2
1181	ENSG00000136699	3063.022517	-0.495830889	0.089477326	1.49E-08	1.50E-07	SMPD4
1182	ENSG00000152082	3573.898651	-0.306954471	0.103432501	0.00221664	0.008125811	MZT2B
1183	ENSG00000136710	2222.138103	-0.331510407	0.104083329	0.00101633	0.004106509	CCDC115
1184	ENSG00000072135	1611.939093	-0.491040662	0.142849379	0.000281906	0.001312629	PTPN18
1185	ENSG00000178171	2173.761265	-0.452321136	0.104499292	8.16E-06	5.22E-05	AMER3
1186	ENSG00000136002	1993.600826	-0.296946722	0.116562639	0.008129281	0.025364223	ARHGEF4
1187	ENSG00000152102	15759.89272	0.281521161	0.082253276	0.00048608	0.002131913	FAM168B
1188	ENSG00000115762	7707.016902	0.366650293	0.115221204	0.000947264	0.003862298	PLEKHB2
1189	ENSG00000173272	1200.421811	-0.62887531	0.109679397	3.48E-09	3.85E-08	MZT2A
1190	ENSG00000287151	232.2744349	-0.627878902	0.169722043	7.29E-05	0.000387883	C2orf27A
1191	ENSG00000286833	27.07404487	1.702027688	0.516405091	6.95E-05	0.000371129	AC097532.3
1192	ENSG00000150551	3793.368129	1.079436815	0.179800897	2.86E-10	3.64E-09	LYPD1
1193	ENSG00000176771	1346.813223	-0.503719645	0.135322358	8.99E-05	0.000469326	NCKAP5
1194	ENSG00000152127	5612.606323	-0.888323639	0.097321612	1.43E-20	5.23E-19	MGAT5
1195	ENSG00000152128	837.7473189	-0.590449044	0.120029092	3.34E-07	2.72E-06	TMEM163
1196	ENSG00000224043	222.0530109	-0.451992655	0.159836982	0.002426959	0.008810738	CCNT2-AS1
1197	ENSG00000115839	3983.174676	0.295830428	0.091533224	0.000944383	0.003852462	RAB3GAP1
1198	ENSG00000121988	352.693735	-0.384532693	0.138980701	0.003500673	0.012154389	ZRANB3
1199	ENSG00000048991	2714.55118	-0.40275007	0.097506217	2.21E-05	0.000129926	R3HDM1
1200	ENSG00000076003	2937.824042	-0.471945828	0.121076629	4.95E-05	0.000272454	MCM6
1201	ENSG00000231890	40.66404429	0.732197363	0.364668254	0.009294752	0.028466839	DARS-AS1
1202	ENSG00000121966	5116.115448	-0.71219067	0.118499619	5.32E-10	6.55E-09	CXCR4
1203	ENSG00000150540	163.2325045	-1.162152942	0.254701441	6.09E-07	4.77E-06	HNMT
1204	ENSG00000237939	10.89535468	-1.092337199	0.864906032	0.012518606	0.036637662	IDI1P1
1205	ENSG00000144228	1343.167033	0.585825835	0.147686462	2.71E-05	0.000156602	SPOPL
1206	ENSG00000144227	186.2234488	-0.60085239	0.178716179	0.000275053	0.00128339	NXPH2
1207	ENSG00000168702	404.5378613	-1.050039453	0.155003029	1.93E-12	3.20E-11	LRP1B
1208	ENSG00000169554	7682.885584	0.305384858	0.096865868	0.0012258	0.004849442	ZEB2
1209	ENSG00000226674	223.5410671	0.388001751	0.16317917	0.010548387	0.031703091	TEX41
1210	ENSG00000121989	4006.365508	-0.610106322	0.127587507	6.44E-07	5.03E-06	ACVR2A
1211	ENSG00000168280	44598.81199	-0.220332429	0.084430426	0.010593125	0.031806497	KIF5C
1212	ENSG00000115963	10277.35864	-1.312025219	0.096422345	3.52E-43	6.33E-41	RND3
1213	ENSG00000115145	1710.669566	0.683890134	0.135449335	1.37E-07	1.20E-06	STAM2
1214	ENSG00000177917	997.4731934	-0.66062687	0.149317427	3.10E-06	2.14E-05	ARL6IP6
1215	ENSG00000177519	507.5272066	-1.229950403	0.178429458	6.49E-13	1.15E-11	RPRM
1216	ENSG00000144278	414.5803226	-0.751616791	0.150808019	1.62E-07	1.40E-06	GALNT13
1217	ENSG00000115159	590.4332192	0.519570797	0.206918677	0.005115111	0.016963349	GPD2
1218	ENSG00000115170	422.065409	0.928276107	0.151469238	1.70E-10	2.25E-09	ACVR1
1219	ENSG00000144283	1203.380575	-0.29218534	0.115011776	0.008377557	0.026010349	PKP4
1220	ENSG00000163331	4.447190111	5.17920192	2.672141907	0.000313389	0.001436143	DAPL1
1221	ENSG00000115183	255.7915875	0.735710714	0.182698624	1.51E-05	9.18E-05	TANC1
1222	ENSG00000196151	298.134091	0.4934596	0.169287491	0.001674716	0.006363713	WDSUB1
1223	ENSG00000136536	4162.811175	0.394425405	0.116080641	0.000423147	0.001885102	MARCHF7
1224	ENSG00000241399	35.84784772	4.653646792	0.736607386	3.39E-11	4.89E-10	CD302
1225	ENSG00000153250	426.9766508	0.354684336	0.145126015	0.009618005	0.029321937	RBMS1
1226	ENSG00000136560	1242.144778	0.334125685	0.135193503	0.009360029	0.028624045	TANK
1227	ENSG00000225813	7.725847886	2.51686555	1.270909405	0.002199737	0.008080686	AC009299.1
1228	ENSG00000232320	102.1204581	0.570434409	0.252532292	0.008422995	0.026121785	MXRA7P1
1229	ENSG00000144290	48.40676135	-0.724850275	0.336831213	0.006835451	0.021810916	SLC4A10
1230	ENSG00000226121	63.7635905	0.917599344	0.293893391	0.000299552	0.00138044	AHCTF1P1
1231	ENSG00000115267	22.93190694	1.696788104	0.519284025	7.91E-05	0.000417839	IFIH1
1232	ENSG00000115271	350.3685959	-0.681348757	0.139620708	3.27E-07	2.67E-06	GCA
1233	ENSG00000277998	40.20289931	-0.627395097	0.340648326	0.017510981	0.048971488	AC107075.1
1234	ENSG00000153253	4864.878747	-0.549482313	0.121756973	2.76E-06	1.93E-05	SCN3A
1235	ENSG00000136531	1922.480041	-0.641473708	0.166369767	3.75E-05	0.000210949	SCN2A
1236	ENSG00000115339	25.66831644	0.840987695	0.517105378	0.013766234	0.039758538	GALNT3
1237	ENSG00000144285	234.7452331	-0.601920738	0.165204858	9.67E-05	0.000500881	SCN1A
1238	ENSG00000172318	380.7957729	-1.622302524	0.166809268	2.12E-23	1.01E-21	B3GALT1
1239	ENSG00000152253	437.4621668	-1.068281866	0.156781185	1.42E-12	2.42E-11	SPC25
1240	ENSG00000081479	1700.947093	1.357650671	0.162911957	8.73E-18	2.50E-16	LRP2
1241	ENSG00000154479	183.213263	0.585696767	0.187487368	0.000659637	0.002805537	CCDC173
1242	ENSG00000138385	7277.850512	0.202677874	0.082453938	0.012348593	0.036220676	SSB
1243	ENSG00000138382	1012.443973	0.317715827	0.108682669	0.002525821	0.00911405	METTL5
1244	ENSG00000128683	790.2351436	0.98287206	0.548021348	0.007375902	0.023308909	GAD1
1245	ENSG00000198586	2845.375742	-0.299805491	0.091581007	0.000799368	0.003323107	TLK1
1246	ENSG00000115827	1081.274094	-0.518411776	0.142044174	0.000119061	0.000602322	DCAF17
1247	ENSG00000071967	179.5976455	-0.949280953	0.27187376	7.66E-05	0.000406236	CYBRD1
1248	ENSG00000077380	8954.227992	-0.263800318	0.10371823	0.008920031	0.027476374	DYNC1I2
1249	ENSG00000115840	1832.341618	-0.401143664	0.097597254	2.43E-05	0.000141626	SLC25A12
1250	ENSG00000172878	319.959929	0.793159383	0.147615147	1.89E-08	1.88E-07	METAP1D
1251	ENSG00000091436	615.2639383	-0.461372949	0.156569276	0.001637937	0.006242259	MAP3K20
1252	ENSG00000144354	596.7981102	-0.483329746	0.148576811	0.00055914	0.002415355	CDCA7
1253	ENSG00000172845	4954.404655	0.290593874	0.092116151	0.001248652	0.004929551	SP3
1254	ENSG00000144306	1966.492991	0.242969806	0.089794568	0.00569405	0.018607664	SCRN3
1255	ENSG00000115935	496.3388745	-0.719397183	0.225057197	0.000358296	0.001621119	WIPF1
1256	ENSG00000235655	897.4320756	-0.339953508	0.130930802	0.006448822	0.020771008	H3P6
1257	ENSG00000138435	48.79948582	1.669963218	0.384033652	1.09E-06	8.14E-06	CHRNA1
1258	ENSG00000128656	3725.829934	-0.879101344	0.100825625	5.82E-19	1.85E-17	CHN1
1259	ENSG00000154518	6556.930592	0.22691233	0.091056244	0.010767394	0.03222759	ATP5MC3
1260	ENSG00000128652	485.7775098	0.867304026	0.179701639	2.86E-07	2.36E-06	HOXD3
1261	ENSG00000236501	42.45352778	-1.016929686	0.402988037	0.001418872	0.005512315	AC074286.1
1262	ENSG00000170144	19906.87013	0.189859488	0.082482042	0.016179706	0.045726144	HNRNPA3
1263	ENSG00000018510	5126.184754	0.292639908	0.105447904	0.004247516	0.01443395	AGPS
1264	ENSG00000196659	662.3224489	0.979763324	0.122251702	1.95E-16	4.96E-15	TTC30B
1265	ENSG00000197557	711.5787665	0.582354393	0.11854722	3.61E-07	2.93E-06	TTC30A
1266	ENSG00000128655	903.5221404	-0.388511464	0.138277305	0.003033006	0.010704189	PDE11A
1267	ENSG00000116095	1192.618896	-0.343497089	0.106791995	0.000893915	0.003667241	PLEKHA3
1268	ENSG00000155657	111.8471266	1.329127089	0.289833473	4.71E-07	3.76E-06	TTN
1269	ENSG00000226564	74.56270315	-1.170437591	0.317265372	2.55E-05	0.000148107	FTH1P20
1270	ENSG00000188452	43.83580604	1.319196293	0.370774997	3.69E-05	0.000207771	CERKL
1271	ENSG00000162992	427.2522564	1.119604268	0.211473197	1.60E-08	1.61E-07	NEUROD1
1272	ENSG00000138434	3842.194159	1.363931599	0.096849019	4.55E-46	9.34E-44	ITPRID2
1273	ENSG00000115252	2756.189793	0.620089323	0.120177662	9.05E-08	8.15E-07	PDE1A
1274	ENSG00000162998	8302.60802	0.319601113	0.116333927	0.004507985	0.015193395	FRZB
1275	ENSG00000163002	792.9375525	-0.435751176	0.105671278	2.11E-05	0.000124524	NUP35
1276	ENSG00000286797	217.2147594	0.695201885	0.185099225	4.97E-05	0.000273471	AC009315.1
1277	ENSG00000231646	56.51602723	0.785947462	0.373812329	0.006565838	0.021059769	FSIP2-AS1
1278	ENSG00000226747	26.75832535	1.275367091	0.571557098	0.002006664	0.007462716	FSIP2-AS2
1279	ENSG00000188738	702.1566844	-0.571373751	0.16365272	0.000185645	0.000900151	FSIP2
1280	ENSG00000138448	1938.274375	1.178738386	0.147764093	2.32E-16	5.87E-15	ITGAV
1281	ENSG00000144369	2740.489926	-0.710988704	0.170998248	8.94E-06	5.66E-05	FAM171B
1282	ENSG00000064989	143.96238	1.339743445	0.259385601	2.55E-08	2.49E-07	CALCRL
1283	ENSG00000168542	6.687984313	-0.599822827	1.145627398	0.01586841	0.044949543	COL3A1
1284	ENSG00000204262	3952.88906	0.354780319	0.132501043	0.004957366	0.016515834	COL5A2
1285	ENSG00000138449	422.8994096	0.836352863	0.147131947	2.95E-09	3.29E-08	SLC40A1
1286	ENSG00000151687	64.26297249	-0.736981501	0.31102949	0.003938299	0.013506266	ANKAR
1287	ENSG00000138379	22.89579168	-1.498017705	0.54451489	0.000437745	0.001942295	MSTN
1288	ENSG00000198130	821.4993971	0.259663951	0.111169743	0.015784172	0.044757261	HIBCH
1289	ENSG00000151689	632.4473892	0.865147263	0.123665133	5.93E-13	1.06E-11	INPP1
1290	ENSG00000151690	1557.796425	1.104061965	0.128371216	1.20E-18	3.75E-17	MFSD6
1291	ENSG00000189362	80.32898003	0.715475688	0.250871875	0.001111192	0.004446188	NEMP2
1292	ENSG00000115415	3356.644375	0.896992489	0.101085258	1.26E-19	4.26E-18	STAT1
1293	ENSG00000138378	288.7631124	-0.635957515	0.149933805	7.52E-06	4.84E-05	STAT4
1294	ENSG00000144339	2012.130909	-0.849308752	0.100456632	6.20E-18	1.80E-16	TMEFF2
1295	ENSG00000118997	95.35948929	1.42893561	0.278162948	2.75E-08	2.68E-07	DNAH7
1296	ENSG00000081320	239.2972518	-0.475480429	0.155845264	0.001126662	0.004504271	STK17B
1297	ENSG00000138411	644.9755701	-0.320753003	0.118868683	0.004988454	0.016605928	HECW2
1298	ENSG00000144395	143.5880546	-0.856063267	0.202730372	4.91E-06	3.26E-05	CCDC150
1299	ENSG00000119041	3167.918991	0.396523037	0.09713032	2.78E-05	0.00016032	GTF3C3
1300	ENSG00000162944	680.0276097	-0.785779033	0.204040688	2.70E-05	0.000155789	RFTN2
1301	ENSG00000119042	292.7832107	-0.640870533	0.191006392	0.000253589	0.001194558	SATB2
1302	ENSG00000225953	21.37503012	-1.412690932	0.525595587	0.000561634	0.002425278	SATB2-AS1
1303	ENSG00000178074	716.9280584	0.337883434	0.145261375	0.013639721	0.039448669	C2orf69
1304	ENSG00000162972	632.7179422	0.420361171	0.120549809	0.00028581	0.001328546	MAIP1
1305	ENSG00000196141	2074.665149	0.288152879	0.109035507	0.006594316	0.021140096	SPATS2L
1306	ENSG00000163535	1173.602668	-1.200534646	0.106414329	2.17E-30	1.73E-28	SGO2
1307	ENSG00000082153	6522.329147	0.762676539	0.095003238	2.67E-16	6.66E-15	BZW1
1308	ENSG00000240344	1004.57747	-0.283642774	0.118210943	0.012551824	0.036707491	PPIL3
1309	ENSG00000115942	998.0763796	0.535765568	0.176180183	0.000996323	0.004032283	ORC2
1310	ENSG00000155744	1110.542227	0.522323414	0.199346785	0.003737022	0.012878145	FAM126B
1311	ENSG00000225695	53.177992	-0.756653247	0.375212923	0.008332148	0.025908561	HNRNPA1P35
1312	ENSG00000003402	2019.161033	0.41665236	0.104308987	3.87E-05	0.000217103	CFLAR
1313	ENSG00000064012	14.58864423	1.44570384	0.835910118	0.004420618	0.014939832	CASP8
1314	ENSG00000003393	4612.608733	0.380477863	0.108201581	0.000281813	0.001312445	ALS2
1315	ENSG00000163596	841.8144897	-0.5264586	0.113710966	1.65E-06	1.20E-05	ICA1L
1316	ENSG00000138442	2197.004184	0.263153602	0.105496209	0.01026058	0.030966582	WDR12
1317	ENSG00000138443	14001.2005	0.393794961	0.098449595	3.62E-05	0.000204294	ABI2
1318	ENSG00000116117	1494.184737	-0.551499515	0.12133598	2.46E-06	1.74E-05	PARD3B
1319	ENSG00000118257	786.492515	0.753979791	0.109335763	1.46E-12	2.47E-11	NRP2
1320	ENSG00000023228	7473.575321	0.25708385	0.097667306	0.006960416	0.022152258	NDUFS1
1321	ENSG00000114942	7492.249269	-1.000364233	0.082106196	6.48E-35	7.39E-33	EEF1B2
1322	ENSG00000204186	3010.831624	0.993966627	0.171204386	1.08E-09	1.28E-08	ZDBF2
1323	ENSG00000138400	231.4249305	0.929536276	0.211076053	1.91E-06	1.38E-05	MDH1B
1324	ENSG00000229321	41.23974711	1.195619621	0.416507583	0.000415636	0.001855331	AC008269.1
1325	ENSG00000237892	24.66587485	1.755139613	0.541221547	8.14E-05	0.000428949	KLF7-IT1
1326	ENSG00000144401	648.9405517	-0.344530847	0.121100163	0.003035912	0.010712912	METTL21A
1327	ENSG00000163251	311.3871679	0.982891469	0.16300988	2.86E-10	3.64E-09	FZD5
1328	ENSG00000178385	1697.689697	0.228833693	0.097231876	0.01583084	0.044853439	PLEKHM3
1329	ENSG00000138413	18555.86655	-0.503922034	0.131629232	6.18E-05	0.000333058	IDH1
1330	ENSG00000115020	3381.821944	0.50272219	0.125574707	3.35E-05	0.000190133	PIKFYVE
1331	ENSG00000144406	832.3174258	1.413980693	0.115852767	3.16E-35	3.71E-33	UNC80
1332	ENSG00000115365	3753.700759	0.765831717	0.08372683	1.59E-20	5.77E-19	LANCL1
1333	ENSG00000021826	542.8038251	0.81345179	0.189708117	4.05E-06	2.73E-05	CPS1
1334	ENSG00000178568	991.7484662	0.332919059	0.148044763	0.016960324	0.047631646	ERBB4
1335	ENSG00000174453	274.7045057	-0.698811336	0.177339682	2.31E-05	0.000135387	VWC2L
1336	ENSG00000138376	513.8458996	-0.495286611	0.15060734	0.000477277	0.002098537	BARD1
1337	ENSG00000230076	24.45102978	-0.91806683	0.629859309	0.013910702	0.040095841	RPL10P6
1338	ENSG00000138363	3289.750336	0.22318417	0.083448564	0.006416127	0.020685182	ATIC
1339	ENSG00000115414	4444.260321	-0.838679786	0.096230709	6.53E-19	2.07E-17	FN1
1340	ENSG00000118242	267.0702443	-0.502164465	0.188189605	0.003417128	0.011904598	MREG
1341	ENSG00000279348	1359.475679	0.514343773	0.126606252	2.27E-05	0.00013327	AC012513.3
1342	ENSG00000260804	2775.86913	0.529421104	0.111446329	9.29E-07	7.05E-06	LINC01963
1343	ENSG00000144583	3332.907623	0.661089765	0.130067177	1.25E-07	1.10E-06	MARCHF4
1344	ENSG00000138375	1385.717593	0.303667214	0.12141632	0.009725139	0.029610562	SMARCAL1
1345	ENSG00000197756	19067.15457	-1.642662374	0.079174731	1.19E-96	3.24E-93	RPL37A
1346	ENSG00000115457	20461.13919	0.527013964	0.087976271	7.62E-10	9.20E-09	IGFBP2
1347	ENSG00000115461	3916.756695	-1.365430927	0.140841967	3.41E-23	1.59E-21	IGFBP5
1348	ENSG00000233143	24.39693465	-1.075555181	0.485496507	0.002767941	0.00986199	DIRC3-AS1
1349	ENSG00000231672	74.06578649	-1.093610916	0.315398749	6.52E-05	0.000350112	DIRC3
1350	ENSG00000163466	9751.852063	0.263922569	0.081533762	0.00099622	0.004032283	ARPC2
1351	ENSG00000261338	176.6443901	0.453204419	0.185186097	0.007341784	0.023207048	AC021016.1
1352	ENSG00000179921	36.87892948	1.328184121	0.515441226	0.000799415	0.003323107	GPBAR1
1353	ENSG00000127837	4350.546884	0.391395185	0.099302061	5.12E-05	0.000280762	AAMP
1354	ENSG00000127838	1075.734189	-0.565877746	0.098123735	3.36E-09	3.72E-08	PNKD
1355	ENSG00000158428	5.928739316	3.96861537	1.570781326	0.000542469	0.002350348	CATIP
1356	ENSG00000144579	850.1460063	-0.831038742	0.103326531	2.02E-16	5.12E-15	CTDSP1
1357	ENSG00000144580	4052.774501	-0.621026193	0.084446206	7.06E-14	1.40E-12	CNOT9
1358	ENSG00000163481	1418.141779	0.355749905	0.115377502	0.001375949	0.005370976	RNF25
1359	ENSG00000163482	1244.772121	-0.255870355	0.107594183	0.014031792	0.040345703	STK36
1360	ENSG00000135912	1413.627509	-0.33965056	0.097980319	0.000369809	0.001668002	TTLL4
1361	ENSG00000181378	44.42642317	0.913688786	0.444496603	0.005321787	0.017540101	CFAP65
1362	ENSG00000280537	3.148614701	0.354337871	0.656513168	0.016271504	0.045938131	AC068946.1
1363	ENSG00000213901	8.050304391	2.334800449	1.132975378	0.00191541	0.007168813	SLC23A3
1364	ENSG00000115649	3641.786124	-0.610324389	0.089489838	3.42E-12	5.54E-11	CNPPD1
1365	ENSG00000144567	5803.974898	-0.446268424	0.087438544	1.79E-07	1.54E-06	RETREG2
1366	ENSG00000163521	214.664816	-0.57821646	0.183076093	0.000595141	0.0025592	GLB1L
1367	ENSG00000135924	3423.438856	0.532633637	0.090651184	1.93E-09	2.21E-08	DNAJB2
1368	ENSG00000123992	805.8958321	0.537542695	0.113887582	1.03E-06	7.76E-06	DNPEP
1369	ENSG00000144591	443.125128	-0.829927443	0.133154364	1.04E-10	1.42E-09	GMPPA
1370	ENSG00000188760	1711.165088	-0.877138901	0.103380025	4.54E-18	1.34E-16	TMEM198
1371	ENSG00000268896	9.543084416	1.702932228	1.006096622	0.004169894	0.014199665	AC009955.3
1372	ENSG00000124006	4592.288756	-0.480619181	0.079588449	7.98E-10	9.59E-09	OBSL1
1373	ENSG00000269068	33.67576157	1.971796678	0.45004269	8.62E-07	6.58E-06	AC009955.4
1374	ENSG00000144589	1242.941603	0.640942618	0.103896168	2.41E-10	3.11E-09	STK11IP
1375	ENSG00000116106	13343.63211	0.831960073	0.08914	2.47E-21	9.84E-20	EPHA4
1376	ENSG00000272944	94.1825373	0.702958512	0.248737621	0.0012387	0.004894185	AC079834.1
1377	ENSG00000234446	7.691688475	6.463257809	2.628012923	8.23E-06	5.25E-05	AC068489.1
1378	ENSG00000116120	2497.732016	0.362943996	0.100735813	0.000211623	0.001013344	FARSB
1379	ENSG00000123983	5145.237329	-0.464695794	0.135714462	0.000316632	0.001449655	ACSL3
1380	ENSG00000171951	2747.704736	1.372598223	0.143588017	1.31E-22	5.80E-21	SCG2
1381	ENSG00000273301	131.6197676	-0.706715577	0.291751545	0.003718607	0.012822478	AC016717.2
1382	ENSG00000169047	5254.720697	-1.24207416	0.088531956	1.25E-45	2.53E-43	IRS1
1383	ENSG00000236432	129.6974513	0.742038766	0.250001212	0.000722434	0.003040004	MFF-DT
1384	ENSG00000168958	2882.925864	-0.244563468	0.088570862	0.00486429	0.016236495	MFF
1385	ENSG00000173744	3806.296108	0.60522597	0.131697693	1.57E-06	1.14E-05	AGFG1
1386	ENSG00000232023	71.47464199	0.627398137	0.272881126	0.006464356	0.020807437	LINC01807
1387	ENSG00000153823	706.769728	-0.877960451	0.410708649	0.004664716	0.015657347	PID1
1388	ENSG00000187957	6039.750464	-0.73044208	0.161702241	1.67E-06	1.22E-05	DNER
1389	ENSG00000163053	3171.733918	-0.329343999	0.115042011	0.002962091	0.010482456	SLC16A14
1390	ENSG00000135899	187.829647	1.766007819	0.187163109	3.46E-22	1.49E-20	SP110
1391	ENSG00000185404	547.0534724	0.378351943	0.138139958	0.003871278	0.013293079	SP140L
1392	ENSG00000135932	5604.78368	-0.226480878	0.094539854	0.014022358	0.040327994	CAB39
1393	ENSG00000232520	78.40577851	0.628210025	0.320845822	0.013917974	0.040103245	GCSIR
1394	ENSG00000204128	862.8165819	-1.383049137	0.169481599	3.55E-17	9.69E-16	C2orf72
1395	ENSG00000261829	20.72209153	-2.151736146	0.624140816	3.52E-05	0.000199258	AC009407.1
1396	ENSG00000135931	1913.339975	0.254870305	0.093238515	0.00513744	0.017023646	ARMC9
1397	ENSG00000237039	106.7363298	-2.826343174	0.278174792	2.31E-25	1.30E-23	RPS28P4
1398	ENSG00000115053	28372.20478	-0.409260976	0.080012274	1.87E-07	1.60E-06	NCL
1399	ENSG00000187514	29071.12521	-0.661976211	0.09075451	9.90E-14	1.93E-12	PTMA
1400	ENSG00000156973	1799.625866	-0.633656339	0.093810012	5.10E-12	8.09E-11	PDE6D
1401	ENSG00000261096	64.81460833	0.560792219	0.276247888	0.01480989	0.042311273	AC073476.2
1402	ENSG00000163273	240.5998972	-0.899112904	0.238122363	2.87E-05	0.000165315	NPPC
1403	ENSG00000135902	14.49327893	1.289301432	0.836609564	0.00683008	0.021796602	CHRND
1404	ENSG00000221944	986.1068774	0.356982125	0.136350628	0.005858309	0.019086198	TIGD1
1405	ENSG00000135930	6620.334182	0.63814596	0.095544179	8.57E-12	1.33E-10	EIF4E2
1406	ENSG00000115468	172.7806973	-0.863594557	0.249807874	0.000103391	0.00053046	EFHD1
1407	ENSG00000168918	235.1110705	3.208519011	0.296983942	2.11E-28	1.47E-26	INPP5D
1408	ENSG00000085978	1497.850139	0.333121783	0.119733435	0.003713847	0.01280911	ATG16L1
1409	ENSG00000077044	4188.410453	0.282793285	0.085310356	0.000722826	0.003040004	DGKD
1410	ENSG00000085982	1497.763232	0.673914987	0.099292906	3.83E-12	6.19E-11	USP40
1411	ENSG00000123485	838.2895404	-1.086271013	0.147905296	3.04E-14	6.19E-13	HJURP
1412	ENSG00000237784	10.25693359	-0.974050473	1.064379596	0.017825199	0.049726007	RPS20P12
1413	ENSG00000280744	92.87101951	4.102838434	0.391522948	1.16E-26	7.19E-25	LINC01173
1414	ENSG00000130147	6128.834639	-0.517486053	0.125212696	1.64E-05	9.90E-05	SH3BP4
1415	ENSG00000235529	6.382445638	1.483663901	1.544027791	0.01029475	0.031054484	AGAP1-IT1
1416	ENSG00000228499	57.87158154	-0.739029863	0.378442952	0.009944304	0.030171045	TMSB10P1
1417	ENSG00000233611	74.3999735	0.949607191	0.32099275	0.00046975	0.002069875	AC019068.1
1418	ENSG00000177483	36.11107999	-1.213358746	0.418196726	0.000370639	0.00167144	RBM44
1419	ENSG00000132329	56.03957911	-1.011388011	0.327086921	0.000275969	0.001286691	RAMP1
1420	ENSG00000144488	41.80888445	1.006722283	0.482234181	0.004103666	0.014014837	ESPNL
1421	ENSG00000065802	3822.620636	0.654219074	0.120302488	2.06E-08	2.04E-07	ASB1
1422	ENSG00000068024	2461.266051	-0.598377859	0.15233556	3.28E-05	0.000186289	HDAC4
1423	ENSG00000218416	87.48486514	-1.044508717	0.288999231	4.09E-05	0.000228721	AC110619.1
1424	ENSG00000144504	314.8016442	-0.552287708	0.153522741	0.000132049	0.000660837	ANKMY1
1425	ENSG00000142327	924.9694324	-0.470819882	0.131907401	0.000184174	0.000894077	RNPEPL1
1426	ENSG00000142330	1299.283652	-0.456789235	0.099518805	2.39E-06	1.69E-05	CAPN10
1427	ENSG00000178623	80.41607948	1.318140782	0.26356808	6.21E-08	5.73E-07	GPR35
1428	ENSG00000130294	36866.72868	-0.192108887	0.081315198	0.016150897	0.045665688	KIF1A
1429	ENSG00000162804	27.51038841	0.768104142	0.442351753	0.014095824	0.040507226	SNED1
1430	ENSG00000115687	1253.920437	-0.423331195	0.096411016	6.59E-06	4.29E-05	PASK
1431	ENSG00000168385	33161.18488	0.26519877	0.096436259	0.004116009	0.01404725	SEPTIN2
1432	ENSG00000115694	6552.395071	-0.273481911	0.079050149	0.000428425	0.001905168	STK25
1433	ENSG00000273113	18.59663677	0.938990286	0.587622795	0.011561129	0.034233008	AC133528.1
1434	ENSG00000168397	3324.12054	0.230221392	0.088588557	0.007965536	0.024948144	ATG4B
1435	ENSG00000134121	492.1126083	-1.512251022	0.193271945	4.76E-16	1.17E-14	CHL1
1436	ENSG00000144619	273.6081034	-0.652961916	0.214237186	0.000696897	0.002947359	CNTN4
1437	ENSG00000144455	430.4113593	1.652985547	0.145788976	7.92E-31	6.63E-29	SUMF1
1438	ENSG00000287720	28.96558933	-1.558862083	0.495134988	0.000122333	0.000617105	AC023480.1
1439	ENSG00000150995	103.8826553	1.38685532	0.271555176	3.33E-08	3.20E-07	ITPR1
1440	ENSG00000134107	12.12677281	1.834284842	0.797798623	0.001212199	0.004804897	BHLHE40
1441	ENSG00000134108	3109.836548	0.516684636	0.098153637	6.70E-08	6.15E-07	ARL8B
1442	ENSG00000134109	1022.418428	0.46563038	0.110247339	1.25E-05	7.74E-05	EDEM1
1443	ENSG00000196277	242.4563084	-1.312978866	0.207700231	2.82E-11	4.10E-10	GRM7
1444	ENSG00000270207	3.166149104	-0.437786969	0.795313695	0.011823051	0.034885758	AC077690.1
1445	ENSG00000071282	1143.047077	0.400077941	0.165953776	0.00936699	0.028641775	LMCD1
1446	ENSG00000196220	10303.84042	-0.393090593	0.089350025	6.84E-06	4.44E-05	SRGAP3
1447	ENSG00000206573	1170.135842	-0.472935081	0.125460313	8.34E-05	0.000438465	THUMPD3-AS1
1448	ENSG00000134077	715.4019986	0.332933641	0.147690904	0.016536022	0.046615454	THUMPD3
1449	ENSG00000168137	9704.817089	0.3567216	0.086864297	2.77E-05	0.000159498	SETD5
1450	ENSG00000156959	785.329018	-0.388102442	0.170062435	0.014052451	0.040395671	LHFPL4
1451	ENSG00000114026	736.122861	-0.664442731	0.119459666	8.63E-09	8.99E-08	OGG1
1452	ENSG00000241553	2774.706305	-0.237772567	0.086002122	0.00475829	0.01593018	ARPC4
1453	ENSG00000156990	917.9039809	-0.39329017	0.111370935	0.00025606	0.001204815	RPUSD3
1454	ENSG00000171135	1263.489005	0.402533522	0.111895459	0.00019752	0.000951739	JAGN1
1455	ENSG00000144554	853.6112797	-0.741908219	0.154538769	4.18E-07	3.37E-06	FANCD2
1456	ENSG00000254999	5498.061588	-0.200984331	0.082351173	0.01288907	0.037553851	BRK1
1457	ENSG00000134086	4840.671698	0.238480622	0.097717816	0.012290964	0.036086025	VHL
1458	ENSG00000157014	1147.516773	-0.440752235	0.10831948	2.63E-05	0.000151892	TATDN2
1459	ENSG00000157103	279.0373068	1.104031672	0.172881996	2.47E-11	3.63E-10	SLC6A1
1460	ENSG00000197548	649.9221891	-0.308947864	0.123698256	0.009109433	0.027989769	ATG7
1461	ENSG00000144560	4324.90234	0.912055927	0.12201888	1.55E-14	3.26E-13	VGLL4
1462	ENSG00000075975	1936.35264	0.906285459	0.125247642	9.29E-14	1.82E-12	MKRN2
1463	ENSG00000132155	8893.714902	0.287974585	0.077663852	0.000162388	0.000796957	RAF1
1464	ENSG00000144713	16482.48144	-1.108122235	0.087097092	6.34E-38	8.58E-36	RPL32
1465	ENSG00000144711	7250.197633	0.359983873	0.080267263	5.10E-06	3.38E-05	IQSEC1
1466	ENSG00000231362	30.50546112	-1.052730867	0.492988831	0.003385023	0.011806111	AC069271.1
1467	ENSG00000132182	5908.987663	0.629570127	0.106519336	1.24E-09	1.45E-08	NUP210
1468	ENSG00000163520	287.5818083	0.959748352	0.176934503	1.03E-08	1.07E-07	FBLN2
1469	ENSG00000170876	3639.863406	0.401443472	0.097399268	2.24E-05	0.000131293	TMEM43
1470	ENSG00000154767	3797.502871	1.027307007	0.107838568	2.72E-22	1.18E-20	XPC
1471	ENSG00000131389	1882.236204	-0.276954408	0.10233696	0.005286244	0.017453321	SLC6A6
1472	ENSG00000234123	7.838402145	1.124232331	1.085358747	0.014403145	0.041278511	RHBDF1P1
1473	ENSG00000154781	1131.265029	0.678167615	0.181180109	5.47E-05	0.000297936	CCDC174
1474	ENSG00000154783	128.1204357	1.902325757	0.32698815	4.41E-10	5.48E-09	FGD5
1475	ENSG00000225733	8728.060562	-0.273948423	0.084156846	0.000897161	0.003677494	FGD5-AS1
1476	ENSG00000177463	2421.582294	0.603466225	0.108225919	9.51E-09	9.87E-08	NR2C2
1477	ENSG00000131368	1032.333435	-0.347990838	0.121436083	0.002820129	0.010021837	MRPS25
1478	ENSG00000224660	459.0735236	0.863143943	0.154517503	4.95E-09	5.35E-08	SH3BP5-AS1
1479	ENSG00000131370	2162.215054	-1.085240979	0.127096148	2.02E-18	6.15E-17	SH3BP5
1480	ENSG00000144597	3632.603779	0.354593712	0.099855414	0.000260275	0.001221145	EAF1
1481	ENSG00000206561	77.15116915	-1.755624595	0.310252947	1.20E-09	1.41E-08	COLQ
1482	ENSG00000131373	378.5444075	0.551780447	0.166622475	0.00038663	0.001737191	HACL1
1483	ENSG00000169814	592.1294182	0.42100074	0.125088352	0.000443678	0.001967312	BTD
1484	ENSG00000154813	3031.820684	0.470075053	0.090001354	9.72E-08	8.71E-07	DPH3
1485	ENSG00000154822	1131.501289	-0.237821136	0.099354521	0.013862347	0.039985253	PLCL2
1486	ENSG00000131374	2500.854247	-0.255165777	0.110722721	0.0170687	0.047892318	TBC1D5
1487	ENSG00000274840	104.2507702	-0.498442726	0.234867844	0.014380648	0.041223633	AC132807.2
1488	ENSG00000182568	3596.925234	0.325411118	0.10515343	0.001419813	0.005515101	SATB1
1489	ENSG00000228956	84.07415904	0.706728438	0.276442303	0.002643173	0.009475026	SATB1-AS1
1490	ENSG00000183960	1473.227616	-0.244232624	0.102267004	0.013891863	0.040060293	KCNH8
1491	ENSG00000163576	204.0592067	0.937587425	0.189438295	1.36E-07	1.19E-06	EFHB
1492	ENSG00000144566	3204.540387	0.499471023	0.106825655	1.44E-06	1.06E-05	RAB5A
1493	ENSG00000114166	2506.666277	0.59180076	0.15342684	4.34E-05	0.000241699	KAT2B
1494	ENSG00000129810	331.263368	-0.693962124	0.203901141	0.000185617	0.000900151	SGO1
1495	ENSG00000132967	895.8830704	-1.091738184	0.110242485	5.98E-24	2.98E-22	HMGB1P5
1496	ENSG00000182247	1330.087976	-0.690400415	0.127298685	1.75E-08	1.75E-07	UBE2E2
1497	ENSG00000197885	1037.078523	0.620975227	0.177645397	0.000162818	0.000798907	NKIRAS1
1498	ENSG00000174748	24108.93682	-0.582134544	0.080973984	2.60E-13	4.85E-12	RPL15
1499	ENSG00000174738	617.4159756	0.750194792	0.154381175	3.12E-07	2.55E-06	NR1D2
1500	ENSG00000151090	88.87815577	-0.64636688	0.327198937	0.012560934	0.036729771	THRB
1501	ENSG00000077097	18088.3475	0.340002869	0.090741212	9.37E-05	0.000486961	TOP2B
1502	ENSG00000151092	1090.557761	0.46943142	0.12861423	0.00013639	0.000680484	NGLY1
1503	ENSG00000179796	34.96108279	-1.344652229	0.452049794	0.000249684	0.001177061	LRRC3B
1504	ENSG00000033867	1781.789599	-0.387768167	0.129658647	0.001723111	0.006517441	SLC4A7
1505	ENSG00000225548	217.6310596	1.307110045	0.196183016	3.10E-12	5.07E-11	LINC01980
1506	ENSG00000187118	336.2257357	0.36425061	0.154539174	0.011824931	0.034885758	CMC1
1507	ENSG00000144642	354.9085247	-0.842070348	0.148288017	2.97E-09	3.32E-08	RBMS3
1508	ENSG00000152642	781.8222618	-0.344332472	0.120305998	0.002875738	0.010198847	GPD1L
1509	ENSG00000153551	316.1502299	0.522812802	0.181155524	0.001689859	0.006408402	CMTM7
1510	ENSG00000170266	1825.848478	0.309781157	0.103837669	0.002129338	0.007859594	GLB1
1511	ENSG00000188167	102.7838542	1.328960709	0.270956828	1.01E-07	9.00E-07	TMPPE
1512	ENSG00000170275	1386.415496	0.502682105	0.129338743	4.88E-05	0.000268838	CRTAP
1513	ENSG00000271643	58.90351097	1.280322085	0.316727055	5.65E-06	3.72E-05	AC112220.2
1514	ENSG00000170248	2989.336807	-0.299457653	0.105678559	0.003447798	0.011989399	PDCD6IP
1515	ENSG00000172995	83.50327896	-0.736802025	0.254372479	0.000907624	0.003716053	ARPP21
1516	ENSG00000168016	26.8562757	2.290874015	0.517975822	6.72E-07	5.23E-06	TRANK1
1517	ENSG00000178567	3457.426044	0.416454099	0.124617324	0.000487415	0.002137389	EPM2AIP1
1518	ENSG00000224858	51.67533293	-0.939057716	0.369217827	0.001564123	0.005995278	RPL29P11
1519	ENSG00000144674	3534.762368	0.335218581	0.139856316	0.011415306	0.03389374	GOLGA4
1520	ENSG00000144668	497.2349835	-0.383132808	0.168137232	0.013701388	0.039603766	ITGA9
1521	ENSG00000114739	10382.88566	0.400948128	0.087208298	2.68E-06	1.88E-05	ACVR2B
1522	ENSG00000157036	1026.688472	-0.404181149	0.122631513	0.000588814	0.002534649	EXOG
1523	ENSG00000114745	2404.527678	0.328385651	0.086222876	0.000101623	0.000522478	GORASP1
1524	ENSG00000168026	202.1522996	0.41905653	0.186159353	0.013426154	0.038926994	TTC21A
1525	ENSG00000144655	212.3315036	2.781176853	0.240412994	3.97E-32	3.66E-30	CSRNP1
1526	ENSG00000287620	7.359103125	1.148525594	1.182954788	0.014343065	0.041130258	AC092053.4
1527	ENSG00000223668	186.5606351	-0.98176517	0.278855544	6.40E-05	0.000344361	EEF1A1P24
1528	ENSG00000168028	7506.272557	-0.24293364	0.085155134	0.003588883	0.0124134	RPSA
1529	ENSG00000286996	10.30511543	1.737029933	0.906121907	0.002797638	0.0099534	AC099332.2
1530	ENSG00000280739	48.91124825	1.266774639	0.386972178	0.000105152	0.000538824	EIF1B-AS1
1531	ENSG00000188846	9956.00954	-0.808589987	0.077061679	2.23E-26	1.34E-24	RPL14
1532	ENSG00000172888	2274.130048	0.818298569	0.132246574	1.44E-10	1.92E-09	ZNF621
1533	ENSG00000234287	170.1400651	-0.843198611	0.217610472	2.16E-05	0.000127112	AC099560.2
1534	ENSG00000168038	266.8609831	0.388568988	0.163502999	0.010572398	0.03175297	ULK4
1535	ENSG00000008324	756.4321557	-0.580175813	0.114438208	1.56E-07	1.35E-06	SS18L2
1536	ENSG00000010282	7.469167592	3.640505865	1.271253513	0.000510294	0.002226613	HHATL
1537	ENSG00000163788	1655.968608	0.569511439	0.115865986	3.95E-07	3.19E-06	SNRK
1538	ENSG00000160746	1049.948373	-0.349286922	0.102314311	0.000437396	0.001941206	ANO10
1539	ENSG00000261786	372.7269801	-0.486663874	0.159313989	0.001076403	0.004323694	AC006058.1
1540	ENSG00000185219	6444.686371	0.318729476	0.13451209	0.012781361	0.037287944	ZNF445
1541	ENSG00000178917	217.0340576	0.498487642	0.197795625	0.005292019	0.017463397	ZNF852
1542	ENSG00000272077	313.4946459	0.701136709	0.157343053	2.45E-06	1.73E-05	AC124045.1
1543	ENSG00000163807	1646.707169	-0.34511367	0.093052444	0.000144485	0.000717242	KIAA1143
1544	ENSG00000163808	1409.30863	-1.108006534	0.136702229	6.29E-17	1.68E-15	KIF15
1545	ENSG00000163812	3218.66544	0.202079499	0.086538878	0.01728589	0.048441013	ZDHHC3
1546	ENSG00000075914	966.6075359	0.266473003	0.108349814	0.011121464	0.03315807	EXOSC7
1547	ENSG00000224094	112.6628657	-0.777011025	0.328170391	0.00351539	0.012195168	RPS24P8
1548	ENSG00000249992	1254.740619	-0.884592856	0.145424028	2.17E-10	2.81E-09	TMEM158
1549	ENSG00000011376	1949.968869	0.553669488	0.095030321	2.51E-09	2.83E-08	LARS2
1550	ENSG00000230530	82.92313715	-0.716957323	0.250591811	0.001066608	0.004289831	LIMD1-AS1
1551	ENSG00000211456	1802.605111	0.987219998	0.146789315	3.02E-12	4.95E-11	SACM1L
1552	ENSG00000163818	1467.605078	0.372956395	0.116723061	0.000933396	0.003812062	LZTFL1
1553	ENSG00000163820	714.9928215	1.406354484	0.148783222	3.60E-22	1.55E-20	FYCO1
1554	ENSG00000163827	39.2997967	4.446179758	0.69838517	2.15E-11	3.18E-10	LRRC2
1555	ENSG00000178038	26.4645255	0.915864074	0.457019279	0.006012356	0.019535842	ALS2CL
1556	ENSG00000181585	21.10035236	0.967867721	0.587058616	0.01003019	0.030375491	TMIE
1557	ENSG00000160801	43.81543348	-0.837363387	0.383431214	0.004730589	0.015852527	PTH1R
1558	ENSG00000181555	4746.504336	0.323284295	0.092568306	0.000371466	0.001674247	SETD2
1559	ENSG00000227398	159.3206817	-0.552212181	0.187973326	0.001312573	0.005150934	KIF9-AS1
1560	ENSG00000088727	189.669545	0.84367326	0.2043151	7.63E-06	4.91E-05	KIF9
1561	ENSG00000280173	173.1174576	1.097899533	0.185165225	4.43E-10	5.50E-09	AC104447.1
1562	ENSG00000163832	1416.127343	-0.222480356	0.094644413	0.015923884	0.045085938	ELP6
1563	ENSG00000114646	3352.338399	-0.32334815	0.106496062	0.001701757	0.006443599	CSPG5
1564	ENSG00000173473	13676.48255	-0.482822484	0.076134719	1.14E-10	1.55E-09	SMARCC1
1565	ENSG00000132153	8018.413215	0.648670378	0.082208309	1.05E-15	2.48E-14	DHX30
1566	ENSG00000164045	1943.161432	-0.257175462	0.105007628	0.011541388	0.034182774	CDC25A
1567	ENSG00000164051	547.8508648	0.386972953	0.138549447	0.003220858	0.011297546	CCDC51
1568	ENSG00000164053	648.1124076	0.355088088	0.143045339	0.008674741	0.026811351	ATRIP
1569	ENSG00000164054	5710.584054	-0.361596768	0.092258019	5.96E-05	0.000322459	SHISA5
1570	ENSG00000145040	19.23196001	1.703675393	0.630553627	0.000435488	0.001933087	UCN2
1571	ENSG00000114270	670.3100962	0.350928676	0.135722202	0.00645058	0.020773956	COL7A1
1572	ENSG00000010256	5844.821318	-0.267756936	0.077126132	0.000415079	0.001853184	UQCRC1
1573	ENSG00000213672	751.8698665	-0.525477732	0.180983406	0.001590607	0.006086371	NCKIPSD
1574	ENSG00000114302	3608.171969	-0.431581246	0.091835478	1.51E-06	1.10E-05	PRKAR2A
1575	ENSG00000178537	720.7742853	0.789761894	0.115219693	1.83E-12	3.05E-11	SLC25A20
1576	ENSG00000178057	762.6711989	-0.500765983	0.127107413	3.90E-05	0.000218548	NDUFAF3
1577	ENSG00000178035	4220.151801	-0.370154298	0.096678047	8.47E-05	0.000444448	IMPDH2
1578	ENSG00000272434	48.66105761	1.407395177	0.374879208	1.59E-05	9.62E-05	AC137630.3
1579	ENSG00000198218	5803.386732	0.224966158	0.079839464	0.004140158	0.014117928	QRICH1
1580	ENSG00000172053	5083.503059	-0.879145414	0.080656915	2.44E-28	1.70E-26	QARS1
1581	ENSG00000172046	5658.052541	0.610512111	0.102069135	8.39E-10	1.00E-08	USP19
1582	ENSG00000172037	3518.843152	0.596262644	0.121692993	3.74E-07	3.03E-06	LAMB2
1583	ENSG00000270441	147.2695258	1.273562724	0.200069597	2.33E-11	3.43E-10	LAMB2P1
1584	ENSG00000185909	3947.912914	1.325283741	0.093924901	3.96E-46	8.27E-44	KLHDC8B
1585	ENSG00000173421	7.844765567	2.695912259	1.110213808	0.000919274	0.003758126	IHO1
1586	ENSG00000188315	499.6065279	0.514452416	0.130603185	3.80E-05	0.000213587	C3orf62
1587	ENSG00000233276	3103.185565	-0.630758849	0.100659186	1.29E-10	1.73E-09	GPX1
1588	ENSG00000173402	7228.425176	-0.316158768	0.090627466	0.000350465	0.001588315	DAG1
1589	ENSG00000164061	5571.014178	-0.599293006	0.080841989	4.75E-14	9.55E-13	BSN
1590	ENSG00000176095	7137.036138	0.439054112	0.113165807	6.11E-05	0.00032963	IP6K1
1591	ENSG00000185614	73.67364458	-1.185507485	0.330458386	3.72E-05	0.0002095	INKA1
1592	ENSG00000182179	48.52457256	1.602305752	0.341379523	2.35E-07	1.97E-06	UBA7
1593	ENSG00000164076	5835.986566	-0.3471143	0.112434549	0.001357972	0.005310062	CAMKV
1594	ENSG00000234667	7.078349248	1.118304971	1.397466956	0.015002278	0.042796373	ACTBP13
1595	ENSG00000004534	4261.093993	-0.415409152	0.090633751	2.73E-06	1.91E-05	RBM6
1596	ENSG00000001617	999.1777671	-0.321095839	0.107372741	0.002008759	0.007469188	SEMA3F
1597	ENSG00000188338	117.8792142	-0.570326694	0.219314784	0.003409407	0.011881063	SLC38A3
1598	ENSG00000114353	12782.91804	-0.505044229	0.077306396	3.16E-11	4.57E-10	GNAI2
1599	ENSG00000230454	36.88312839	0.884547405	0.385143624	0.003354828	0.011707432	U73166.1
1600	ENSG00000012171	124.0526723	0.760348638	0.22774157	0.000201342	0.000968256	SEMA3B
1601	ENSG00000243477	251.0577134	-0.956612608	0.159085803	3.22E-10	4.09E-09	NAA80
1602	ENSG00000068001	2038.750626	-0.437747737	0.101743363	9.52E-06	6.00E-05	HYAL2
1603	ENSG00000114383	2732.611067	0.242691836	0.086730982	0.004314453	0.014635268	TUSC2
1604	ENSG00000114388	942.4960023	-0.360398662	0.106353864	0.000467913	0.002063087	NPRL2
1605	ENSG00000126062	1671.236751	-0.408069484	0.114988371	0.00023145	0.001099097	TMEM115
1606	ENSG00000007402	2357.533452	-0.859916427	0.110340406	1.41E-15	3.28E-14	CACNA2D2
1607	ENSG00000114735	1041.761479	0.561755734	0.133748749	1.11E-05	6.90E-05	HEMK1
1608	ENSG00000273356	40.79304669	1.019442001	0.566974056	0.006915236	0.022031244	LINC02019
1609	ENSG00000145050	1653.337468	0.53822456	0.15748282	0.000266659	0.001247296	MANF
1610	ENSG00000259956	7786.603563	-0.50430697	0.093864717	3.76E-08	3.58E-07	RBM15B
1611	ENSG00000164080	5555.48532	0.275268793	0.103472119	0.006197869	0.020070337	RAD54L2
1612	ENSG00000164081	624.5353371	-0.361303011	0.116667798	0.001293836	0.005089986	TEX264
1613	ENSG00000164082	2647.662456	-0.590257409	0.111955911	5.17E-08	4.83E-07	GRM2
1614	ENSG00000287707	57.68946741	1.371154753	0.321654133	2.02E-06	1.45E-05	AC115284.4
1615	ENSG00000280422	495.8773541	2.427748547	0.174814504	5.39E-45	1.07E-42	AC115284.2
1616	ENSG00000180929	23.15303009	1.451953839	0.62762436	0.00136783	0.005343521	GPR62
1617	ENSG00000090097	19915.31178	-0.527912614	0.121755971	6.41E-06	4.18E-05	PCBP4
1618	ENSG00000248487	450.6343911	-0.615353968	0.126496123	4.15E-07	3.34E-06	ABHD14A
1619	ENSG00000162244	12569.35594	-1.574221827	0.080025916	3.48E-87	7.80E-84	RPL29
1620	ENSG00000164086	1317.16059	-0.667533324	0.142486778	8.28E-07	6.35E-06	DUSP7
1621	ENSG00000164087	447.5799129	-0.923639201	0.191663422	2.60E-07	2.17E-06	POC1A
1622	ENSG00000280003	4.517335822	3.279183169	1.741063243	0.00227815	0.008330216	AC097637.2
1623	ENSG00000168237	61.71720769	-0.826007944	0.363836118	0.003947189	0.013534867	GLYCTK
1624	ENSG00000163930	5252.960215	-0.421203428	0.081590051	1.44E-07	1.26E-06	BAP1
1625	ENSG00000010318	178.2529355	-0.726084368	0.189549384	3.38E-05	0.000191822	PHF7
1626	ENSG00000010319	14.09610934	1.51346011	0.725217943	0.002270377	0.008304258	SEMA3G
1627	ENSG00000010327	19.09887053	2.351459326	0.595793819	5.60E-06	3.69E-05	STAB1
1628	ENSG00000168268	7387.67089	-0.462508	0.102856213	3.86E-06	2.61E-05	NT5DC2
1629	ENSG00000168273	275.8266738	0.470206225	0.208096302	0.011365559	0.033771671	SMIM4
1630	ENSG00000114904	1306.015359	-0.342503946	0.131597885	0.006268961	0.020267124	NEK4
1631	ENSG00000162267	17.13095763	2.488059616	0.808172356	0.000112868	0.000574178	ITIH3
1632	ENSG00000163935	724.6471538	0.633952502	0.113450336	8.15E-09	8.54E-08	SFMBT1
1633	ENSG00000163933	870.4249127	0.28059572	0.105732993	0.006221199	0.02013265	RFT1
1634	ENSG00000163931	9690.290099	-0.885881635	0.090235477	1.95E-23	9.30E-22	TKT
1635	ENSG00000272886	2493.43143	0.521243366	0.126752736	1.80E-05	0.000107961	DCP1A
1636	ENSG00000271976	495.8152866	0.338150167	0.12678665	0.005308341	0.0175075	AC012467.2
1637	ENSG00000113812	3100.199696	0.304114443	0.09451707	0.000977637	0.003967432	ACTR8
1638	ENSG00000187672	1344.37694	-0.455876088	0.104982363	7.57E-06	4.87E-05	ERC2
1639	ENSG00000163947	367.061771	-0.82613677	0.186532517	2.05E-06	1.47E-05	ARHGEF3
1640	ENSG00000144730	2376.74223	0.656501388	0.103564209	7.87E-11	1.09E-09	IL17RD
1641	ENSG00000168374	7808.877014	-0.265472019	0.078501071	0.000580824	0.002502005	ARF4
1642	ENSG00000136068	2940.432262	-0.391365065	0.130406894	0.001626079	0.006205709	FLNB
1643	ENSG00000163684	613.0374463	0.347929511	0.131820108	0.005626437	0.018416038	RPP14
1644	ENSG00000163689	412.58673	0.398550333	0.164738811	0.009179718	0.028177603	CFAP20DC
1645	ENSG00000144724	5501.565118	-0.689329615	0.128490876	2.45E-08	2.40E-07	PTPRG
1646	ENSG00000226360	114.4488495	-0.908273171	0.312456645	0.000584003	0.002514817	RPL10AP6
1647	ENSG00000114405	1085.839586	-0.731606161	0.11027021	9.12E-12	1.41E-10	C3orf14
1648	ENSG00000163618	4446.254081	-0.370127282	0.091141976	3.17E-05	0.000180706	CADPS
1649	ENSG00000163630	69.67054838	-1.684286822	0.356952879	1.88E-07	1.61E-06	SYNPR
1650	ENSG00000271843	23.70036336	0.769218196	0.474139712	0.016954113	0.047619634	AC012557.1
1651	ENSG00000163636	3842.393596	0.253428674	0.081280408	0.001500999	0.005782123	PSMD6
1652	ENSG00000163638	239.288146	-1.106807947	0.167489316	5.52E-12	8.74E-11	ADAMTS9
1653	ENSG00000151276	6531.890662	-0.598766169	0.127656109	1.02E-06	7.67E-06	MAGI1
1654	ENSG00000270059	175.0325018	-0.672856336	0.200233263	0.000229046	0.00108873	AC121493.1
1655	ENSG00000144749	13107.72532	-0.295526624	0.074924818	6.13E-05	0.000330409	LRIG1
1656	ENSG00000172340	547.2015917	-0.755135749	0.146499726	6.62E-08	6.08E-07	SUCLG2
1657	ENSG00000163378	204.0140552	0.523506707	0.180303179	0.001598817	0.006115883	EOGT
1658	ENSG00000144746	5451.906605	-0.384068708	0.102304409	0.000109771	0.000559697	ARL6IP5
1659	ENSG00000114541	2161.428433	-0.588228742	0.099731554	1.45E-09	1.67E-08	FRMD4B
1660	ENSG00000114861	295.5362083	0.553631559	0.153070658	0.000123819	0.000623705	FOXP1
1661	ENSG00000163412	1259.251638	0.899579413	0.109797005	5.28E-17	1.42E-15	EIF4E3
1662	ENSG00000170837	1029.496031	-0.519729717	0.127093627	1.96E-05	0.000116757	GPR27
1663	ENSG00000163602	2188.663315	0.758043654	0.108822497	8.50E-13	1.48E-11	RYBP
1664	ENSG00000144736	485.6962159	0.531380841	0.133461427	3.06E-05	0.00017485	SHQ1
1665	ENSG00000242960	49.75237853	-0.766657546	0.415187419	0.011290862	0.033578762	FTH1P23
1666	ENSG00000121440	783.4392797	0.561718619	0.121540276	1.59E-06	1.16E-05	PDZRN3
1667	ENSG00000179799	27.3664086	3.913464709	0.611209357	2.25E-11	3.32E-10	OR7E22P
1668	ENSG00000244026	361.7151451	0.990720482	0.150668895	8.42E-12	1.31E-10	FAM86DP
1669	ENSG00000169855	5879.07347	-0.933010224	0.080357173	7.00E-32	6.38E-30	ROBO1
1670	ENSG00000240964	9.184546331	1.258857754	0.92346068	0.009390834	0.028711119	RN7SL751P
1671	ENSG00000175161	882.8300904	-1.278992335	0.132769498	6.81E-23	3.10E-21	CADM2
1672	ENSG00000269028	805.9168381	0.424472904	0.169654458	0.00684388	0.021832154	MTRNR2L12
1673	ENSG00000286447	19.39647792	-2.543136147	0.620124022	2.80E-06	1.96E-05	AC109782.1
1674	ENSG00000080224	183.11248	-2.012810864	0.264632931	1.98E-15	4.53E-14	EPHA6
1675	ENSG00000261292	28.97044475	-1.973853126	0.521700014	1.02E-05	6.39E-05	AC110491.1
1676	ENSG00000113966	596.4624022	0.432800517	0.155770393	0.003013819	0.010642574	ARL6
1677	ENSG00000170854	556.2238531	1.030732004	0.130902668	5.57E-16	1.36E-14	RIOX2
1678	ENSG00000080822	2906.481373	0.459100161	0.123220272	0.000104351	0.000534941	CLDND1
1679	ENSG00000064225	199.059044	-1.125983274	0.242080418	4.25E-07	3.42E-06	ST3GAL6
1680	ENSG00000057019	6341.020979	0.767244437	0.107219414	2.29E-13	4.31E-12	DCBLD2
1681	ENSG00000144810	2.899342747	0.240493341	0.543694575	0.010024945	0.030369625	COL8A1
1682	ENSG00000184220	1217.248582	-0.350467289	0.110892137	0.00106826	0.00429519	CMSS1
1683	ENSG00000206535	275.6023021	-0.937997091	0.168167513	4.37E-09	4.76E-08	LNP1
1684	ENSG00000138468	3197.086181	-0.570535227	0.092734994	3.15E-10	4.00E-09	SENP7
1685	ENSG00000174173	1314.180028	0.382761175	0.107189676	0.000228572	0.001086898	TRMT10C
1686	ENSG00000081154	4948.140669	0.24463761	0.091893214	0.006466899	0.020812903	PCNP
1687	ENSG00000242299	148.6250624	-0.622061006	0.270693134	0.006464204	0.020807437	AC073861.1
1688	ENSG00000114391	12897.77021	-0.646490916	0.079712447	1.75E-16	4.48E-15	RPL24
1689	ENSG00000144815	1955.136692	0.417399865	0.121365176	0.000343678	0.001560983	NXPE3
1690	ENSG00000170017	1359.442768	-0.622175672	0.164510996	5.15E-05	0.000281927	ALCAM
1691	ENSG00000243701	626.8158991	0.611911235	0.131373763	1.19E-06	8.86E-06	DUBR
1692	ENSG00000114439	3479.071207	0.959472423	0.103226079	2.74E-21	1.08E-19	BBX
1693	ENSG00000196776	5549.199043	-0.385354672	0.13237538	0.002231386	0.008172567	CD47
1694	ENSG00000114446	2467.635071	0.207575127	0.089436519	0.017774444	0.049612516	IFT57
1695	ENSG00000114455	13.36624276	-1.669524872	0.881006661	0.002738238	0.009768882	HHLA2
1696	ENSG00000144821	72.744258	0.958868087	0.30247243	0.000236216	0.001120124	MYH15
1697	ENSG00000163507	690.3437781	-0.575228444	0.15719799	9.83E-05	0.000507909	CIP2A
1698	ENSG00000198919	2332.259867	-0.269455138	0.091028122	0.002447616	0.008878692	DZIP3
1699	ENSG00000163519	7.569320478	3.647673566	1.27591147	0.00050224	0.002194611	TRAT1
1700	ENSG00000214381	32.32016322	2.4752765	0.539330393	2.87E-07	2.37E-06	LINC00488
1701	ENSG00000121570	630.3312773	1.630917922	0.176335662	2.08E-21	8.35E-20	DPPA4
1702	ENSG00000242242	7534.518489	0.917191426	0.097818581	1.09E-21	4.54E-20	NECTIN3-AS1
1703	ENSG00000177707	990.6490846	-0.539557768	0.131287354	1.72E-05	0.000103227	NECTIN3
1704	ENSG00000144834	9387.292008	-0.586442551	0.121685764	6.03E-07	4.74E-06	TAGLN3
1705	ENSG00000091972	5311.039776	0.221534564	0.089522666	0.011452512	0.033956299	CD200
1706	ENSG00000138459	1890.632356	0.310147467	0.100367556	0.001502733	0.005786991	SLC35A5
1707	ENSG00000091986	1728.809265	1.780649438	0.179612095	3.02E-24	1.56E-22	CCDC80
1708	ENSG00000163606	10.34620817	1.624073865	0.846141804	0.003021506	0.010668191	CD200R1
1709	ENSG00000163608	2272.291356	0.231370675	0.100362768	0.017878352	0.049862986	NEPRO
1710	ENSG00000206530	273.2213647	0.905194683	0.180438525	1.02E-07	9.12E-07	CFAP44
1711	ENSG00000163611	89.87887094	0.84921717	0.250554813	0.000138691	0.000690772	SPICE1
1712	ENSG00000178075	33.104489	0.860103828	0.481344591	0.010153718	0.030696737	GRAMD1C
1713	ENSG00000184307	10.09954967	1.303839009	0.904691614	0.008037958	0.0251398	ZDHHC23
1714	ENSG00000163617	349.2000686	0.487957837	0.143255487	0.000322874	0.001476313	CCDC191
1715	ENSG00000151576	1543.944653	0.941471161	0.111333325	5.40E-18	1.58E-16	QTRT2
1716	ENSG00000172020	25836.46077	-0.564647267	0.093568504	6.81E-10	8.27E-09	GAP43
1717	ENSG00000185565	3695.189027	-0.489625014	0.119795777	2.16E-05	0.000127069	LSAMP
1718	ENSG00000198406	108.5660539	0.968405571	0.229094667	3.97E-06	2.68E-05	BZW1P2
1719	ENSG00000144847	649.4138262	-0.687895748	0.187272477	6.91E-05	0.000368954	IGSF11
1720	ENSG00000121578	644.4656283	0.651956058	0.171203635	4.51E-05	0.000250331	B4GALT4
1721	ENSG00000163389	1178.352643	0.485834979	0.114593229	1.14E-05	7.09E-05	POGLUT1
1722	ENSG00000113845	1596.878623	0.327505911	0.119184179	0.004272955	0.014504488	TIMMDC1
1723	ENSG00000138495	822.4000239	-0.273170864	0.104085079	0.006793723	0.021697446	COX17
1724	ENSG00000183833	263.953328	0.704694916	0.167666934	7.60E-06	4.89E-05	CFAP91
1725	ENSG00000163428	1312.542977	1.033489016	0.118154677	3.64E-19	1.19E-17	LRRC58
1726	ENSG00000163430	2500.920582	-0.319595363	0.102363151	0.001288208	0.005070273	FSTL1
1727	ENSG00000065518	2656.569024	-0.250160996	0.087621263	0.00354006	0.012265201	NDUFB4
1728	ENSG00000145087	762.3041748	-0.78005509	0.113541979	1.63E-12	2.73E-11	STXBP5L
1729	ENSG00000051341	353.3637981	-0.488830458	0.174689489	0.002409342	0.008752748	POLQ
1730	ENSG00000242445	41.04855566	-0.853113266	0.402751059	0.005283305	0.017445956	RPL7AP11
1731	ENSG00000114030	7081.125908	0.664265438	0.086971186	6.64E-15	1.43E-13	KPNA1
1732	ENSG00000138496	245.3476942	0.765551693	0.179177066	4.87E-06	3.24E-05	PARP9
1733	ENSG00000163840	163.1943504	0.726843094	0.262866243	0.00138767	0.005407303	DTX3L
1734	ENSG00000173193	347.1379892	0.908405789	0.205613439	1.86E-06	1.34E-05	PARP14
1735	ENSG00000173175	1364.522011	-1.119794391	0.130889878	1.69E-18	5.21E-17	ADCY5
1736	ENSG00000239523	92.8753842	-0.872132607	0.295817332	0.000557753	0.002410633	MYLK-AS1
1737	ENSG00000065534	465.1595678	-1.431901918	0.218152781	5.09E-12	8.08E-11	MYLK
1738	ENSG00000175455	2909.847216	-0.332602467	0.092370512	0.000224703	0.001070567	CCDC14
1739	ENSG00000114491	1750.884049	0.296840434	0.099392582	0.002155398	0.00794422	UMPS
1740	ENSG00000082781	735.3161761	-0.531072655	0.157204047	0.0003146	0.001441187	ITGB5
1741	ENSG00000173706	1449.531096	1.31166013	0.118337083	1.79E-29	1.35E-27	HEG1
1742	ENSG00000221955	158.9382353	1.260174385	0.255347077	9.11E-08	8.20E-07	SLC12A8
1743	ENSG00000144909	1743.09339	0.690014442	0.138944244	2.06E-07	1.75E-06	OSBPL11
1744	ENSG00000171084	104.8528905	1.156458932	0.245993931	3.33E-07	2.71E-06	FAM86JP
1745	ENSG00000114544	1497.694886	-0.38598236	0.100228557	7.42E-05	0.00039459	SLC41A3
1746	ENSG00000163884	425.5988396	-0.505108829	0.144021257	0.000210188	0.001007258	KLF15
1747	ENSG00000163885	51.23043332	1.079304472	0.467760889	0.002195977	0.008069282	CFAP100
1748	ENSG00000070476	1831.717942	0.267950152	0.08729621	0.001734972	0.00655928	ZXDC
1749	ENSG00000159685	1080.972666	-0.408541253	0.099388514	2.38E-05	0.000138932	CHCHD6
1750	ENSG00000239921	34.38032752	3.515453003	0.514299976	8.68E-13	1.51E-11	LINC01471
1751	ENSG00000073111	4525.488425	-0.429993578	0.135934344	0.000867759	0.003575424	MCM2
1752	ENSG00000285600	49.26770473	-0.821268912	0.327335028	0.002231988	0.008173555	AC023593.1
1753	ENSG00000114631	9736.74516	-0.543846047	0.07670832	5.94E-13	1.06E-11	PODXL2
1754	ENSG00000114626	199.5589704	1.294766127	0.179444284	6.40E-14	1.27E-12	ABTB1
1755	ENSG00000058262	11051.63677	-0.214940048	0.076284755	0.00418901	0.014252936	SEC61A1
1756	ENSG00000175792	2790.948341	-0.282309883	0.086494607	0.000855748	0.003528887	RUVBL1
1757	ENSG00000179348	1956.043633	1.803975865	0.166930171	2.65E-28	1.83E-26	GATA2
1758	ENSG00000244300	103.4158824	1.706070997	0.274898569	4.55E-11	6.45E-10	GATA2-AS1
1759	ENSG00000242551	9.840055682	1.842064076	0.92782633	0.002388085	0.008688093	POU5F1P6
1760	ENSG00000242992	42.39827042	-0.8669783	0.405168232	0.004876727	0.016269191	FTH1P4
1761	ENSG00000177646	1349.847464	-0.292192928	0.113104297	0.007383189	0.023322961	ACAD9
1762	ENSG00000114656	431.9393634	1.014793688	0.13778611	2.98E-14	6.06E-13	CFAP92
1763	ENSG00000114654	414.409597	0.954234284	0.137082719	6.24E-13	1.11E-11	EFCC1
1764	ENSG00000249505	14.51357797	2.430270617	0.711489192	4.28E-05	0.000238406	AC108673.1
1765	ENSG00000181789	6110.55073	0.433463719	0.091541883	1.28E-06	9.41E-06	COPG1
1766	ENSG00000183624	1811.879842	0.720643748	0.109277764	1.21E-11	1.85E-10	HMCES
1767	ENSG00000184897	16320.14105	0.376962435	0.112323504	0.000473768	0.002084969	H1-10
1768	ENSG00000172771	110.3446805	-0.541060826	0.221443173	0.005678474	0.01856662	EFCAB12
1769	ENSG00000129071	1087.225859	-0.533941916	0.115414501	1.65E-06	1.20E-05	MBD4
1770	ENSG00000004399	1058.74854	0.971751122	0.199156503	1.80E-07	1.54E-06	PLXND1
1771	ENSG00000203644	341.1239824	0.76663682	0.229523797	0.000196363	0.000947275	AC083799.1
1772	ENSG00000248243	7.409952885	1.660660419	1.285418277	0.007119135	0.022575706	LINC02014
1773	ENSG00000253540	111.3983993	0.522890393	0.232620308	0.00998524	0.030267397	FAM86HP
1774	ENSG00000114670	44.95054219	-1.547432948	0.350307403	8.68E-07	6.62E-06	NEK11
1775	ENSG00000198585	1470.856139	0.55445787	0.116653277	8.58E-07	6.55E-06	NUDT16
1776	ENSG00000261167	251.6761008	1.164024211	0.17152868	1.55E-12	2.61E-11	AC107027.3
1777	ENSG00000114686	4223.669944	0.281652882	0.089050326	0.00123175	0.004869069	MRPL3
1778	ENSG00000196353	946.5425297	-0.675729104	0.172737692	2.77E-05	0.000159498	CPNE4
1779	ENSG00000138246	2753.279825	0.451857063	0.125088559	0.000165053	0.000808748	DNAJC13
1780	ENSG00000113971	150.2912451	0.873868665	0.223969847	1.86E-05	0.000111242	NPHP3
1781	ENSG00000144868	223.9447432	-1.442666405	0.204645761	1.81E-13	3.43E-12	TMEM108
1782	ENSG00000163781	2634.96027	-0.356687372	0.086994815	2.81E-05	0.000162049	TOPBP1
1783	ENSG00000144867	1371.61446	-0.439749086	0.099780313	5.86E-06	3.85E-05	SRPRB
1784	ENSG00000154917	8553.833092	0.481141448	0.077397984	2.67E-10	3.43E-09	RAB6B
1785	ENSG00000163785	2338.384704	-0.677052069	0.102450582	1.24E-11	1.89E-10	RYK
1786	ENSG00000260633	114.4678257	1.087652877	0.222789308	1.51E-07	1.31E-06	AC010207.1
1787	ENSG00000114019	7549.484038	0.586930129	0.139547198	1.03E-05	6.46E-05	AMOTL2
1788	ENSG00000182923	1464.015886	0.392502207	0.093557515	1.73E-05	0.000103998	CEP63
1789	ENSG00000154928	7095.101981	-0.956709004	0.085839471	1.43E-29	1.08E-27	EPHB1
1790	ENSG00000174611	577.4981941	1.671494091	0.181997557	3.69E-21	1.44E-19	KY
1791	ENSG00000240086	1207.187914	-0.347478334	0.157007316	0.017674949	0.049373976	AC092969.1
1792	ENSG00000114054	1559.268176	0.401081846	0.100422334	4.03E-05	0.000225116	PCCB
1793	ENSG00000118007	2976.972256	-0.246490395	0.083448687	0.002597736	0.0093298	STAG1
1794	ENSG00000168875	909.8217161	-0.812790852	0.177904825	1.09E-06	8.18E-06	SOX14
1795	ENSG00000181322	56.97705458	0.627762599	0.30045435	0.010562119	0.031732315	NME9
1796	ENSG00000158220	27.98495577	2.092204735	0.507514016	2.57E-06	1.81E-05	ESYT3
1797	ENSG00000114107	905.153147	-0.322561863	0.104080545	0.001396578	0.0054375	CEP70
1798	ENSG00000241429	120.3232669	-0.624857954	0.265711926	0.005592866	0.018315891	EEF1A1P25
1799	ENSG00000178631	178.0789693	1.022614515	0.208229866	1.42E-07	1.24E-06	ACTG1P1
1800	ENSG00000114115	4742.617844	0.747647097	0.121013068	1.76E-10	2.33E-09	RBP1
1801	ENSG00000158258	2025.781271	-0.516392917	0.16196625	0.0006336	0.002703336	CLSTN2
1802	ENSG00000177311	1824.724681	0.434309877	0.138072973	0.000933596	0.003812064	ZBTB38
1803	ENSG00000114125	2433.295179	0.267780821	0.08699651	0.001683995	0.006389742	RNF7
1804	ENSG00000069849	3228.980181	-0.568502396	0.106826249	4.12E-08	3.91E-07	ATP1B3
1805	ENSG00000233597	30.87983413	-0.997202224	0.511743332	0.005449488	0.017913045	AC133435.1
1806	ENSG00000114127	1444.230461	0.593644633	0.110153841	2.78E-08	2.70E-07	XRN1
1807	ENSG00000175054	1216.645045	0.309577621	0.096179647	0.000962607	0.003913085	ATR
1808	ENSG00000240950	83.14740766	-0.63960709	0.298666308	0.008905032	0.027437036	AC021074.1
1809	ENSG00000175040	675.4069604	-0.892796022	0.127354954	4.83E-13	8.75E-12	CHST2
1810	ENSG00000181804	91.98474817	1.549913054	0.349745271	7.84E-07	6.04E-06	SLC9A9
1811	ENSG00000181744	352.7259568	-0.412088918	0.174438467	0.01020657	0.030826244	DIPK2A
1812	ENSG00000239797	9.918953084	-2.20708273	1.084631757	0.00176809	0.006670779	RPL21P39
1813	ENSG00000152952	92.91939779	-1.242760169	0.27966856	1.00E-06	7.56E-06	PLOD2
1814	ENSG00000163755	769.2657841	0.711301436	0.153308838	1.01E-06	7.59E-06	HPS3
1815	ENSG00000047457	163.5799503	3.760196278	0.295582767	3.79E-38	5.19E-36	CP
1816	ENSG00000244503	17.29479674	-1.165805324	0.608170535	0.004503466	0.015180245	AC108751.5
1817	ENSG00000018408	2036.262348	0.546513563	0.106678975	1.07E-07	9.49E-07	WWTR1
1818	ENSG00000206199	15.99994663	4.542243574	0.972057787	6.83E-07	5.32E-06	ANKUB1
1819	ENSG00000070087	18301.24436	-0.220433932	0.072846879	0.002143498	0.00790712	PFN2
1820	ENSG00000120742	4731.673311	0.818916295	0.084159449	5.26E-23	2.42E-21	SERP1
1821	ENSG00000198843	3464.4662	0.374386295	0.086349537	9.65E-06	6.08E-05	SELENOT
1822	ENSG00000240137	69.99323773	0.887374016	0.29270698	0.000426121	0.001896294	ERICH6-AS1
1823	ENSG00000163646	156.600062	1.886717651	0.223782712	2.84E-18	8.44E-17	CLRN1
1824	ENSG00000144893	527.7461101	0.490444754	0.176111389	0.002524649	0.009111276	MED12L
1825	ENSG00000152601	950.9297624	0.350407674	0.121072542	0.002585168	0.009291438	MBNL1
1826	ENSG00000181467	1394.107623	-0.314968879	0.107443856	0.002454656	0.008896745	RAP2B
1827	ENSG00000114790	678.403973	0.556752051	0.133787595	1.34E-05	8.23E-05	ARHGEF26
1828	ENSG00000174948	15.39727915	-2.567308369	0.737680888	3.08E-05	0.000176079	GPR149
1829	ENSG00000196549	30.95948414	-1.26346146	0.455146222	0.000503058	0.002197766	MME
1830	ENSG00000114805	4696.096677	1.001072305	0.102264555	2.19E-23	1.04E-21	PLCH1
1831	ENSG00000169359	314.380669	0.520343585	0.243535963	0.013156941	0.038245514	SLC33A1
1832	ENSG00000114850	3808.894184	0.255244448	0.096666407	0.006746127	0.021553822	SSR3
1833	ENSG00000197415	1861.632304	-0.387181823	0.109848359	0.000265884	0.001244141	VEPH1
1834	ENSG00000163661	1780.410836	0.574014845	0.126873868	2.46E-06	1.74E-05	PTX3
1835	ENSG00000168779	4268.845701	-0.746579021	0.364175341	0.007865889	0.024667421	SHOX2
1836	ENSG00000168827	2864.80227	0.415449987	0.096804825	1.07E-05	6.68E-05	GFM1
1837	ENSG00000118855	932.2762509	0.543544602	0.11639115	1.30E-06	9.55E-06	MFSD1
1838	ENSG00000151967	544.5552614	0.562597132	0.152469909	9.12E-05	0.000475528	SCHIP1
1839	ENSG00000168811	5.22258348	1.263276023	1.923297133	0.013817763	0.039879299	IL12A
1840	ENSG00000180044	84.63007313	-0.943911296	0.282365624	0.000132531	0.000662978	C3orf80
1841	ENSG00000068885	603.9564951	-0.755247645	0.132427631	3.09E-09	3.45E-08	IFT80
1842	ENSG00000113810	2746.820537	-0.662908799	0.135872212	3.42E-07	2.78E-06	SMC4
1843	ENSG00000213186	422.4422812	-0.879322638	0.192786382	9.96E-07	7.52E-06	TRIM59
1844	ENSG00000260572	87.71044354	-0.595377356	0.260786213	0.007276282	0.02301477	AC069224.1
1845	ENSG00000163590	3509.376791	-0.297248417	0.094786151	0.001303169	0.005121792	PPM1L
1846	ENSG00000196542	38.57108328	-1.340428851	0.391950076	5.89E-05	0.000318689	SPTSSB
1847	ENSG00000234851	151.7709866	-0.846565438	0.22141592	2.65E-05	0.000153336	RPL23AP42
1848	ENSG00000121871	687.889192	-0.940211915	0.196556167	3.02E-07	2.48E-06	SLITRK3
1849	ENSG00000244128	73.86466861	-1.269206922	0.321460889	8.23E-06	5.25E-05	LINC01322
1850	ENSG00000114200	1687.560015	0.569498952	0.098698282	3.33E-09	3.69E-08	BCHE
1851	ENSG00000169064	165.1483625	1.194810031	0.211870843	2.16E-09	2.45E-08	ZBBX
1852	ENSG00000174776	104.3908056	1.531483211	0.278408604	3.51E-09	3.87E-08	WDR49
1853	ENSG00000114209	991.5105347	-0.602296622	0.122030529	3.00E-07	2.47E-06	PDCD10
1854	ENSG00000163536	785.2653994	-1.119250907	0.169257736	5.14E-12	8.15E-11	SERPINI1
1855	ENSG00000244227	4.209287503	1.664644781	2.785454672	0.01289667	0.037564315	LRRC77P
1856	ENSG00000206120	383.7434303	0.584301207	0.138733875	9.91E-06	6.24E-05	EGFEM1P
1857	ENSG00000008952	6728.657987	0.217864551	0.087330616	0.011069305	0.033022867	SEC62
1858	ENSG00000173889	1547.625948	0.81015182	0.123536311	1.10E-11	1.69E-10	PHC3
1859	ENSG00000136603	2748.84226	0.889951373	0.157781587	3.45E-09	3.81E-08	SKIL
1860	ENSG00000013293	64.98254441	-0.696443393	0.322202703	0.007234362	0.022896881	SLC7A14
1861	ENSG00000163584	551.313351	-1.126611903	0.13401503	5.94E-18	1.73E-16	RPL22L1
1862	ENSG00000163577	236.1746104	0.847779695	0.245443732	0.000109582	0.000558965	EIF5A2
1863	ENSG00000234594	15.09509286	0.960489408	0.716361711	0.014976549	0.042737831	AC008134.1
1864	ENSG00000075420	2255.649496	1.402144671	0.116558715	2.74E-34	2.97E-32	FNDC3B
1865	ENSG00000144959	161.9360945	0.700894295	0.271721618	0.0025181	0.009095878	NCEH1
1866	ENSG00000114346	2088.23655	-1.038484147	0.13434839	1.69E-15	3.89E-14	ECT2
1867	ENSG00000169760	1124.823536	-1.069553524	0.107661461	4.43E-24	2.24E-22	NLGN1
1868	ENSG00000197584	36.34228338	-1.76053957	0.41161138	1.46E-06	1.07E-05	KCNMB2
1869	ENSG00000172667	3596.088261	2.214475914	0.125593894	9.99E-71	7.93E-68	ZMAT3
1870	ENSG00000121864	1811.520399	-0.460436321	0.091407639	2.54E-07	2.12E-06	ZNF639
1871	ENSG00000114450	2098.629971	0.406600133	0.152296935	0.004431228	0.014973635	GNB4
1872	ENSG00000136518	3069.330527	-0.285938218	0.083049894	0.000445704	0.001975232	ACTL6A
1873	ENSG00000058056	1359.122818	-0.424635267	0.097105102	7.11E-06	4.59E-05	USP13
1874	ENSG00000114757	271.9719651	-1.037562993	0.187472866	4.75E-09	5.15E-08	PEX5L
1875	ENSG00000205981	788.6778161	-0.84131759	0.132050289	4.01E-11	5.74E-10	DNAJC19
1876	ENSG00000242808	2086.987829	0.429014212	0.098597067	8.03E-06	5.14E-05	SOX2-OT
1877	ENSG00000181449	13120.73907	0.376559544	0.079261956	1.32E-06	9.70E-06	SOX2
1878	ENSG00000078081	3.529162222	4.516919385	2.780474644	0.00114098	0.00455412	LAMP3
1879	ENSG00000053524	224.0582636	-0.511754334	0.208895484	0.006073364	0.01971122	MCF2L2
1880	ENSG00000176597	1592.00958	-0.750631965	0.108871554	1.44E-12	2.43E-11	B3GNT5
1881	ENSG00000240024	1125.300897	-0.343684546	0.110714661	0.001313122	0.005151867	LINC00888
1882	ENSG00000163872	4789.024954	0.345978598	0.13516551	0.007105095	0.022539891	YEATS2
1883	ENSG00000114770	2607.626307	0.473046687	0.110799249	1.02E-05	6.43E-05	ABCC5
1884	ENSG00000223529	190.9698988	-0.629027465	0.280002499	0.007164337	0.022704432	EEF1A1P8
1885	ENSG00000145191	2626.48196	0.373899988	0.087542543	1.29E-05	7.94E-05	EIF2B5
1886	ENSG00000228205	110.7678691	-1.160186919	0.293714399	9.16E-06	5.79E-05	AC131235.1
1887	ENSG00000161203	12685.80658	-0.443593806	0.077684424	6.35E-09	6.76E-08	AP2M1
1888	ENSG00000161204	2262.670031	0.464727764	0.105976349	6.22E-06	4.07E-05	ABCF3
1889	ENSG00000214160	799.7483743	0.490770265	0.112224481	6.13E-06	4.01E-05	ALG3
1890	ENSG00000163888	538.3027747	-0.666354662	0.138027182	4.38E-07	3.51E-06	CAMK2N2
1891	ENSG00000114867	20443.54824	0.542152465	0.077790882	1.43E-12	2.43E-11	EIF4G1
1892	ENSG00000090539	243.134949	-0.523985672	0.168177565	0.000800288	0.003325626	CHRD
1893	ENSG00000177383	5595.555698	-0.193326263	0.082526697	0.016860554	0.047389278	MAGEF1
1894	ENSG00000156931	2419.038223	-0.501095394	0.091644785	2.23E-08	2.19E-07	VPS8
1895	ENSG00000187068	867.3604424	-0.895042534	0.143798352	9.69E-11	1.33E-09	C3orf70
1896	ENSG00000073803	3591.719126	0.340809921	0.09902828	0.000407043	0.001820274	MAP3K13
1897	ENSG00000229638	499.2702321	-0.595467539	0.192680241	0.000707322	0.002985443	RPL4P4
1898	ENSG00000163904	3493.897233	0.484647525	0.093459921	1.11E-07	9.82E-07	SENP2
1899	ENSG00000136527	9528.1855	-0.75256569	0.086012118	5.65E-19	1.80E-17	TRA2B
1900	ENSG00000090520	2395.264197	0.231652434	0.09663359	0.014096663	0.040507226	DNAJB11
1901	ENSG00000163918	1071.866003	-0.259000212	0.10784534	0.013064448	0.038008052	RFC4
1902	ENSG00000223803	64.3383757	-0.869307194	0.329473493	0.001396745	0.0054375	RPS20P14
1903	ENSG00000163923	590.8591187	-0.304217837	0.133951542	0.016939085	0.04758285	RPL39L
1904	ENSG00000175077	94.10285288	0.716146083	0.247743665	0.000984472	0.003988255	RTP1
1905	ENSG00000270959	44.62841176	1.424323248	0.427534036	7.29E-05	0.000387883	LPP-AS2
1906	ENSG00000145012	434.2898006	0.642552519	0.129781035	2.54E-07	2.12E-06	LPP
1907	ENSG00000073282	6.922850978	-1.276447983	1.289463222	0.011948703	0.035202859	TP63
1908	ENSG00000090530	109.3497346	2.027918336	0.321641147	2.13E-11	3.15E-10	P3H2
1909	ENSG00000196083	330.8706048	2.557264259	0.233055003	3.54E-29	2.57E-27	IL1RAP
1910	ENSG00000188729	16.83720278	-1.460618421	0.601194125	0.001072618	0.004311304	OSTN
1911	ENSG00000188958	38.62831561	1.153558089	0.394387028	0.000380149	0.001709627	UTS2B
1912	ENSG00000152492	4474.256965	0.530954673	0.08521712	2.15E-10	2.80E-09	CCDC50
1913	ENSG00000114279	507.1057352	-0.42652283	0.140840984	0.001358581	0.0053116	FGF12
1914	ENSG00000127252	180.6812401	-0.907089682	0.184405444	1.64E-07	1.41E-06	PLAAT1
1915	ENSG00000114315	513.5903607	1.395582625	0.232065611	1.86E-10	2.45E-09	HES1
1916	ENSG00000225742	9.130645394	1.335075586	1.028540744	0.009005993	0.027708388	LINC02036
1917	ENSG00000133657	4210.586004	0.573492796	0.121275212	9.21E-07	7.00E-06	ATP13A3
1918	ENSG00000041802	2485.769347	0.454909942	0.090955185	3.16E-07	2.59E-06	LSG1
1919	ENSG00000185112	140.5256829	-0.500130166	0.202564661	0.005987966	0.01946756	FAM43A
1920	ENSG00000173950	1775.22818	-0.913090784	0.106579711	2.06E-18	6.26E-17	XXYLT1
1921	ENSG00000184203	1801.294627	-0.464100221	0.088593178	8.60E-08	7.76E-07	PPP1R2
1922	ENSG00000176945	75.16490835	0.608507917	0.288414445	0.010645536	0.031936609	MUC20
1923	ENSG00000260261	68.20904485	1.155532555	0.314813026	2.90E-05	0.000166588	AC124944.2
1924	ENSG00000072274	3245.441759	-0.830257683	0.171287647	2.72E-07	2.26E-06	TFRC
1925	ENSG00000161217	2072.448126	0.715225559	0.146437356	3.31E-07	2.70E-06	PCYT1A
1926	ENSG00000213123	297.2787438	-0.497541865	0.155791938	0.000656659	0.002793979	TCTEX1D2
1927	ENSG00000225770	17.81731928	-1.406945094	0.60875934	0.001482167	0.005723904	RPS29P3
1928	ENSG00000174007	819.7851138	-0.322970618	0.118169028	0.004533342	0.015272587	CEP19
1929	ENSG00000114503	5781.348045	0.249814683	0.095695884	0.007453678	0.023515467	NCBP2
1930	ENSG00000270170	995.9106556	-0.282504252	0.12392436	0.017297571	0.048468232	NCBP2AS2
1931	ENSG00000161267	349.1984638	-0.67005816	0.168902943	2.22E-05	0.00013024	BDH1
1932	ENSG00000186001	3584.604993	0.474762103	0.12273918	5.85E-05	0.000317052	LRCH3
1933	ENSG00000182899	14482.7906	-0.71943968	0.085720115	1.38E-17	3.88E-16	RPL35A
1934	ENSG00000185621	700.0497145	0.72854469	0.126039868	2.12E-09	2.42E-08	LMLN
1935	ENSG00000250312	390.1636109	-0.428599966	0.147490119	0.002038194	0.007568174	ZNF718
1936	ENSG00000198155	24.03704597	-1.0314423	0.626458897	0.008673267	0.02681016	ZNF876P
1937	ENSG00000250321	30.81687597	-0.754590537	0.44300537	0.015218441	0.043332701	AC079140.2
1938	ENSG00000174227	1621.833457	0.341235395	0.095314417	0.000242529	0.001147063	PIGG
1939	ENSG00000273238	140.3782445	-0.776514285	0.241571003	0.000294779	0.001362523	TMEM271
1940	ENSG00000133256	20.58254118	1.105457094	0.534356718	0.00371421	0.01280911	PDE6B
1941	ENSG00000215375	221.1138365	0.536115232	0.169971274	0.000684562	0.002900174	MYL5
1942	ENSG00000185619	4637.806147	-0.295204263	0.092626398	0.001082896	0.004346234	PCGF3
1943	ENSG00000249592	407.9233436	0.384338045	0.139356547	0.003631423	0.012547933	AC139887.2
1944	ENSG00000168993	1472.430849	-1.441827874	0.12741095	1.10E-30	9.04E-29	CPLX1
1945	ENSG00000145214	746.527089	-0.44864194	0.12096099	0.000113401	0.000576413	DGKQ
1946	ENSG00000159692	9024.369471	-0.22999968	0.075614095	0.002024761	0.00752096	CTBP1
1947	ENSG00000090316	3324.490831	-0.28863237	0.084550689	0.000496405	0.002172167	MAEA
1948	ENSG00000163945	551.0359188	-0.472252368	0.130583894	0.000151872	0.000750434	UVSSA
1949	ENSG00000013810	3156.545866	-0.791902897	0.102921532	3.59E-15	7.97E-14	TACC3
1950	ENSG00000168936	1422.596656	-0.607367608	0.096162918	1.01E-10	1.38E-09	TMEM129
1951	ENSG00000068078	22374.96507	0.57394386	0.118984889	5.97E-07	4.70E-06	FGFR3
1952	ENSG00000168924	3631.122155	0.247792828	0.081714549	0.002015049	0.007490506	LETM1
1953	ENSG00000109685	16711.64308	-0.21592367	0.087033214	0.011268793	0.033532693	NSD2
1954	ENSG00000185049	2711.16077	0.2531311	0.094517317	0.006086952	0.019750113	NELFA
1955	ENSG00000123933	5741.21932	-0.535013284	0.098665911	2.59E-08	2.53E-07	MXD4
1956	ENSG00000159733	41.33395131	-1.458598111	0.380468368	1.12E-05	6.96E-05	ZFYVE28
1957	ENSG00000109736	1807.897208	-0.353738105	0.101630557	0.00033952	0.001544394	MFSD10
1958	ENSG00000087269	1542.650815	0.251298719	0.094270937	0.006339636	0.020467518	NOP14
1959	ENSG00000197386	6649.613705	0.462309878	0.096253959	8.55E-07	6.53E-06	HTT
1960	ENSG00000188981	56.65507403	-0.584751563	0.300400295	0.016191561	0.045749147	MSANTD1
1961	ENSG00000159788	3931.640108	0.266029732	0.084183725	0.00127732	0.005030635	RGS12
1962	ENSG00000175920	32.53379777	0.877608762	0.514011734	0.011012258	0.032864625	DOK7
1963	ENSG00000250986	72.75391702	-0.980930974	0.338536148	0.000529661	0.002299306	LINC02600
1964	ENSG00000184160	37.49448507	-1.247317928	0.535192764	0.001620719	0.006189091	ADRA2C
1965	ENSG00000251669	149.3184356	0.999777244	0.197299879	6.63E-08	6.09E-07	FAM86EP
1966	ENSG00000243894	8.739841984	-1.023420315	1.848813515	0.013982875	0.040237937	RPS3AP16
1967	ENSG00000132406	966.9343679	0.443667426	0.120538833	0.000132564	0.000663009	TMEM128
1968	ENSG00000145220	567.9728332	0.6054934	0.154487731	3.22E-05	0.000183445	LYAR
1969	ENSG00000168824	12266.26113	-0.359470476	0.083570707	1.09E-05	6.82E-05	NSG1
1970	ENSG00000168818	1454.909579	0.239346255	0.093928845	0.009091739	0.027942375	STX18
1971	ENSG00000082929	16.74694752	2.869675117	0.868676623	5.16E-05	0.000282395	LINC01587
1972	ENSG00000072840	574.1797194	0.623418346	0.142225147	4.16E-06	2.80E-05	EVC
1973	ENSG00000072832	40480.08142	-0.731387387	0.077562275	1.18E-21	4.89E-20	CRMP1
1974	ENSG00000109501	1399.751695	0.923743092	0.12080482	4.05E-15	8.94E-14	WFS1
1975	ENSG00000074211	15.7816528	-1.420635797	0.904914221	0.005541211	0.018175732	PPP2R2C
1976	ENSG00000179010	13482.73251	0.250248679	0.086546872	0.003182602	0.011179282	MRFAP1
1977	ENSG00000178988	5351.439592	0.300886191	0.087655134	0.000456766	0.00201989	MRFAP1L1
1978	ENSG00000186222	918.7301789	0.43285158	0.118400587	0.000146115	0.000724748	BLOC1S4
1979	ENSG00000173013	231.2494718	0.623286853	0.165678023	5.85E-05	0.000317054	CCDC96
1980	ENSG00000173011	2005.390243	0.292524218	0.099701481	0.002571352	0.009251233	TADA2B
1981	ENSG00000109519	819.6826313	0.388253865	0.113626053	0.000400071	0.001792025	GRPEL1
1982	ENSG00000184985	783.5467569	-0.760577681	0.135941403	5.71E-09	6.11E-08	SORCS2
1983	ENSG00000163995	909.73928	0.327483595	0.13250068	0.009486395	0.028981696	ABLIM2
1984	ENSG00000125089	16.63813013	2.130870687	0.67260143	9.46E-05	0.000490966	SH3TC1
1985	ENSG00000170801	47.20377316	1.202186349	0.424296588	0.000453297	0.002005994	HTRA3
1986	ENSG00000155275	613.0465239	0.382811962	0.120547021	0.000949758	0.003871184	TRMT44
1987	ENSG00000205959	27.74943754	-1.236946942	0.454116516	0.000602365	0.002585299	AC105345.1
1988	ENSG00000261490	150.2633793	0.98823998	0.297050797	0.000129052	0.000647571	AC005674.1
1989	ENSG00000071127	9552.74461	1.272266143	0.085806655	6.06E-51	1.70E-48	WDR1
1990	ENSG00000178163	3046.602727	0.464073359	0.109110767	1.12E-05	7.00E-05	ZNF518B
1991	ENSG00000002587	225.3367346	-1.857863522	0.771987229	0.00071617	0.003017471	HS3ST1
1992	ENSG00000287778	7.380086213	-2.436123737	1.297892663	0.002554429	0.009199754	AC006230.1
1993	ENSG00000249780	151.7864045	0.479162638	0.230714704	0.017107665	0.047990712	AC093809.1
1994	ENSG00000157869	1204.081607	-0.273471622	0.099953935	0.004884665	0.016289051	RAB28
1995	ENSG00000038219	3953.123852	0.355685891	0.103015357	0.000386102	0.001735132	BOD1L1
1996	ENSG00000048342	1223.122131	0.480809908	0.116053571	1.75E-05	0.000104936	CC2D2A
1997	ENSG00000237765	1390.142784	0.33171808	0.126982549	0.006288706	0.020324404	FAM200B
1998	ENSG00000007062	1343.72015	-0.36638763	0.151747282	0.010785122	0.032276729	PROM1
1999	ENSG00000169762	1655.544068	0.320633245	0.101961011	0.001214324	0.004811771	TAPT1
[truncated: 6,832 more rows]
