# Supplementary material for: Multiomics analysis identifies novel facilitators of human dopaminergic neuron differentiation
Source: EMBO Rep. 2023 Dec 19;25(1):17. doi: 10.1038/s44319-023-00024-2 (PMC10897179; doi:10.1038/s44319-023-00024-2)
Supplement: Supplementary file 11 — Source Data Fig. 7 [file 44319_2023_24_MOESM11_ESM.zip › Figure 7/7A/README.txt]

Differentially expressed genes(DEGs) from the RNAseq analysis of the mDANs late transduction with shNR2F1/2 KD compared to the shSCRAMBLE. 
